# Supplementary material for: Combined transcriptome and metabolome analysis reveals the regulatory network of histidine kinase QseC in the two-component system of Glaesserella parasuis
Source: Front Microbiol. 2025 Aug 29;16:1637383. doi: 10.3389/fmicb.2025.1637383 (PMC12425974; doi:10.3389/fmicb.2025.1637383)
Supplement: Supplementary file 1 [file Data_Sheet_1.zip]

Archive with 19 entries (18 files):
- Table S1-S17/
- Table S1-S17/Table S3 qseC.vs.MY1902_pos_Diff_order.xls
- Table S1-S17/Table S8 MapStat.xls
- Table S1-S17/Table S10 qseCvsMY1902_deg_up.xls
- Table S1-S17/Table S12 qseCvsMY1902_all_GOenrich.xls
- Table S1-S17/Table S7 datatable.xls
- Table S1-S17/Table S5 qseC.vs.MY1902_pos_kegg_enrichment.xls
- Table S1-S17/Table S1 meta_intensity_class_pos.xls
- Table S1-S17/Table S2 meta_intensity_class_neg.xls
- Table S1-S17/Table S14 qseC.vs.MY1902_pos_qseCvsMY1902_corr.xls
- Table S1-S17/Table S17 qseC.vs.MY1902_neg_qseCvsMY1902_kegg_enrichment_share.xls
- Table S1-S17/Table S6 qseC.vs.MY1902_neg_kegg_enrichment.xls
- Table S1-S17/Table S16 qseC.vs.MY1902_pos_qseCvsMY1902_kegg_enrichment_share.xls
- __MACOSX/Table S1-S17/._Table S16 qseC.vs.MY1902_pos_qseCvsMY1902_kegg_enrichment_share.xls
- Table S1-S17/Table S11 qseCvsMY1902_deg_down.xls
- Table S1-S17/Table S13 qseCvsMY1902_all_KEGGenrich.xls
- Table S1-S17/Table S9 gene_fpkm.xls
- Table S1-S17/Table S4 qseC.vs.MY1902_neg_Diff_order.xls
- Table S1-S17/Table S15 qseC.vs.MY1902_neg_qseCvsMY1902_corr.xls
