# Supplementary material for: Combined transcriptome and metabolome analysis reveals the regulatory network of histidine kinase QseC in the two-component system of Glaesserella parasuis
Source: Front Microbiol. 2025 Aug 29;16:1637383. doi: 10.3389/fmicb.2025.1637383 (PMC12425974; doi:10.3389/fmicb.2025.1637383)
Supplement: Supplementary file 1 [file Data_Sheet_1.zip › Table S1-S17/Table S3 qseC.vs.MY1902_pos_Diff_order.xls]

Compound_ID	Name	Formula	Molecular Weight	RT [min]	m/z	mzCloud_Results	mzVault_Results	MassList_Results	Class_I	Class_II	Class_III	Class_IV	FC	log2FC	Pvalue	ROC	VIP	Up.Down	pos_qseC_1	pos_qseC_2	pos_qseC_3	pos_qseC_4	pos_qseC_5	pos_qseC_6	pos_MY1902_1	pos_MY1902_2	pos_MY1902_3	pos_MY1902_4	pos_MY1902_5	pos_MY1902_6
Com_6133_pos	KQH	C17 H29 N7 O5	822.43515	5.166	412.22485	Invalid mass	No results	No results					4.9977320964807	2.3212735678036087	0.00481539076316843	0.916666666666667	1.94153294985896	up	1498283.80634058	1364834.5882797914	1793992.4907800972	1401266.5934050921	1629678.1529624304	3860466.0582683804	74869.22579511478	76510.13025999849	71200.51213161067	1610235.7330709894	126379.10762463468	351557.74184797343
Com_5306_pos	N1-[3,5-di(trifluoromethyl)phenyl]-2-cyclopentyl-2-phenylacetamide	C21 H19 F6 N O	393.15645	6.385	416.14563	Invalid mass	No results	No results					0.629855067832171	-0.6669081979803723	0.00548366099716181	0.972222222222222	2.01103320551519	down	1592479.8306594992	1407603.4223737507	1627831.7455064382	1238757.9043377254	1993822.98122492	1623236.3786473603	2191652.108275833	2182072.2692017998	2297759.6253816113	1811740.8616856118	3641680.577295848	2932101.7128222072
Com_8822_pos	Hydrocortisone	C21 H30 O5	362.20832	6.226	363.21506	No results	No results	Full match	Lipids and lipid-like molecules	Steroids and steroid derivatives	Hydroxysteroids	21-hydroxysteroids	0.558938182168699	-0.8392393631790168	0.0099994034532874	0.916666666666667	1.73143779220293	down	301399.7320171289	647869.1984528146	701537.1521068381	837367.8418365777	737503.0497191461	574234.8818404465	1142710.6431172912	1022792.3786730862	1251815.7825678904	655764.4876728278	1344044.2082925423	1381319.9437732555
Com_7707_pos	Epigallocatechin	C15 H14 O7	612.15111	2.36	307.08283	No results	Invalid mass	No match	Phenylpropanoids and polyketides	Flavonoids	Flavans	Epigallocatechins	5.38879228992797	2.42996197936711	0.0100597241091557	0.888888888888889	1.88293583448388	up	2583878.70839615	190857.06674574266	1222360.3355178945	532454.6677641994	2004795.639372097	1035174.3126854153	266973.96980612347	279221.1686355046	277398.622665561	99464.55855361513	400584.4319487819	81035.75949752532
Com_6997_pos	Thromboxane B2	C20 H34 O6	408.18929	7.842	409.19662	Invalid mass	No results	No results	Lipids and lipid-like molecules	Fatty Acyls	Eicosanoids	Thromboxanes	0.501714758027275	-0.9950607190342741	0.0188094166370367	0.833333333333333	1.86089785765004	down	483267.9614957082	1219744.0471960476	480254.55551104853	839240.9325261931	371393.9628834941	270042.3432996114	742237.5893492036	1790421.0190453155	808574.2202240716	1576374.1786780609	1179223.1898534985	1206012.1934516393
Com_8693_pos	��-L-Glutamyl-L-glutamic acid	C10 H16 N2 O7	276.09535	1.501	277.10263	Full match	No results	Full match	Organic acids and derivatives	Carboxylic acids and derivatives	Amino acids, peptides, and analogues	Glutamic acid and derivatives	1.57500333990707	0.6553548879536704	0.0220991373361663	0.833333333333333	1.53175750595655	up	889851.8666642142	1412218.2199333266	696226.6517454553	872679.812952901	948602.4851965192	1234857.7500357893	395731.22668073117	477451.3184115933	537803.9654810159	708638.2605999903	698895.4182171995	1025558.5075380985
Com_16708_pos	Cyclohexylsulfamate	C6 H13 N O3 S	179.06206	1.504	180.06934	No results	No results	Full match	Organic acids and derivatives	Sulfamic acid derivatives	Cyclamates	Cyclamates	0.484364234549964	-1.0458357545090773	0.0222748262389265	0.861111111111111	1.69274144802042	down	31216.325802695475	72010.54488158261	63520.40493709778	129493.26997738333	42190.69076329741	37289.82235374602	97522.27698323087	66649.62610528589	103576.65193724797	100988.0969461336	197789.0560293988	209173.717999666
Com_5603_pos	D-(+)-Maltose	C12 H22 O11	364.09745	1.474	365.10472	Invalid mass	No results	No results	Organic oxygen compounds	Organooxygen compounds	Carbohydrates and carbohydrate conjugates	O-glycosyl compounds	0.280206838185484	-1.8354359310675703	0.0230538900245708	0.888888888888889	1.6432474457448	down	515523.3367575212	361102.0865487839	391452.00220120104	193166.05378508757	460364.114175916	716464.9178055868	566738.439876086	1632750.1915693926	3991146.5871712565	1002282.4096547876	1788227.398242672	433587.7771435646
Com_2197_pos	Prostaglandin F2��-1-glyceryl ester	C23 H40 O7	900.52683	5.027	451.27069	Invalid mass	No results	No results	Lipids and lipid-like molecules	Fatty Acyls	Eicosanoids	Prostaglandins and related compounds	2.89580577539532	1.5339648426591506	0.0251479690350939	0.888888888888889	1.55878461829881	up	3676799.125652388	3075406.0550746573	2553177.9162729294	2539611.2808754663	4665811.414706552	8336789.156725031	229726.41309660784	775297.5474851946	220158.43728694957	4370363.613044487	1471379.5364054167	1513620.5516043494
Com_5565_pos	N1-[2-oxo-6-(1H-pyrrol-1-yl)-2H-chromen-3-yl]acetamide	C15 H12 N2 O3	268.08405	6.373	269.09133	Full match	No results	No results					0.312696468529622	-1.6771651687602287	0.0293130092786463	0.888888888888889	1.91727002489279	down	342303.20850126015	1001169.8797654391	302695.66347552993	442564.7308803642	275320.22901106713	254642.92327486273	412828.44620981836	1825186.1951444985	442873.16599427967	829258.1179748232	2668558.5482276957	2195859.6755814278
Com_1238_pos	2-phenyl-2,4,6,7-tetrahydrothiino[4,3-c]pyrazol-3-ol	C12 H12 N2 O S	232.07075	6.004	233.07804	Invalid mass	No results	No results					0.570599229964295	-0.809450294913826	0.0297882690273578	0.833333333333333	1.59570980108417	down	3846697.6424682382	20791277.487780917	7586896.573771695	8674207.494558286	6849306.225268429	5433758.914998222	15588751.782142544	10307793.388066692	18813015.228697293	13146493.975886242	17602334.010996144	17745635.640275136
Com_1460_pos	EPH	C16 H23 N5 O6	343.20975	5.46	382.17263	Invalid mass	No results	No results					4.04583800115736	2.0164385542990835	0.031058012759459	0.833333333333333	1.48249434474975	up	9007735.681867907	16701609.27838297	20165803.531739675	93374033.10266718	9236587.34883427	9855975.371382717	3382504.902746592	11095452.183942676	1480755.0026814684	15493458.077418003	3945426.865287367	3739349.1999725276
Com_14952_pos	Argininosuccinic acid	C10 H18 N4 O6	290.12383	5.24	291.1311	Full match	No results	Full match	Organic acids and derivatives	Carboxylic acids and derivatives	Amino acids, peptides, and analogues	Aspartic acid and derivatives	0.602398281088952	-0.731210441524239	0.033845243703169	0.944444444444444	1.51707849035897	down	1715085.0699420008	1513070.527286448	1437660.1750893244	2000249.3532273355	1625943.775406379	1590879.4481035776	3866131.2677376512	1813622.9709076015	4368055.148790235	1789069.6972225062	2383699.7393786456	2185325.142338931
Com_9773_pos	UDP	C9 H14 N2 O12 P2	404.00176	4.779	405.00883	No results	No results	Full match	Nucleosides, nucleotides, and analogues	Pyrimidine nucleotides	Pyrimidine nucleotide sugars	Pyrimidine nucleotide sugars	0.299911741208045	-1.7373900916835598	0.0358748629874895	0.833333333333333	1.75987393914859	down	87286.50644503765	66960.89247272724	115074.79010251873	222447.68813673902	77792.54276149148	70891.456400298	165106.3884039338	76798.10236284757	179785.74901822797	370765.02720708214	550806.3945868256	792212.8408165651
Com_5014_pos	SPB 16:1;2O	C16 H33 N O2	271.25056	7.47	294.23986	No results	Full match	No results					1.48893727403655	0.5742829773299842	0.0364222567176123	0.833333333333333	1.55198938960497	up	2795207.4953139015	4408188.467467596	4825237.2364216335	3345457.590284619	3806849.5460638315	2608859.599020793	1748827.0401562254	4046328.207951643	2074866.8473130898	2935659.7168337675	1589900.8934185125	2238881.9655614547
Com_1669_pos	Hypoxanthine	C5 H4 N4 O	136.03851	4.89	137.04579	Full match	Full match	Full match	Organoheterocyclic compounds	Imidazopyrimidines	Purines and purine derivatives	Hypoxanthines	0.166400844932177	-2.5872653358292297	0.0403554072616324	0.777777777777778	2.01708174843922	down	621755.7735417209	1632046.590272469	428498.53896735114	732723.0702950483	779611.3753317753	336056.09544553893	616743.1446404208	5480673.197891713	465708.04650109523	7164452.029896601	6813288.782534692	6686709.548534865
Com_1053_pos	WNK	C21 H30 N6 O5	446.23658	5.294	447.24384	Invalid mass	No results	No results					2.30401660951532	1.2041511171183379	0.0406555938587298	0.916666666666667	1.48761785157921	up	19930748.314228542	14426461.136493934	10959437.986290315	19196662.477354124	19733272.410117272	15103888.896242868	1494908.5780055874	7675541.919048406	1023326.1293334742	18854858.30871269	7114766.46759118	6957151.986733544
Com_6466_pos	ethyl 2-cyano-3-[(2-oxoazepan-3-yl)amino]acrylate	C12 H17 N3 O3	289.08083	4.972	290.0881	Invalid mass	No results	No results					0.242508945225924	-2.0438901311131024	0.0439173850663092	0.888888888888889	1.92476980630252	down	225858.1098632876	200632.6332231166	234474.91766305914	391749.46346236946	717421.9544922798	242097.623647127	310766.57776742795	803900.7923339495	297823.3247106774	984893.8780503423	2356526.325801495	3543658.085756935
Com_5249_pos	Estriol	C18 H24 O3	283.21384	7.484	306.20316	Invalid mass	No results	No results	Lipids and lipid-like molecules	Steroids and steroid derivatives	Estrane steroids	Estrogens and derivatives	0.385614342968326	-1.374769381119176	0.0458850143799869	0.833333333333333	1.92937986121674	down	505642.2810165365	883592.0601133879	309975.2047877847	440542.6404514482	380933.88172425237	461216.4535773993	444296.18020136794	1558855.2770022643	455334.0370939545	886102.1043719068	2395893.8958384	1992380.5632598633
Com_6712_pos	Methionine	C5 H11 N O2 S	149.05093	5.311	150.05821	No results	No results	Full match	Organic acids and derivatives	Carboxylic acids and derivatives	Amino acids, peptides, and analogues	Methionine and derivatives	3.13962120595562	1.6505905090358277	0.0459313897935567	0.861111111111111	1.36372649782913	up	1444824.1005835414	743304.8904305542	281836.9237908869	3116544.6139278817	630419.528319908	1856738.401459783	182072.89712329424	500599.3431131984	175446.5811469686	482674.4416163997	593551.0571616493	637197.8911082493
Com_399_pos	Perillartine	C10 H15 N O	165.11523	5.908	166.12236	Full match	No results	No results	Lipids and lipid-like molecules	Prenol lipids	Monoterpenoids	Menthane monoterpenoids	0.512705327367478	-0.9637982064622551	0.0461091897524321	0.916666666666667	1.38749515324878	down	553749.1408956771	852381.3472278139	985456.1432270432	1063007.8646392515	674838.774600996	568644.8002301321	1106690.1504070486	866897.5738697498	3612637.8375732047	1436578.417744878	1023740.4678154222	1116765.9768123776
Com_2776_pos	Debromohymenialdisine	C11 H11 N5 O2	245.08947	1.538	246.09675	Invalid mass	No results	No results	Organoheterocyclic compounds	Pyrroloazepines	Not available	Pyrroloazepines	0.188818166502244	-2.4049305194785755	0.0494505162717227	0.833333333333333	1.76135495776988	down	53456.07621255912	1797913.3019894795	105916.7105341793	216593.47949507475	70113.66745650742	110114.46780344931	164940.54261819413	1007878.938616007	169851.9215975249	1437431.990180823	6028900.736005058	3658587.030773016
Com_2695_pos	N-Acetyl-L-tyrosine	C11 H13 N O4	223.08426	5.258	224.09155	Full match	Full match	Full match	Organic acids and derivatives	Carboxylic acids and derivatives	Amino acids, peptides, and analogues	Tyrosine and derivatives	2.56273597848099	1.357684855080365	0.0499619200928281	1	1.41925960543179	up	5733931.8102835	3769096.8430928444	3359441.484142701	8961022.46333529	6013610.212799356	3788786.4231480057	255920.07857613574	3151483.188374836	236568.679961466	2525929.4717056663	3078557.7415615306	3092214.831351598
Com_5515_pos	Sphingosine (d18:1)	C18 H37 N O2	337.23573	7.075	338.24301	Invalid mass	No results	No results					0.409352656081527	-1.2885838386082251	0.0499630301364319	0.833333333333333	1.72560096537041	down	187386.54551117733	1807974.9517995513	335418.5666719843	376783.47700552334	213290.52792002243	219136.2595370554	364953.69114517357	1607504.8792192861	361944.4732063427	1834497.7574448949	1580629.3434459756	1921093.9049886172
