# Supplementary material for: Combined transcriptome and metabolome analysis reveals the regulatory network of histidine kinase QseC in the two-component system of Glaesserella parasuis
Source: Front Microbiol. 2025 Aug 29;16:1637383. doi: 10.3389/fmicb.2025.1637383 (PMC12425974; doi:10.3389/fmicb.2025.1637383)
Supplement: Supplementary file 1 [file Data_Sheet_1.zip › Table S1-S17/Table S8 MapStat.xls]

Sample name	MY1902_1	MY1902_2	MY1902_3	qseC_1	qseC_2	qseC_3
Total reads	14265718	14265338	16037304	14543252	15074336	15180344
Total mapped reads	13112688	13137817	14769734	13789725	14282118	14164894
Uniquely mapped reads	11842867	11883800	13099717	12431964	12861650	12529888
Multiple mapped reads	1269821	1254017	1670017	1357761	1420468	1635006
Total mapping rate	91.92%	92.1%	92.1%	94.82%	94.74%	93.31%
Uniquely mapping rate	83.02%	83.31%	81.68%	85.48%	85.32%	82.54%
Multiple mapping rate	8.9%	8.79%	10.41%	9.34%	9.42%	10.77%
