# Supplementary material for: Combined transcriptome and metabolome analysis reveals the regulatory network of histidine kinase QseC in the two-component system of Glaesserella parasuis
Source: Front Microbiol. 2025 Aug 29;16:1637383. doi: 10.3389/fmicb.2025.1637383 (PMC12425974; doi:10.3389/fmicb.2025.1637383)
Supplement: Supplementary file 1 [file Data_Sheet_1.zip › Table S1-S17/Table S10 qseCvsMY1902_deg_up.xls]

gene_id	qseC_1	qseC_2	qseC_3	MY1902_1	MY1902_2	MY1902_3	qseC	MY1902	log2FoldChange	pvalue	padj	gene_name	gene_chr	gene_start	gene_end	gene_strand	gene_length	gene_biotype	gene_description	tf_family
A4U84_RS01845	39596.1646230896	40191.7424606641	42422.1909977104	3082.51307724133	3156.4622572287	3151.17125531246	40736.699360488	3130.04886326083	3.70206849139134	0	0	plsB	NZ_CP015099.1	421969	424404	-	2436	protein_coding	glycerol-3-phosphate 1-O-acyltransferase PlsB&&sp|B8F321|PLSB_HAEPS Glycerol-3-phosphate acyltransferase OS=Haemophilus parasuis serovar 5 (strain SH0165) OX=557723 GN=plsB PE=3 SV=1 && PF01553:Acyltransferase	Acyltransferase
A4U84_RS01515	10735.7152949099	10663.1153467068	13800.652150361	468.45138615391	459.68906678586	470.253171956487	11733.1609306592	466.131208298753	4.65370236888502	3.31397392875136e-232	1.83925553045701e-229	A4U84_RS01515	NZ_CP015099.1	352693	353316	-	624	protein_coding	DUF2238 domain-containing protein&&-- && PF09997:Predicted membrane protein (DUF2238)	-
A4U84_RS05770	288701.731272425	253332.27985174	181108.868865739	3121.63648971133	3595.35091375276	3557.77399793342	241047.626663301	3424.9204671325	6.13708735304035	6.40220889523383e-229	2.84258074948382e-226	A4U84_RS05770	NZ_CP015099.1	1255808	1256209	+	402	protein_coding	NirD/YgiW/YdeI family stress tolerance protein&&sp|P0ADU6|YGIW_ECO57 Protein YgiW OS=Escherichia coli O157:H7 OX=83334 GN=ygiW PE=3 SV=1 && PF04076:Bacterial OB fold (BOF) protein	-
A4U84_RS07030	14648.7430056653	13819.3819028305	11405.1973381426	618.767655117582	657.292964272995	742.90501105045	13291.1074155462	672.988543480343	4.3033034245384	1.71101090709341e-197	6.33074035624563e-195	A4U84_RS07030	NZ_CP015099.1	1486424	1487275	-	852	protein_coding	metal ABC transporter substrate-binding protein&&sp|A4N8V8|HPF_HAEI3 Putative metal ABC transporter substrate-binding protein Hpf OS=Haemophilus influenzae (strain NTHi 3655) OX=375177 GN=hpf PE=1 SV=1 && PF01297:Zinc-uptake complex component A periplasmic	-
A4U84_RS01510	11147.1067937195	11061.5452916002	8717.18211711973	559.052972926535	540.810666806895	605.154081891479	10308.6114008131	568.339240541636	4.18058534652935	1.53594251392919e-194	4.87113197274685e-192	dusC	NZ_CP015099.1	351724	352644	-	921	protein_coding	tRNA dihydrouridine(16) synthase DusC&&sp|Q7VKU5|DUSC_HAEDU tRNA-dihydrouridine(16) synthase OS=Haemophilus ducreyi (strain 35000HP / ATCC 700724) OX=233412 GN=dusC PE=3 SV=1 && PF01207:Dihydrouridine synthase (Dus)	Dus
A4U84_RS01505	10503.8400864899	10557.9064615027	8113.42687856761	1010.00177981755	1002.57977461894	910.106138857201	9725.05780885341	974.229231097896	3.31950224112307	2.56535159664927e-118	3.16393363586743e-116	A4U84_RS01505	NZ_CP015099.1	350678	351724	-	1047	protein_coding	TIGR01620 family protein&&sp|B8F381|Y079_HAEPS UPF0283 membrane protein HAPS_0079 OS=Haemophilus parasuis serovar 5 (strain SH0165) OX=557723 GN=HAPS_0079 PE=3 SV=1 && PF05128:Domain of unknown function (DUF697)	-
A4U84_RS03670	48240.7288448295	47908.034865311	85506.8356599432	1082.07122384123	1152.34272850392	1279.65863156644	60551.8664566946	1171.35752797053	5.69185396194477	4.66290753920659e-118	5.44823933528349e-116	A4U84_RS03670	NZ_CP015099.1	792178	792849	-	672	protein_coding	response regulator&&sp|P45337|QSEB_HAEIN Transcriptional regulatory protein QseB OS=Haemophilus influenzae (strain ATCC 51907 / DSM 11121 / KW20 / Rd) OX=71421 GN=qseB PE=3 SV=1 && PF00072:Response regulator receiver domain|PF00486:Transcriptional regulatory protein, C terminal	Response_reg
A4U84_RS00915	3342.42235915976	3231.27659464886	3145.49025517275	862.774201312037	889.217538692106	839.805664665726	3239.72973632712	863.93246822329	1.90700726214817	3.61815975627768e-117	4.01615732946823e-115	A4U84_RS00915	NZ_CP015099.1	222415	223251	+	837	protein_coding	PTS system mannose/fructose/sorbose family transporter subunit IID&&sp|P42911|PTPD_ECOLI N-acetylgalactosamine permease IID component OS=Escherichia coli (strain K12) OX=83333 GN=agaD PE=3 SV=1 && PF03613:PTS system mannose/fructose/sorbose family IID component	-
A4U84_RS10460	2172.36082358434	2260.04271919969	2334.8929441537	485.953965416803	516.89019500582	528.203562844054	2255.76549564591	510.349241088893	2.14389852956252	2.13994689221989e-112	2.06551395683833e-110	A4U84_RS10460	NZ_CP015099.1	2183462	2183824	+	363	protein_coding	diacylglycerol kinase&&sp|P0ABN3|KDGL_ECO57 Diacylglycerol kinase OS=Escherichia coli O157:H7 OX=83334 GN=dgkA PE=3 SV=2 && PF01219:Prokaryotic diacylglycerol kinase	-
A4U84_RS09970	2657.48222737543	2474.35711498586	2825.90993600087	534.343449261273	510.650071927279	542.453658963948	2652.58309278739	529.149060050833	2.32546611894763	2.99495652545651e-111	2.77033478604728e-109	A4U84_RS09970	NZ_CP015099.1	2089012	2090226	+	1215	protein_coding	aromatic amino acid transport family protein&&sp|P44727|TYRPA_HAEIN Tyrosine-specific transport protein 1 OS=Haemophilus influenzae (strain ATCC 51907 / DSM 11121 / KW20 / Rd) OX=71421 GN=tyrP-A PE=3 SV=1 && PF03222:Tryptophan/tyrosine permease family	-
A4U84_RS08885	5930.44887894395	5789.41115526023	5990.96633316373	2168.26070162667	2073.80090310182	2190.71477683163	5903.60878912264	2144.25879385338	1.46100030727087	8.0029073492377e-94	5.38377403494173e-92	secD	NZ_CP015099.1	1851284	1853128	-	1845	protein_coding	protein translocase subunit SecD&&sp|P44591|SECD_HAEIN Protein translocase subunit SecD OS=Haemophilus influenzae (strain ATCC 51907 / DSM 11121 / KW20 / Rd) OX=71421 GN=secD PE=3 SV=1 && PF02355:Protein export membrane protein|PF13721:SecD export protein N-terminal TM region	-
A4U84_RS01520	12927.3100067503	12615.32466105	7150.9590368634	483.894838444698	505.449969361828	454.103063020608	10897.8645682212	481.149290275712	4.50150067060559	5.19086305854599e-80	2.81066243657856e-78	djlA	NZ_CP015099.1	353316	354176	-	861	protein_coding	co-chaperone DjlA&&sp|Q7VKU4|DJLA_HAEDU Co-chaperone protein DjlA OS=Haemophilus ducreyi (strain 35000HP / ATCC 700724) OX=233412 GN=djlA PE=3 SV=1 && PF05099:Tellurite resistance protein TerB|PF00226:DnaJ domain	DnaJ
A4U84_RS03675	101792.14794702	91839.5635324438	48274.330894849	2218.70931244324	2461.72855448446	2743.6185062835	80635.3474581042	2474.68545773707	5.02605789496082	1.35485190569977e-76	6.83584370603067e-75	A4U84_RS03675	NZ_CP015099.1	792910	793275	-	366	protein_coding	NirD/YgiW/YdeI family stress tolerance protein&&sp|P0ADU6|YGIW_ECO57 Protein YgiW OS=Escherichia coli O157:H7 OX=83334 GN=ygiW PE=3 SV=1 && PF04076:Bacterial OB fold (BOF) protein	-
A4U84_RS07000	1608.16676807399	1723.28257338976	1725.5473793187	491.101782847066	476.329394995303	452.203050204622	1685.66557359415	473.211409348997	1.83347193104752	2.54246834014136e-76	1.20091057768379e-74	A4U84_RS07000	NZ_CP015099.1	1481524	1482885	-	1362	protein_coding	sodium-dependent transporter&&sp|P45320|Y1690_HAEIN Uncharacterized sodium-dependent transporter HI_1690 OS=Haemophilus influenzae (strain ATCC 51907 / DSM 11121 / KW20 / Rd) OX=71421 GN=HI_1690 PE=3 SV=1 && PF00209:Sodium:neurotransmitter symporter family	SNF
A4U84_RS07025	541.754519211637	566.958992488887	555.305744100402	79.2763884260463	72.8014359163127	67.4504549674961	554.673085266975	73.1760931032851	2.92405556865016	3.07613608125482e-75	1.42271293758035e-73	A4U84_RS07025	NZ_CP015099.1	1485465	1486226	-	762	protein_coding	ATP-binding cassette domain-containing protein&&sp|P44662|Y361_HAEIN Probable iron transport system ATP-binding protein HI_0361 OS=Haemophilus influenzae (strain ATCC 51907 / DSM 11121 / KW20 / Rd) OX=71421 GN=HI_0361 PE=3 SV=1 && PF00005:ABC transporter	ABC_tran
A4U84_RS03585	2030.24376035919	2084.69457719281	1875.55446790958	543.609520635746	560.571056555608	504.453402644232	1996.83093515386	536.211326611862	1.89724241900636	4.97675446961411e-73	2.20967898450867e-71	A4U84_RS03585	NZ_CP015099.1	771390	772367	-	978	protein_coding	nickel/cobalt transporter&&sp|P44136|Y1248_HAEIN Putative nickel/cobalt efflux system HI_1248 OS=Haemophilus influenzae (strain ATCC 51907 / DSM 11121 / KW20 / Rd) OX=71421 GN=HI_1248 PE=3 SV=1 && PF03824:High-affinity nickel-transport protein	-
A4U84_RS07115	13690.2542409063	13353.7351701678	14601.9322509086	5495.80988854851	5378.98609370242	5544.23739704658	13881.9738873276	5473.01112643251	1.34281037237849	8.46468955332834e-72	3.47992792747943e-70	A4U84_RS07115	NZ_CP015099.1	1501194	1502432	-	1239	protein_coding	NADH:ubiquinone reductase (Na(+)-transporting) subunit B&&sp|Q7VNU8|NQRB_HAEDU Na(+)-translocating NADH-quinone reductase subunit B OS=Haemophilus ducreyi (strain 35000HP / ATCC 700724) OX=233412 GN=nqrB PE=3 SV=1 && PF03116:NQR2, RnfD, RnfE family	-
A4U84_RS01590	5265.81118476321	5296.48804495203	5757.1043503295	1980.88014716511	1990.59926205461	2026.36366824886	5439.80119334824	1999.28102582286	1.44412339330209	5.9120186993062e-71	2.26287612283789e-69	A4U84_RS01590	NZ_CP015099.1	366520	368370	+	1851	protein_coding	ABC transporter ATP-binding protein&&sp|Q57180|Y1051_HAEIN Uncharacterized ABC transporter ATP-binding protein HI_1051 OS=Haemophilus influenzae (strain ATCC 51907 / DSM 11121 / KW20 / Rd) OX=71421 GN=HI_1051 PE=3 SV=1 && PF00664:ABC transporter transmembrane region|PF00005:ABC transporter	ABC_tran
A4U84_RS09035	1693.65071587859	1698.9286647777	1948.22870958715	434.475791114176	425.368389853884	453.153056612615	1780.26936341448	437.665745860225	2.02413207336718	1.35946870125398e-69	5.03003419463971e-68	oppC	NZ_CP015099.1	1885605	1886525	+	921	protein_coding	oligopeptide ABC transporter permease OppC&&sp|P45053|OPPC_HAEIN Oligopeptide transport system permease protein OppC OS=Haemophilus influenzae (strain ATCC 51907 / DSM 11121 / KW20 / Rd) OX=71421 GN=oppC PE=3 SV=1 && PF12911:N-terminal TM domain of oligopeptide transport permease C|PF00528:Binding-protein-dependent transport system inner membrane component	BPD_transp_1
A4U84_RS05850	8790.9554823553	8234.54357991162	8520.58897617143	3666.27557383313	3547.50997015061	3707.8750103963	8515.36267947945	3640.55351812668	1.22580173800802	7.67423289109686e-66	2.66199953409922e-64	atpA	NZ_CP015099.1	1270301	1271842	-	1542	protein_coding	F0F1 ATP synthase subunit alpha&&sp|B8F772|ATPA_HAEPS ATP synthase subunit alpha OS=Haemophilus parasuis serovar 5 (strain SH0165) OX=557723 GN=atpA PE=3 SV=1 && PF02874:ATP synthase alpha/beta family, beta-barrel domain|PF00006:ATP synthase alpha/beta family, nucleotide-binding domain|PF00306:ATP synthase alpha/beta chain, C terminal domain	ATP-synt_ab
A4U84_RS05720	7024.6434108428	6536.58907147841	6544.40863516984	2593.47042136637	2687.41300582503	2471.91667359753	6701.88037249701	2584.26670026298	1.37487117855374	7.94553969945008e-62	2.290791965296e-60	dnaA	NZ_CP015099.1	1242572	1243918	-	1347	protein_coding	chromosomal replication initiator protein DnaA&&sp|Q7VMW1|DNAA_HAEDU Chromosomal replication initiator protein DnaA OS=Haemophilus ducreyi (strain 35000HP / ATCC 700724) OX=233412 GN=dnaA PE=3 SV=1 && PF08299:Bacterial dnaA protein helix-turn-helix|PF00308:Bacterial dnaA protein|PF11638:DnaA N-terminal domain	-
A4U84_RS08240	1410.48513877586	1304.39534526223	1363.107891978	390.204561213916	402.4879385659	431.302909228778	1359.32945867203	407.998469669532	1.73545619521051	1.86219248051701e-61	5.23299659081996e-60	A4U84_RS08240	NZ_CP015099.1	1703630	1704949	+	1320	protein_coding	sodium:proton antiporter&&sp|G3XD29|NHAP_PSEAE Na(+)/H(+) antiporter NhaP OS=Pseudomonas aeruginosa (strain ATCC 15692 / DSM 22644 / CIP 104116 / JCM 14847 / LMG 12228 / 1C / PRS 101 / PAO1) OX=208964 GN=nhaP PE=1 SV=1 && PF00999:Sodium/hydrogen exchanger family	Na_H_Exchanger
A4U84_RS05865	2097.56236925531	1833.3622403163	2029.28844068905	643.477178782844	655.212923246815	630.804254907288	1986.73768342022	643.164785645649	1.62715207515948	3.90499643402498e-56	1.03203477184946e-54	atpE	NZ_CP015099.1	1272934	1273188	-	255	protein_coding	F0F1 ATP synthase subunit C&&sp|B8F769|ATPL_HAEPS ATP synthase subunit c OS=Haemophilus parasuis serovar 5 (strain SH0165) OX=557723 GN=atpE PE=3 SV=1 && PF00137:ATP synthase subunit C	-
A4U84_RS09750	10398.0537010817	10323.1347824824	11585.0195002423	3835.12398554575	3954.15799076887	4144.87795807304	10768.7359946021	3978.05331146255	1.43669551898338	1.15459244374817e-55	3.01552379425993e-54	A4U84_RS09750	NZ_CP015099.1	2039612	2040874	+	1263	protein_coding	inorganic phosphate transporter&&sp|P45268|Y1604_HAEIN Putative phosphate permease HI_1604 OS=Haemophilus influenzae (strain ATCC 51907 / DSM 11121 / KW20 / Rd) OX=71421 GN=HI_1604 PE=3 SV=1 && PF01384:Phosphate transporter family	-
A4U84_RS05855	3098.79310791666	2749.06920412996	2936.78474061152	1088.24860475755	1100.34170284941	1069.70721540001	2928.21568421938	1086.09917433566	1.43080673706702	4.77039519439818e-55	1.20344060585954e-53	atpH	NZ_CP015099.1	1271855	1272388	-	534	protein_coding	F0F1 ATP synthase subunit delta&&sp|B8F771|ATPD_HAEPS ATP synthase subunit delta OS=Haemophilus parasuis serovar 5 (strain SH0165) OX=557723 GN=atpH PE=3 SV=1 && PF00213:ATP synthase delta (OSCP) subunit	-
A4U84_RS03590	1455.36421137327	1340.43913000809	1404.10361805253	455.067060835227	490.889682178566	457.903088652579	1399.96898647796	467.953277222124	1.58105609683536	6.69633740246881e-55	1.67032236331244e-53	A4U84_RS03590	NZ_CP015099.1	772358	772999	-	642	protein_coding	DUF1007 family protein&&-- && PF06226:Protein of unknown function (DUF1007)	-
A4U84_RS05885	1582.52158373261	1551.83105676082	1880.21307314532	419.032338823388	401.44791805281	374.302524749204	1671.52190454625	398.260927208467	2.07006125350284	9.94237668962672e-55	2.45245291677459e-53	A4U84_RS05885	NZ_CP015099.1	1275687	1277549	+	1863	protein_coding	SLC13 family permease&&sp|P0AFU3|YFBS_ECO57 Uncharacterized transporter YfbS OS=Escherichia coli O157:H7 OX=83334 GN=yfbS PE=3 SV=1 && PF03600:Citrate transporter|PF02080:TrkA-C domain	TrkA_C
A4U84_RS03865	10104.2026305034	9408.40197501318	12135.6666391069	2584.2043499919	2648.93224684069	2750.26855113945	10549.4237482078	2661.13504932402	1.98704986784358	1.87885536841693e-54	4.48500958912427e-53	A4U84_RS03865	NZ_CP015099.1	830062	831039	-	978	protein_coding	ribonucleotide-diphosphate reductase subunit beta&&-- && PF00268:Ribonucleotide reductase, small chain	-
A4U84_RS06355	4132.08032700473	3770.95920949224	4378.15720054998	1257.09701647016	1398.82759010629	1311.9588494382	4093.73224568232	1322.62781867155	1.63009594356152	3.78801939785968e-54	8.7597948575505e-53	A4U84_RS06355	NZ_CP015099.1	1354110	1355021	+	912	protein_coding	mechanosensitive ion channel domain-containing protein&&sp|Q55717|Y639_SYNY3 Uncharacterized MscS family protein slr0639 OS=Synechocystis sp. (strain PCC 6803 / Kazusa) OX=1111708 GN=slr0639 PE=3 SV=1 && PF00924:Mechanosensitive ion channel	-
A4U84_RS00885	3962.1809807431	3714.45814151224	4155.47587028153	1619.50336356066	1571.47099527927	1573.21061163625	3944.03833084562	1588.06165682539	1.31248410219569	1.08767260790317e-51	2.34430406751945e-50	A4U84_RS00885	NZ_CP015099.1	215583	217646	-	2064	protein_coding	iron ABC transporter permease&&sp|Q44123|FBPB_ACTPL Ferric transport system permease protein FbpB OS=Actinobacillus pleuropneumoniae OX=715 GN=fbpB PE=3 SV=1 && PF00528:Binding-protein-dependent transport system inner membrane component	BPD_transp_1
A4U84_RS07120	18313.8672677875	18456.3661025678	22019.3635072564	6310.19460601608	6347.24519138938	6392.59311938425	19596.5322925372	6350.01097226324	1.62579590295817	5.61685031640735e-51	1.17635921720984e-49	A4U84_RS07120	NZ_CP015099.1	1502437	1503783	-	1347	protein_coding	Na(+)-translocating NADH-quinone reductase subunit A&&sp|B8F5U5|NQRA_HAEPS Na(+)-translocating NADH-quinone reductase subunit A OS=Haemophilus parasuis serovar 5 (strain SH0165) OX=557723 GN=nqrA PE=3 SV=1 && PF11973:NQRA C-terminal domain|PF05896:Na(+)-translocating NADH-quinone reductase subunit A (NQRA)	-
A4U84_RS09745	7132.56689494611	6483.01047253186	6793.17815475844	2653.18510355742	2625.01177503962	2886.11946748244	6802.91850741214	2721.43878202649	1.32156975102578	1.688927474211e-49	3.31806990508711e-48	A4U84_RS09745	NZ_CP015099.1	2038912	2039592	+	681	protein_coding	TIGR00153 family protein&&sp|P44271|Y1603_HAEIN UPF0111 protein HI_1603 OS=Haemophilus influenzae (strain ATCC 51907 / DSM 11121 / KW20 / Rd) OX=71421 GN=HI_1603 PE=1 SV=1 && PF01865:Protein of unknown function DUF47	-
A4U84_RS05695	5537.22271904281	5194.20162878135	6669.25925548771	1562.87737182777	1577.71111835781	1583.66068212417	5800.22786777062	1574.74972410325	1.88105300482087	1.80375161842865e-49	3.51256894115052e-48	A4U84_RS05695	NZ_CP015099.1	1238372	1239634	-	1263	protein_coding	HlyC/CorC family transporter&&sp|Q57017|Y107_HAEIN UPF0053 protein HI_0107 OS=Haemophilus influenzae (strain ATCC 51907 / DSM 11121 / KW20 / Rd) OX=71421 GN=HI_0107 PE=1 SV=2 && PF03471:Transporter associated domain|PF01595:Cyclin M transmembrane N-terminal domain	-
A4U84_RS00900	4519.9637401681	4184.00149955287	5196.20827994621	1444.47757093173	1452.90865678698	1427.85963121333	4633.39117322239	1441.74861964401	1.68435896186636	1.16233107137242e-47	2.15031248203898e-46	A4U84_RS00900	NZ_CP015099.1	219919	221049	+	1131	protein_coding	SIS domain-containing protein&&sp|A0KYQ7|AGAS_SHESA D-galactosamine-6-phosphate deaminase AgaS OS=Shewanella sp. (strain ANA-3) OX=94122 GN=agaS PE=1 SV=1 && PF01380:SIS domain	SIS
A4U84_RS12180	589.839239851723	668.27125231508	727.674137822842	71.0398805376259	91.521805151936	107.350724103198	661.928209996548	89.9708032642533	2.87716427397343	1.52937346343404e-46	2.78295826952752e-45	A4U84_RS12180	NZ_CP015099.1	790610	790672	-	63	protein_coding	transposase&&-- && -	-
A4U84_RS01500	9509.02064391392	9125.89663511322	12050.8800238164	2674.80593676452	2484.60900577245	2484.26675690144	10228.5991009479	2547.8938998128	2.0053013902426	3.40662690629224e-46	6.14854612355185e-45	truA	NZ_CP015099.1	349615	350403	-	789	protein_coding	tRNA pseudouridine(38-40) synthase TruA&&sp|B8F382|TRUA_HAEPS tRNA pseudouridine synthase A OS=Haemophilus parasuis serovar 5 (strain SH0165) OX=557723 GN=truA PE=3 SV=1 && PF01416:tRNA pseudouridine synthase	-
A4U84_RS08255	9354.08098851809	7971.52136690131	9693.62577453117	2189.88153483377	2518.92968270442	2659.06793597214	9006.40937665019	2455.95971783678	1.87456524324452	4.45190914776735e-46	7.97035347422863e-45	A4U84_RS08255	NZ_CP015099.1	1707555	1708580	+	1026	protein_coding	Fe(3+) ABC transporter substrate-binding protein&&sp|P72827|FUTA1_SYNY3 Iron uptake protein A1 OS=Synechocystis sp. (strain PCC 6803 / Kazusa) OX=1111708 GN=futA1 PE=1 SV=1 && PF13343:Bacterial extracellular solute-binding protein	-
A4U84_RS03010	6353.59442057671	6229.72982296638	5648.09298781315	2529.63748523112	2616.6916109349	2572.61735284478	6077.13907711875	2572.98214967026	1.23984934809478	5.5668511703759e-46	9.8867276785876e-45	yidC	NZ_CP015099.1	665839	667479	-	1641	protein_coding	membrane protein insertase YidC&&sp|B8F6M2|YIDC_HAEPS Membrane protein insertase YidC OS=Haemophilus parasuis serovar 5 (strain SH0165) OX=557723 GN=yidC PE=3 SV=1 && PF14849:YidC periplasmic domain|PF02096:60Kd inner membrane protein	-
A4U84_RS01495	13566.3025165896	13394.6497366361	15084.5637533314	5827.32933105743	5785.63411432068	5363.73617952793	14015.1720021857	5658.89987496868	1.30848981449723	6.66032543403201e-45	1.15515019246493e-43	rng	NZ_CP015099.1	348071	349546	-	1476	protein_coding	ribonuclease G&&sp|P45175|RNG_HAEIN Ribonuclease G OS=Haemophilus influenzae (strain ATCC 51907 / DSM 11121 / KW20 / Rd) OX=71421 GN=rng PE=3 SV=1 && PF10150:Ribonuclease E/G family	-
A4U84_RS00905	1424.37628029411	1436.88060811187	1766.54310539322	408.736703962862	367.127241120834	351.502370957374	1542.59999793307	375.78877201369	2.03804234804377	4.99478829906215e-44	8.52956155685998e-43	A4U84_RS00905	NZ_CP015099.1	221066	221539	+	474	protein_coding	PTS sugar transporter subunit IIB&&sp|P69799|PTNAB_ECO57 PTS system mannose-specific EIIAB component OS=Escherichia coli O157:H7 OX=83334 GN=manX PE=3 SV=2 && PF03830:PTS system sorbose subfamily IIB component	PTSIIB_sorb
A4U84_RS08285	818.508800229022	914.732807469184	824.573126726268	259.449998485243	222.564389801299	222.301499470339	852.604911474824	234.771962585627	1.86125430641849	2.06425425629245e-43	3.4717003401282e-42	A4U84_RS08285	NZ_CP015099.1	1713196	1715097	-	1902	protein_coding	heme lyase CcmF/NrfE family subunit&&sp|P44944|NRFE_HAEIN Cytochrome c-type biogenesis protein NrfE OS=Haemophilus influenzae (strain ATCC 51907 / DSM 11121 / KW20 / Rd) OX=71421 GN=nrfE PE=3 SV=1 && PF01578:Cytochrome C assembly protein|PF16327:Cytochrome c-type biogenesis protein CcmF C-terminal	-
A4U84_RS07020	425.282640327873	424.732166194424	526.422391638804	49.4190473305224	69.6813743770422	49.400333215631	458.812399387034	56.1669183077318	3.03301005663968	2.20842387219386e-42	3.60492720313997e-41	A4U84_RS07020	NZ_CP015099.1	1484589	1485461	-	873	protein_coding	metal ABC transporter permease&&sp|P44661|Y360_HAEIN Probable iron transport system membrane protein HI_0360 OS=Haemophilus influenzae (strain ATCC 51907 / DSM 11121 / KW20 / Rd) OX=71421 GN=HI_0360 PE=3 SV=1 && PF00950:ABC 3 transport family	ABC-3
A4U84_RS01560	12732.8340254948	10848.2050521585	13260.253943015	4449.77338671912	4372.24623703113	4315.87911151176	12280.4310068894	4379.29957842067	1.48760297147055	4.72564075584951e-42	7.60211773767095e-41	cydB	NZ_CP015099.1	359594	360742	-	1149	protein_coding	cytochrome d ubiquinol oxidase subunit II&&sp|P45020|CYOB_HAEIN Probable cytochrome oxidase subunit 2 OS=Haemophilus influenzae (strain ATCC 51907 / DSM 11121 / KW20 / Rd) OX=71421 GN=HI_1075 PE=3 SV=1 && PF02322:Cytochrome bd terminal oxidase subunit II	-
A4U84_RS00910	3501.63621194583	3090.02392469888	2549.18878499782	740.256146471783	745.69470788566	789.455325042102	3046.94964054751	758.468726466515	2.00585992858103	4.39513206693953e-41	6.72909875076259e-40	A4U84_RS00910	NZ_CP015099.1	221553	222428	+	876	protein_coding	PTS sugar transporter subunit IIC&&sp|Q9RGG3|PTRC_LACCA PTS system sorbose-specific EIIC component OS=Lactobacillus casei OX=1582 GN=sorC PE=2 SV=1 && PF03609:PTS system sorbose-specific iic component	-
A4U84_RS02620	3431.11195500703	3233.22490733783	3699.864278226	1463.00971368067	1474.74908756188	1444.00974014921	3454.73371352362	1460.58951379725	1.24216006673478	9.0879077816156e-41	1.38185995035525e-39	rnt	NZ_CP015099.1	594140	594790	+	651	protein_coding	ribonuclease T&&sp|A3MYQ4|RNT_ACTP2 Ribonuclease T OS=Actinobacillus pleuropneumoniae serotype 5b (strain L20) OX=416269 GN=rnt PE=3 SV=1 && PF00929:Exonuclease	Exonuc_X-T
A4U84_RS04925	2826.31302428951	2624.37719203619	2926.53580909289	996.617454498868	1052.50075924726	1147.60774085543	2792.40867513953	1065.57531820052	1.38955590158134	9.06806695329975e-40	1.33318600240566e-38	A4U84_RS04925	NZ_CP015099.1	1077354	1078295	-	942	protein_coding	hypothetical protein&&-- && -	-
A4U84_RS03965	664.637694180746	603.976933579227	610.277285882153	184.291864003406	192.403794921684	201.401358494495	626.297304547375	192.699005806529	1.6993505808195	9.15155223113653e-39	1.31924973721579e-37	nhaA	NZ_CP015099.1	858408	859601	-	1194	protein_coding	Na+/H+ antiporter NhaA&&sp|B8F7T0|NHAA_HAEPS Na(+)/H(+) antiporter NhaA OS=Haemophilus parasuis serovar 5 (strain SH0165) OX=557723 GN=nhaA PE=3 SV=1 && PF06965:Na+/H+ antiporter 1	-
A4U84_RS03855	1557.94494873879	1430.06151370049	1615.6042957552	538.461703205484	504.409948848738	583.303934507642	1534.53691939816	542.058528853955	1.50071875544622	1.00587987184476e-38	1.4406795583841e-37	A4U84_RS03855	NZ_CP015099.1	827128	828153	-	1026	protein_coding	extracellular solute-binding protein&&sp|P44731|POTD2_HAEIN Spermidine/putrescine-binding periplasmic protein 2 OS=Haemophilus influenzae (strain ATCC 51907 / DSM 11121 / KW20 / Rd) OX=71421 GN=potD-A PE=3 SV=2 && PF13416:Bacterial extracellular solute-binding protein	-
A4U84_RS01765	7876.27724084611	8256.94917583472	9071.23611503609	3617.88608998866	3759.67415482101	3684.12485019648	8401.48751057231	3687.22836500205	1.18820336685848	1.0151245533119e-38	1.44460032586693e-37	A4U84_RS01765	NZ_CP015099.1	403297	404502	+	1206	protein_coding	efflux RND transporter periplasmic adaptor subunit&&sp|Q57500|Y894_HAEIN Uncharacterized protein HI_0894 OS=Haemophilus influenzae (strain ATCC 51907 / DSM 11121 / KW20 / Rd) OX=71421 GN=HI_0894 PE=3 SV=2 && PF16576:Barrel-sandwich domain of CusB or HlyD membrane-fusion	-
A4U84_RS06155	1860.34441409755	1772.96454695838	1957.54592005863	765.995233623097	745.69470788566	677.35456889894	1863.61829370485	729.681503469232	1.35332266904992	2.0807861954874e-38	2.94225818724971e-37	prlC	NZ_CP015099.1	1317159	1319192	-	2034	protein_coding	oligopeptidase A&&sp|P44573|OPDA_HAEIN Oligopeptidase A OS=Haemophilus influenzae (strain ATCC 51907 / DSM 11121 / KW20 / Rd) OX=71421 GN=prlC PE=3 SV=1 && PF01432:Peptidase family M3	Peptidase_M3
A4U84_RS05970	6302.30405189395	5987.16489319021	6670.19097653486	3098.98609301817	3012.93942642226	3069.47070422507	6319.88664053967	3060.4654078885	1.04617725430133	8.89332025749572e-38	1.23394818572753e-36	A4U84_RS05970	NZ_CP015099.1	1293107	1294894	-	1788	protein_coding	long-chain fatty acid--CoA ligase&&sp|P44446|LCFH_HAEIN Putative long-chain-fatty-acid--CoA ligase OS=Haemophilus influenzae (strain ATCC 51907 / DSM 11121 / KW20 / Rd) OX=71421 GN=HI_0002 PE=3 SV=1 && PF00501:AMP-binding enzyme	AMP-binding
A4U84_RS07015	473.367360967959	408.171508338219	460.270197291273	58.6851187049953	47.8409436021484	78.8505318634109	447.269688865817	61.7921980568516	2.85102421281699	1.12278085994998e-37	1.54818230378196e-36	A4U84_RS07015	NZ_CP015099.1	1483750	1484589	-	840	protein_coding	metal ABC transporter permease&&sp|P44660|Y359_HAEIN Probable iron transport system membrane protein HI_0359 OS=Haemophilus influenzae (strain ATCC 51907 / DSM 11121 / KW20 / Rd) OX=71421 GN=HI_0359 PE=3 SV=1 && PF00950:ABC 3 transport family	ABC-3
A4U84_RS01075	661.432046138073	616.640966057501	605.618680646411	204.883133724457	173.68342568606	188.101268782595	627.897230947329	188.889276064371	1.7324713286729	4.70433202727605e-37	6.40712705555389e-36	gltS	NZ_CP015099.1	254037	255257	-	1221	protein_coding	sodium/glutamate symporter&&sp|P0AER8|GLTS_ECOLI Sodium/glutamate symporter OS=Escherichia coli (strain K12) OX=83333 GN=gltS PE=1 SV=1 && PF03616:Sodium/glutamate symporter	-
A4U84_RS01565	19147.3357588823	16533.3814785591	22405.0960207758	5748.05294263139	5824.11487330502	5263.03550028068	19361.9377527391	5611.73443873903	1.78674959947259	1.13995488072362e-36	1.51538912287811e-35	A4U84_RS01565	NZ_CP015099.1	360756	362306	-	1551	protein_coding	cytochrome ubiquinol oxidase subunit I&&sp|P45021|CYOA_HAEIN Probable cytochrome oxidase subunit 1 OS=Haemophilus influenzae (strain ATCC 51907 / DSM 11121 / KW20 / Rd) OX=71421 GN=HI_1076 PE=3 SV=1 && PF01654:Cytochrome bd terminal oxidase subunit I	-
A4U84_RS08315	2032.38085905431	1798.29261191492	2293.89721807918	657.891067587579	667.693169403897	670.70452404299	2041.52356301614	665.429587011489	1.61736986430363	6.6768316561633e-36	8.71915663334266e-35	A4U84_RS08315	NZ_CP015099.1	1721114	1722067	+	954	protein_coding	ABC transporter permease&&sp|Q8VQK4|Y1031_BRUAB Putative peptide transport system permease protein BruAb2_1031 OS=Brucella abortus biovar 1 (strain 9-941) OX=262698 GN=BruAb2_1031 PE=3 SV=1 && PF00528:Binding-protein-dependent transport system inner membrane component	BPD_transp_1
A4U84_RS05875	1805.84839737212	1905.44980980801	2216.56437116587	601.265075854689	643.772697602823	531.053582068033	1975.954192782	592.030451841848	1.73955040233644	1.68631600139706e-35	2.17652414133806e-34	A4U84_RS05875	NZ_CP015099.1	1274149	1274535	-	387	protein_coding	ATP synthase subunit I&&-- && PF03899:ATP synthase I chain	-
A4U84_RS08265	595.18198658951	517.277018920273	571.145001901923	150.316268963672	143.522830806445	170.05114703073	561.201335803902	154.630082266949	1.85794699193244	7.2232457347306e-35	9.16320316062968e-34	A4U84_RS08265	NZ_CP015099.1	1710446	1711468	+	1023	protein_coding	ABC transporter ATP-binding protein&&sp|Q38VW6|POTA_LACSS Spermidine/putrescine import ATP-binding protein PotA OS=Lactobacillus sakei subsp. sakei (strain 23K) OX=314315 GN=potA PE=3 SV=1 && PF00005:ABC transporter	ABC_tran
A4U84_RS09785	4689.86308642973	4455.79111966352	4644.6294200344	1957.2001869859	1792.99536456747	2120.41430264016	4596.76120870922	1956.86995139784	1.2317966557371	7.94453335669266e-35	1.00209454840101e-33	A4U84_RS09785	NZ_CP015099.1	2045867	2047462	+	1596	protein_coding	L-lactate permease&&sp|Q57251|Y1218_HAEIN Putative L-lactate permease OS=Haemophilus influenzae (strain ATCC 51907 / DSM 11121 / KW20 / Rd) OX=71421 GN=HI_1218 PE=3 SV=1 && PF02652:L-lactate permease	-
A4U84_RS07720	6791.69965307527	6488.85541059876	5876.36464436449	2852.92041985162	2946.37811358449	2922.21971098617	6385.63990267951	2907.17274814076	1.13509139779218	1.94099596623171e-34	2.43446951696858e-33	A4U84_RS07720	NZ_CP015099.1	1619836	1621095	+	1260	protein_coding	NupC/NupG family nucleoside CNT transporter&&sp|P44742|Y519_HAEIN Uncharacterized transporter HI_0519 OS=Haemophilus influenzae (strain ATCC 51907 / DSM 11121 / KW20 / Rd) OX=71421 GN=HI_0519 PE=3 SV=1 && PF07670:Nucleoside recognition|PF07662:Na+ dependent nucleoside transporter C-terminus|PF01773:Na+ dependent nucleoside transporter N-terminus	-
A4U84_RS06525	620.82717093089	550.398334632682	670.839153946794	158.552776852093	120.642379518461	119.700807407106	614.021553170122	132.96532125922	2.20829582429824	9.30150062987977e-34	1.13457864826006e-32	wecA	NZ_CP015099.1	1385702	1386766	+	1065	protein_coding	UDP-N-acetylglucosamine--undecaprenyl-phosphate N-acetylglucosaminephosphotransferase&&sp|Q9CNG8|WECA_PASMU Undecaprenyl-phosphate alpha-N-acetylglucosaminyl 1-phosphate transferase OS=Pasteurella multocida (strain Pm70) OX=272843 GN=wecA PE=3 SV=1 && PF00953:Glycosyl transferase family 4	Glycos_transf_4
A4U84_RS10465	34687.2489204106	31290.8759411264	46844.1390874763	9155.90808146533	9136.58020749725	8787.55927393435	37607.4213163378	9026.68252096564	2.05876588904833	1.28381832086435e-33	1.55741894662233e-32	ushA	NZ_CP015099.1	2183871	2185517	+	1647	protein_coding	bifunctional UDP-sugar hydrolase/5'-nucleotidase UshA&&sp|Q8DFG4|5NTD_VIBVU 5'-nucleotidase OS=Vibrio vulnificus (strain CMCP6) OX=216895 GN=nutA PE=3 SV=2 && PF00149:Calcineurin-like phosphoesterase|PF02872:5'-nucleotidase, C-terminal domain	Metallophos
A4U84_RS01760	2545.28454588189	2684.77488539411	2364.70801766245	980.144438722027	1080.5813131007	916.756183713151	2531.58914964615	992.493978511959	1.35119642277408	1.33582549814475e-32	1.52862505457801e-31	A4U84_RS01760	NZ_CP015099.1	402693	403274	+	582	protein_coding	TetR/AcrR family transcriptional regulator&&sp|P44923|Y893_HAEIN Uncharacterized HTH-type transcriptional regulator HI_0893 OS=Haemophilus influenzae (strain ATCC 51907 / DSM 11121 / KW20 / Rd) OX=71421 GN=HI_0893 PE=1 SV=1 && PF00440:Bacterial regulatory proteins, tetR family	TetR_N
A4U84_RS03810	1581.45303438505	1657.03994196494	1842.94423125939	651.713686671264	641.692656576642	704.904754730734	1693.81240253646	666.103699326213	1.34640375239414	1.74904721103323e-32	1.98106367780295e-31	metE	NZ_CP015099.1	816524	818794	-	2271	protein_coding	5-methyltetrahydropteroyltriglutamate--homocysteine S-methyltransferase&&sp|A5UBH4|METE_HAEIE 5-methyltetrahydropteroyltriglutamate--homocysteine methyltransferase OS=Haemophilus influenzae (strain PittEE) OX=374930 GN=metE PE=3 SV=1 && PF01717:Cobalamin-independent synthase, Catalytic domain|PF08267:Cobalamin-independent synthase, N-terminal domain	-
Novel00148	339.798692523275	569.881461522335	1258.75513469739	10.2956348605255	10.4002051309018	11.4000768959148	722.811762914332	10.6986389624474	6.07744148258044	6.10049774203147e-32	6.6714802893152e-31	-	NZ_CP015099.1	1255985	1256778	-	794	-	PF04076:Bacterial OB fold (BOF) protein|PF00872:Transposase, Mutator family	-
A4U84_RS08260	899.718550643389	837.774456255057	1326.77077113921	156.493649879988	121.682400031551	164.351108582772	1021.42125934589	147.509052831437	2.79118742733767	1.45579823310085e-31	1.56129085868787e-30	A4U84_RS08260	NZ_CP015099.1	1708792	1710444	+	1653	protein_coding	iron ABC transporter permease&&sp|Q2EEX6|CYST_HELSJ Probable sulfate transport system permease protein cysT OS=Helicosporidium sp. subsp. Simulium jonesii OX=145475 GN=cysT PE=3 SV=1 && PF00528:Binding-protein-dependent transport system inner membrane component	BPD_transp_1
A4U84_RS10565	2089.01397447485	2323.36288159106	2083.32826142366	1004.85396238729	1008.81989769748	950.956414400896	2165.23503916319	988.21009149522	1.13191047555007	4.91351651212314e-31	5.19428888424446e-30	cmk	NZ_CP015099.1	2207742	2208407	+	666	protein_coding	(d)CMP kinase&&sp|Q7VLS0|KCY_HAEDU Cytidylate kinase OS=Haemophilus ducreyi (strain 35000HP / ATCC 700724) OX=233412 GN=cmk PE=3 SV=1 && PF02224:Cytidylate kinase	-
A4U84_RS11095	609.073128107757	619.563435090949	1997.60992508601	16.4730157768408	15.6003076963527	23.7501601998226	1075.41549609491	18.6078278910054	5.85014334565908	5.87486607333864e-31	6.18113871223307e-30	A4U84_RS11095	NZ_CP015099.1	1256315	1257016	+	702	protein_coding	transposase&&sp|P80011|TRA3_RHIME Transposase for insertion sequence element ISRM3 OS=Rhizobium meliloti (strain 1021) OX=266834 GN=R00164 PE=3 SV=1 && PF00872:Transposase, Mutator family	-
A4U84_RS07270	2421.33282156523	2282.44831512279	2976.8487456389	843.212495077038	723.854277110767	706.80476754672	2560.20996077564	757.957179911508	1.75639078961467	1.86571673473063e-30	1.91754219958426e-29	ilvA	NZ_CP015099.1	1530499	1532025	+	1527	protein_coding	threonine ammonia-lyase%2C biosynthetic&&sp|Q9CKJ2|ILVA_PASMU L-threonine dehydratase biosynthetic IlvA OS=Pasteurella multocida (strain Pm70) OX=272843 GN=ilvA PE=3 SV=1 && PF00291:Pyridoxal-phosphate dependent enzyme|PF00585:C-terminal regulatory domain of Threonine dehydratase	PALP
A4U84_RS07335	855.908027393533	880.637335412292	899.110810498134	386.086307269706	382.727548817187	351.502370957374	878.552057767986	373.438742348089	1.23519816215949	2.876707063959e-30	2.94299063686128e-29	A4U84_RS07335	NZ_CP015099.1	1545397	1546196	-	800	protein_coding	glycosyltransferase family A protein&&sp|P46917|GGAA_BACSU Minor teichoic acid biosynthesis protein GgaA OS=Bacillus subtilis (strain 168) OX=224308 GN=ggaA PE=3 SV=1 && PF00535:Glycosyl transferase family 2	Glycos_transf_2
A4U84_RS10425	829.194293704596	834.851987221609	1090.11362516354	242.976982708402	257.925087246365	234.651582774247	918.053302029915	245.184550909671	1.9055466258952	5.67835107650799e-30	5.75613670769304e-29	A4U84_RS10425	NZ_CP015099.1	2174483	2175376	+	894	protein_coding	DMT family transporter&&sp|Q9KKU0|RIBN_VIBCH Riboflavin transporter OS=Vibrio cholerae serotype O1 (strain ATCC 39315 / El Tor Inaba N16961) OX=243277 GN=ribN PE=1 SV=1 && PF00892:EamA-like transporter family	DUF6
A4U84_RS07080	1549.39655395833	1520.65805373738	1873.69102581528	515.811306512328	596.971774513764	534.853607700004	1647.91521117033	549.212229575365	1.58563436387716	6.32409620130541e-30	6.38158798495364e-29	thiP	NZ_CP015099.1	1495580	1497157	+	1578	protein_coding	thiamine/thiamine pyrophosphate ABC transporter permease ThiP&&sp|P44985|THIP_HAEIN Thiamine transport system permease protein ThiP OS=Haemophilus influenzae (strain ATCC 51907 / DSM 11121 / KW20 / Rd) OX=71421 GN=thiP PE=3 SV=1 && PF00528:Binding-protein-dependent transport system inner membrane component	BPD_transp_1
A4U84_RS07595	3576.43466627485	3334.53716716402	4309.209843061	1137.66765208807	1080.5813131007	1304.35879817426	3740.06055883329	1174.20258778767	1.67122107383386	9.92323331537349e-30	9.96813482358785e-29	dnaG	NZ_CP015099.1	1591615	1593363	-	1749	protein_coding	DNA primase&&sp|Q9CLI9|DNAG_PASMU DNA primase OS=Pasteurella multocida (strain Pm70) OX=272843 GN=dnaG PE=3 SV=1 && PF10410:DnaB-helicase binding domain of primase|PF08275:DNA primase catalytic core, N-terminal domain|PF13155:Toprim-like|PF08278:DNA primase DnaG DnaB-binding|PF01807:CHC2 zinc finger	-
A4U84_RS04635	876.210464997125	837.774456255057	949.423747044143	361.376783604445	341.12672829358	366.702473485261	887.802889432108	356.401995127762	1.31663852027406	1.80036958962045e-29	1.79229618338897e-28	trmA	NZ_CP015099.1	1003770	1004864	-	1095	protein_coding	tRNA (uridine(54)-C5)-methyltransferase TrmA&&sp|B8F7Z1|TRMA_HAEPS tRNA/tmRNA (uracil-C(5))-methyltransferase OS=Haemophilus parasuis serovar 5 (strain SH0165) OX=557723 GN=trmA PE=3 SV=1 && PF05958:tRNA (Uracil-5-)-methyltransferase	-
A4U84_RS01380	10297.6100624113	9797.09035646175	8941.72688948248	3882.48390590417	3682.71263685233	4378.57953443929	9678.80910278518	3981.2586923986	1.28144314875559	2.15035579746677e-29	2.12168438683388e-28	glgP	NZ_CP015099.1	322893	325292	+	2400	protein_coding	glycogen/starch/alpha-glucan family phosphorylase&&sp|P00490|PHSM_ECOLI Maltodextrin phosphorylase OS=Escherichia coli (strain K12) OX=83333 GN=malP PE=1 SV=7 && PF00343:Carbohydrate phosphorylase	-
A4U84_RS06210	15322.9976439741	13307.9498219771	12113.3053339754	5294.01544528221	5493.38835014234	5558.48749316648	13581.4175999755	5448.63042953034	1.31759593942642	6.1455643547614e-29	6.03679330423465e-28	yceD	NZ_CP015099.1	1327847	1328371	+	525	protein_coding	23S rRNA accumulation protein YceD&&sp|P43790|YCED_HAEIN Large ribosomal RNA subunit accumulation protein YceD OS=Haemophilus influenzae (strain ATCC 51907 / DSM 11121 / KW20 / Rd) OX=71421 GN=yceD PE=3 SV=1 && PF02620:Large ribosomal RNA subunit accumulation protein YceD	-
A4U84_RS03410	2734.41778039956	2428.57176679518	3491.15876366477	804.089082607041	810.175979697252	711.554799586684	2884.71610361984	775.273287296993	1.89597035582981	6.64007514305275e-29	6.4938179813115e-28	A4U84_RS03410	NZ_CP015099.1	730114	730419	-	306	protein_coding	PTS glucose/sucrose transporter subunit IIB&&sp|Q4A0C4|PTG3C_STAS1 PTS system glucose-specific EIICBA component OS=Staphylococcus saprophyticus subsp. saprophyticus (strain ATCC 15305 / DSM 20229 / NCIMB 8711 / NCTC 7292 / S-41) OX=342451 GN=ptsG PE=3 SV=2 && PF00367:phosphotransferase system, EIIB	-
A4U84_RS01045	164408.07116454	141292.610360104	109016.952842637	39722.6184188795	39085.0109024421	38989.2129904367	138239.21145576	39265.6141039194	1.81582382944634	5.23348032303447e-28	4.96509671672501e-27	A4U84_RS01045	NZ_CP015099.1	249183	250376	-	1194	protein_coding	porin&&sp|Q48221|OPP28_HAEIF Outer membrane protein P2 OS=Haemophilus influenzae OX=727 GN=ompP2 PE=3 SV=1 && PF13609:Gram-negative porin	-
A4U84_RS09025	15882.9175020942	14359.0645176739	12777.6224405921	5389.7648494851	5155.38168338803	6041.09074842687	14339.8681534534	5528.74576043333	1.37490367137418	1.64547175468077e-27	1.54132797273895e-26	A4U84_RS09025	NZ_CP015099.1	1882939	1884576	+	1638	protein_coding	ABC transporter substrate-binding protein&&sp|P71370|OPPA_HAEIN Periplasmic oligopeptide-binding protein OS=Haemophilus influenzae (strain ATCC 51907 / DSM 11121 / KW20 / Rd) OX=71421 GN=oppA PE=3 SV=1 && PF00496:Bacterial extracellular solute-binding proteins, family 5 Middle	-
A4U84_RS09280	2396.7561865714	2051.57326148041	2901.37934081988	753.640471790466	703.053866848963	761.905139210308	2449.9029296239	739.533159283246	1.72804512203168	2.20792296429248e-27	2.05949116837366e-26	pgsA	NZ_CP015099.1	1943223	1943771	-	549	protein_coding	CDP-diacylglycerol--glycerol-3-phosphate 3-phosphatidyltransferase&&sp|P44528|PGSA_HAEIN CDP-diacylglycerol--glycerol-3-phosphate 3-phosphatidyltransferase OS=Haemophilus influenzae (strain ATCC 51907 / DSM 11121 / KW20 / Rd) OX=71421 GN=pgsA PE=3 SV=1 && PF01066:CDP-alcohol phosphatidyltransferase	CDP-OH_P_transf
A4U84_RS04890	13481.8871181326	13017.6512313213	15760.0615125139	6364.76147077686	6099.72030927392	6480.94371532758	14086.5332873226	6315.14183179279	1.15744415666606	3.78237658201417e-26	3.35875040482858e-25	rpoB	NZ_CP015099.1	1067602	1071630	-	4029	protein_coding	DNA-directed RNA polymerase subunit beta&&sp|A3N325|RPOB_ACTP2 DNA-directed RNA polymerase subunit beta OS=Actinobacillus pleuropneumoniae serotype 5b (strain L20) OX=416269 GN=rpoB PE=3 SV=1 && PF00562:RNA polymerase Rpb2, domain 6|PF04563:RNA polymerase beta subunit|PF04560:RNA polymerase Rpb2, domain 7|PF04565:RNA polymerase Rpb2, domain 3|PF10385:RNA polymerase beta subunit external 1 domain|…	RNA_pol_Rpb2_6
A4U84_RS05955	384.677765120689	379.920974348223	323.307203360469	99.8676581470973	90.4817846388458	106.400717695205	362.63531427646	98.9167201603828	1.87222858342575	5.02039243383969e-26	4.40524553483167e-25	A4U84_RS05955	NZ_CP015099.1	1288877	1290418	-	1542	protein_coding	anthranilate synthase component 1&&sp|P43761|TRPE_HAEIN Anthranilate synthase component 1 OS=Haemophilus influenzae (strain ATCC 51907 / DSM 11121 / KW20 / Rd) OX=71421 GN=trpE PE=3 SV=1 && PF04715:Anthranilate synthase component I, N terminal region|PF00425:chorismate binding enzyme	-
A4U84_RS03850	1130.5252097158	963.440624693315	980.170541600038	352.110712229972	303.685989822333	385.702601645119	1024.71212533639	347.166434565808	1.56031473311677	6.27895805844881e-26	5.4238470388157e-25	A4U84_RS03850	NZ_CP015099.1	826547	827113	-	567	protein_coding	GPR1/FUN34/YaaH family transporter&&sp|P0AC99|SATP_ECO57 Succinate-acetate/proton symporter SatP OS=Escherichia coli O157:H7 OX=83334 GN=satP PE=3 SV=1 && PF01184:GPR1/FUN34/yaaH family	-
A4U84_RS05860	2791.05089582011	2654.57603871515	2057.2400721035	810.266463523357	873.617230995753	808.45545320196	2500.95566887959	830.779715907023	1.58981321554035	1.12987919941965e-25	9.61046675368439e-25	atpF	NZ_CP015099.1	1272402	1272872	-	471	protein_coding	F0F1 ATP synthase subunit B&&sp|Q7VPP4|ATPF_HAEDU ATP synthase subunit b OS=Haemophilus ducreyi (strain 35000HP / ATCC 700724) OX=233412 GN=atpF PE=3 SV=1 && PF00430:ATP synthase B/B' CF(0)	-
A4U84_RS10580	801.412010668102	864.076677556087	994.146357307263	325.342061592606	341.12672829358	313.502114637658	886.545015177151	326.656968174614	1.44137880089941	2.94470515941368e-25	2.43927069175312e-24	A4U84_RS10580	NZ_CP015099.1	2210585	2210869	+	285	protein_coding	lipopolysaccharide assembly protein LapA domain-containing protein&&sp|P44129|LAPA_HAEIN Probable lipopolysaccharide assembly protein A OS=Haemophilus influenzae (strain ATCC 51907 / DSM 11121 / KW20 / Rd) OX=71421 GN=lapA PE=3 SV=1 && PF06305:Lipopolysaccharide assembly protein A domain	-
A4U84_RS09030	1795.16290389655	1554.75352579427	2993.61972448757	318.135117190238	280.805538534349	345.802332509417	2114.5120513928	314.914329411335	2.74717773684721	4.23765351048822e-25	3.49724564806091e-24	oppB	NZ_CP015099.1	1884671	1885594	+	924	protein_coding	oligopeptide ABC transporter permease OppB&&sp|P45054|OPPB_HAEIN Oligopeptide transport system permease protein OppB OS=Haemophilus influenzae (strain ATCC 51907 / DSM 11121 / KW20 / Rd) OX=71421 GN=oppB PE=3 SV=1 && PF00528:Binding-protein-dependent transport system inner membrane component	BPD_transp_1
A4U84_RS09850	1705.40475870172	1701.85113381114	2105.68956655521	739.226582985731	673.933292482438	691.604665018833	1837.64848635603	701.588180162334	1.38947103454985	5.20009864638462e-25	4.25985940773943e-24	A4U84_RS09850	NZ_CP015099.1	2061632	2062696	-	1065	protein_coding	AI-2E family transporter&&sp|P43969|PERM_HAEIN Putative permease PerM homolog OS=Haemophilus influenzae (strain ATCC 51907 / DSM 11121 / KW20 / Rd) OX=71421 GN=perM PE=3 SV=2 && PF01594:AI-2E family transporter	-
A4U84_RS09975	1146.55344992916	1149.5044864895	1745.11352130881	322.253371134448	277.685476995079	306.852069781708	1347.05715257582	302.263639303745	2.15614076000904	1.99128375226409e-24	1.59016184533319e-23	A4U84_RS09975	NZ_CP015099.1	2090374	2091591	+	1218	protein_coding	aromatic amino acid transport family protein&&sp|P44747|TYRPB_HAEIN Tyrosine-specific transport protein 2 OS=Haemophilus influenzae (strain ATCC 51907 / DSM 11121 / KW20 / Rd) OX=71421 GN=tyrP-B PE=3 SV=1 && PF03222:Tryptophan/tyrosine permease family	-
A4U84_RS06455	14729.9527560797	13068.3073612344	10137.1249929738	4324.16664142071	3926.07743691544	4066.02742620963	12645.128370096	4105.42383484859	1.62293115293586	5.88619761145413e-24	4.61744123584034e-23	A4U84_RS06455	NZ_CP015099.1	1369591	1371132	+	1542	protein_coding	subtype B tannase&&-- && -	-
A4U84_RS06345	513.972236175143	474.414139763038	517.10518116732	144.138888047357	175.763466712241	185.251249558616	501.830519035167	168.384534772738	1.57428830375842	1.34669435661718e-23	1.04533617891264e-22	glpQ	NZ_CP015099.1	1351908	1352987	+	1080	protein_coding	glycerophosphodiester phosphodiesterase&&sp|Q06282|GLPQ_HAEIN Glycerophosphodiester phosphodiesterase OS=Haemophilus influenzae (strain ATCC 51907 / DSM 11121 / KW20 / Rd) OX=71421 GN=glpQ PE=1 SV=1 && PF03009:Glycerophosphoryl diester phosphodiesterase family	-
A4U84_RS01950	34383.7809057042	31357.1185725512	35295.4567080729	13335.9358348387	15039.7366397971	16461.711037701	33678.7853954428	14945.7945041123	1.17207454352367	1.59148813827989e-23	1.22677210659075e-22	gap	NZ_CP015099.1	447690	448709	-	1020	protein_coding	type I glyceraldehyde-3-phosphate dehydrogenase&&sp|P44304|G3P_HAEIN Glyceraldehyde-3-phosphate dehydrogenase OS=Haemophilus influenzae (strain ATCC 51907 / DSM 11121 / KW20 / Rd) OX=71421 GN=gapA PE=3 SV=1 && PF00044:Glyceraldehyde 3-phosphate dehydrogenase, NAD binding domain|PF02800:Glyceraldehyde 3-phosphate dehydrogenase, C-terminal domain	-
A4U84_RS07275	2629.69994433893	2306.80222373485	2209.11060278868	1083.10078732728	1021.30014385456	1135.25765755152	2381.87092362082	1079.88619624445	1.1407266192067	4.69636002661983e-23	3.54623104050885e-22	glmM	NZ_CP015099.1	1532032	1533366	+	1335	protein_coding	phosphoglucosamine mutase&&sp|B8F5R2|GLMM_HAEPS Phosphoglucosamine mutase OS=Haemophilus parasuis serovar 5 (strain SH0165) OX=557723 GN=glmM PE=3 SV=1 && PF02879:Phosphoglucomutase/phosphomannomutase, alpha/beta/alpha domain II|PF00408:Phosphoglucomutase/phosphomannomutase, C-terminal domain|PF02880:Phosphoglucomutase/phosphomannomutase, alpha/beta/alpha domain III|PF02878:Phosphoglucomutase/pho…	PGM_PMM_III
A4U84_RS06135	6611.11481333806	6488.85541059876	7670.85938117216	3473.7472019413	3286.46482136498	3207.22163338404	6923.60986836966	3322.47788556344	1.05938542179544	5.12169387451491e-23	3.85429166149935e-22	rpsN	NZ_CP015099.1	1315328	1315633	-	306	protein_coding	30S ribosomal protein S14&&sp|A3N370|RS14_ACTP2 30S ribosomal protein S14 OS=Actinobacillus pleuropneumoniae serotype 5b (strain L20) OX=416269 GN=rpsN PE=3 SV=1 && PF00253:Ribosomal protein S14p/S29e	Ribosomal_S14
A4U84_RS00870	770.424079588935	681.909441137837	777.055353321703	274.893450776031	242.324779550012	304.952056965722	743.129624682825	274.056762430588	1.43799242730479	9.21883555716219e-23	6.86772313318794e-22	rimP	NZ_CP015099.1	213710	214171	-	462	protein_coding	ribosome maturation factor RimP&&sp|B8F3J3|RIMP_HAEPS Ribosome maturation factor RimP OS=Haemophilus parasuis serovar 5 (strain SH0165) OX=557723 GN=rimP PE=3 SV=2 && PF17384:RimP C-terminal SH3 domain|PF02576:RimP N-terminal domain	-
A4U84_RS03975	1066.41224886235	1044.29560128537	1145.08516694529	551.846028524167	495.049764230927	510.153441092189	1085.26433903101	519.016411282427	1.06450774065642	1.0172513953523e-22	7.52766032560702e-22	rnpA	NZ_CP015099.1	860051	860431	+	381	protein_coding	ribonuclease P protein component&&sp|Q7VN34|RNPA_HAEDU Ribonuclease P protein component OS=Haemophilus ducreyi (strain 35000HP / ATCC 700724) OX=233412 GN=rnpA PE=3 SV=1 && PF00825:Ribonuclease P	-
A4U84_RS10695	874.07336630201	890.378898857118	918.676952488249	445.800989460754	436.808615497876	396.152672133041	894.376405882459	426.25409236389	1.07011416619779	1.20570410340894e-22	8.89256847032509e-22	moaA	NZ_CP015099.1	2235240	2236259	-	1020	protein_coding	GTP 3'%2C8-cyclase MoaA&&sp|B0BNX2|MOAA_ACTPJ GTP 3',8-cyclase OS=Actinobacillus pleuropneumoniae serotype 3 (strain JL03) OX=434271 GN=moaA PE=3 SV=1 && PF04055:Radical SAM superfamily|PF06463:Molybdenum Cofactor Synthesis C|PF13353:4Fe-4S single cluster domain	Radical_SAM
A4U84_RS09755	508.629489437355	452.008543839937	573.00844399622	167.818848226566	144.562851319535	173.851172662701	511.215492424504	162.077624069601	1.65663919512797	3.20454882351644e-22	2.34788725683383e-21	A4U84_RS09755	NZ_CP015099.1	2040948	2041556	+	609	protein_coding	TIGR04211 family SH3 domain-containing protein&&sp|P44272|Y1605_HAEIN Uncharacterized protein HI_1605 OS=Haemophilus influenzae (strain ATCC 51907 / DSM 11121 / KW20 / Rd) OX=71421 GN=HI_1605 PE=3 SV=1 && PF08239:Bacterial SH3 domain	SH3_3
A4U84_RS01370	1464.98115550129	1376.48291475395	1343.54174998788	664.068448503895	729.054379676218	634.604280539259	1395.00194008104	675.90903623979	1.04555763485988	3.24793616889107e-22	2.37184812333493e-21	nhaB	NZ_CP015099.1	320461	322005	+	1545	protein_coding	sodium/proton antiporter NhaB&&sp|Q7VKY3|NHAB_HAEDU Na(+)/H(+) antiporter NhaB OS=Haemophilus ducreyi (strain 35000HP / ATCC 700724) OX=233412 GN=nhaB PE=3 SV=1 && PF06450:Bacterial Na+/H+ antiporter B (NhaB)	-
Novel00098	244.69780059066	485.129859552347	800.348379500411	26.7686506373663	22.880451287984	12.3500833039077	510.058679881139	20.6663950764193	4.62992122316328	4.26946367778262e-22	3.09745404074425e-21	-	NZ_CP015099.1	792181	793307	+	1127	-	PF04076:Bacterial OB fold (BOF) protein|PF00486:Transcriptional regulatory protein, C terminal|PF00072:Response regulator receiver domain	Response_reg
A4U84_RS07090	803.549109363217	785.170013652995	843.207547669234	379.908926353391	376.487425738646	410.402768252934	810.642223561815	388.93304011499	1.05910612868302	6.66436274691033e-22	4.8035341877081e-21	A4U84_RS07090	NZ_CP015099.1	1497450	1497878	-	429	protein_coding	nucleotidyltransferase substrate binding protein&&sp|P43934|HEPT_HAEIN Probable ribonuclease HepT OS=Haemophilus influenzae (strain ATCC 51907 / DSM 11121 / KW20 / Rd) OX=71421 GN=hepT PE=1 SV=1 && PF08780:Nucleotidyltransferase substrate binding protein like	-
A4U84_RS06825	547.097265949424	552.346647321648	591.642864939186	221.356149501298	202.804000052585	246.051659670162	563.695592736753	223.403936408015	1.33431681141014	8.71328010284393e-22	6.23983284784307e-21	A4U84_RS06825	NZ_CP015099.1	1448621	1449568	-	948	protein_coding	ABC transporter substrate-binding protein&&sp|P02925|RBSB_ECOLI Ribose import binding protein RbsB OS=Escherichia coli (strain K12) OX=83333 GN=rbsB PE=1 SV=1 && PF13407:Periplasmic binding protein domain	-
A4U84_RS05730	10001.6218931379	8495.61748023296	11940.0052192058	3816.5918427968	3685.8326983916	3938.72656753858	10145.7481975256	3813.71703624233	1.41160852242247	2.57285899109884e-21	1.79614684284258e-20	rnr	NZ_CP015099.1	1245764	1248070	+	2307	protein_coding	ribonuclease R&&sp|P44907|RNR_HAEIN Ribonuclease R OS=Haemophilus influenzae (strain ATCC 51907 / DSM 11121 / KW20 / Rd) OX=71421 GN=rnr PE=3 SV=1 && PF08461:Ribonuclease R winged-helix domain|PF00773:RNB domain|PF08206:Ribonuclease B OB domain|PF17876:Cold shock domain|PF00575:S1 RNA binding domain	RNB
A4U84_RS08545	953.146018021263	907.913713057805	668.975711852497	225.474403445508	197.603897487135	259.351749382063	843.345147643855	227.476683438235	1.88910483198303	5.6897371842695e-21	3.93495842650414e-20	gpt	NZ_CP015099.1	1772140	1772619	-	480	protein_coding	xanthine phosphoribosyltransferase&&sp|A3MYX7|XGPT_ACTP2 Xanthine-guanine phosphoribosyltransferase OS=Actinobacillus pleuropneumoniae serotype 5b (strain L20) OX=416269 GN=gpt PE=3 SV=1 && PF00156:Phosphoribosyl transferase domain	Pribosyltran
Novel00087	178.447741042097	189.960487174112	221.749609221301	41.182539442102	44.7208820628778	46.5503139916523	196.719279145837	44.151245165544	2.1558053112099	7.36935678156008e-21	5.08073666306316e-20	-	NZ_CP015099.1	665005	665980	+	976	-	PF02096:60Kd inner membrane protein|PF04445:Putative SAM-dependent methyltransferase	-
A4U84_RS10570	31412.1451701469	29551.0327098804	42445.4840238891	12302.2540948419	12346.0835108935	11789.5795231919	34469.5539679721	12145.9723763091	1.50486314311698	1.34062881078291e-20	9.1015166970583e-20	rpsA	NZ_CP015099.1	2208504	2210171	+	1668	protein_coding	30S ribosomal protein S1&&sp|Q48082|RS1_HAEIN 30S ribosomal protein S1 OS=Haemophilus influenzae (strain ATCC 51907 / DSM 11121 / KW20 / Rd) OX=71421 GN=rpsA PE=3 SV=1 && PF00575:S1 RNA binding domain	S1
A4U84_RS00510	26478.6528324741	26744.488281426	33700.3502753549	12548.3197680085	12128.7192236577	13057.8380778625	28974.4971297517	12578.2923565095	1.20385729964123	1.85681092567228e-20	1.25674398018063e-19	fdnG	NZ_CP015099.1	123407	126475	-	3069	protein_coding	formate dehydrogenase-N subunit alpha&&sp|P24183|FDNG_ECOLI Formate dehydrogenase, nitrate-inducible, major subunit OS=Escherichia coli (strain K12) OX=83333 GN=fdnG PE=1 SV=3 && PF00384:Molybdopterin oxidoreductase|PF01568:Molydopterin dinucleotide binding domain|PF04879:Molybdopterin oxidoreductase Fe4S4 domain	-
A4U84_RS00210	546.028716601867	481.233234174416	539.46648629888	196.646625836037	159.123138502798	204.251377718474	522.242812358388	186.673714019103	1.48290320861436	3.28381884508617e-20	2.18921256339078e-19	cpxA	NZ_CP015099.1	54057	55433	+	1377	protein_coding	envelope stress sensor histidine kinase CpxA&&sp|P0AE84|CPXA_ECO57 Sensor protein CpxA OS=Escherichia coli O157:H7 OX=83334 GN=cpxA PE=3 SV=1 && PF00672:HAMP domain|PF00512:His Kinase A (phospho-acceptor) domain|PF02518:Histidine kinase-, DNA gyrase B-, and HSP90-like ATPase	HATPase_c
A4U84_RS00350	354.75838338908	379.920974348223	412.752423886708	148.257141991567	137.282707727904	148.200999646893	382.477260541337	144.580283122121	1.40392432594127	7.21815857107777e-20	4.72693570141376e-19	xthA	NZ_CP015099.1	85514	86317	+	804	protein_coding	exodeoxyribonuclease III&&sp|P44318|EX3_HAEIN Exodeoxyribonuclease III OS=Haemophilus influenzae (strain ATCC 51907 / DSM 11121 / KW20 / Rd) OX=71421 GN=xthA PE=3 SV=1 && PF03372:Endonuclease/Exonuclease/phosphatase family	Exo_endo_phos
A4U84_RS09010	6398.47349317413	5779.66959181541	4759.23110883364	2323.72478802061	2264.12465699733	2453.86655184567	5645.79139794106	2347.2386656212	1.2660354384072	1.12674046709049e-19	7.27140650273515e-19	A4U84_RS09010	NZ_CP015099.1	1877254	1879725	+	2472	protein_coding	class I adenylate cyclase&&sp|Q05766|CYAA_PASMU Adenylate cyclase OS=Pasteurella multocida (strain Pm70) OX=272843 GN=cya PE=3 SV=2 && PF01295:Adenylate cyclase, class-I|PF12633:Adenylate cyclase NT domain	-
A4U84_RS00195	1700.06201196393	1589.82315419564	1456.27999669283	560.082536412587	555.370953990157	721.054863666613	1582.05505428414	612.169451356453	1.36891665185643	3.34175532930793e-19	2.13795297725176e-18	pepP	NZ_CP015099.1	50595	51920	-	1326	protein_coding	Xaa-Pro aminopeptidase&&sp|P44881|AMPP_HAEIN Xaa-Pro aminopeptidase OS=Haemophilus influenzae (strain ATCC 51907 / DSM 11121 / KW20 / Rd) OX=71421 GN=pepP PE=3 SV=1 && PF00557:Metallopeptidase family M24|PF05195:Aminopeptidase P, N-terminal domain	Peptidase_M24
A4U84_RS05735	1467.11825419641	1436.88060811187	1740.45491607307	745.403963902046	679.133395047889	671.654530450983	1548.15125946045	698.730629800306	1.14817177551212	3.73370944669678e-19	2.38184912978932e-18	A4U84_RS05735	NZ_CP015099.1	1248083	1248883	+	801	protein_coding	TatD family hydrolase&&sp|P44500|Y081_HAEIN Uncharacterized metal-dependent hydrolase HI_0081 OS=Haemophilus influenzae (strain ATCC 51907 / DSM 11121 / KW20 / Rd) OX=71421 GN=HI_0081 PE=3 SV=1 && PF01026:TatD related DNase	-
A4U84_RS00345	1828.28793367083	1548.90858772737	1238.25727166012	394.322815158127	324.486400084137	486.403280892366	1538.48459768611	401.737498711543	1.93629066353086	4.17492025135394e-19	2.64809227371593e-18	A4U84_RS00345	NZ_CP015099.1	84024	85400	+	1377	protein_coding	Na+/H+ antiporter family protein&&sp|P44640|Y325_HAEIN Uncharacterized membrane protein HI_0325 OS=Haemophilus influenzae (strain ATCC 51907 / DSM 11121 / KW20 / Rd) OX=71421 GN=HI_0325 PE=4 SV=1 && PF13726:Na+-H+ antiporter family|PF03553:Na+/H+ antiporter family	-
A4U84_RS07730	9112.5888359701	8129.3346947075	13330.1330215511	3041.33053779923	2938.05794947976	2886.11946748244	10190.6855174096	2955.16931825381	1.78598606883772	4.34197787274427e-19	2.74620822720578e-18	deoD	NZ_CP015099.1	1621995	1622714	+	720	protein_coding	purine-nucleoside phosphorylase&&sp|B8F672|DEOD_HAEPS Purine nucleoside phosphorylase DeoD-type OS=Haemophilus parasuis serovar 5 (strain SH0165) OX=557723 GN=deoD PE=3 SV=1 && PF01048:Phosphorylase superfamily	-
A4U84_RS08310	31345.8951105984	27026.9936213259	22514.1073832921	11434.3320760996	10650.8500745566	11197.7255310123	26962.3320384055	11094.3025605562	1.28109650627012	1.05541111829408e-18	6.58149629947429e-18	A4U84_RS08310	NZ_CP015099.1	1719354	1720937	+	1584	protein_coding	ABC transporter substrate-binding protein&&sp|Q8ZQM3|GSIB_SALTY Glutathione-binding protein GsiB OS=Salmonella typhimurium (strain LT2 / SGSC1412 / ATCC 700720) OX=99287 GN=gsiB PE=3 SV=1 && PF00496:Bacterial extracellular solute-binding proteins, family 5 Middle	-
A4U84_RS03860	11149.2438924146	9756.17578999348	13191.306585526	4511.54719588227	4590.65054478006	5072.08421227411	11365.5754226447	4724.76065097882	1.26634016131762	1.27793104317353e-18	7.94679808360008e-18	A4U84_RS03860	NZ_CP015099.1	828366	830075	-	1710	protein_coding	ribonucleoside-diphosphate reductase subunit alpha&&sp|Q6GZT8|RIR1_FRG3G Putative ribonucleoside-diphosphate reductase large subunit OS=Frog virus 3 (isolate Goorha) OX=654924 GN=FV3-038R PE=3 SV=1 && PF02867:Ribonucleotide reductase, barrel domain	Ribonuc_red_lgC
A4U84_RS05430	275.685731669827	293.22105968927	302.809340323206	89.5720232865718	81.1216000210342	108.300730511191	290.572043894101	92.998117939599	1.6415424897093	2.14525306134496e-18	1.32659102957822e-17	A4U84_RS05430	NZ_CP015099.1	1191747	1192307	+	561	protein_coding	molecular chaperone&&sp|P44248|Y1543_HAEIN Uncharacterized protein HI_1543 OS=Haemophilus influenzae (strain ATCC 51907 / DSM 11121 / KW20 / Rd) OX=71421 GN=HI_1543 PE=3 SV=1 && -	-
A4U84_RS04220	503.286742699568	500.716361064069	581.393933420555	235.770038306034	201.763979539495	203.301371310481	528.465679061397	213.611796385337	1.30776750783894	4.2995981638057e-18	2.62950631505473e-17	A4U84_RS04220	NZ_CP015099.1	918876	919796	+	921	protein_coding	DMT family transporter&&sp|P71360|Y878_HAEIN Uncharacterized transporter HI_0878 OS=Haemophilus influenzae (strain ATCC 51907 / DSM 11121 / KW20 / Rd) OX=71421 GN=HI_0878 PE=3 SV=1 && PF00892:EamA-like transporter family	DUF6
A4U84_RS06080	10109.5453772412	9423.9884765249	11505.8232112347	5089.13231155775	4762.25392943994	5439.73669216736	10346.4523550003	5097.04097772169	1.02138000224417	5.47158514982022e-18	3.3188303367762e-17	rpsD	NZ_CP015099.1	1309827	1310447	-	621	protein_coding	30S ribosomal protein S4&&sp|B8F6P7|RS4_HAEPS 30S ribosomal protein S4 OS=Haemophilus parasuis serovar 5 (strain SH0165) OX=557723 GN=rpsD PE=3 SV=1 && PF00163:Ribosomal protein S4/S9 N-terminal domain|PF01479:S4 domain	S4
Novel00205	913.609692161636	942.009185114697	1603.49192214227	270.775196831821	214.244225696578	187.151262374602	1153.03693313953	224.056894967667	2.36427239709179	7.64997049569738e-18	4.6024212738342e-17	-	NZ_CP015099.1	2017232	2018281	+	1050	-	PF01293:Phosphoenolpyruvate carboxykinase	-
A4U84_RS05870	3872.42283554827	3769.98505314775	5568.89669880554	1566.99562577198	1415.46791831574	1516.21022715667	4403.76819583385	1499.55792374813	1.55428568391759	1.47218885211193e-17	8.78564314970025e-17	atpB	NZ_CP015099.1	1273329	1274120	-	792	protein_coding	F0F1 ATP synthase subunit A&&sp|B8F768|ATP6_HAEPS ATP synthase subunit a OS=Haemophilus parasuis serovar 5 (strain SH0165) OX=557723 GN=atpB PE=3 SV=1 && PF00119:ATP synthase A chain	-
A4U84_RS10515	1474.59809962931	1329.72341021878	1055.63994641905	476.687894042331	501.289887309468	511.103447500182	1286.65381875571	496.360409617327	1.37360914082626	1.67331338341866e-17	9.95913059300112e-17	A4U84_RS10515	NZ_CP015099.1	2197024	2197752	+	729	protein_coding	hypothetical protein&&sp|P44056|Y825_HAEIN Uncharacterized protein HI_0825 OS=Haemophilus influenzae (strain ATCC 51907 / DSM 11121 / KW20 / Rd) OX=71421 GN=HI_0825 PE=4 SV=1 && -	-
A4U84_RS03940	911.472593466521	804.653140542647	1120.86041971944	376.820235895233	318.246277005596	321.102165901601	945.662051242868	338.722892934143	1.48169828418536	5.37361667850761e-17	3.13108373393357e-16	A4U84_RS03940	NZ_CP015099.1	851209	852288	-	1080	protein_coding	ionic transporter y4hA&&sp|P55471|Y4HA_SINFN Putative ionic transporter y4hA OS=Sinorhizobium fredii (strain NBRC 101917 / NGR234) OX=394 GN=NGR_a03490 PE=3 SV=1 && PF01699:Sodium/calcium exchanger protein	Na_Ca_ex
A4U84_RS05700	675.323187656321	653.658907147841	806.87042683045	315.04642673208	303.685989822333	327.752210757552	711.95084054487	315.494875770655	1.17433326228953	2.28734914746083e-16	1.28230179478865e-15	ccsA	NZ_CP015099.1	1239726	1240505	-	780	protein_coding	cytochrome c biogenesis protein CcsA&&sp|P64434|YPJD_ECO57 Inner membrane protein YpjD OS=Escherichia coli O157:H7 OX=83334 GN=ypjD PE=3 SV=1 && PF01578:Cytochrome C assembly protein	-
A4U84_RS10520	988.408146490659	830.955361843678	718.356927351359	350.051585257867	325.526420597227	304.952056965722	845.906811895232	326.843354273605	1.37161348402064	3.4365566825482e-16	1.91687332544146e-15	A4U84_RS10520	NZ_CP015099.1	2197761	2198324	+	564	protein_coding	septation protein A&&sp|B8F486|YCIB_HAEPS Probable intracellular septation protein A OS=Haemophilus parasuis serovar 5 (strain SH0165) OX=557723 GN=HAPS_0470 PE=3 SV=1 && PF04279:Intracellular septation protein A	-
A4U84_RS06705	2405.30458135186	2388.63135667139	2947.03367213015	1268.42221481674	1260.5048618653	1330.95897759806	2580.32320338447	1286.62868476003	1.00406800284073	1.22751209111743e-15	6.61426418029296e-15	aspS	NZ_CP015099.1	1425346	1427118	+	1773	protein_coding	aspartate--tRNA ligase&&sp|B8F789|SYD_HAEPS Aspartate--tRNA ligase OS=Haemophilus parasuis serovar 5 (strain SH0165) OX=557723 GN=aspS PE=3 SV=1 && PF01336:OB-fold nucleic acid binding domain|PF02938:GAD domain|PF00152:tRNA synthetases class II (D, K and N)	tRNA-synt_2
A4U84_RS06095	2136.03014576738	2230.81802886521	2880.88147778262	909.104558184402	924.578236137172	1083.9573115199	2415.9098841384	972.546701947159	1.31268436136309	1.27729006213509e-15	6.86582067297796e-15	rpmJ	NZ_CP015099.1	1311377	1311490	-	114	protein_coding	50S ribosomal protein L36&&sp|B0BSV2|RL361_ACTPJ 50S ribosomal protein L36 1 OS=Actinobacillus pleuropneumoniae serotype 3 (strain JL03) OX=434271 GN=rpmJ1 PE=3 SV=1 && PF00444:Ribosomal protein L36	-
A4U84_RS00895	6928.47396956263	6377.80158732774	4851.47149250133	2473.01149349822	2633.33193914434	2361.71593027036	6052.58234979723	2489.35312097097	1.2817329377778	1.28876318544743e-15	6.91075911037028e-15	agaR	NZ_CP015099.1	219106	219867	+	762	protein_coding	transcriptional repressor AgaR&&sp|P0ACK4|AGAR_ECO57 Putative aga operon transcriptional repressor OS=Escherichia coli O157:H7 OX=83334 GN=agaR PE=3 SV=1 && PF00455:DeoR C terminal sensor domain|PF08220:DeoR-like helix-turn-helix domain	DeoR
A4U84_RS00920	2340.12307115086	2352.58757192554	1980.83894623734	740.256146471783	775.855302765276	1039.30701034424	2224.51652977124	851.806153193765	1.38432523566314	1.47850045632543e-15	7.87115350849508e-15	A4U84_RS00920	NZ_CP015099.1	223440	225230	+	1791	protein_coding	beta-galactosidase family protein&&sp|Q93Z24|BGA17_ARATH Beta-galactosidase 17 OS=Arabidopsis thaliana OX=3702 GN=BGAL17 PE=2 SV=1 && PF01301:Glycosyl hydrolases family 35	-
A4U84_RS03995	227.601011029741	232.823366331347	283.243198333091	79.2763884260463	88.4017436126655	74.1004998234464	247.88919189806	80.5928772873861	1.62331669464267	1.6719774229643e-15	8.8798800932554e-15	A4U84_RS03995	NZ_CP015099.1	862639	865275	+	2637	protein_coding	TRAP transporter permease&&-- && PF06808:Tripartite ATP-independent periplasmic transporter, DctM component|PF11874:Domain of unknown function (DUF3394)	-
A4U84_RS08290	1240.58579251422	1152.42695552294	762.14781656733	330.489879022868	327.606461623407	323.002178717587	1051.7201882015	327.032839787954	1.68486812919786	1.75642924894213e-15	9.30614065071961e-15	A4U84_RS08290	NZ_CP015099.1	1715215	1716741	-	1527	protein_coding	Na+/H+ antiporter NhaC family protein&&sp|P44263|Y1586_HAEIN Uncharacterized protein HI_1586 OS=Haemophilus influenzae (strain ATCC 51907 / DSM 11121 / KW20 / Rd) OX=71421 GN=HI_1586 PE=4 SV=1 && PF03553:Na+/H+ antiporter family	-
A4U84_RS01770	15205.4572157428	15878.7484150668	20630.1674259582	7659.95233623097	7856.31495588323	7859.40301332529	17238.1243522559	7791.89010181316	1.14559099131631	2.54464616567887e-15	1.34183241990667e-14	A4U84_RS01770	NZ_CP015099.1	404514	407603	+	3090	protein_coding	efflux RND transporter permease subunit&&sp|Q57124|Y895_HAEIN Uncharacterized transporter HI_0895 OS=Haemophilus influenzae (strain ATCC 51907 / DSM 11121 / KW20 / Rd) OX=71421 GN=HI_0895 PE=3 SV=1 && PF00873:AcrB/AcrD/AcrF family	ACR_tran
A4U84_RS08955	3144.74072986163	2963.38359991614	2466.26561180162	1003.82439890124	1271.94508750929	1292.95872127834	2858.12998052646	1189.57606922962	1.26434822767897	2.66914852584438e-15	1.40414922449633e-14	mdh	NZ_CP015099.1	1865438	1866382	+	945	protein_coding	malate dehydrogenase&&sp|B8F5K4|MDH_HAEPS Malate dehydrogenase OS=Haemophilus parasuis serovar 5 (strain SH0165) OX=557723 GN=mdh PE=3 SV=1 && PF00056:lactate/malate dehydrogenase, NAD binding domain|PF02866:lactate/malate dehydrogenase, alpha/beta C-terminal domain	-
A4U84_RS01555	344.072889913505	292.246903344787	416.479308075301	118.399800896043	113.36223592683	96.9006536152761	350.933033777865	109.55423014605	1.68118539766678	2.92780405755571e-15	1.52575704407833e-14	A4U84_RS01555	NZ_CP015099.1	359189	359479	-	291	protein_coding	cyd operon YbgE family protein&&-- && PF09600:Cyd operon protein YbgE (Cyd_oper_YbgE)	-
A4U84_RS05845	4792.44382379525	4573.66403734592	6546.27207726413	2213.56149501298	2038.44020565676	2151.76451410393	5304.1266461351	2134.58873825789	1.31323109726554	3.62531670148165e-15	1.88482507664854e-14	atpG	NZ_CP015099.1	1269412	1270278	-	867	protein_coding	F0F1 ATP synthase subunit gamma&&sp|B8F773|ATPG_HAEPS ATP synthase gamma chain OS=Haemophilus parasuis serovar 5 (strain SH0165) OX=557723 GN=atpG PE=3 SV=1 && PF00231:ATP synthase	-
A4U84_RS02390	14422.2105439832	13434.5901467599	10000.161999043	5483.45512671588	5241.70338597452	5130.03460316168	12618.987563262	5285.06437195069	1.25556788643007	4.26970202354952e-15	2.2094961520466e-14	pntA	NZ_CP015099.1	540858	542390	+	1533	protein_coding	Re/Si-specific NAD(P)(+) transhydrogenase subunit alpha&&sp|P43842|PNTA_HAEIN NAD(P) transhydrogenase subunit alpha OS=Haemophilus influenzae (strain ATCC 51907 / DSM 11121 / KW20 / Rd) OX=71421 GN=pntA PE=3 SV=1 && PF01262:Alanine dehydrogenase/PNT, C-terminal domain|PF12769:4TM region of pyridine nucleotide transhydrogenase, mitoch|PF05222:Alanine dehydrogenase/PNT, N-terminal domain	-
A4U84_RS05450	290.645422535632	257.177274943413	250.632961682899	100.89722163315	68.641353863952	83.6005639033755	266.151886387315	84.3797131334925	1.65638948340016	5.85769080673015e-15	3.02420316068394e-14	A4U84_RS05450	NZ_CP015099.1	1195850	1197130	-	1281	protein_coding	TRAP transporter large permease subunit&&sp|P44993|Y1029_HAEIN Putative TRAP transporter large permease protein HI_1029 OS=Haemophilus influenzae (strain ATCC 51907 / DSM 11121 / KW20 / Rd) OX=71421 GN=HI_1029 PE=3 SV=1 && PF06808:Tripartite ATP-independent periplasmic transporter, DctM component	-
A4U84_RS09085	24175.9289884877	21841.5593996449	16307.9134882371	7972.93963599095	8406.48580730794	8899.66003007752	20775.1339587899	8426.3618244588	1.30183502586657	8.34023213242916e-15	4.2760543496519e-14	A4U84_RS09085	NZ_CP015099.1	1900050	1901483	-	1434	protein_coding	sucrose-specific PTS transporter subunit IIBC&&sp|Q9CJZ2|PTSBC_PASMU PTS system sucrose-specific EIIBC component OS=Pasteurella multocida (strain Pm70) OX=272843 GN=scrA PE=3 SV=1 && PF02378:Phosphotransferase system, EIIC|PF00367:phosphotransferase system, EIIB	-
A4U84_RS10475	301.330916011206	325.368219057196	307.467945558947	146.198015019462	128.962543623183	135.850916342985	311.389026875783	137.00382499521	1.18476838376891	1.63759785534846e-14	8.24368988406708e-14	A4U84_RS10475	NZ_CP015099.1	2187642	2189435	+	1794	protein_coding	ABC transporter ATP-binding protein/permease&&sp|P45221|Y1467_HAEIN Uncharacterized ABC transporter ATP-binding protein HI_1467 OS=Haemophilus influenzae (strain ATCC 51907 / DSM 11121 / KW20 / Rd) OX=71421 GN=HI_1467 PE=3 SV=1 && PF06472:ABC transporter transmembrane region 2|PF00005:ABC transporter	ABC_tran
A4U84_RS06150	12795.8784370007	12302.6204744711	15971.5621902166	6529.49162854527	6735.17284277202	5640.18804425387	13690.0203672294	6301.61750519039	1.11940519783	2.08534919044047e-14	1.04739257981399e-13	rplN	NZ_CP015099.1	1316526	1316897	-	372	protein_coding	50S ribosomal protein L14&&sp|Q0I152|RL14_HAES1 50S ribosomal protein L14 OS=Haemophilus somnus (strain 129Pt) OX=205914 GN=rplN PE=3 SV=1 && PF00238:Ribosomal protein L14p/L23e	-
A4U84_RS08280	247.903448633333	218.211021164108	300.945898228909	85.4537693423616	83.2016410472146	81.7005510873897	255.686789342117	83.4519871589886	1.61631329860369	2.52920026534514e-14	1.26460013267257e-13	A4U84_RS08280	NZ_CP015099.1	1712663	1713199	-	537	protein_coding	redoxin family protein&&sp|Q9KQE9|DSBE_VIBCH Thiol:disulfide interchange protein DsbE OS=Vibrio cholerae serotype O1 (strain ATCC 39315 / El Tor Inaba N16961) OX=243277 GN=dsbE PE=3 SV=1 && PF08534:Redoxin	-
A4U84_RS04685	14859.2472271342	13996.6783575263	10416.6413071183	5759.37814097796	5712.83267840437	5763.68887729294	13090.8556305929	5745.29989889176	1.18805860934652	2.61541291410659e-14	1.30476779085767e-13	ulaG	NZ_CP015099.1	1013717	1014808	+	1092	protein_coding	L-ascorbate 6-phosphate lactonase&&sp|Q57GK0|ULAG_SALCH Probable L-ascorbate-6-phosphate lactonase UlaG OS=Salmonella choleraesuis (strain SC-B67) OX=321314 GN=ulaG PE=3 SV=2 && PF13483:Beta-lactamase superfamily domain	-
A4U84_RS11925	272.480083627155	226.978428264451	209.637235608373	78.2468249399938	85.2816820733949	77.900525455418	236.36524916666	80.4763441562689	1.55344729082643	3.97334263877736e-14	1.96454803075406e-13	A4U84_RS11925	NZ_CP015099.1	1623044	1623103	+	60	protein_coding	hypothetical protein&&-- && -	-
A4U84_RS05715	5340.60963909223	4934.10188480449	6658.07860292193	2515.22359642638	2731.09386737482	2710.36828200375	5644.26337560622	2652.22858193498	1.08963554815845	4.06189979807874e-14	2.00387056705218e-13	dnaN	NZ_CP015099.1	1241459	1242562	-	1104	protein_coding	DNA polymerase III subunit beta&&sp|P43744|DPO3B_HAEIN Beta sliding clamp OS=Haemophilus influenzae (strain ATCC 51907 / DSM 11121 / KW20 / Rd) OX=71421 GN=dnaN PE=3 SV=1 && PF02768:DNA polymerase III beta subunit, C-terminal domain|PF00712:DNA polymerase III beta subunit, N-terminal domain|PF02767:DNA polymerase III beta subunit, central domain	DNA_pol3_beta_2
A4U84_RS06410	440.242331193677	445.189449428559	357.780882104957	180.173610059196	169.5233436337	179.551211110659	414.404220909064	176.416054934518	1.23104824379616	5.258807564267e-14	2.57148739926712e-13	A4U84_RS06410	NZ_CP015099.1	1361712	1363001	-	1290	protein_coding	PHB depolymerase family esterase&&-- && PF18435:Esterase Ig-like N-terminal domain|PF10503:Esterase PHB depolymerase	-
A4U84_RS00925	492.601249223993	539.682614843374	467.723965668459	171.937102170776	189.283733382413	236.551595590233	500.002609911942	199.257477047807	1.3256758011534	5.41124109916879e-14	2.64020994289114e-13	A4U84_RS00925	NZ_CP015099.1	225393	225779	+	387	protein_coding	PTS sugar transporter subunit IIA&&-- && PF03610:PTS system fructose IIA component	EIIA-man
A4U84_RS04800	788.589418497412	746.20375987369	542.261649440325	238.858728764192	242.324779550012	275.501858317942	692.351609270476	252.228455544049	1.45565264758193	6.41568068289893e-14	3.12342349035869e-13	xerD	NZ_CP015099.1	1038549	1039442	-	894	protein_coding	site-specific tyrosine recombinase XerD&&sp|Q7VPN8|XERD_HAEDU Tyrosine recombinase XerD OS=Haemophilus ducreyi (strain 35000HP / ATCC 700724) OX=233412 GN=xerD PE=3 SV=1 && PF00589:Phage integrase family|PF02899:Phage integrase, N-terminal SAM-like domain	Phage_integrase
Novel00094	1844.31617388419	2744.19842240755	2420.61128049135	705.250987945997	674.973312995528	382.85258242114	2336.37529226103	587.692294454222	1.9916846725492	9.64787283582426e-14	4.62597790400213e-13	-	NZ_CP015099.1	773128	773491	+	364	-	-	-
A4U84_RS06540	543.891617906752	579.623024967161	437.908892159713	229.592657389719	222.564389801299	209.951416166432	520.474511677875	220.70282111915	1.23758834097528	1.69773302820463e-13	8.07059383857449e-13	wecC	NZ_CP015099.1	1388716	1389960	+	1245	protein_coding	UDP-N-acetyl-D-mannosamine dehydrogenase&&sp|Q8ZAE4|WECC_YERPE UDP-N-acetyl-D-mannosamine dehydrogenase OS=Yersinia pestis OX=632 GN=wecC PE=3 SV=1 && PF03721:UDP-glucose/GDP-mannose dehydrogenase family, NAD binding domain|PF03720:UDP-glucose/GDP-mannose dehydrogenase family, UDP binding domain|PF00984:UDP-glucose/GDP-mannose dehydrogenase family, central domain	-
A4U84_RS06215	1437.1988724648	1511.89064663703	1036.07380442894	539.491266691536	558.491015529428	509.203434684196	1328.38777451026	535.72857230172	1.30999429104613	2.61629427734925e-13	1.2253530159737e-12	rpmF	NZ_CP015099.1	1328392	1328553	+	162	protein_coding	50S ribosomal protein L32&&sp|B8F6D3|RL32_HAEPS 50S ribosomal protein L32 OS=Haemophilus parasuis serovar 5 (strain SH0165) OX=557723 GN=rpmF PE=3 SV=1 && PF01783:Ribosomal L32p protein family	-
A4U84_RS01990	430.62538706566	401.352413926841	463.065360432718	175.025792628933	178.883528251511	217.551467430375	431.681053808406	190.48692943694	1.17900196588292	3.42154411467601e-13	1.59241675777374e-12	A4U84_RS01990	NZ_CP015099.1	457685	458314	-	630	protein_coding	LysE family transporter&&sp|Q57320|Y1307_HAEIN Uncharacterized membrane protein HI_1307 OS=Haemophilus influenzae (strain ATCC 51907 / DSM 11121 / KW20 / Rd) OX=71421 GN=HI_1307 PE=3 SV=1 && PF01810:LysE type translocator	-
A4U84_RS05660	1156.17039405718	1139.76292304467	810.597311019043	388.145434241811	444.088759089508	402.802716988991	1035.51020937363	411.67897010677	1.33046865712918	3.94519511148159e-13	1.83228726934919e-12	rpe	NZ_CP015099.1	1231942	1232616	+	675	protein_coding	ribulose-phosphate 3-epimerase&&sp|P44756|RPE_HAEIN Ribulose-phosphate 3-epimerase OS=Haemophilus influenzae (strain ATCC 51907 / DSM 11121 / KW20 / Rd) OX=71421 GN=rpe PE=3 SV=1 && PF00834:Ribulose-phosphate 3 epimerase family	-
A4U84_RS09790	290.645422535632	288.350277966857	259.018451107234	110.163293007623	130.002564136273	117.80079459112	279.338050536574	119.322217245005	1.22683645888643	4.67487886921978e-13	2.14870208895816e-12	A4U84_RS09790	NZ_CP015099.1	2047568	2048299	+	732	protein_coding	(Fe-S)-binding protein&&sp|P77252|YKGE_ECOLI Uncharacterized protein YkgE OS=Escherichia coli (strain K12) OX=83333 GN=ykgE PE=3 SV=1 && PF02754:Cysteine-rich domain	-
A4U84_RS06140	13892.2100675947	14011.2907026936	18818.9017103019	7650.6862648565	6983.73774540057	6645.29482391036	15574.1341601967	7093.23961138914	1.13468674046592	5.22512170753584e-13	2.39170519396486e-12	rplE	NZ_CP015099.1	1315645	1316184	-	540	protein_coding	50S ribosomal protein L5&&sp|B8F6Q9|RL5_HAEPS 50S ribosomal protein L5 OS=Haemophilus parasuis serovar 5 (strain SH0165) OX=557723 GN=rplE PE=3 SV=1 && PF00281:Ribosomal protein L5|PF00673:ribosomal L5P family C-terminus	-
A4U84_RS06845	1022.6017256125	942.98334145918	758.420932378737	384.027180297601	434.728574471696	406.602742620963	908.001999816805	408.45283246342	1.15202698954436	6.45726570423595e-13	2.92581982059796e-12	A4U84_RS06845	NZ_CP015099.1	1453574	1454032	-	459	protein_coding	DUF986 family protein&&sp|Q9CMJ4|Y830_PASMU UPF0266 membrane protein PM0830 OS=Pasteurella multocida (strain Pm70) OX=272843 GN=PM0830 PE=3 SV=1 && PF06173:Protein of unknown function (DUF986)	-
A4U84_RS10810	755.464388723131	629.304998535775	641.955801485196	335.637696453131	281.845559047439	336.302268429488	675.575062914701	317.928507976686	1.0863027440006	6.45789059501351e-13	2.92581982059796e-12	A4U84_RS10810	NZ_CP015099.1	2256858	2257817	+	960	protein_coding	ABC transporter substrate-binding protein&&-- && PF04392:ABC transporter substrate binding protein	-
A4U84_RS08635	499.012545309338	454.931012873385	551.578859911808	194.587498863932	232.964594932201	242.25163403819	501.840806031511	223.267909278108	1.16803658531716	6.92123382823945e-13	3.12935623191274e-12	A4U84_RS08635	NZ_CP015099.1	1786005	1786691	-	687	protein_coding	M15 family metallopeptidase&&sp|P43941|Y100_HAEIN Uncharacterized protein HI_0100 OS=Haemophilus influenzae (strain ATCC 51907 / DSM 11121 / KW20 / Rd) OX=71421 GN=HI_0100 PE=4 SV=1 && PF02557:D-alanyl-D-alanine carboxypeptidase	-
A4U84_RS10050	1855.00166735977	1893.75993367422	1282.97988192324	654.802377129422	719.694195058406	600.404049851515	1677.24716098574	658.300207346447	1.34927343662645	1.324985499593e-12	5.91844629596873e-12	A4U84_RS10050	NZ_CP015099.1	2107189	2107812	+	624	protein_coding	MarC family protein&&sp|A9MRQ1|MARC_SALAR UPF0056 inner membrane protein MarC OS=Salmonella arizonae (strain ATCC BAA-731 / CDC346-86 / RSK2980) OX=41514 GN=marC PE=3 SV=1 && PF01914:MarC family integral membrane protein	-
A4U84_RS06630	1046.10981125876	933.241778014354	829.231731962009	441.682735516544	503.369928335648	451.253043796629	936.194440411708	465.43523588294	1.00786982329711	1.47046804869514e-12	6.54196206032706e-12	lolE	NZ_CP015099.1	1408100	1409350	-	1251	protein_coding	lipoprotein-releasing ABC transporter permease subunit LolE&&sp|P44250|LOLE_HAEIN Lipoprotein-releasing system transmembrane protein LolE OS=Haemophilus influenzae (strain ATCC 51907 / DSM 11121 / KW20 / Rd) OX=71421 GN=lolE PE=3 SV=1 && PF02687:FtsX-like permease family|PF12704:MacB-like periplasmic core domain	-
A4U84_RS11910	549.234364644539	434.47372963925	348.463671633474	137.961507131042	159.123138502798	153.90103809485	444.057255305754	150.328561242897	1.56148366828688	1.67942075487802e-12	7.45662815165843e-12	A4U84_RS11910	NZ_CP015099.1	1363170	1363487	+	318	protein_coding	MazG-like protein&&-- && -	-
A4U84_RS01235	2839.1356164602	3003.32401003993	4164.79308075301	1498.01487220646	1355.14672855651	1273.95859311848	3335.75090241771	1375.70673129382	1.27807241522243	1.97390187409516e-12	8.7466310588648e-12	lepA	NZ_CP015099.1	290498	292291	-	1794	protein_coding	translation elongation factor 4&&sp|Q0I4Z1|LEPA_HAES1 Elongation factor 4 OS=Haemophilus somnus (strain 129Pt) OX=205914 GN=lepA PE=3 SV=1 && PF00679:Elongation factor G C-terminus|PF06421:GTP-binding protein LepA C-terminus|PF03144:Elongation factor Tu domain 2|PF00009:Elongation factor Tu GTP binding domain	GTP_EFTU
A4U84_RS12095	652.883651357614	564.036523455439	1616.53601680234	118.399800896043	128.962543623183	156.751057318829	944.485397205132	134.704467279352	2.80959353985832	2.52779386849295e-12	1.10249555757453e-11	A4U84_RS12095	NZ_CP015099.1	144845	144970	-	126	protein_coding	hypothetical protein&&-- && -	-
A4U84_RS08905	32016.9441008645	29015.246720415	19394.7053174395	9345.34776289899	9622.26978711036	11016.2743070857	26808.965379573	9994.63061903169	1.42345822523675	2.69483555702731e-12	1.17304606600012e-11	A4U84_RS08905	NZ_CP015099.1	1855826	1856509	-	684	protein_coding	2%2C3-diphosphoglycerate-dependent phosphoglycerate mutase&&sp|B8F5J4|GPMA_HAEPS 2,3-bisphosphoglycerate-dependent phosphoglycerate mutase OS=Haemophilus parasuis serovar 5 (strain SH0165) OX=557723 GN=gpmA PE=3 SV=1 && PF00300:Histidine phosphatase superfamily (branch 1)	-
A4U84_RS07280	434.89958445589	352.64459670271	396.913166085187	140.020634103147	135.202666701724	184.301243150623	394.819115747929	153.174847985165	1.36370646149497	2.79729934091211e-12	1.21482152963847e-11	rpiA	NZ_CP015099.1	1533465	1534124	+	660	protein_coding	ribose-5-phosphate isomerase RpiA&&sp|B8F5R1|RPIA_HAEPS Ribose-5-phosphate isomerase A OS=Haemophilus parasuis serovar 5 (strain SH0165) OX=557723 GN=rpiA PE=3 SV=1 && PF06026:Ribose 5-phosphate isomerase A (phosphoriboisomerase A)	Rib_5-P_isom_A
A4U84_RS10575	1478.87229701954	1430.06151370049	2000.40508822745	744.374400415994	741.5346258333	666.904498411018	1636.44629964916	717.604508220104	1.18975230525046	4.06365130150142e-12	1.74156484350061e-11	A4U84_RS10575	NZ_CP015099.1	2210237	2210518	+	282	protein_coding	integration host factor subunit beta&&sp|B8F475|IHFB_HAEPS Integration host factor subunit beta OS=Haemophilus parasuis serovar 5 (strain SH0165) OX=557723 GN=ihfB PE=3 SV=1 && PF00216:Bacterial DNA-binding protein	-
A4U84_RS03030	497.943995961781	534.811833120961	483.563223469981	232.681347847876	238.164697497652	284.051915989878	505.439684184241	251.632653778469	1.0049285374719	6.88089196251148e-12	2.9263563518727e-11	A4U84_RS03030	NZ_CP015099.1	669407	669850	-	444	protein_coding	Rrf2 family transcriptional regulator&&sp|Q5WL64|NSRR_BACSK HTH-type transcriptional regulator NsrR OS=Bacillus clausii (strain KSM-K16) OX=66692 GN=nsrR PE=3 SV=1 && PF02082:Transcriptional regulator	Rrf2
A4U84_RS05420	4002.78585595028	3676.46604407742	2103.82612446092	1012.06090678966	956.818872042967	1112.45750375969	3261.02600816287	1027.11242753077	1.66653080344791	1.57179086546265e-11	6.59617338625156e-11	A4U84_RS05420	NZ_CP015099.1	1190196	1190723	-	528	protein_coding	NlpC/P60 family protein&&sp|P45296|NLPC_HAEIN Probable endopeptidase NlpC homolog OS=Haemophilus influenzae (strain ATCC 51907 / DSM 11121 / KW20 / Rd) OX=71421 GN=nlpC PE=3 SV=1 && PF00877:NlpC/P60 family	-
A4U84_RS09300	613.347325497987	481.233234174416	565.554675619033	266.65694288761	225.684451340569	275.501858317942	553.378411763812	255.947750848707	1.11133678381588	2.42295627756472e-11	1.00729642999881e-10	A4U84_RS09300	NZ_CP015099.1	1946974	1947578	+	605	protein_coding	IS1595 family transposase&&sp|O86236|Y132A_HAEIN Uncharacterized transposase-like protein HI_1328.1 OS=Haemophilus influenzae (strain ATCC 51907 / DSM 11121 / KW20 / Rd) OX=71421 GN=HI_1328.1 PE=4 SV=1 && PF12762:ISXO2-like transposase domain	-
A4U84_RS10055	2477.96593698577	2552.28962254447	3947.70207676745	1201.50058822333	1140.90250285993	1131.45763191955	2992.65254543257	1157.95357433427	1.37002722949488	2.96494556433111e-11	1.22118351629222e-10	moeA	NZ_CP015099.1	2107948	2109180	+	1233	protein_coding	molybdopterin molybdotransferase MoeA&&sp|P45210|MOEA_HAEIN Molybdopterin molybdenumtransferase OS=Haemophilus influenzae (strain ATCC 51907 / DSM 11121 / KW20 / Rd) OX=71421 GN=moeA PE=3 SV=1 && PF03453:MoeA N-terminal region (domain I and II)|PF00994:Probable molybdopterin binding domain|PF03454:MoeA C-terminal region (domain IV)	-
A4U84_RS09420	7324.90577750645	6561.91713643495	4859.85698192566	2804.53093600715	2872.53665715508	2917.46967894621	6248.89329862236	2864.84575736948	1.12503596215812	3.4923657609136e-11	1.42257834664737e-10	A4U84_RS09420	NZ_CP015099.1	1970146	1971093	-	948	protein_coding	2-hydroxyacid dehydrogenase&&sp|P45250|Y1556_HAEIN Putative 2-hydroxyacid dehydrogenase HI_1556 OS=Haemophilus influenzae (strain ATCC 51907 / DSM 11121 / KW20 / Rd) OX=71421 GN=HI_1556 PE=1 SV=1 && PF02826:D-isomer specific 2-hydroxyacid dehydrogenase, NAD binding domain|PF00389:D-isomer specific 2-hydroxyacid dehydrogenase, catalytic domain	2-Hacid_dh_C
A4U84_RS10430	568.468252900574	490.974797619242	634.502033108009	247.095236652612	272.485374429628	289.751954437835	564.648361209275	269.777521840025	1.06528093353997	4.35964057200629e-11	1.7375946265447e-10	A4U84_RS10430	NZ_CP015099.1	2175461	2176087	+	627	protein_coding	ElyC/SanA/YdcF family protein&&sp|P45130|SANA_HAEIN Protein SanA homolog OS=Haemophilus influenzae (strain ATCC 51907 / DSM 11121 / KW20 / Rd) OX=71421 GN=sanA PE=3 SV=1 && PF02698:DUF218 domain	-
A4U84_RS09780	1826.15083497572	1900.5790280856	2526.82747986626	988.380946610448	957.858892556058	1048.80707442416	2084.51911430919	998.34897119689	1.06224290226922	5.26805875326966e-11	2.08097694524175e-10	folA	NZ_CP015099.1	2045182	2045679	+	498	protein_coding	type 3 dihydrofolate reductase&&sp|P43791|DYR_HAEIN Dihydrofolate reductase OS=Haemophilus influenzae (strain ATCC 51907 / DSM 11121 / KW20 / Rd) OX=71421 GN=folA PE=3 SV=1 && PF00186:Dihydrofolate reductase	-
A4U84_RS09260	500.081094656896	430.57710426132	685.746690701167	188.410117947617	215.284246209668	171.951159846715	538.801629873128	191.881841334667	1.49060731979925	6.17768179989495e-11	2.42733691960474e-10	A4U84_RS09260	NZ_CP015099.1	1938172	1939080	-	909	protein_coding	lysine exporter LysO family protein&&sp|P75826|LYSO_ECOLI Lysine exporter LysO OS=Escherichia coli (strain K12) OX=83333 GN=lysO PE=2 SV=2 && PF03956:Lysine exporter LysO	-
A4U84_RS01245	1592.13852786063	1546.96027503841	1085.4550199278	594.058131452321	595.931754000674	663.104472779046	1408.18460760894	617.698119410681	1.18835131607963	1.0005695446697e-10	3.87655216259466e-10	sstT	NZ_CP015099.1	292570	293784	-	1215	protein_coding	serine/threonine transporter SstT&&sp|B8F3C3|SSTT_HAEPS Serine/threonine transporter SstT OS=Haemophilus parasuis serovar 5 (strain SH0165) OX=557723 GN=sstT PE=3 SV=1 && PF00375:Sodium:dicarboxylate symporter family	SDF
A4U84_RS08880	1815.46534150014	1846.02627279457	2770.93839421912	823.65078884204	937.058482294254	871.155876129492	2144.14333617128	877.288382421929	1.28951465031473	1.01736189295883e-10	3.93474460342962e-10	secF	NZ_CP015099.1	1850302	1851273	-	972	protein_coding	protein translocase subunit SecF&&sp|P44590|SECF_HAEIN Protein translocase subunit SecF OS=Haemophilus influenzae (strain ATCC 51907 / DSM 11121 / KW20 / Rd) OX=71421 GN=secF PE=3 SV=1 && PF02355:Protein export membrane protein|PF07549:SecD/SecF GG Motif	-
A4U84_RS05750	1275.84792098362	1124.17642153295	1699.45918999855	588.910314022059	629.21241041956	604.204075483486	1366.49451083837	607.442266641702	1.16993087554623	1.89627811628474e-10	7.17161400025917e-10	A4U84_RS05750	NZ_CP015099.1	1250610	1251176	-	567	protein_coding	biotin transporter BioY&&sp|Q9WZQ6|BIOY_THEMA Biotin transporter BioY OS=Thermotoga maritima (strain ATCC 43589 / DSM 3109 / JCM 10099 / NBRC 100826 / MSB8) OX=243274 GN=bioY PE=1 SV=1 && PF02632:BioY family	-
A4U84_RS09670	953.146018021263	998.510253094689	1292.29709239473	559.052972926535	449.288861654959	487.353287300359	1081.31778783689	498.565040627284	1.11736866407467	1.96328491081642e-10	7.41240221430688e-10	bamE	NZ_CP015099.1	2025260	2025595	-	336	protein_coding	outer membrane protein assembly factor BamE&&sp|P44057|BAME_HAEIN Outer membrane protein assembly factor BamE OS=Haemophilus influenzae (strain ATCC 51907 / DSM 11121 / KW20 / Rd) OX=71421 GN=bamE PE=3 SV=2 && PF04355:SmpA / OmlA family	-
A4U84_RS00990	750.121641985343	652.684750803358	976.443657411445	357.258529660235	353.606974450662	307.802076189701	793.083350066715	339.555860100199	1.22456498877798	2.99416688352228e-10	1.11527692641266e-09	A4U84_RS00990	NZ_CP015099.1	240297	240476	+	180	protein_coding	hypothetical protein&&-- && -	-
A4U84_RS07520	165.625148871408	194.831268896525	129.509225553617	53.5373012747326	55.1210871937796	42.7502883596806	163.321881107183	50.469558942731	1.69567816071688	5.00899803181439e-10	1.83801250093024e-09	A4U84_RS07520	NZ_CP015099.1	1580166	1580240	-	75	protein_coding	tRNA-Gln&&-- && -	-
A4U84_RS09805	1819.73953889037	1844.07796010561	2984.30251401609	890.572415435456	838.256533550687	859.755799233577	2216.04000433735	862.861582739907	1.36098127189036	5.95939905319368e-10	2.17239177308538e-09	A4U84_RS09805	NZ_CP015099.1	2050525	2051829	+	1305	protein_coding	acetyl-CoA C-acyltransferase&&sp|A5F2P1|FADI_VIBC3 3-ketoacyl-CoA thiolase OS=Vibrio cholerae serotype O1 (strain ATCC 39541 / Classical Ogawa 395 / O395) OX=345073 GN=fadI PE=3 SV=2 && PF02803:Thiolase, C-terminal domain|PF00108:Thiolase, N-terminal domain	Thiolase_N
A4U84_RS01080	1915.90898017054	2059.36651223627	2773.73355736056	1043.97737485729	1078.50127207452	1140.95769599948	2249.66968325579	1087.81211431043	1.0484450392692	9.85509538687112e-10	3.52389838464024e-09	A4U84_RS01080	NZ_CP015099.1	255463	257121	+	1659	protein_coding	putative transporter&&sp|B8F3F2|Y158_HAEPS Putative transport protein HAPS_0158 OS=Haemophilus parasuis serovar 5 (strain SH0165) OX=557723 GN=HAPS_0158 PE=3 SV=1 && PF02080:TrkA-C domain|PF06826:Predicted Permease Membrane Region	TrkA_C
A4U84_RS06090	8016.25720537614	7643.23067881067	13585.4245884697	3721.87200207997	3580.7906265695	3604.32431192507	9748.30415755218	3635.66231352485	1.42297639139212	1.16046890106671e-09	4.1088372573654e-09	rpsM	NZ_CP015099.1	1310882	1311238	-	357	protein_coding	30S ribosomal protein S13&&sp|A3N379|RS13_ACTP2 30S ribosomal protein S13 OS=Actinobacillus pleuropneumoniae serotype 5b (strain L20) OX=416269 GN=rpsM PE=3 SV=1 && PF00416:Ribosomal protein S13/S18	-
A4U84_RS10655	562.056956815229	580.597181311644	681.088085465426	288.277776094714	254.805025707095	342.952313285438	607.914074530766	295.345038362415	1.04089524981707	1.68636585660881e-09	5.92362690137906e-09	mglC	NZ_CP015099.1	2227738	2228748	-	1011	protein_coding	galactose/methyl galactoside ABC transporter permease MglC&&sp|P44885|MGLC_HAEIN Galactoside transport system permease protein MglC OS=Haemophilus influenzae (strain ATCC 51907 / DSM 11121 / KW20 / Rd) OX=71421 GN=mglC PE=3 SV=1 && PF02653:Branched-chain amino acid transport system / permease component	BPD_transp_2
A4U84_RS06830	193.407431907902	176.322298351355	195.661419901148	88.5424598005193	90.4817846388458	76.9505190474251	188.463716720135	85.3249211622634	1.14476894292745	2.66519160620298e-09	9.23046078903374e-09	A4U84_RS06830	NZ_CP015099.1	1449589	1450587	-	999	protein_coding	ABC transporter permease&&sp|P44736|RBSC_HAEIN Ribose import permease protein RbsC OS=Haemophilus influenzae (strain ATCC 51907 / DSM 11121 / KW20 / Rd) OX=71421 GN=rbsC PE=3 SV=1 && PF02653:Branched-chain amino acid transport system / permease component	BPD_transp_2
Novel00151	76.9355530241378	84.7516019699883	353.122276869215	1.02956348605255	11.440225643992	5.70003844795742	171.603143954447	6.05660919266732	4.82708976008008	2.78967207449597e-09	9.64652960339728e-09	-	NZ_CP015099.1	1269517	1270514	+	998	-	PF00231:ATP synthase|PF00306:ATP synthase alpha/beta chain, C terminal domain	ATP-synt_ab_C
A4U84_RS07315	3692.90654515861	3533.26506143848	5131.91952769297	2134.28510658694	1961.47868768808	1956.06319405739	4119.36371143002	2017.27566277747	1.03014573212051	2.86763525094022e-09	9.88532648616038e-09	A4U84_RS07315	NZ_CP015099.1	1540187	1541458	+	1272	protein_coding	AmpG family muropeptide MFS transporter&&sp|P24326|Y350_HAEIN Uncharacterized protein HI_0350 OS=Haemophilus influenzae (strain ATCC 51907 / DSM 11121 / KW20 / Rd) OX=71421 GN=HI_0350 PE=4 SV=2 && PF07690:Major Facilitator Superfamily	MFS_1
A4U84_RS07440	103.649286713075	96.4414781037798	109.011362516354	36.0347220118392	31.2006153927055	38.0002563197161	103.034042444403	35.0785312414203	1.55288047635874	3.8063533048892e-09	1.30201915822096e-08	A4U84_RS07440	NZ_CP015099.1	1564693	1565133	-	441	protein_coding	isoprenylcysteine carboxylmethyltransferase family protein&&-- && PF04191:Phospholipid methyltransferase	-
A4U84_RS10495	2888.28888644784	2640.93784989239	4438.71906861462	1410.50197589199	1412.34785677647	1341.40904808598	3322.64860165162	1388.08629358481	1.2593832241046	4.0410657103296e-09	1.37805927449028e-08	nlpI	NZ_CP015099.1	2192654	2193580	+	927	protein_coding	lipoprotein NlpI&&sp|P44585|NLPI_HAEIN Lipoprotein NlpI homolog OS=Haemophilus influenzae (strain ATCC 51907 / DSM 11121 / KW20 / Rd) OX=71421 GN=nlpI PE=1 SV=1 && -	-
A4U84_RS10470	6549.13895117973	6387.54315077256	4386.54268997431	2856.00911030977	2758.13440071516	2839.56915349079	5774.40826397554	2817.90422150524	1.03495847131872	4.22356759729507e-09	1.43808589969249e-08	A4U84_RS10470	NZ_CP015099.1	2185964	2187403	+	1440	protein_coding	TonB-dependent receptor&&sp|O86241|Y146A_HAEIN Uncharacterized TonB-dependent receptor HI_1466.1 OS=Haemophilus influenzae (strain ATCC 51907 / DSM 11121 / KW20 / Rd) OX=71421 GN=HI_1466.1 PE=3 SV=1 && PF00593:TonB dependent receptor|PF07715:TonB-dependent Receptor Plug Domain	TonB_dep_Rec
A4U84_RS10630	867.662070216665	954.673217592971	1850.39799963657	357.258529660235	376.487425738646	370.502499117232	1224.24442914874	368.082818172038	1.73408783698559	6.48620278959345e-09	2.17842211692851e-08	A4U84_RS10630	NZ_CP015099.1	2223194	2223847	-	654	protein_coding	YchE family NAAT transporter&&sp|P25743|YCHE_ECOLI UPF0056 membrane protein YhcE OS=Escherichia coli (strain K12) OX=83333 GN=ychE PE=3 SV=2 && PF01914:MarC family integral membrane protein	-
Novel00219	111.129132145977	201.650363307903	401.571771320928	41.182539442102	32.2406359057956	20.9001409758439	238.117088924936	31.4411054412472	2.92395360658602	8.61217786038126e-09	2.87504283459344e-08	-	NZ_CP015099.1	2184033	2185936	-	1904	-	PF02872:5'-nucleotidase, C-terminal domain|PF00149:Calcineurin-like phosphoesterase	Metallophos
A4U84_RS09415	129.294471054454	115.924604993432	94.1038257619808	40.1529759560494	27.0405333403447	36.1002435037303	113.107633936622	34.4312509333748	1.71312567424035	8.87707124205853e-09	2.95458742989055e-08	sodC	NZ_CP015099.1	1969579	1970121	-	543	protein_coding	superoxide dismutase family protein&&sp|P25842|SODC_HAEPA Superoxide dismutase [Cu-Zn] OS=Haemophilus parainfluenzae OX=729 GN=sodC PE=2 SV=1 && PF00080:Copper/zinc superoxide dismutase (SODC)	-
A4U84_RS09410	461.613318144827	450.060231150972	860.910247565052	161.64146731025	190.323753895503	195.701320046538	590.861265620284	182.555513750764	1.69480361500248	9.09947607769985e-09	3.01955708407977e-08	A4U84_RS09410	NZ_CP015099.1	1968313	1969494	-	1182	protein_coding	lipoprotein-releasing ABC transporter permease subunit&&sp|P44252|LOLC_HAEIN Lipoprotein-releasing system transmembrane protein LolC OS=Haemophilus influenzae (strain ATCC 51907 / DSM 11121 / KW20 / Rd) OX=71421 GN=lolC PE=3 SV=1 && PF12704:MacB-like periplasmic core domain|PF02687:FtsX-like permease family	-
A4U84_RS06200	359.03258077931	295.169372378235	507.787970695837	133.843253186831	143.522830806445	153.90103809485	387.329974617794	143.755707362709	1.43012800854684	9.49682735529627e-09	3.14670995951608e-08	A4U84_RS06200	NZ_CP015099.1	1326178	1326789	-	612	protein_coding	haloacid dehalogenase-like hydrolase&&sp|P0AD42|PGPC_ECOLI Phosphatidylglycerophosphatase C OS=Escherichia coli (strain K12) OX=83333 GN=pgpC PE=1 SV=1 && PF12710:haloacid dehalogenase-like hydrolase	-
A4U84_RS09170	5181.39578630617	4477.22255924214	2937.71646165867	1763.64225160802	1725.39403121661	1866.76259170605	4198.77826906899	1785.26629151023	1.23367897246191	1.11971484050544e-08	3.6990579552412e-08	cysQ	NZ_CP015099.1	1922261	1923073	+	813	protein_coding	3'(2')%2C5'-bisphosphate nucleotidase CysQ&&sp|P44332|CYSQ_HAEIN 3'(2'),5'-bisphosphate nucleotidase CysQ OS=Haemophilus influenzae (strain ATCC 51907 / DSM 11121 / KW20 / Rd) OX=71421 GN=cysQ PE=3 SV=2 && PF00459:Inositol monophosphatase family	-
A4U84_RS04230	1427.58192833678	1258.60999707155	3212.57417056742	446.830552946807	560.571056555608	474.053197588459	1966.25536532525	493.818269030291	1.99359430246511	1.34363613558934e-08	4.41906995704938e-08	erpA	NZ_CP015099.1	921119	921460	+	342	protein_coding	iron-sulfur cluster insertion protein ErpA&&sp|B8F870|ERPA_HAEPS Iron-sulfur cluster insertion protein ErpA OS=Haemophilus parasuis serovar 5 (strain SH0165) OX=557723 GN=erpA PE=3 SV=1 && PF01521:Iron-sulphur cluster biosynthesis	-
A4U84_RS04735	962.76296214928	1072.54613527537	1611.8774115666	506.545235137855	547.050789885436	470.253171956487	1215.72883633042	507.949732326592	1.25961135667587	1.72545366982992e-08	5.62482694129577e-08	lptF	NZ_CP015099.1	1025976	1027076	+	1101	protein_coding	LPS export ABC transporter permease LptF&&sp|P45333|LPTF_HAEIN Lipopolysaccharide export system permease protein LptF OS=Haemophilus influenzae (strain ATCC 51907 / DSM 11121 / KW20 / Rd) OX=71421 GN=lptF PE=3 SV=1 && PF03739:Lipopolysaccharide export system permease LptF/LptG	-
A4U84_RS05535	158.145303438505	158.787484150668	155.59741487377	59.7146821910479	71.7614154032226	76.9505190474251	157.510067487648	69.4755388805652	1.17916578095111	2.05661177377171e-08	6.66315610331134e-08	A4U84_RS05535	NZ_CP015099.1	1209529	1210995	-	1467	protein_coding	gluconate:H+ symporter&&sp|P71364|Y1015_HAEIN Uncharacterized permease HI_1015 OS=Haemophilus influenzae (strain ATCC 51907 / DSM 11121 / KW20 / Rd) OX=71421 GN=HI_1015 PE=3 SV=1 && PF02447:GntP family permease	-
A4U84_RS10730	250.040547328448	261.073900321343	309.331387653244	102.956348605255	72.8014359163127	129.200871487035	273.481945101012	101.652885336201	1.42603807973088	2.77445512748283e-08	8.93946354573567e-08	A4U84_RS10730	NZ_CP015099.1	2241702	2241977	+	276	protein_coding	hypothetical protein&&-- && -	-
Novel00068	112.197681493534	233.79752267583	427.659960641081	45.3007933863122	39.5207794974269	40.8502755436948	257.885054936815	41.890616142478	2.62312059197721	3.00856863256205e-08	9.63783890950613e-08	-	NZ_CP015099.1	421816	424407	+	2592	-	PF19277:Glycerol-3-phosphate acyltransferase C-terminal region|PF01553:Acyltransferase	Acyltransferase
A4U84_RS07150	240.423603200431	198.727894274455	194.729698854	101.926785119202	97.7619282304771	106.400717695205	211.293732109629	102.029810348295	1.0481002651535	5.14354660143426e-08	1.61508818319435e-07	A4U84_RS07150	NZ_CP015099.1	1507581	1508900	-	1320	protein_coding	MFS transporter&&sp|P44610|Y281_HAEIN Putative metabolite transport protein HI_0281 OS=Haemophilus influenzae (strain ATCC 51907 / DSM 11121 / KW20 / Rd) OX=71421 GN=HI_0281 PE=3 SV=1 && PF00083:Sugar (and other) transporter	Sugar_tr
A4U84_RS00490	215.846968206609	243.539086120656	185.412488382517	102.956348605255	105.042071822108	86.4505831273542	214.932847569927	98.1496678515725	1.13180645578813	6.73179478702499e-08	2.09895848696566e-07	efeB	NZ_CP015099.1	119567	120763	-	1197	protein_coding	iron uptake transporter deferrochelatase/peroxidase subunit&&sp|P39597|EFEN_BACSU Probable deferrochelatase/peroxidase EfeN OS=Bacillus subtilis (strain 168) OX=224308 GN=efeN PE=1 SV=1 && PF04261:Dyp-type peroxidase family	-
A4U84_RS03825	470.161712925287	562.088210766474	742.581674577215	288.277776094714	216.324266722758	173.851172662701	591.610532756325	226.151071826724	1.38861763406545	1.24388348977121e-07	3.82998799901815e-07	murJ	NZ_CP015099.1	821658	823186	+	1529	protein_coding	murein biosynthesis integral membrane protein MurJ&&sp|P44958|MURJ_HAEIN Probable lipid II flippase MurJ OS=Haemophilus influenzae (strain ATCC 51907 / DSM 11121 / KW20 / Rd) OX=71421 GN=murJ PE=3 SV=1 && PF03023:Lipid II flippase MurJ	-
A4U84_RS10960	80.1412010668102	90.596540036884	139.758157072249	28.8277776094714	26.0005128272545	31.3502114637658	103.498632725314	28.7261673001639	1.8500041574633	1.38510143435372e-07	4.24127611622795e-07	A4U84_RS10960	NZ_CP015099.1	359484	359582	-	99	protein_coding	CydX/CbdX family cytochrome bd oxidase small subunit&&-- && PF08173:Membrane bound YbgT-like protein	-
A4U84_RS02610	381.472117078017	445.189449428559	845.070989763531	185.321427489459	168.483323120609	174.801179070694	557.244185423369	176.201976560254	1.66170858552036	1.95659607758583e-07	5.91777015291627e-07	A4U84_RS02610	NZ_CP015099.1	592831	593655	-	825	protein_coding	hypothetical protein&&sp|P44133|Y1241_HAEIN Uncharacterized protein HI_1241 OS=Haemophilus influenzae (strain ATCC 51907 / DSM 11121 / KW20 / Rd) OX=71421 GN=HI_1241 PE=4 SV=1 && -	-
A4U84_RS05705	247.903448633333	215.28855213066	303.741061370354	95.7494042028871	104.002051309018	133.000897119006	255.644354044782	110.917450876971	1.20350497792714	2.93589645776844e-07	8.79580315282852e-07	yggU	NZ_CP015099.1	1240601	1240894	-	294	protein_coding	DUF167 family protein YggU&&sp|B8F6W0|Y1504_HAEPS UPF0235 protein HAPS_1504 OS=Haemophilus parasuis serovar 5 (strain SH0165) OX=557723 GN=HAPS_1504 PE=3 SV=1 && PF02594:Uncharacterised ACR, YggU family COG1872	-
A4U84_RS07350	1378.42865834914	1336.54250463016	2222.15469744876	684.659718224946	726.974338650037	791.355337858088	1645.70862014268	734.329798244357	1.1643384900259	3.00495884358128e-07	8.99057767217042e-07	A4U84_RS07350	NZ_CP015099.1	1547595	1548377	-	783	protein_coding	YchF/TatD family DNA exonuclease&&sp|P44718|Y454_HAEIN Uncharacterized metal-dependent hydrolase HI_0454 OS=Haemophilus influenzae (strain ATCC 51907 / DSM 11121 / KW20 / Rd) OX=71421 GN=HI_0454 PE=3 SV=1 && PF01026:TatD related DNase	-
A4U84_RS03405	2768.6113595214	2620.48056665826	4402.38194777584	1459.92102322252	1488.26935423205	1567.51057318829	3263.82462465183	1505.23365021429	1.11666941018482	3.31644730559883e-07	9.8958508312223e-07	sfsA	NZ_CP015099.1	729393	730103	+	711	protein_coding	DNA/RNA nuclease SfsA&&sp|B0BSG6|SFSA_ACTPJ Sugar fermentation stimulation protein homolog OS=Actinobacillus pleuropneumoniae serotype 3 (strain JL03) OX=434271 GN=sfsA PE=3 SV=1 && PF17746:SfsA N-terminal OB domain|PF03749:Sugar fermentation stimulation protein RE domain	SfsA
A4U84_RS05640	913.609692161636	894.275524235049	1555.9741487377	511.693052568117	442.008718063327	438.902960492721	1121.2864550448	464.201577041389	1.27274791150007	3.35648370729196e-07	1.00018709130042e-06	A4U84_RS05640	NZ_CP015099.1	1230252	1230536	-	285	protein_coding	chaperone NapD&&sp|P44651|NAPD_HAEIN Chaperone NapD OS=Haemophilus influenzae (strain ATCC 51907 / DSM 11121 / KW20 / Rd) OX=71421 GN=napD PE=3 SV=1 && PF03927:NapD protein	-
A4U84_RS09290	2799.59929060057	2947.79709840442	5212.04753774773	1631.85812539329	1449.78859524771	1303.40879176626	3653.14797558424	1461.68517080242	1.32167386240134	3.59230763422622e-07	1.06474271668654e-06	modC	NZ_CP015099.1	1944627	1945688	+	1062	protein_coding	molybdenum ABC transporter ATP-binding protein ModC&&sp|Q7VKP7|MODC_HAEDU Molybdenum import ATP-binding protein ModC OS=Haemophilus ducreyi (strain 35000HP / ATCC 700724) OX=233412 GN=modC PE=3 SV=1 && PF03459:TOBE domain|PF00005:ABC transporter	ABC_tran
Novel00164	87.6210464997125	92.5448527258493	100.625873092019	40.1529759560494	36.4007179581564	29.45019864778	93.5972574391936	35.3346308539953	1.40930300125701	3.87069223209114e-07	1.14572490069898e-06	-	NZ_CP015099.1	1418473	1418767	+	295	-	-	-
Novel00133	213.709869511494	204.572832341351	274.857708908756	112.222419979728	93.6018461781164	64.6004357435174	231.0468035872	90.1415673004539	1.36071218184282	6.05726786825097e-07	1.76009616066978e-06	-	NZ_CP015099.1	1147143	1148020	-	878	-	PF01210:NAD-dependent glycerol-3-phosphate dehydrogenase N-terminus|PF00486:Transcriptional regulatory protein, C terminal	Trans_reg_C
A4U84_RS08275	200.887277340804	205.546988685834	175.163556863885	107.074602549465	71.7614154032226	89.3006023513329	193.865940963508	89.3788734346735	1.11623565646172	7.87917653345613e-07	2.26871230924418e-06	nrfF	NZ_CP015099.1	1712274	1712666	-	393	protein_coding	heme lyase NrfEFG subunit NrfF&&sp|P44942|NRFF_HAEIN Formate-dependent nitrite reductase complex bifunctional subunit NrfFG OS=Haemophilus influenzae (strain ATCC 51907 / DSM 11121 / KW20 / Rd) OX=71421 GN=nrfF PE=3 SV=2 && PF03918:Cytochrome C biogenesis protein	-
A4U84_RS04155	894.375803905602	832.903674532643	1358.44928674226	518.899996970485	465.929189864402	489.253300116345	1028.57625506017	491.360828983744	1.06614635644944	1.05455153498385e-06	2.98610256079612e-06	A4U84_RS04155	NZ_CP015099.1	903935	904999	-	1065	protein_coding	MFS transporter&&-- && PF07690:Major Facilitator Superfamily	MFS_1
A4U84_RS07195	833.468491094826	568.907305177852	1275.52611354606	369.613291492865	335.926625728129	282.151903173892	892.633969939578	329.230606798295	1.43942907356525	1.80100071038249e-06	5.04825956698121e-06	artM	NZ_CP015099.1	1515266	1515949	+	684	protein_coding	arginine ABC transporter permease ArtM&&sp|P45089|ARTM_HAEIN Arginine ABC transporter permease protein ArtM OS=Haemophilus influenzae (strain ATCC 51907 / DSM 11121 / KW20 / Rd) OX=71421 GN=artM PE=3 SV=1 && PF00528:Binding-protein-dependent transport system inner membrane component	BPD_transp_1
A4U84_RS03320	905.061297381177	986.820376960898	436.045450065416	284.159522150504	297.445866743792	269.801819869984	775.97570813583	283.802402921427	1.45091399016508	2.22765017242576e-06	6.21279319445376e-06	A4U84_RS03320	NZ_CP015099.1	717740	717824	-	85	protein_coding	tRNA-Tyr&&-- && -	-
A4U84_RS06940	37.3992271645114	44.8111918462007	46.5860523574163	11.325198346578	6.24012307854109	11.4000768959148	42.9321571227095	9.65513277367799	2.14957696709965	3.06535356858975e-06	8.44303340231917e-06	A4U84_RS06940	NZ_CP015099.1	1469514	1469589	-	76	protein_coding	tRNA-Lys&&-- && -	-
A4U84_RS05915	78.0041023716953	81.8291329365404	408.093818650966	16.4730157768408	27.0405333403447	21.8501473838368	189.309017986401	21.7878988336741	3.12015381795771	3.5241216420264e-06	9.61124084189017e-06	A4U84_RS05915	NZ_CP015099.1	1282034	1283160	-	1127	protein_coding	IS3 family transposase&&sp|O05086|Y1721_HAEIN Uncharacterized transposase-like protein HI_1721 OS=Haemophilus influenzae (strain ATCC 51907 / DSM 11121 / KW20 / Rd) OX=71421 GN=HI_1721 PE=3 SV=1 && PF13518:Helix-turn-helix domain|PF13333:Integrase core domain	-
A4U84_RS10725	160.28240213362	167.554891251011	116.465130893541	60.7442456771004	48.8809641152386	73.1504934154535	148.100808092724	60.9252344025975	1.27806712633635	4.81934769322076e-06	1.29527262457023e-05	A4U84_RS10725	NZ_CP015099.1	2241270	2241355	+	86	protein_coding	tRNA-Leu&&-- && -	-
A4U84_RS06560	43.8105232498562	53.5785989465443	86.6500573847942	10.2956348605255	11.440225643992	19.0001281598581	61.3463931937316	13.5786628881252	2.17210156312405	7.05199433300814e-06	1.85052333561207e-05	A4U84_RS06560	NZ_CP015099.1	1394468	1394674	+	207	protein_coding	hypothetical protein&&-- && -	-
A4U84_RS06570	288.508323840517	272.763776455135	608.413843787856	121.488491354201	151.842994911167	117.80079459112	389.895314694503	130.377426952162	1.58145156950564	7.41569452824366e-06	1.93908620173156e-05	rsxA	NZ_CP015099.1	1396273	1396854	+	582	protein_coding	electron transport complex subunit RsxA&&sp|B8F7B7|RNFA_HAEPS Ion-translocating oxidoreductase complex subunit A OS=Haemophilus parasuis serovar 5 (strain SH0165) OX=557723 GN=rnfA PE=3 SV=1 && PF02508:Rnf-Nqr subunit, membrane protein	-
A4U84_RS00930	1607.09821872643	1532.34792987117	2774.66527840771	790.704757288358	762.335036095103	1042.15702956821	1971.37047566844	865.065607650559	1.18829452456592	8.96076432037552e-06	2.32122482978222e-05	lacD	NZ_CP015099.1	225790	226731	+	942	protein_coding	tagatose-bisphosphate aldolase&&sp|Q8E4R8|LACD2_STRA3 Tagatose 1,6-diphosphate aldolase 2 OS=Streptococcus agalactiae serotype III (strain NEM316) OX=211110 GN=lacD2 PE=3 SV=1 && PF01791:DeoC/LacD family aldolase	-
A4U84_RS08570	70.524256938793	64.2943187358532	109.011362516354	27.7982141234188	26.0005128272545	27.5501858317942	81.2766460636667	27.1163042608225	1.58539087946194	9.3297078678959e-06	2.41117013582409e-05	A4U84_RS08570	NZ_CP015099.1	1776864	1776939	-	76	protein_coding	tRNA-Gly&&-- && -	-
A4U84_RS05950	80.1412010668102	66.2426314248184	122.987178223579	28.8277776094714	17.6803487225331	31.3502114637658	89.7903369050692	25.9527792652568	1.78919823059523	9.68898585567869e-06	2.50066057591008e-05	A4U84_RS05950	NZ_CP015099.1	1288266	1288865	-	600	protein_coding	aminodeoxychorismate/anthranilate synthase component II&&sp|P71381|TRPG_HAEIN Anthranilate synthase component 2 OS=Haemophilus influenzae (strain ATCC 51907 / DSM 11121 / KW20 / Rd) OX=71421 GN=trpG PE=3 SV=1 && PF00117:Glutamine amidotransferase class-I	GATase
Novel00120	159.213852786063	254.254805909965	203.115188278335	73.099007509731	59.2811692461404	19.950134567851	205.527948991454	50.7767704412408	2.02045599688216	9.69850790927288e-06	2.50066057591008e-05	-	NZ_CP015099.1	1014190	1015313	-	1124	-	PF08220:DeoR-like helix-turn-helix domain|PF00455:DeoR C terminal sensor domain	DeoR
A4U84_RS02280	35457.6729999995	33371.6738929412	19588.5032952464	13545.9667859934	14715.250239713	15491.7544951403	29472.6167293957	14584.3238402822	1.01493764242644	9.83372767312544e-06	2.53258415711583e-05	eno	NZ_CP015099.1	515816	517126	-	1311	protein_coding	phosphopyruvate hydratase&&sp|B8F8L5|ENO_HAEPS Enolase OS=Haemophilus parasuis serovar 5 (strain SH0165) OX=557723 GN=eno PE=3 SV=1 && PF03952:Enolase, N-terminal domain|PF00113:Enolase, C-terminal TIM barrel domain	-
A4U84_RS02160	2124.27610294425	2369.14822978174	4906.44303428308	1247.83094509569	1245.94457468204	1141.90770240747	3133.28912233636	1211.89440739507	1.37055994471804	1.1403527933975e-05	2.923306237116e-05	lgt	NZ_CP015099.1	492993	493796	-	804	protein_coding	prolipoprotein diacylglyceryl transferase&&sp|B8F8N6|LGT_HAEPS Phosphatidylglycerol--prolipoprotein diacylglyceryl transferase OS=Haemophilus parasuis serovar 5 (strain SH0165) OX=557723 GN=lgt PE=3 SV=1 && PF01790:Prolipoprotein diacylglyceryl transferase	LGT
Novel00167	98.3065399752872	179.244767384803	303.741061370354	51.4781743026275	61.3612102723207	37.0502499117232	193.764122910148	49.9632114955572	1.9580809038371	1.30784375389838e-05	3.31061930861392e-05	-	NZ_CP015099.1	1486489	1487299	+	811	-	PF01297:Zinc-uptake complex component A periplasmic	-
A4U84_RS01030	2159.53823141365	2101.25523504902	6171.72021631051	994.558327526763	1102.42174387559	1103.90744608775	3477.50456092439	1066.96250583004	1.70461633040777	1.68926487041102e-05	4.2136719239466e-05	A4U84_RS01030	NZ_CP015099.1	246274	247044	+	771	protein_coding	FNR family transcription factor&&sp|P23619|HLYX_ACTPL Regulatory protein HlyX OS=Actinobacillus pleuropneumoniae OX=715 GN=hlyX PE=4 SV=1 && PF00027:Cyclic nucleotide-binding domain|PF13545:Crp-like helix-turn-helix domain	cNMP_binding
A4U84_RS07355	665.706243528303	500.716361064069	929.857605054028	307.839482329712	306.806051361604	371.452505525225	698.760069882134	328.699346405514	1.08796495523434	1.73060935268799e-05	4.30712193157772e-05	A4U84_RS07355	NZ_CP015099.1	1548391	1548888	-	498	protein_coding	GNAT family N-acetyltransferase&&-- && PF13673:Acetyltransferase (GNAT) domain	-
Novel00152	22.4395362987069	42.8628791572354	57.7667049231962	9.26607137447295	5.20010256545091	2.85001922397871	41.0230401263795	5.77206438796752	2.8407073153408	1.84544548070003e-05	4.57752957223917e-05	-	NZ_CP015099.1	1270631	1271109	+	479	-	PF00006:ATP synthase alpha/beta family, nucleotide-binding domain	ATP-synt_ab
A4U84_RS03115	3758.08805535962	3718.35476689018	6613.35599265881	2262.9805423435	2198.60336467264	2441.51646854176	4696.59960496953	2301.0334585193	1.02939539740652	2.28466695969074e-05	5.59201835778771e-05	ubiB	NZ_CP015099.1	689769	691418	-	1650	protein_coding	ubiquinone biosynthesis regulatory protein kinase UbiB&&sp|B8F6K1|UBIB_HAEPS Probable protein kinase UbiB OS=Haemophilus parasuis serovar 5 (strain SH0165) OX=557723 GN=ubiB PE=3 SV=1 && PF03109:ABC1 family	ABC1
A4U84_RS10700	122.883174969109	165.606578562046	101.557594139167	60.7442456771004	40.5608000105171	57.0003844795742	130.015782556774	52.7684767223972	1.2996390770282	3.15402116778741e-05	7.60252659336379e-05	A4U84_RS10700	NZ_CP015099.1	2236565	2236966	+	402	protein_coding	DUF423 domain-containing protein&&sp|P45019|Y1073_HAEIN UPF0382 membrane protein HI_1073 OS=Haemophilus influenzae (strain ATCC 51907 / DSM 11121 / KW20 / Rd) OX=71421 GN=HI_1073 PE=3 SV=1 && PF04241:Protein of unknown function (DUF423)	-
Novel00171	112.197681493534	200.676206963421	311.194829747541	81.3355153981514	59.2811692461404	44.6503011756664	208.022906068165	61.7556619399861	1.75451251118282	4.04384667464325e-05	9.6117126527923e-05	-	NZ_CP015099.1	1555852	1557654	-	1803	-	PF02878:Phosphoglucomutase/phosphomannomutase, alpha/beta/alpha domain I|PF02880:Phosphoglucomutase/phosphomannomutase, alpha/beta/alpha domain III|PF02879:Phosphoglucomutase/phosphomannomutase, alpha/beta/alpha domain II	PGM_PMM_II
A4U84_RS03400	141.048513877586	171.451516628942	118.328572987837	64.8624996213106	68.641353863952	78.8505318634109	143.609534498122	70.7847951162245	1.0188517786464	4.78396534565163e-05	0.000113223913297938	A4U84_RS03400	NZ_CP015099.1	729213	729299	+	87	protein_coding	tRNA-Leu&&-- && -	-
Novel00169	315.222057529453	629.304998535775	758.420932378737	228.563093903666	172.64340517297	72.2004870074606	567.649329481322	157.802328694699	1.84809385742728	4.87861905671756e-05	0.000115341153417604	-	NZ_CP015099.1	1498037	1503884	+	5848	-	PF00175:Oxidoreductase NAD-binding domain|PF00970:Oxidoreductase FAD-binding domain|PF00111:2Fe-2S iron-sulfur cluster binding domain|PF11973:NQRA C-terminal domain|PF05896:Na(+)-translocating NADH-quinone reductase subunit A (NQRA)|PF02508:Rnf-Nqr subunit, membrane protein|PF04205:FMN-binding domain|PF03116:NQR2, RnfD, RnfE family	NAD_binding_1
Novel00062	33.1250297742816	59.4235370134401	94.1038257619808	15.4434522907882	16.6403282094429	8.55005767193613	62.2174641832341	13.5446127240558	2.20696062758399	5.588181604435e-05	0.000131277917056568	-	NZ_CP015099.1	403815	404733	-	919	-	PF00873:AcrB/AcrD/AcrF family|PF13437:HlyD family secretion protein	ACR_tran
A4U84_RS03305	203.024376035919	194.831268896525	130.440946600765	94.7198407168346	78.0015384817636	83.6005639033755	176.098863844403	85.4406477006579	1.04195901399581	6.21089144811691e-05	0.000145138726471785	tuf	NZ_CP015099.1	716120	717307	-	1188	protein_coding	elongation factor Tu&&sp|Q7TTF9|EFTU_HAEDU Elongation factor Tu OS=Haemophilus ducreyi (strain 35000HP / ATCC 700724) OX=233412 GN=tufA PE=3 SV=3 && PF00009:Elongation factor Tu GTP binding domain|PF03144:Elongation factor Tu domain 2|PF03143:Elongation factor Tu C-terminal domain	GTP_EFTU
Novel00160	496.875446614223	918.629432847114	1709.70812151718	391.234124699969	235.044635958381	101.650685655241	1041.73766699284	242.643148771197	2.10270860037398	6.86287674424886e-05	0.000159201529490412	-	NZ_CP015099.1	1308462	1316923	+	8462	-	PF03719:Ribosomal protein S5, C-terminal domain|PF00333:Ribosomal protein S5, N-terminal domain|PF00281:Ribosomal protein L5|PF00673:ribosomal L5P family C-terminus|PF00410:Ribosomal protein S8|PF00828:Ribosomal proteins 50S-L15, 50S-L18e, 60S-L27A|PF01193:RNA polymerase Rpb3/Rpb11 dimerisation domain|PF03118:Bacterial RNA polymerase, alpha chain C terminal domain|PF01000:RNA polymerase Rpb3/RpoA…	RNA_pol_A_bac
Novel00194	91.8952438899424	188.986330829629	172.36839372244	70.0103170515734	38.4807589843367	29.45019864778	151.083322814004	45.9804248945634	1.71926224157497	8.10886779937027e-05	0.000186739486665996	-	NZ_CP015099.1	1900080	1901465	+	1386	-	PF00367:phosphotransferase system, EIIB|PF02378:Phosphotransferase system, EIIC	-
Novel00206	170.967895609195	189.960487174112	667.112269758201	91.6311502586769	87.3617230995753	76.0005126394322	342.680217513836	84.9977953325615	2.0122632727079	0.000102250433270776	0.000233055402321481	-	NZ_CP015099.1	2018413	2018643	+	231	-	PF01293:Phosphoenolpyruvate carboxykinase	-
Novel00100	68.387158243678	191.908799863077	197.524861995445	50.4486108165749	39.5207794974269	16.1501089358794	152.606940034067	35.3731664166271	2.11280499501084	0.000103679854724165	0.000235346909496571	-	NZ_CP015099.1	829360	831027	+	1668	-	PF00268:Ribonucleotide reductase, small chain|PF02867:Ribonucleotide reductase, barrel domain	Ribonuc_red_lgC
Novel00045	201.955826688362	455.905169217868	583.257375514852	159.582340338145	165.363261581339	101.650685655241	413.706123807027	142.198762524908	1.54206532518942	0.000121858100020168	0.000274434355547894	-	NZ_CP015099.1	348086	354160	+	6075	-	PF01207:Dihydrouridine synthase (Dus)|PF05099:Tellurite resistance protein TerB|PF00226:DnaJ domain|PF09997:Predicted membrane protein (DUF2238)|PF05128:Domain of unknown function (DUF697)|PF10150:Ribonuclease E/G family|PF01416:tRNA pseudouridine synthase	Dus
A4U84_RS03315	53.4274673778735	50.6561299130964	46.5860523574163	14.4138888047357	22.880451287984	8.55005767193613	50.2232165494621	15.2814659215519	1.72338393353262	0.000144208834840546	0.000321429330668686	A4U84_RS03315	NZ_CP015099.1	717623	717697	-	75	protein_coding	tRNA-Gly&&-- && -	-
A4U84_RS03470	473.367360967959	401.352413926841	858.115084423607	282.100395178399	241.284759036922	258.40174297407	577.611619772802	260.595632396464	1.14876134709407	0.000158676508744878	0.000350160884108975	rarD	NZ_CP015099.1	743216	744082	-	867	protein_coding	EamA family transporter RarD&&sp|Q9CLF4|Y1281_PASMU Uncharacterized transporter PM1281 OS=Pasteurella multocida (strain Pm70) OX=272843 GN=PM1281 PE=3 SV=1 && PF00892:EamA-like transporter family	DUF6
A4U84_RS01995	227.601011029741	236.719991709278	393.186281896593	136.931943644989	142.482810293355	145.350980422914	285.835761545204	141.588578120419	1.01452282428955	0.000166011081200056	0.000365257284701808	A4U84_RS01995	NZ_CP015099.1	458316	458786	-	471	protein_coding	phosphatidylglycerophosphatase A&&sp|P44157|PGPA_HAEIN Phosphatidylglycerophosphatase A OS=Haemophilus influenzae (strain ATCC 51907 / DSM 11121 / KW20 / Rd) OX=71421 GN=pgpA PE=3 SV=1 && PF04608:Phosphatidylglycerophosphatase A	-
A4U84_RS04215	416.734245547413	466.620889007177	874.886063272277	282.100395178399	278.725497508169	226.101525102311	586.080399275622	262.309139262959	1.160715134818	0.00017827343023627	0.00038991824150199	A4U84_RS04215	NZ_CP015099.1	917945	918874	+	930	protein_coding	DMT family transporter&&sp|P71360|Y878_HAEIN Uncharacterized transporter HI_0878 OS=Haemophilus influenzae (strain ATCC 51907 / DSM 11121 / KW20 / Rd) OX=71421 GN=HI_0878 PE=3 SV=1 && PF00892:EamA-like transporter family	DUF6
A4U84_RS02810	899.718550643389	951.750748559523	1869.03242057954	543.609520635746	567.851200147239	618.45417160338	1240.16723992748	576.638297462122	1.10501246412091	0.000181145625563353	0.000395810323573467	ccmB	NZ_CP015099.1	624287	624949	-	663	protein_coding	heme exporter protein CcmB&&sp|P45033|CCMB_HAEIN Heme exporter protein B OS=Haemophilus influenzae (strain ATCC 51907 / DSM 11121 / KW20 / Rd) OX=71421 GN=ccmB PE=3 SV=1 && PF03379:CcmB protein	-
A4U84_RS05670	105.786385408189	98.389790792745	76.4011258661627	46.3303568723647	48.8809641152386	41.8002819516877	93.525767355699	45.670534313097	1.03330898641527	0.00018641449042357	0.000406922486470329	A4U84_RS05670	NZ_CP015099.1	1234206	1235784	-	1579	protein_coding	solute:sodium symporter family transporter&&sp|P31448|YIDK_ECOLI Uncharacterized symporter YidK OS=Escherichia coli (strain K12) OX=83333 GN=yidK PE=1 SV=1 && PF00474:Sodium:solute symporter family	-
A4U84_RS06710	55.5645660729884	67.216787769301	64.2887522532344	15.4434522907882	27.0405333403447	29.45019864778	62.3567020318413	23.9780614263043	1.37680301887231	0.000195470404669189	0.000424603031668885	A4U84_RS06710	NZ_CP015099.1	1427548	1427624	+	77	protein_coding	tRNA-Arg&&-- && -	-
Novel00079	87.6210464997125	151.968389739289	149.075367543732	55.5964282468377	45.760902575968	18.0501217518652	129.554934594245	39.802484191557	1.7070078847517	0.000198675980738196	0.000431144357027169	-	NZ_CP015099.1	541352	544056	-	2705	-	PF02233:NAD(P) transhydrogenase beta subunit|PF01262:Alanine dehydrogenase/PNT, C-terminal domain|PF12769:4TM region of pyridine nucleotide transhydrogenase, mitoch	-
A4U84_RS04785	176.310642346982	134.433575538602	214.295840844115	102.956348605255	80.081579507944	62.7004229275316	175.0133529099	81.9127836802435	1.09734387279572	0.000216946475999297	0.000466687186742675	psiE	NZ_CP015099.1	1037108	1037527	+	420	protein_coding	phosphate-starvation-inducible protein PsiE&&sp|Q81XB6|PSIE_BACAN Protein PsiE homolog OS=Bacillus anthracis OX=1392 GN=psiE PE=3 SV=1 && PF06146:Phosphate-starvation-inducible E	-
Novel00218	28.8508323840517	85.7257583144709	153.733972779474	25.7390871513137	11.440225643992	8.55005767193613	89.4368544926654	15.2431234890806	2.55704488452136	0.000228481454612808	0.000490550124990748	-	NZ_CP015099.1	2182782	2183831	-	1050	-	PF01219:Prokaryotic diacylglycerol kinase|PF01627:Hpt domain	Hpt
Novel00010	39.5363258596264	92.5448527258493	218.022725032708	29.8573410955239	24.9604923141644	13.3000897119006	116.701301206061	22.705974373863	2.36540529198887	0.000244387716845122	0.000522678931980897	-	NZ_CP015099.1	125238	126473	+	1236	-	PF00384:Molybdopterin oxidoreductase|PF04879:Molybdopterin oxidoreductase Fe4S4 domain	-
A4U84_RS09405	160.28240213362	127.614481127224	81.0597311019043	61.773809163153	41.6008205236073	47.5003203996452	122.985538120916	50.2916500288018	1.28835074047316	0.000261676137008237	0.000557505781341925	A4U84_RS09405	NZ_CP015099.1	1967652	1968320	-	669	protein_coding	membrane protein&&sp|Q57256|Y522_HAEIN Uncharacterized protein HI_0522 OS=Haemophilus influenzae (strain ATCC 51907 / DSM 11121 / KW20 / Rd) OX=71421 GN=HI_0522 PE=4 SV=1 && -	-
A4U84_RS03310	330.181748395258	288.350277966857	205.91035141978	133.843253186831	93.6018461781164	165.301114990765	274.814125927298	130.915404785238	1.06757948767839	0.000269108864252507	0.000571695386258915	A4U84_RS03310	NZ_CP015099.1	717544	717619	-	76	protein_coding	tRNA-Thr&&-- && -	-
A4U84_RS09965	192.338882560344	159.76164049515	370.824976765033	82.365078884204	112.32221541374	93.1006279833045	240.975166606843	95.9293074270827	1.32994613418647	0.000275293423330102	0.000583159732626743	A4U84_RS09965	NZ_CP015099.1	2088375	2088677	-	303	protein_coding	transposase&&sp|Q57070|Y1577_HAEIN Uncharacterized protein HI_1577 OS=Haemophilus influenzae (strain ATCC 51907 / DSM 11121 / KW20 / Rd) OX=71421 GN=HI_1577 PE=4 SV=1 && -	-
Novel00161	66.2500595485631	136.381888227567	147.211925449435	48.3894838444698	27.0405333403447	11.4000768959148	116.614624408522	28.9433646935765	2.0148227926334	0.000297086484902813	0.000626336178997384	-	NZ_CP015099.1	1328253	1329058	-	806	-	PF01783:Ribosomal L32p protein family|PF02504:Fatty acid synthesis protein	-
A4U84_RS07525	54.4960167254309	74.0358821806794	48.4494944517129	29.8573410955239	15.6003076963527	18.0501217518652	58.9937977859411	21.1692568479139	1.48003801949375	0.000374096767426156	0.000781274528397053	A4U84_RS07525	NZ_CP015099.1	1580265	1580349	-	85	protein_coding	tRNA-Leu&&-- && -	-
Novel00204	14.9596908658046	38.966253779305	29.8150735087464	7.20694440236785	5.20010256545091	3.80002563197161	27.913672717952	5.40235753326346	2.37783954619556	0.000376863884755881	0.000786313744509451	-	NZ_CP015099.1	1969555	1971086	+	1532	-	PF00389:D-isomer specific 2-hydroxyacid dehydrogenase, catalytic domain|PF02826:D-isomer specific 2-hydroxyacid dehydrogenase, NAD binding domain|PF00080:Copper/zinc superoxide dismutase (SODC)	2-Hacid_dh_C
A4U84_RS01920	2480.10303568089	2197.6967131528	5542.80850948539	1377.55594433831	1453.94867730007	1618.81091921991	3406.86941943969	1483.43851361943	1.19956096985364	0.000397210190771537	0.000826435448465617	frdC	NZ_CP015099.1	435482	435877	-	396	protein_coding	fumarate reductase subunit FrdC&&sp|Q9CP58|FRDC_PASMU Fumarate reductase subunit C OS=Pasteurella multocida (strain Pm70) OX=272843 GN=frdC PE=3 SV=1 && PF02300:Fumarate reductase subunit C	-
A4U84_RS05710	1742.80398586623	1583.00405978426	3643.9610153971	1083.10078732728	1119.06207208504	1071.60722821599	2323.25635368253	1091.2566958761	1.09030786660128	0.000500212796911326	0.00102821519365106	A4U84_RS05710	NZ_CP015099.1	1240894	1241427	-	534	protein_coding	YggT family protein&&-- && PF02325:YGGT family	-
Novel00138	21.3709869511494	23.379752267583	27.0199103673014	7.20694440236785	4.16008205236073	6.65004485595032	23.9235498620113	6.00569043689297	1.99267481022541	0.000517474368206175	0.00105879548149098	-	NZ_CP015099.1	1229379	1229643	+	265	-	PF00384:Molybdopterin oxidoreductase	-
Novel00071	484.052854443534	1058.90794645261	1232.66694537723	434.475791114176	294.325805204521	100.700679247248	925.209248757793	276.500758521982	1.74313701528004	0.000602515645569242	0.00122601717063585	-	NZ_CP015099.1	449445	450599	+	1155	-	PF00691:OmpA family|PF01389:OmpA-like transmembrane domain	-
Novel00127	51.2903686827585	59.4235370134401	85.7183363376459	30.8869045815765	29.1205743665251	25.6501730158084	65.4774140112815	28.5525506546367	1.20171305301762	0.000818207219250277	0.00163936825517655	-	NZ_CP015099.1	1061838	1062211	-	374	-	PF02463:RecF/RecN/SMC N terminal domain	SMC_N
Novel00058	154.939655395833	253.280649565482	380.142187236517	135.902380158937	100.881989769748	55.1003716635884	262.787497399277	97.2949138640909	1.43551885349051	0.000891313313406871	0.00178262662681374	-	NZ_CP015099.1	378543	380856	+	2314	-	PF18412:Outer-membrane lipoprotein Wza C-terminal domain|PF02563:Polysaccharide biosynthesis/export protein|PF02719:Polysaccharide biosynthesis protein|PF01451:Low molecular weight phosphotyrosine protein phosphatase	LMWPc
A4U84_RS02405	1265.16242750804	1489.48505071393	2848.27124113243	799.970828662831	951.618769477517	1011.75682451244	1867.63957311814	921.115474217597	1.0199046489748	0.000902463980004139	0.00180330336238451	A4U84_RS02405	NZ_CP015099.1	544652	546592	+	1941	protein_coding	heme lyase CcmF/NrfE family subunit&&sp|P45037|CCMF_HAEIN Cytochrome c-type biogenesis protein CcmF OS=Haemophilus influenzae (strain ATCC 51907 / DSM 11121 / KW20 / Rd) OX=71421 GN=ccmF PE=3 SV=1 && PF16327:Cytochrome c-type biogenesis protein CcmF C-terminal|PF01578:Cytochrome C assembly protein	-
Novel00150	24.5766349938218	50.6561299130964	83.8548942433493	20.591269721051	9.36018461781164	10.4500704879219	53.0292197167558	13.4671749422615	1.9819162860998	0.00122319782755486	0.00241592453485035	-	NZ_CP015099.1	1268266	1269244	+	979	-	PF00006:ATP synthase alpha/beta family, nucleotide-binding domain	ATP-synt_ab
A4U84_RS08415	40.6048752071838	37.0179410903397	117.396851940689	15.4434522907882	20.8004102618036	18.0501217518652	65.0065560794042	18.0979947681524	1.84729126529412	0.00131587025291267	0.00259204255675787	A4U84_RS08415	NZ_CP015099.1	1743182	1744045	+	864	protein_coding	IS256 family transposase&&sp|P80011|TRA3_RHIME Transposase for insertion sequence element ISRM3 OS=Rhizobium meliloti (strain 1021) OX=266834 GN=R00164 PE=3 SV=1 && PF00872:Transposase, Mutator family	-
A4U84_RS01975	10.6854934755747	11.6898761337915	25.1564682730048	2.0591269721051	4.16008205236073	1.90001281598581	15.8439459607903	2.70640728015054	2.56159223112386	0.0029359987403126	0.00547724134747392	A4U84_RS01975	NZ_CP015099.1	454816	455785	-	970	protein_coding	IS256 family transposase&&sp|P80011|TRA3_RHIME Transposase for insertion sequence element ISRM3 OS=Rhizobium meliloti (strain 1021) OX=266834 GN=R00164 PE=3 SV=1 && PF00872:Transposase, Mutator family	-
Novel00132	22.4395362987069	27.2763776455135	86.6500573847942	14.4138888047357	10.4002051309018	10.4500704879219	45.4553237763382	11.7547214745198	1.95522927867338	0.00346425190619995	0.00642492834733825	-	NZ_CP015099.1	1103960	1104208	+	249	-	-	-
A4U84_RS12155	20.3024376035919	7.79325075586099	11.1806525657799	0	3.12006153927055	0.950006407992903	13.0921136417443	1.35668931575448	3.27757794727914	0.00368630523346098	0.00680265803681079	A4U84_RS12155	NZ_CP015099.1	1086251	1090333	+	4083	protein_coding	YadA-like family protein&&sp|Q7DDJ2|NHHA_NEIMB Autotransporter adhesin NhhA OS=Neisseria meningitidis serogroup B (strain MC58) OX=122586 GN=nhhA PE=1 SV=1 && PF01391:Collagen triple helix repeat (20 copies)|PF05662:Coiled stalk of trimeric autotransporter adhesin|PF05658:Head domain of trimeric autotransporter adhesin|PF03895:YadA-like membrane anchor domain	Collagen
Novel00118	45.9476219449712	40.9145664682702	72.6742416775694	24.7095236652612	22.880451287984	24.7001666078155	53.1788100302702	24.0967138536869	1.14414731558674	0.00381087561057907	0.00702086627011248	-	NZ_CP015099.1	999046	999742	-	697	-	PF00762:Ferrochelatase	-
Novel00146	14.9596908658046	23.379752267583	34.473678744488	10.2956348605255	4.16008205236073	1.90001281598581	24.2710406259585	5.45190990962401	2.16641752209747	0.00471657281258433	0.0085685692667244	-	NZ_CP015099.1	1242970	1243333	+	364	-	PF00308:Bacterial dnaA protein	-
Novel00008	82.2782997619251	127.614481127224	209.637235608373	75.1581344818361	66.5613128377717	41.8002819516877	139.843338832507	61.1732430904318	1.19602987398083	0.00475652589440418	0.0086340862514941	-	NZ_CP015099.1	122003	123437	+	1435	-	PF13247:4Fe-4S dicluster domain|PF09163:Formate dehydrogenase N, transmembrane|PF01292:Prokaryotic cytochrome b561	Ni_hydr_CYTB
A4U84_RS05675	25.6451843413793	27.2763776455135	60.5618680646411	16.4730157768408	8.32016410472146	12.3500833039077	37.827810017178	12.38108772849	1.61416755517566	0.00525601122148388	0.00947875297456882	A4U84_RS05675	NZ_CP015099.1	1235842	1236811	+	970	protein_coding	IS256 family transposase&&sp|P80011|TRA3_RHIME Transposase for insertion sequence element ISRM3 OS=Rhizobium meliloti (strain 1021) OX=266834 GN=R00164 PE=3 SV=1 && PF00872:Transposase, Mutator family	-
Novel00180	6.41129608534482	28.2505339899961	45.6543313102679	8.2365078884204	1.04002051309018	1.90001281598581	26.7720537952029	3.72551373916546	2.85282435442437	0.00530470983961217	0.00954331916040438	-	NZ_CP015099.1	1731030	1731335	+	306	-	-	-
A4U84_RS05880	5.34274673778735	12.6640324782741	12.1123736129282	0	1.04002051309018	1.90001281598581	10.0397176096632	0.980011109691996	3.33702773850144	0.00598145712127641	0.0106657307704688	A4U84_RS05880	NZ_CP015099.1	1274712	1275362	-	651	protein_coding	IS1595 family transposase&&sp|O86236|Y132A_HAEIN Uncharacterized transposase-like protein HI_1328.1 OS=Haemophilus influenzae (strain ATCC 51907 / DSM 11121 / KW20 / Rd) OX=71421 GN=HI_1328.1 PE=4 SV=1 && PF12762:ISXO2-like transposase domain	-
Novel00158	318.427705572126	670.219565004045	756.55749028444	368.583728006813	239.204718010742	103.550698471226	581.73492028687	237.113048162927	1.29563352066748	0.00615210664299009	0.0109524272232863	-	NZ_CP015099.1	1297422	1302513	-	5092	-	PF00237:Ribosomal protein L22p/L17e|PF00252:Ribosomal protein L16p/L10e|PF00573:Ribosomal protein L4/L1 family|PF07650:KH domain|PF00189:Ribosomal protein S3, C-terminal domain|PF00181:Ribosomal Proteins L2, RNA binding domain|PF03947:Ribosomal Proteins L2, C-terminal domain|PF00297:Ribosomal protein L3|PF00276:Ribosomal protein L23	Ribosomal_L2_C
Novel00083	41.6734245547413	107.157197893089	119.260294034986	46.3303568723647	35.3606974450662	22.8001537918297	89.3636388276052	34.8304027030869	1.36341519825981	0.00625184633649126	0.0111121688286714	-	NZ_CP015099.1	620348	621495	+	1148	-	PF00162:Phosphoglycerate kinase	-
Novel00063	23.5080856462643	38.966253779305	65.2204733003827	20.591269721051	14.5602871832625	7.60005126394323	42.5649375753173	14.2505360560856	1.58632011260128	0.00790979335910615	0.0139031997285951	-	NZ_CP015099.1	405835	406967	-	1133	-	PF00873:AcrB/AcrD/AcrF family	ACR_tran
Novel00189	23.5080856462643	30.1988466789613	49.3812154988612	15.4434522907882	4.16008205236073	13.3000897119006	34.3627159413623	10.9678746850165	1.64697823295635	0.00810879117068909	0.0142192072661373	-	NZ_CP015099.1	1844614	1845088	+	475	-	PF00381:PTS HPr component phosphorylation site	PTS-HPr
A4U84_RS03205	14.9596908658046	9.74156344482624	15.8392578015215	1.02956348605255	0	4.75003203996452	13.5135040373841	1.92653184200569	2.77958466182496	0.00829209934475395	0.0144948508231132	A4U84_RS03205	NZ_CP015099.1	703262	704231	+	970	protein_coding	IS256 family transposase&&sp|P80011|TRA3_RHIME Transposase for insertion sequence element ISRM3 OS=Rhizobium meliloti (strain 1021) OX=266834 GN=R00164 PE=3 SV=1 && PF00872:Transposase, Mutator family	-
A4U84_RS07450	416.734245547413	447.137762117524	1163.71958788826	327.401188564711	355.687015476842	305.902063373715	675.863865184398	329.663422471756	1.03625262462662	0.00842072656120742	0.0147081140565543	ssrS	NZ_CP015099.1	1565723	1565903	-	181	protein_coding	6S RNA&&-- && -	-
A4U84_RS03780	22.4395362987069	32.1471593679266	42.859168168823	17.5025792628933	7.28014359163127	11.4000768959148	32.4819546118188	12.0609332501465	1.43270728250218	0.00855427442858866	0.0149296298989519	A4U84_RS03780	NZ_CP015099.1	808770	808997	+	228	protein_coding	transposase&&-- && PF00872:Transposase, Mutator family	-
A4U84_RS05075	40.6048752071838	40.9145664682702	113.669967752096	18.5321427489459	24.9604923141644	29.45019864778	65.0631364758499	24.3142779036301	1.42106245860055	0.00890308406308126	0.0154896917084956	A4U84_RS05075	NZ_CP015099.1	1107161	1107523	-	363	protein_coding	class II aldolase/adducin family protein&&sp|P44777|FUCA_HAEIN L-fuculose phosphate aldolase OS=Haemophilus influenzae (strain ATCC 51907 / DSM 11121 / KW20 / Rd) OX=71421 GN=fucA PE=3 SV=1 && PF00596:Class II Aldolase and Adducin N-terminal domain	Aldolase_II
A4U84_RS03595	346386.299250967	311328.677820513	94373.0931446067	124149.912965647	139793.317246504	90183.1583043583	250696.023405362	118042.129505503	1.08663522845177	0.00920699433323824	0.0159808658481539	rnpB	NZ_CP015099.1	773121	773501	-	381	protein_coding	--&&-- && -	-
A4U84_RS11980	38.4677765120689	40.9145664682702	33.5419576973397	18.5321427489459	15.6003076963527	21.8501473838368	37.6414335592263	18.6608659430451	1.00821512533054	0.0100307643435748	0.0173024839492899	A4U84_RS11980	NZ_CP015099.1	1761563	1761859	+	297	protein_coding	anion permease&&-- && PF00939:Sodium:sulfate symporter transmembrane region	Na_sulph_symp
A4U84_RS04820	2.13709869511494	0.974156344482624	21.4295840844115	0	0	0	8.18027970800301	0	5.47007424575401	0.0102680561803443	0.0176843170832927	rrf	NZ_CP015099.1	1039939	1040054	-	116	protein_coding	5S ribosomal RNA&&-- && -	-
Novel00153	17.0967895609195	31.173003023444	36.3371208387847	14.4138888047357	8.32016410472146	3.80002563197161	28.2023044743827	8.84469284714292	1.68310266880101	0.0103200053200227	0.017760009155388	-	NZ_CP015099.1	1271877	1272537	+	661	-	PF00213:ATP synthase delta (OSCP) subunit	-
Novel00005	33.1250297742816	34.0954720568918	40.9957260745263	19.5617062349984	19.7603897487135	10.4500704879219	36.0720759685666	16.5907221572113	1.12781556951922	0.0108415442759143	0.0185998673048917	-	NZ_CP015099.1	68037	68519	-	483	-	PF01702:Queuine tRNA-ribosyltransferase|PF00986:DNA gyrase B subunit, carboxyl terminus	TGT
A4U84_RS11680	133.568668444684	135.407731883085	330.760971737655	89.5720232865718	95.6818872042967	109.250736919184	199.912457355141	98.1682158033508	1.02689390216394	0.0111854822445516	0.0191455440114916	A4U84_RS11680	NZ_CP015099.1	1529650	1529790	+	141	protein_coding	hypothetical protein&&-- && -	-
A4U84_RS07130	34.193579121839	47.7336608796486	53.1080996874545	30.8869045815765	12.4802461570822	11.4000768959148	45.011779896314	18.2557425448578	1.3070362518426	0.0126577278372577	0.0214832995402998	A4U84_RS07130	NZ_CP015099.1	1504945	1505633	-	689	protein_coding	ISAs1 family transposase&&sp|Q8X7R5|YNCI_ECO57 Putative transposase YncI OS=Escherichia coli O157:H7 OX=83334 GN=yncI PE=3 SV=1 && PF13808:DDE_Tnp_1-associated	-
Novel00009	10.6854934755747	41.8887228127528	109.943083563502	10.2956348605255	19.7603897487135	10.4500704879219	54.1724332839433	13.5020316990536	2.00834750026027	0.0136046704424885	0.022967580518878	-	NZ_CP015099.1	123531	124802	+	1272	-	PF01568:Molydopterin dinucleotide binding domain	-
A4U84_RS10060	25.6451843413793	30.1988466789613	20.4978630372632	10.2956348605255	11.440225643992	11.4000768959148	25.4472980192013	11.0453124668108	1.20239409140303	0.0136461078836705	0.0230200300165263	A4U84_RS10060	NZ_CP015099.1	2109291	2109366	+	76	protein_coding	tRNA-Gly&&-- && -	-
Novel00020	27.7822830364942	65.2684750803358	39.1322839802297	20.591269721051	20.8004102618036	18.0501217518652	44.0610140323532	19.8139339115733	1.15627804531401	0.0141086788941653	0.0236923352080536	-	NZ_CP015099.1	219591	220320	-	730	-	PF00455:DeoR C terminal sensor domain	DeoR
A4U84_RS07180	220.121165596839	100.33810348171	80.128010054756	75.1581344818361	52.0010256545091	65.5504421515103	133.529093044435	64.2365340959519	1.05339897299653	0.0162095900550622	0.0269149513255334	artP	NZ_CP015099.1	1513098	1513832	+	735	protein_coding	arginine ABC transporter ATP-binding protein ArtP&&sp|P45092|ARTP_HAEIN Arginine transport ATP-binding protein ArtP OS=Haemophilus influenzae (strain ATCC 51907 / DSM 11121 / KW20 / Rd) OX=71421 GN=artP PE=3 SV=1 && PF00005:ABC transporter	ABC_tran
A4U84_RS00590	14.9596908658046	7.79325075586099	10.2489315186316	1.02956348605255	4.16008205236073	1.90001281598581	11.000624380099	2.36321945146636	2.22133267438677	0.0164173010310481	0.0272191249357182	A4U84_RS00590	NZ_CP015099.1	141395	142228	+	834	protein_coding	cytolethal distending toxin subunit B family protein&&sp|Q8Z6A7|CDTB_SALTI Cytolethal distending toxin subunit B homolog OS=Salmonella typhi OX=90370 GN=cdtB PE=1 SV=1 && -	-
Novel00119	30.9879310791666	51.6302862575791	57.7667049231962	23.6799601792086	28.0805538534349	13.3000897119006	46.7949740866473	21.6868679148481	1.11692734259622	0.016978076110763	0.0280232929114453	-	NZ_CP015099.1	1005230	1006142	+	913	-	PF01048:Phosphorylase superfamily	-
A4U84_RS06385	10.6854934755747	3.8966253779305	8.38548942433493	2.0591269721051	0	0	7.6558694259467	0.686375657368366	3.49944934569167	0.0197245046738862	0.0322490177483541	A4U84_RS06385	NZ_CP015099.1	1359487	1359816	-	330	protein_coding	LysR substrate-binding domain-containing protein&&sp|P67664|AAER_ECO57 HTH-type transcriptional activator AaeR OS=Escherichia coli O157:H7 OX=83334 GN=aaeR PE=3 SV=1 && PF03466:LysR substrate binding domain	LysR_substrate
Novel00117	17.0967895609195	18.5089705451699	16.7709788486699	9.26607137447295	6.24012307854109	3.80002563197161	17.4589129849197	6.43540669499522	1.44731270089296	0.0207249526061138	0.0337381817599109	-	NZ_CP015099.1	997404	998208	+	805	-	PF00177:Ribosomal protein S7p/S5e|PF00164:Ribosomal protein S12/S23	Ribosomal_S12
A4U84_RS11135	14.9596908658046	14.6123451672394	18.6344209429665	7.20694440236785	6.24012307854109	4.75003203996452	16.0688189920035	6.06569984029115	1.4115886148203	0.0229375049658697	0.0370336443812588	A4U84_RS11135	NZ_CP015099.1	1483069	1483721	-	653	protein_coding	IS1595 family transposase&&sp|O86236|Y132A_HAEIN Uncharacterized transposase-like protein HI_1328.1 OS=Haemophilus influenzae (strain ATCC 51907 / DSM 11121 / KW20 / Rd) OX=71421 GN=HI_1328.1 PE=4 SV=1 && PF12762:ISXO2-like transposase domain	-
Novel00216	108.992033450862	139.304357261015	573.00844399622	127.665872270516	118.562338492281	67.4504549674961	273.768278236032	104.559555243431	1.38980945059597	0.0230212421240097	0.0371397277302611	-	NZ_CP015099.1	2176649	2178712	-	2064	-	PF10675:Protein of unknown function (DUF2489)|PF04055:Radical SAM superfamily|PF06969:HemN C-terminal domain	Radical_SAM
Novel00123	13.8911415182471	26.3022213010308	32.6102366501914	13.3843253186831	9.36018461781164	5.70003844795742	24.2678664898231	9.48151612815074	1.36550482847302	0.0278925066322308	0.0440808626257387	-	NZ_CP015099.1	1019807	1020256	+	450	-	PF00378:Enoyl-CoA hydratase/isomerase	ECH
A4U84_RS11175	14.9596908658046	21.4314395786177	48.4494944517129	6.1773809163153	10.4002051309018	14.2500961198935	28.2802082987117	10.2758940557036	1.46077574949731	0.0306494168143106	0.0482223283683697	A4U84_RS11175	NZ_CP015099.1	1647397	1648051	+	655	protein_coding	IS1595 family transposase&&sp|O86236|Y132A_HAEIN Uncharacterized transposase-like protein HI_1328.1 OS=Haemophilus influenzae (strain ATCC 51907 / DSM 11121 / KW20 / Rd) OX=71421 GN=HI_1328.1 PE=4 SV=1 && PF12762:ISXO2-like transposase domain	-
