# Supplementary material for: Combined transcriptome and metabolome analysis reveals the regulatory network of histidine kinase QseC in the two-component system of Glaesserella parasuis
Source: Front Microbiol. 2025 Aug 29;16:1637383. doi: 10.3389/fmicb.2025.1637383 (PMC12425974; doi:10.3389/fmicb.2025.1637383)
Supplement: Supplementary file 1 [file Data_Sheet_1.zip › Table S1-S17/Table S12 qseCvsMY1902_all_GOenrich.xls]

Category	GOID	Description	GeneRatio	BgRatio	pvalue	padj	geneID	geneName	Count	Up	Up_Gene_id	Down	Down_Gene_id
BP	GO:0006811	ion transport	31/268	56/872	6.56613972507072e-05	0.0141828618061528	A4U84_RS07030/A4U84_RS09970/A4U84_RS03585/A4U84_RS05850/A4U84_RS08240/A4U84_RS05865/A4U84_RS09750/A4U84_RS05855/A4U84_RS05885/A4U84_RS07120/A4U84_RS03965/A4U84_RS01075/A4U84_RS09785/A4U84_RS08420/A4U84_RS05860/A4U84_RS09975/A4U84_RS01370/A4U84_RS05870/A4U84_RS05845/A4U84_RS01990/A4U84_RS05750/A4U84_RS01080/Novel00151/A4U84_RS09890/A4U84_RS05535/Novel00167/Novel00169/A4U84_RS11150/Novel00172/A4U84…	A4U84_RS07030/A4U84_RS09970/A4U84_RS03585/atpA/A4U84_RS08240/atpE/A4U84_RS09750/atpH/A4U84_RS05885/A4U84_RS07120/nhaA/gltS/A4U84_RS09785/znuA/atpF/A4U84_RS09975/nhaB/atpB/atpG/A4U84_RS01990/A4U84_RS05750/A4U84_RS01080/-/A4U84_RS09890/A4U84_RS05535/-/-/A4U84_RS11150/-/A4U84_RS11980/-	31	27	A4U84_RS07030/A4U84_RS09970/A4U84_RS03585/A4U84_RS05850/A4U84_RS08240/A4U84_RS05865/A4U84_RS09750/A4U84_RS05855/A4U84_RS05885/A4U84_RS07120/A4U84_RS03965/A4U84_RS01075/A4U84_RS09785/A4U84_RS05860/A4U84_RS09975/A4U84_RS01370/A4U84_RS05870/A4U84_RS05845/A4U84_RS01990/A4U84_RS05750/A4U84_RS01080/Novel00151/A4U84_RS05535/Novel00167/Novel00169/A4U84_RS11980/Novel00153	4	A4U84_RS08420/A4U84_RS09890/A4U84_RS11150/Novel00172
BP	GO:0006812	cation transport	22/268	38/872	0.000353854856657895	0.0380948314726332	A4U84_RS07030/A4U84_RS03585/A4U84_RS05850/A4U84_RS08240/A4U84_RS05865/A4U84_RS05855/A4U84_RS05885/A4U84_RS07120/A4U84_RS03965/A4U84_RS08420/A4U84_RS05860/A4U84_RS01370/A4U84_RS05870/A4U84_RS05845/A4U84_RS01080/Novel00151/A4U84_RS09890/Novel00167/Novel00169/A4U84_RS11150/A4U84_RS11980/Novel00153	A4U84_RS07030/A4U84_RS03585/atpA/A4U84_RS08240/atpE/atpH/A4U84_RS05885/A4U84_RS07120/nhaA/znuA/atpF/nhaB/atpB/atpG/A4U84_RS01080/-/A4U84_RS09890/-/-/A4U84_RS11150/A4U84_RS11980/-	22	19	A4U84_RS07030/A4U84_RS03585/A4U84_RS05850/A4U84_RS08240/A4U84_RS05865/A4U84_RS05855/A4U84_RS05885/A4U84_RS07120/A4U84_RS03965/A4U84_RS05860/A4U84_RS01370/A4U84_RS05870/A4U84_RS05845/A4U84_RS01080/Novel00151/Novel00167/Novel00169/A4U84_RS11980/Novel00153	3	A4U84_RS08420/A4U84_RS09890/A4U84_RS11150
BP	GO:0006810	transport	73/268	179/872	0.00088182480260725	0.0380948314726332	A4U84_RS07030/A4U84_RS00915/A4U84_RS09970/A4U84_RS02625/A4U84_RS01535/A4U84_RS03585/A4U84_RS07115/A4U84_RS08740/A4U84_RS01590/A4U84_RS09035/A4U84_RS05850/A4U84_RS08240/A4U84_RS05865/A4U84_RS09750/A4U84_RS05855/A4U84_RS05885/A4U84_RS06355/A4U84_RS00885/A4U84_RS07120/A4U84_RS00905/A4U84_RS07020/A4U84_RS00910/A4U84_RS03965/A4U84_RS07015/A4U84_RS01075/A4U84_RS00940/A4U84_RS08315/A4U84_RS09785/A4U84_R…	A4U84_RS07030/A4U84_RS00915/A4U84_RS09970/A4U84_RS02625/tolA/A4U84_RS03585/A4U84_RS07115/A4U84_RS08740/A4U84_RS01590/oppC/atpA/A4U84_RS08240/atpE/A4U84_RS09750/atpH/A4U84_RS05885/A4U84_RS06355/A4U84_RS00885/A4U84_RS07120/A4U84_RS00905/A4U84_RS07020/A4U84_RS00910/nhaA/A4U84_RS07015/gltS/znuB/A4U84_RS08315/A4U84_RS09785/secB/znuA/A4U84_RS08260/thiP/A4U84_RS03410/atpF/oppB/A4U84_RS09975/nhaB/tolR/at…	73	59	A4U84_RS07030/A4U84_RS00915/A4U84_RS09970/A4U84_RS03585/A4U84_RS07115/A4U84_RS01590/A4U84_RS09035/A4U84_RS05850/A4U84_RS08240/A4U84_RS05865/A4U84_RS09750/A4U84_RS05855/A4U84_RS05885/A4U84_RS06355/A4U84_RS00885/A4U84_RS07120/A4U84_RS00905/A4U84_RS07020/A4U84_RS00910/A4U84_RS03965/A4U84_RS07015/A4U84_RS01075/A4U84_RS08315/A4U84_RS09785/A4U84_RS08260/A4U84_RS07080/A4U84_RS03410/A4U84_RS05860/A4U84_R…	14	A4U84_RS02625/A4U84_RS01535/A4U84_RS08740/A4U84_RS00940/A4U84_RS05910/A4U84_RS08420/A4U84_RS01540/A4U84_RS02825/A4U84_RS08735/A4U84_RS03015/A4U84_RS03160/A4U84_RS09890/A4U84_RS11150/Novel00172
BP	GO:0051179	localization	73/268	179/872	0.00088182480260725	0.0380948314726332	A4U84_RS07030/A4U84_RS00915/A4U84_RS09970/A4U84_RS02625/A4U84_RS01535/A4U84_RS03585/A4U84_RS07115/A4U84_RS08740/A4U84_RS01590/A4U84_RS09035/A4U84_RS05850/A4U84_RS08240/A4U84_RS05865/A4U84_RS09750/A4U84_RS05855/A4U84_RS05885/A4U84_RS06355/A4U84_RS00885/A4U84_RS07120/A4U84_RS00905/A4U84_RS07020/A4U84_RS00910/A4U84_RS03965/A4U84_RS07015/A4U84_RS01075/A4U84_RS00940/A4U84_RS08315/A4U84_RS09785/A4U84_R…	A4U84_RS07030/A4U84_RS00915/A4U84_RS09970/A4U84_RS02625/tolA/A4U84_RS03585/A4U84_RS07115/A4U84_RS08740/A4U84_RS01590/oppC/atpA/A4U84_RS08240/atpE/A4U84_RS09750/atpH/A4U84_RS05885/A4U84_RS06355/A4U84_RS00885/A4U84_RS07120/A4U84_RS00905/A4U84_RS07020/A4U84_RS00910/nhaA/A4U84_RS07015/gltS/znuB/A4U84_RS08315/A4U84_RS09785/secB/znuA/A4U84_RS08260/thiP/A4U84_RS03410/atpF/oppB/A4U84_RS09975/nhaB/tolR/at…	73	59	A4U84_RS07030/A4U84_RS00915/A4U84_RS09970/A4U84_RS03585/A4U84_RS07115/A4U84_RS01590/A4U84_RS09035/A4U84_RS05850/A4U84_RS08240/A4U84_RS05865/A4U84_RS09750/A4U84_RS05855/A4U84_RS05885/A4U84_RS06355/A4U84_RS00885/A4U84_RS07120/A4U84_RS00905/A4U84_RS07020/A4U84_RS00910/A4U84_RS03965/A4U84_RS07015/A4U84_RS01075/A4U84_RS08315/A4U84_RS09785/A4U84_RS08260/A4U84_RS07080/A4U84_RS03410/A4U84_RS05860/A4U84_R…	14	A4U84_RS02625/A4U84_RS01535/A4U84_RS08740/A4U84_RS00940/A4U84_RS05910/A4U84_RS08420/A4U84_RS01540/A4U84_RS02825/A4U84_RS08735/A4U84_RS03015/A4U84_RS03160/A4U84_RS09890/A4U84_RS11150/Novel00172
BP	GO:0051234	establishment of localization	73/268	179/872	0.00088182480260725	0.0380948314726332	A4U84_RS07030/A4U84_RS00915/A4U84_RS09970/A4U84_RS02625/A4U84_RS01535/A4U84_RS03585/A4U84_RS07115/A4U84_RS08740/A4U84_RS01590/A4U84_RS09035/A4U84_RS05850/A4U84_RS08240/A4U84_RS05865/A4U84_RS09750/A4U84_RS05855/A4U84_RS05885/A4U84_RS06355/A4U84_RS00885/A4U84_RS07120/A4U84_RS00905/A4U84_RS07020/A4U84_RS00910/A4U84_RS03965/A4U84_RS07015/A4U84_RS01075/A4U84_RS00940/A4U84_RS08315/A4U84_RS09785/A4U84_R…	A4U84_RS07030/A4U84_RS00915/A4U84_RS09970/A4U84_RS02625/tolA/A4U84_RS03585/A4U84_RS07115/A4U84_RS08740/A4U84_RS01590/oppC/atpA/A4U84_RS08240/atpE/A4U84_RS09750/atpH/A4U84_RS05885/A4U84_RS06355/A4U84_RS00885/A4U84_RS07120/A4U84_RS00905/A4U84_RS07020/A4U84_RS00910/nhaA/A4U84_RS07015/gltS/znuB/A4U84_RS08315/A4U84_RS09785/secB/znuA/A4U84_RS08260/thiP/A4U84_RS03410/atpF/oppB/A4U84_RS09975/nhaB/tolR/at…	73	59	A4U84_RS07030/A4U84_RS00915/A4U84_RS09970/A4U84_RS03585/A4U84_RS07115/A4U84_RS01590/A4U84_RS09035/A4U84_RS05850/A4U84_RS08240/A4U84_RS05865/A4U84_RS09750/A4U84_RS05855/A4U84_RS05885/A4U84_RS06355/A4U84_RS00885/A4U84_RS07120/A4U84_RS00905/A4U84_RS07020/A4U84_RS00910/A4U84_RS03965/A4U84_RS07015/A4U84_RS01075/A4U84_RS08315/A4U84_RS09785/A4U84_RS08260/A4U84_RS07080/A4U84_RS03410/A4U84_RS05860/A4U84_R…	14	A4U84_RS02625/A4U84_RS01535/A4U84_RS08740/A4U84_RS00940/A4U84_RS05910/A4U84_RS08420/A4U84_RS01540/A4U84_RS02825/A4U84_RS08735/A4U84_RS03015/A4U84_RS03160/A4U84_RS09890/A4U84_RS11150/Novel00172
BP	GO:0034220	ion transmembrane transport	13/268	20/872	0.00145342236826503	0.0523232052575411	A4U84_RS09970/A4U84_RS03585/A4U84_RS05850/A4U84_RS05865/A4U84_RS05855/A4U84_RS01075/A4U84_RS05860/A4U84_RS09975/A4U84_RS05870/A4U84_RS05845/Novel00151/A4U84_RS05535/Novel00153	A4U84_RS09970/A4U84_RS03585/atpA/atpE/atpH/gltS/atpF/A4U84_RS09975/atpB/atpG/-/A4U84_RS05535/-	13	13	A4U84_RS09970/A4U84_RS03585/A4U84_RS05850/A4U84_RS05865/A4U84_RS05855/A4U84_RS01075/A4U84_RS05860/A4U84_RS09975/A4U84_RS05870/A4U84_RS05845/Novel00151/A4U84_RS05535/Novel00153	0
BP	GO:0015672	monovalent inorganic cation transport	16/268	27/872	0.00170995888189506	0.0527644454984761	A4U84_RS05850/A4U84_RS05865/A4U84_RS05855/A4U84_RS05885/A4U84_RS07120/A4U84_RS03965/A4U84_RS05860/A4U84_RS01370/A4U84_RS05870/A4U84_RS05845/A4U84_RS01080/Novel00151/A4U84_RS09890/Novel00169/A4U84_RS11980/Novel00153	atpA/atpE/atpH/A4U84_RS05885/A4U84_RS07120/nhaA/atpF/nhaB/atpB/atpG/A4U84_RS01080/-/A4U84_RS09890/-/A4U84_RS11980/-	16	15	A4U84_RS05850/A4U84_RS05865/A4U84_RS05855/A4U84_RS05885/A4U84_RS07120/A4U84_RS03965/A4U84_RS05860/A4U84_RS01370/A4U84_RS05870/A4U84_RS05845/A4U84_RS01080/Novel00151/Novel00169/A4U84_RS11980/Novel00153	1	A4U84_RS09890
BP	GO:0030001	metal ion transport	12/268	20/872	0.00584336616246773	0.142341330978002	A4U84_RS07030/A4U84_RS03585/A4U84_RS05885/A4U84_RS07120/A4U84_RS03965/A4U84_RS08420/A4U84_RS01370/A4U84_RS01080/A4U84_RS09890/Novel00167/Novel00169/A4U84_RS11980	A4U84_RS07030/A4U84_RS03585/A4U84_RS05885/A4U84_RS07120/nhaA/znuA/nhaB/A4U84_RS01080/A4U84_RS09890/-/-/A4U84_RS11980	12	10	A4U84_RS07030/A4U84_RS03585/A4U84_RS05885/A4U84_RS07120/A4U84_RS03965/A4U84_RS01370/A4U84_RS01080/Novel00167/Novel00169/A4U84_RS11980	2	A4U84_RS08420/A4U84_RS09890
BP	GO:0098655	cation transmembrane transport	9/268	14/872	0.00933453978647857	0.142341330978002	A4U84_RS03585/A4U84_RS05850/A4U84_RS05865/A4U84_RS05855/A4U84_RS05860/A4U84_RS05870/A4U84_RS05845/Novel00151/Novel00153	A4U84_RS03585/atpA/atpE/atpH/atpF/atpB/atpG/-/-	9	9	A4U84_RS03585/A4U84_RS05850/A4U84_RS05865/A4U84_RS05855/A4U84_RS05860/A4U84_RS05870/A4U84_RS05845/Novel00151/Novel00153	0
BP	GO:0098660	inorganic ion transmembrane transport	9/268	14/872	0.00933453978647857	0.142341330978002	A4U84_RS03585/A4U84_RS05850/A4U84_RS05865/A4U84_RS05855/A4U84_RS05860/A4U84_RS05870/A4U84_RS05845/Novel00151/Novel00153	A4U84_RS03585/atpA/atpE/atpH/atpF/atpB/atpG/-/-	9	9	A4U84_RS03585/A4U84_RS05850/A4U84_RS05865/A4U84_RS05855/A4U84_RS05860/A4U84_RS05870/A4U84_RS05845/Novel00151/Novel00153	0
BP	GO:0098662	inorganic cation transmembrane transport	9/268	14/872	0.00933453978647857	0.142341330978002	A4U84_RS03585/A4U84_RS05850/A4U84_RS05865/A4U84_RS05855/A4U84_RS05860/A4U84_RS05870/A4U84_RS05845/Novel00151/Novel00153	A4U84_RS03585/atpA/atpE/atpH/atpF/atpB/atpG/-/-	9	9	A4U84_RS03585/A4U84_RS05850/A4U84_RS05865/A4U84_RS05855/A4U84_RS05860/A4U84_RS05870/A4U84_RS05845/Novel00151/Novel00153	0
BP	GO:0007165	signal transduction	8/268	12/872	0.0106306285077782	0.142341330978002	A4U84_RS03670/A4U84_RS05235/A4U84_RS10455/A4U84_RS03665/Novel00098/A4U84_RS00210/Novel00133/Novel00218	A4U84_RS03670/arcA/A4U84_RS10455/qseC/-/cpxA/-/-	8	5	A4U84_RS03670/Novel00098/A4U84_RS00210/Novel00133/Novel00218	3	A4U84_RS05235/A4U84_RS10455/A4U84_RS03665
BP	GO:0023052	signaling	8/268	12/872	0.0106306285077782	0.142341330978002	A4U84_RS03670/A4U84_RS05235/A4U84_RS10455/A4U84_RS03665/Novel00098/A4U84_RS00210/Novel00133/Novel00218	A4U84_RS03670/arcA/A4U84_RS10455/qseC/-/cpxA/-/-	8	5	A4U84_RS03670/Novel00098/A4U84_RS00210/Novel00133/Novel00218	3	A4U84_RS05235/A4U84_RS10455/A4U84_RS03665
BP	GO:1902600	proton transmembrane transport	8/268	12/872	0.0106306285077782	0.142341330978002	A4U84_RS05850/A4U84_RS05865/A4U84_RS05855/A4U84_RS05860/A4U84_RS05870/A4U84_RS05845/Novel00151/Novel00153	atpA/atpE/atpH/atpF/atpB/atpG/-/-	8	8	A4U84_RS05850/A4U84_RS05865/A4U84_RS05855/A4U84_RS05860/A4U84_RS05870/A4U84_RS05845/Novel00151/Novel00153	0
BP	GO:0015985	energy coupled proton transport, down electrochemical gradient	7/268	10/872	0.0117908854529401	0.142341330978002	A4U84_RS05850/A4U84_RS05855/A4U84_RS05860/A4U84_RS05870/A4U84_RS05845/Novel00151/Novel00153	atpA/atpH/atpF/atpB/atpG/-/-	7	7	A4U84_RS05850/A4U84_RS05855/A4U84_RS05860/A4U84_RS05870/A4U84_RS05845/Novel00151/Novel00153	0
BP	GO:0015986	ATP synthesis coupled proton transport	7/268	10/872	0.0117908854529401	0.142341330978002	A4U84_RS05850/A4U84_RS05855/A4U84_RS05860/A4U84_RS05870/A4U84_RS05845/Novel00151/Novel00153	atpA/atpH/atpF/atpB/atpG/-/-	7	7	A4U84_RS05850/A4U84_RS05855/A4U84_RS05860/A4U84_RS05870/A4U84_RS05845/Novel00151/Novel00153	0
BP	GO:0009144	purine nucleoside triphosphate metabolic process	10/268	17/872	0.0143363343759611	0.142341330978002	A4U84_RS07505/A4U84_RS05850/A4U84_RS05855/A4U84_RS05860/A4U84_RS05870/A4U84_RS05845/A4U84_RS10055/Novel00151/Novel00083/Novel00153	pgi/atpA/atpH/atpF/atpB/atpG/moeA/-/-/-	10	9	A4U84_RS05850/A4U84_RS05855/A4U84_RS05860/A4U84_RS05870/A4U84_RS05845/A4U84_RS10055/Novel00151/Novel00083/Novel00153	1	A4U84_RS07505
BP	GO:0009199	ribonucleoside triphosphate metabolic process	10/268	17/872	0.0143363343759611	0.142341330978002	A4U84_RS07505/A4U84_RS05850/A4U84_RS05855/A4U84_RS05860/A4U84_RS05870/A4U84_RS05845/A4U84_RS10055/Novel00151/Novel00083/Novel00153	pgi/atpA/atpH/atpF/atpB/atpG/moeA/-/-/-	10	9	A4U84_RS05850/A4U84_RS05855/A4U84_RS05860/A4U84_RS05870/A4U84_RS05845/A4U84_RS10055/Novel00151/Novel00083/Novel00153	1	A4U84_RS07505
BP	GO:0009205	purine ribonucleoside triphosphate metabolic process	10/268	17/872	0.0143363343759611	0.142341330978002	A4U84_RS07505/A4U84_RS05850/A4U84_RS05855/A4U84_RS05860/A4U84_RS05870/A4U84_RS05845/A4U84_RS10055/Novel00151/Novel00083/Novel00153	pgi/atpA/atpH/atpF/atpB/atpG/moeA/-/-/-	10	9	A4U84_RS05850/A4U84_RS05855/A4U84_RS05860/A4U84_RS05870/A4U84_RS05845/A4U84_RS10055/Novel00151/Novel00083/Novel00153	1	A4U84_RS07505
BP	GO:0055085	transmembrane transport	46/268	115/872	0.0149906327481893	0.142341330978002	A4U84_RS09970/A4U84_RS02625/A4U84_RS03585/A4U84_RS07115/A4U84_RS01590/A4U84_RS09035/A4U84_RS05850/A4U84_RS08240/A4U84_RS05865/A4U84_RS05855/A4U84_RS05885/A4U84_RS06355/A4U84_RS00885/A4U84_RS07020/A4U84_RS07015/A4U84_RS01075/A4U84_RS00940/A4U84_RS08315/A4U84_RS08260/A4U84_RS07080/A4U84_RS05860/A4U84_RS09030/A4U84_RS09975/A4U84_RS01540/A4U84_RS05870/A4U84_RS03940/A4U84_RS01770/A4U84_RS05845/A4U84_R…	A4U84_RS09970/A4U84_RS02625/A4U84_RS03585/A4U84_RS07115/A4U84_RS01590/oppC/atpA/A4U84_RS08240/atpE/atpH/A4U84_RS05885/A4U84_RS06355/A4U84_RS00885/A4U84_RS07020/A4U84_RS07015/gltS/znuB/A4U84_RS08315/A4U84_RS08260/thiP/atpF/oppB/A4U84_RS09975/tolR/atpB/A4U84_RS03940/A4U84_RS01770/atpG/A4U84_RS10475/mglC/A4U84_RS03160/A4U84_RS06830/-/A4U84_RS07315/A4U84_RS09890/A4U84_RS05535/A4U84_RS07150/A4U84_RS04…	46	40	A4U84_RS09970/A4U84_RS03585/A4U84_RS07115/A4U84_RS01590/A4U84_RS09035/A4U84_RS05850/A4U84_RS08240/A4U84_RS05865/A4U84_RS05855/A4U84_RS05885/A4U84_RS06355/A4U84_RS00885/A4U84_RS07020/A4U84_RS07015/A4U84_RS01075/A4U84_RS08315/A4U84_RS08260/A4U84_RS07080/A4U84_RS05860/A4U84_RS09030/A4U84_RS09975/A4U84_RS05870/A4U84_RS03940/A4U84_RS01770/A4U84_RS05845/A4U84_RS10475/A4U84_RS10655/A4U84_RS06830/Novel00…	6	A4U84_RS02625/A4U84_RS00940/A4U84_RS01540/A4U84_RS03160/A4U84_RS09890/A4U84_RS11150
BP	GO:0022607	cellular component assembly	12/268	22/872	0.0159497895290213	0.142341330978002	A4U84_RS08805/A4U84_RS08285/A4U84_RS05910/A4U84_RS08950/A4U84_RS01900/A4U84_RS00985/A4U84_RS05700/A4U84_RS01620/A4U84_RS03225/A4U84_RS01630/A4U84_RS02810/A4U84_RS02405	lptE/A4U84_RS08285/secB/argR/zipA/zapB/ccsA/hscB/A4U84_RS03225/iscU/ccmB/A4U84_RS02405	12	4	A4U84_RS08285/A4U84_RS05700/A4U84_RS02810/A4U84_RS02405	8	A4U84_RS08805/A4U84_RS05910/A4U84_RS08950/A4U84_RS01900/A4U84_RS00985/A4U84_RS01620/A4U84_RS03225/A4U84_RS01630
BP	GO:0006754	ATP biosynthetic process	9/268	15/872	0.0171336787288336	0.142341330978002	A4U84_RS07505/A4U84_RS05850/A4U84_RS05855/A4U84_RS05860/A4U84_RS05870/A4U84_RS05845/Novel00151/Novel00083/Novel00153	pgi/atpA/atpH/atpF/atpB/atpG/-/-/-	9	8	A4U84_RS05850/A4U84_RS05855/A4U84_RS05860/A4U84_RS05870/A4U84_RS05845/Novel00151/Novel00083/Novel00153	1	A4U84_RS07505
BP	GO:0009142	nucleoside triphosphate biosynthetic process	9/268	15/872	0.0171336787288336	0.142341330978002	A4U84_RS07505/A4U84_RS05850/A4U84_RS05855/A4U84_RS05860/A4U84_RS05870/A4U84_RS05845/Novel00151/Novel00083/Novel00153	pgi/atpA/atpH/atpF/atpB/atpG/-/-/-	9	8	A4U84_RS05850/A4U84_RS05855/A4U84_RS05860/A4U84_RS05870/A4U84_RS05845/Novel00151/Novel00083/Novel00153	1	A4U84_RS07505
BP	GO:0009145	purine nucleoside triphosphate biosynthetic process	9/268	15/872	0.0171336787288336	0.142341330978002	A4U84_RS07505/A4U84_RS05850/A4U84_RS05855/A4U84_RS05860/A4U84_RS05870/A4U84_RS05845/Novel00151/Novel00083/Novel00153	pgi/atpA/atpH/atpF/atpB/atpG/-/-/-	9	8	A4U84_RS05850/A4U84_RS05855/A4U84_RS05860/A4U84_RS05870/A4U84_RS05845/Novel00151/Novel00083/Novel00153	1	A4U84_RS07505
BP	GO:0009201	ribonucleoside triphosphate biosynthetic process	9/268	15/872	0.0171336787288336	0.142341330978002	A4U84_RS07505/A4U84_RS05850/A4U84_RS05855/A4U84_RS05860/A4U84_RS05870/A4U84_RS05845/Novel00151/Novel00083/Novel00153	pgi/atpA/atpH/atpF/atpB/atpG/-/-/-	9	8	A4U84_RS05850/A4U84_RS05855/A4U84_RS05860/A4U84_RS05870/A4U84_RS05845/Novel00151/Novel00083/Novel00153	1	A4U84_RS07505
BP	GO:0009206	purine ribonucleoside triphosphate biosynthetic process	9/268	15/872	0.0171336787288336	0.142341330978002	A4U84_RS07505/A4U84_RS05850/A4U84_RS05855/A4U84_RS05860/A4U84_RS05870/A4U84_RS05845/Novel00151/Novel00083/Novel00153	pgi/atpA/atpH/atpF/atpB/atpG/-/-/-	9	8	A4U84_RS05850/A4U84_RS05855/A4U84_RS05860/A4U84_RS05870/A4U84_RS05845/Novel00151/Novel00083/Novel00153	1	A4U84_RS07505
BP	GO:0007154	cell communication	8/268	13/872	0.0203647505763806	0.157099504446365	A4U84_RS03670/A4U84_RS05235/A4U84_RS10455/A4U84_RS03665/Novel00098/A4U84_RS00210/Novel00133/Novel00218	A4U84_RS03670/arcA/A4U84_RS10455/qseC/-/cpxA/-/-	8	5	A4U84_RS03670/Novel00098/A4U84_RS00210/Novel00133/Novel00218	3	A4U84_RS05235/A4U84_RS10455/A4U84_RS03665
BP	GO:0065003	protein-containing complex assembly	8/268	13/872	0.0203647505763806	0.157099504446365	A4U84_RS08285/A4U84_RS05910/A4U84_RS08950/A4U84_RS05700/A4U84_RS01620/A4U84_RS03225/A4U84_RS02810/A4U84_RS02405	A4U84_RS08285/secB/argR/ccsA/hscB/A4U84_RS03225/ccmB/A4U84_RS02405	8	4	A4U84_RS08285/A4U84_RS05700/A4U84_RS02810/A4U84_RS02405	4	A4U84_RS05910/A4U84_RS08950/A4U84_RS01620/A4U84_RS03225
BP	GO:0009141	nucleoside triphosphate metabolic process	10/268	18/872	0.02364378759216	0.170235270663552	A4U84_RS07505/A4U84_RS05850/A4U84_RS05855/A4U84_RS05860/A4U84_RS05870/A4U84_RS05845/A4U84_RS10055/Novel00151/Novel00083/Novel00153	pgi/atpA/atpH/atpF/atpB/atpG/moeA/-/-/-	10	9	A4U84_RS05850/A4U84_RS05855/A4U84_RS05860/A4U84_RS05870/A4U84_RS05845/A4U84_RS10055/Novel00151/Novel00083/Novel00153	1	A4U84_RS07505
BP	GO:0043933	protein-containing complex subunit organization	10/268	18/872	0.02364378759216	0.170235270663552	A4U84_RS08285/A4U84_RS05910/A4U84_RS08950/A4U84_RS05700/A4U84_RS09365/A4U84_RS01620/A4U84_RS03225/A4U84_RS09165/A4U84_RS02810/A4U84_RS02405	A4U84_RS08285/secB/argR/ccsA/prfA/hscB/A4U84_RS03225/prfB/ccmB/A4U84_RS02405	10	4	A4U84_RS08285/A4U84_RS05700/A4U84_RS02810/A4U84_RS02405	6	A4U84_RS05910/A4U84_RS08950/A4U84_RS09365/A4U84_RS01620/A4U84_RS03225/A4U84_RS09165
BP	GO:0046034	ATP metabolic process	9/268	16/872	0.0287953350570423	0.200638463623263	A4U84_RS07505/A4U84_RS05850/A4U84_RS05855/A4U84_RS05860/A4U84_RS05870/A4U84_RS05845/Novel00151/Novel00083/Novel00153	pgi/atpA/atpH/atpF/atpB/atpG/-/-/-	9	8	A4U84_RS05850/A4U84_RS05855/A4U84_RS05860/A4U84_RS05870/A4U84_RS05845/Novel00151/Novel00083/Novel00153	1	A4U84_RS07505
BP	GO:0000160	phosphorelay signal transduction system	6/268	10/872	0.0519428427456058	0.306109028672261	A4U84_RS03670/A4U84_RS05235/A4U84_RS10455/Novel00098/Novel00133/Novel00218	A4U84_RS03670/arcA/A4U84_RS10455/-/-/-	6	4	A4U84_RS03670/Novel00098/Novel00133/Novel00218	2	A4U84_RS05235/A4U84_RS10455
BP	GO:0006457	protein folding	6/268	10/872	0.0519428427456058	0.306109028672261	A4U84_RS06700/A4U84_RS03925/A4U84_RS08345/A4U84_RS05050/A4U84_RS04140/Novel00165	grpE/dnaJ/htpG/fkpA/A4U84_RS04140/-	6	0		6	A4U84_RS06700/A4U84_RS03925/A4U84_RS08345/A4U84_RS05050/A4U84_RS04140/Novel00165
BP	GO:0035556	intracellular signal transduction	6/268	10/872	0.0519428427456058	0.306109028672261	A4U84_RS03670/A4U84_RS05235/A4U84_RS10455/Novel00098/Novel00133/Novel00218	A4U84_RS03670/arcA/A4U84_RS10455/-/-/-	6	4	A4U84_RS03670/Novel00098/Novel00133/Novel00218	2	A4U84_RS05235/A4U84_RS10455
BP	GO:0009117	nucleotide metabolic process	16/268	36/872	0.053838198506634	0.306109028672261	A4U84_RS07505/A4U84_RS05850/A4U84_RS05855/A4U84_RS10465/A4U84_RS05860/A4U84_RS09010/A4U84_RS05870/A4U84_RS09715/A4U84_RS05845/A4U84_RS07280/A4U84_RS10055/Novel00151/Novel00219/Novel00100/Novel00083/Novel00153	pgi/atpA/atpH/ushA/atpF/A4U84_RS09010/atpB/dcd/atpG/rpiA/moeA/-/-/-/-/-	16	14	A4U84_RS05850/A4U84_RS05855/A4U84_RS10465/A4U84_RS05860/A4U84_RS09010/A4U84_RS05870/A4U84_RS05845/A4U84_RS07280/A4U84_RS10055/Novel00151/Novel00219/Novel00100/Novel00083/Novel00153	2	A4U84_RS07505/A4U84_RS09715
BP	GO:0009152	purine ribonucleotide biosynthetic process	10/268	20/872	0.0538525143034533	0.306109028672261	A4U84_RS07505/A4U84_RS05850/A4U84_RS05855/A4U84_RS05860/A4U84_RS09010/A4U84_RS05870/A4U84_RS05845/Novel00151/Novel00083/Novel00153	pgi/atpA/atpH/atpF/A4U84_RS09010/atpB/atpG/-/-/-	10	9	A4U84_RS05850/A4U84_RS05855/A4U84_RS05860/A4U84_RS09010/A4U84_RS05870/A4U84_RS05845/Novel00151/Novel00083/Novel00153	1	A4U84_RS07505
BP	GO:0009260	ribonucleotide biosynthetic process	10/268	20/872	0.0538525143034533	0.306109028672261	A4U84_RS07505/A4U84_RS05850/A4U84_RS05855/A4U84_RS05860/A4U84_RS09010/A4U84_RS05870/A4U84_RS05845/Novel00151/Novel00083/Novel00153	pgi/atpA/atpH/atpF/A4U84_RS09010/atpB/atpG/-/-/-	10	9	A4U84_RS05850/A4U84_RS05855/A4U84_RS05860/A4U84_RS09010/A4U84_RS05870/A4U84_RS05845/Novel00151/Novel00083/Novel00153	1	A4U84_RS07505
BP	GO:0046390	ribose phosphate biosynthetic process	10/268	20/872	0.0538525143034533	0.306109028672261	A4U84_RS07505/A4U84_RS05850/A4U84_RS05855/A4U84_RS05860/A4U84_RS09010/A4U84_RS05870/A4U84_RS05845/Novel00151/Novel00083/Novel00153	pgi/atpA/atpH/atpF/A4U84_RS09010/atpB/atpG/-/-/-	10	9	A4U84_RS05850/A4U84_RS05855/A4U84_RS05860/A4U84_RS09010/A4U84_RS05870/A4U84_RS05845/Novel00151/Novel00083/Novel00153	1	A4U84_RS07505
BP	GO:0009124	nucleoside monophosphate biosynthetic process	9/268	18/872	0.0664796340543574	0.339266059101558	A4U84_RS07505/A4U84_RS05850/A4U84_RS05855/A4U84_RS05860/A4U84_RS05870/A4U84_RS05845/Novel00151/Novel00083/Novel00153	pgi/atpA/atpH/atpF/atpB/atpG/-/-/-	9	8	A4U84_RS05850/A4U84_RS05855/A4U84_RS05860/A4U84_RS05870/A4U84_RS05845/Novel00151/Novel00083/Novel00153	1	A4U84_RS07505
BP	GO:0009127	purine nucleoside monophosphate biosynthetic process	9/268	18/872	0.0664796340543574	0.339266059101558	A4U84_RS07505/A4U84_RS05850/A4U84_RS05855/A4U84_RS05860/A4U84_RS05870/A4U84_RS05845/Novel00151/Novel00083/Novel00153	pgi/atpA/atpH/atpF/atpB/atpG/-/-/-	9	8	A4U84_RS05850/A4U84_RS05855/A4U84_RS05860/A4U84_RS05870/A4U84_RS05845/Novel00151/Novel00083/Novel00153	1	A4U84_RS07505
BP	GO:0009156	ribonucleoside monophosphate biosynthetic process	9/268	18/872	0.0664796340543574	0.339266059101558	A4U84_RS07505/A4U84_RS05850/A4U84_RS05855/A4U84_RS05860/A4U84_RS05870/A4U84_RS05845/Novel00151/Novel00083/Novel00153	pgi/atpA/atpH/atpF/atpB/atpG/-/-/-	9	8	A4U84_RS05850/A4U84_RS05855/A4U84_RS05860/A4U84_RS05870/A4U84_RS05845/Novel00151/Novel00083/Novel00153	1	A4U84_RS07505
BP	GO:0009168	purine ribonucleoside monophosphate biosynthetic process	9/268	18/872	0.0664796340543574	0.339266059101558	A4U84_RS07505/A4U84_RS05850/A4U84_RS05855/A4U84_RS05860/A4U84_RS05870/A4U84_RS05845/Novel00151/Novel00083/Novel00153	pgi/atpA/atpH/atpF/atpB/atpG/-/-/-	9	8	A4U84_RS05850/A4U84_RS05855/A4U84_RS05860/A4U84_RS05870/A4U84_RS05845/Novel00151/Novel00083/Novel00153	1	A4U84_RS07505
BP	GO:0019693	ribose phosphate metabolic process	12/268	26/872	0.0681624978607617	0.339266059101558	A4U84_RS07505/A4U84_RS05850/A4U84_RS05855/A4U84_RS05860/A4U84_RS09010/A4U84_RS05870/A4U84_RS05845/A4U84_RS07280/A4U84_RS10055/Novel00151/Novel00083/Novel00153	pgi/atpA/atpH/atpF/A4U84_RS09010/atpB/atpG/rpiA/moeA/-/-/-	12	11	A4U84_RS05850/A4U84_RS05855/A4U84_RS05860/A4U84_RS09010/A4U84_RS05870/A4U84_RS05845/A4U84_RS07280/A4U84_RS10055/Novel00151/Novel00083/Novel00153	1	A4U84_RS07505
BP	GO:0006753	nucleoside phosphate metabolic process	16/268	37/872	0.069109752779947	0.339266059101558	A4U84_RS07505/A4U84_RS05850/A4U84_RS05855/A4U84_RS10465/A4U84_RS05860/A4U84_RS09010/A4U84_RS05870/A4U84_RS09715/A4U84_RS05845/A4U84_RS07280/A4U84_RS10055/Novel00151/Novel00219/Novel00100/Novel00083/Novel00153	pgi/atpA/atpH/ushA/atpF/A4U84_RS09010/atpB/dcd/atpG/rpiA/moeA/-/-/-/-/-	16	14	A4U84_RS05850/A4U84_RS05855/A4U84_RS10465/A4U84_RS05860/A4U84_RS09010/A4U84_RS05870/A4U84_RS05845/A4U84_RS07280/A4U84_RS10055/Novel00151/Novel00219/Novel00100/Novel00083/Novel00153	2	A4U84_RS07505/A4U84_RS09715
BP	GO:0034654	nucleobase-containing compound biosynthetic process	40/268	107/872	0.0709706105428159	0.340658930605516	A4U84_RS02865/A4U84_RS00835/A4U84_RS03670/A4U84_RS07505/A4U84_RS09240/A4U84_RS05850/A4U84_RS05855/A4U84_RS02745/A4U84_RS05235/A4U84_RS10465/A4U84_RS02145/A4U84_RS02875/A4U84_RS08295/A4U84_RS07595/A4U84_RS10455/A4U84_RS04890/A4U84_RS08950/A4U84_RS05860/A4U84_RS06895/Novel00098/A4U84_RS08335/A4U84_RS01855/A4U84_RS05145/A4U84_RS09010/A4U84_RS05870/A4U84_RS00895/A4U84_RS05845/A4U84_RS04170/A4U84_RS09…	cysB/A4U84_RS00835/A4U84_RS03670/pgi/rho/atpA/atpH/greB/arcA/ushA/fur/A4U84_RS02875/A4U84_RS08295/dnaG/A4U84_RS10455/rpoB/argR/atpF/A4U84_RS06895/-/greA/A4U84_RS01855/A4U84_RS05145/A4U84_RS09010/atpB/agaR/atpG/metJ/A4U84_RS09685/A4U84_RS08610/-/-/-/hfq/-/A4U84_RS01030/-/-/-/-	40	21	A4U84_RS03670/A4U84_RS05850/A4U84_RS05855/A4U84_RS10465/A4U84_RS07595/A4U84_RS04890/A4U84_RS05860/Novel00098/A4U84_RS09010/A4U84_RS05870/A4U84_RS00895/A4U84_RS05845/Novel00151/Novel00219/Novel00133/Novel00120/A4U84_RS01030/Novel00160/Novel00100/Novel00083/Novel00153	19	A4U84_RS02865/A4U84_RS00835/A4U84_RS07505/A4U84_RS09240/A4U84_RS02745/A4U84_RS05235/A4U84_RS02145/A4U84_RS02875/A4U84_RS08295/A4U84_RS10455/A4U84_RS08950/A4U84_RS06895/A4U84_RS08335/A4U84_RS01855/A4U84_RS05145/A4U84_RS04170/A4U84_RS09685/A4U84_RS08610/A4U84_RS07680
BP	GO:0009150	purine ribonucleotide metabolic process	11/268	24/872	0.0834374032970941	0.383457002386645	A4U84_RS07505/A4U84_RS05850/A4U84_RS05855/A4U84_RS05860/A4U84_RS09010/A4U84_RS05870/A4U84_RS05845/A4U84_RS10055/Novel00151/Novel00083/Novel00153	pgi/atpA/atpH/atpF/A4U84_RS09010/atpB/atpG/moeA/-/-/-	11	10	A4U84_RS05850/A4U84_RS05855/A4U84_RS05860/A4U84_RS09010/A4U84_RS05870/A4U84_RS05845/A4U84_RS10055/Novel00151/Novel00083/Novel00153	1	A4U84_RS07505
BP	GO:0009259	ribonucleotide metabolic process	11/268	24/872	0.0834374032970941	0.383457002386645	A4U84_RS07505/A4U84_RS05850/A4U84_RS05855/A4U84_RS05860/A4U84_RS09010/A4U84_RS05870/A4U84_RS05845/A4U84_RS10055/Novel00151/Novel00083/Novel00153	pgi/atpA/atpH/atpF/A4U84_RS09010/atpB/atpG/moeA/-/-/-	11	10	A4U84_RS05850/A4U84_RS05855/A4U84_RS05860/A4U84_RS09010/A4U84_RS05870/A4U84_RS05845/A4U84_RS10055/Novel00151/Novel00083/Novel00153	1	A4U84_RS07505
BP	GO:0071702	organic substance transport	23/268	58/872	0.0861526543230212	0.387686944453595	A4U84_RS00915/A4U84_RS09970/A4U84_RS01535/A4U84_RS08740/A4U84_RS00905/A4U84_RS00910/A4U84_RS01075/A4U84_RS09785/A4U84_RS05910/A4U84_RS03410/A4U84_RS09975/A4U84_RS09085/A4U84_RS00925/A4U84_RS01990/A4U84_RS02825/A4U84_RS08735/A4U84_RS03015/A4U84_RS05750/A4U84_RS05535/Novel00160/Novel00194/A4U84_RS02810/Novel00172	A4U84_RS00915/A4U84_RS09970/tolA/A4U84_RS08740/A4U84_RS00905/A4U84_RS00910/gltS/A4U84_RS09785/secB/A4U84_RS03410/A4U84_RS09975/A4U84_RS09085/A4U84_RS00925/A4U84_RS01990/pnuC/dppD/tatA/A4U84_RS05750/A4U84_RS05535/-/-/ccmB/-	23	16	A4U84_RS00915/A4U84_RS09970/A4U84_RS00905/A4U84_RS00910/A4U84_RS01075/A4U84_RS09785/A4U84_RS03410/A4U84_RS09975/A4U84_RS09085/A4U84_RS00925/A4U84_RS01990/A4U84_RS05750/A4U84_RS05535/Novel00160/Novel00194/A4U84_RS02810	7	A4U84_RS01535/A4U84_RS08740/A4U84_RS05910/A4U84_RS02825/A4U84_RS08735/A4U84_RS03015/Novel00172
BP	GO:0009123	nucleoside monophosphate metabolic process	9/268	19/872	0.0933398164671287	0.387719237632688	A4U84_RS07505/A4U84_RS05850/A4U84_RS05855/A4U84_RS05860/A4U84_RS05870/A4U84_RS05845/Novel00151/Novel00083/Novel00153	pgi/atpA/atpH/atpF/atpB/atpG/-/-/-	9	8	A4U84_RS05850/A4U84_RS05855/A4U84_RS05860/A4U84_RS05870/A4U84_RS05845/Novel00151/Novel00083/Novel00153	1	A4U84_RS07505
BP	GO:0009126	purine nucleoside monophosphate metabolic process	9/268	19/872	0.0933398164671287	0.387719237632688	A4U84_RS07505/A4U84_RS05850/A4U84_RS05855/A4U84_RS05860/A4U84_RS05870/A4U84_RS05845/Novel00151/Novel00083/Novel00153	pgi/atpA/atpH/atpF/atpB/atpG/-/-/-	9	8	A4U84_RS05850/A4U84_RS05855/A4U84_RS05860/A4U84_RS05870/A4U84_RS05845/Novel00151/Novel00083/Novel00153	1	A4U84_RS07505
BP	GO:0009161	ribonucleoside monophosphate metabolic process	9/268	19/872	0.0933398164671287	0.387719237632688	A4U84_RS07505/A4U84_RS05850/A4U84_RS05855/A4U84_RS05860/A4U84_RS05870/A4U84_RS05845/Novel00151/Novel00083/Novel00153	pgi/atpA/atpH/atpF/atpB/atpG/-/-/-	9	8	A4U84_RS05850/A4U84_RS05855/A4U84_RS05860/A4U84_RS05870/A4U84_RS05845/Novel00151/Novel00083/Novel00153	1	A4U84_RS07505
BP	GO:0009167	purine ribonucleoside monophosphate metabolic process	9/268	19/872	0.0933398164671287	0.387719237632688	A4U84_RS07505/A4U84_RS05850/A4U84_RS05855/A4U84_RS05860/A4U84_RS05870/A4U84_RS05845/Novel00151/Novel00083/Novel00153	pgi/atpA/atpH/atpF/atpB/atpG/-/-/-	9	8	A4U84_RS05850/A4U84_RS05855/A4U84_RS05860/A4U84_RS05870/A4U84_RS05845/Novel00151/Novel00083/Novel00153	1	A4U84_RS07505
BP	GO:0006164	purine nucleotide biosynthetic process	10/268	22/872	0.102292037557874	0.416888304009449	A4U84_RS07505/A4U84_RS05850/A4U84_RS05855/A4U84_RS05860/A4U84_RS09010/A4U84_RS05870/A4U84_RS05845/Novel00151/Novel00083/Novel00153	pgi/atpA/atpH/atpF/A4U84_RS09010/atpB/atpG/-/-/-	10	9	A4U84_RS05850/A4U84_RS05855/A4U84_RS05860/A4U84_RS09010/A4U84_RS05870/A4U84_RS05845/Novel00151/Novel00083/Novel00153	1	A4U84_RS07505
BP	GO:0015711	organic anion transport	8/268	17/872	0.115493727602449	0.445475806466588	A4U84_RS09970/A4U84_RS01075/A4U84_RS09785/A4U84_RS09975/A4U84_RS01990/A4U84_RS05750/A4U84_RS05535/Novel00172	A4U84_RS09970/gltS/A4U84_RS09785/A4U84_RS09975/A4U84_RS01990/A4U84_RS05750/A4U84_RS05535/-	8	7	A4U84_RS09970/A4U84_RS01075/A4U84_RS09785/A4U84_RS09975/A4U84_RS01990/A4U84_RS05750/A4U84_RS05535	1	Novel00172
BP	GO:0015849	organic acid transport	8/268	17/872	0.115493727602449	0.445475806466588	A4U84_RS09970/A4U84_RS01075/A4U84_RS09785/A4U84_RS09975/A4U84_RS01990/A4U84_RS05750/A4U84_RS05535/Novel00172	A4U84_RS09970/gltS/A4U84_RS09785/A4U84_RS09975/A4U84_RS01990/A4U84_RS05750/A4U84_RS05535/-	8	7	A4U84_RS09970/A4U84_RS01075/A4U84_RS09785/A4U84_RS09975/A4U84_RS01990/A4U84_RS05750/A4U84_RS05535	1	Novel00172
BP	GO:0046942	carboxylic acid transport	8/268	17/872	0.115493727602449	0.445475806466588	A4U84_RS09970/A4U84_RS01075/A4U84_RS09785/A4U84_RS09975/A4U84_RS01990/A4U84_RS05750/A4U84_RS05535/Novel00172	A4U84_RS09970/gltS/A4U84_RS09785/A4U84_RS09975/A4U84_RS01990/A4U84_RS05750/A4U84_RS05535/-	8	7	A4U84_RS09970/A4U84_RS01075/A4U84_RS09785/A4U84_RS09975/A4U84_RS01990/A4U84_RS05750/A4U84_RS05535	1	Novel00172
BP	GO:0006820	anion transport	9/268	20/872	0.1256476091465	0.476138308344631	A4U84_RS09970/A4U84_RS09750/A4U84_RS01075/A4U84_RS09785/A4U84_RS09975/A4U84_RS01990/A4U84_RS05750/A4U84_RS05535/Novel00172	A4U84_RS09970/A4U84_RS09750/gltS/A4U84_RS09785/A4U84_RS09975/A4U84_RS01990/A4U84_RS05750/A4U84_RS05535/-	9	8	A4U84_RS09970/A4U84_RS09750/A4U84_RS01075/A4U84_RS09785/A4U84_RS09975/A4U84_RS01990/A4U84_RS05750/A4U84_RS05535	1	Novel00172
BP	GO:0050896	response to stimulus	15/268	37/872	0.128294570823361	0.476242923932145	A4U84_RS03670/A4U84_RS07560/A4U84_RS01810/A4U84_RS01535/A4U84_RS09765/A4U84_RS01075/A4U84_RS05235/A4U84_RS10455/A4U84_RS03665/Novel00098/A4U84_RS00210/A4U84_RS05750/A4U84_RS07555/Novel00133/Novel00218	A4U84_RS03670/recA/sbcB/tolA/nth/gltS/arcA/A4U84_RS10455/qseC/-/cpxA/A4U84_RS05750/recX/-/-	15	7	A4U84_RS03670/A4U84_RS01075/Novel00098/A4U84_RS00210/A4U84_RS05750/Novel00133/Novel00218	8	A4U84_RS07560/A4U84_RS01810/A4U84_RS01535/A4U84_RS09765/A4U84_RS05235/A4U84_RS10455/A4U84_RS03665/A4U84_RS07555
BP	GO:0072522	purine-containing compound biosynthetic process	10/268	23/872	0.133661005787155	0.476242923932145	A4U84_RS07505/A4U84_RS05850/A4U84_RS05855/A4U84_RS05860/A4U84_RS09010/A4U84_RS05870/A4U84_RS05845/Novel00151/Novel00083/Novel00153	pgi/atpA/atpH/atpF/A4U84_RS09010/atpB/atpG/-/-/-	10	9	A4U84_RS05850/A4U84_RS05855/A4U84_RS05860/A4U84_RS09010/A4U84_RS05870/A4U84_RS05845/Novel00151/Novel00083/Novel00153	1	A4U84_RS07505
BP	GO:0019637	organophosphate metabolic process	22/268	58/872	0.140015643036482	0.476242923932145	A4U84_RS10460/A4U84_RS07505/A4U84_RS05850/A4U84_RS05855/A4U84_RS10465/A4U84_RS09280/A4U84_RS05860/A4U84_RS10695/A4U84_RS09010/A4U84_RS05870/A4U84_RS09715/A4U84_RS05845/A4U84_RS07280/A4U84_RS10055/Novel00151/Novel00219/A4U84_RS09170/Novel00133/Novel00100/Novel00218/Novel00083/Novel00153	A4U84_RS10460/pgi/atpA/atpH/ushA/pgsA/atpF/moaA/A4U84_RS09010/atpB/dcd/atpG/rpiA/moeA/-/-/cysQ/-/-/-/-/-	22	20	A4U84_RS10460/A4U84_RS05850/A4U84_RS05855/A4U84_RS10465/A4U84_RS09280/A4U84_RS05860/A4U84_RS10695/A4U84_RS09010/A4U84_RS05870/A4U84_RS05845/A4U84_RS07280/A4U84_RS10055/Novel00151/Novel00219/A4U84_RS09170/Novel00133/Novel00100/Novel00218/Novel00083/Novel00153	2	A4U84_RS07505/A4U84_RS09715
BP	GO:0006163	purine nucleotide metabolic process	11/268	26/872	0.140043303245552	0.476242923932145	A4U84_RS07505/A4U84_RS05850/A4U84_RS05855/A4U84_RS05860/A4U84_RS09010/A4U84_RS05870/A4U84_RS05845/A4U84_RS10055/Novel00151/Novel00083/Novel00153	pgi/atpA/atpH/atpF/A4U84_RS09010/atpB/atpG/moeA/-/-/-	11	10	A4U84_RS05850/A4U84_RS05855/A4U84_RS05860/A4U84_RS09010/A4U84_RS05870/A4U84_RS05845/A4U84_RS10055/Novel00151/Novel00083/Novel00153	1	A4U84_RS07505
BP	GO:0009165	nucleotide biosynthetic process	11/268	26/872	0.140043303245552	0.476242923932145	A4U84_RS07505/A4U84_RS05850/A4U84_RS05855/A4U84_RS05860/A4U84_RS09010/A4U84_RS05870/A4U84_RS05845/Novel00151/Novel00100/Novel00083/Novel00153	pgi/atpA/atpH/atpF/A4U84_RS09010/atpB/atpG/-/-/-/-	11	10	A4U84_RS05850/A4U84_RS05855/A4U84_RS05860/A4U84_RS09010/A4U84_RS05870/A4U84_RS05845/Novel00151/Novel00100/Novel00083/Novel00153	1	A4U84_RS07505
BP	GO:1901293	nucleoside phosphate biosynthetic process	11/268	26/872	0.140043303245552	0.476242923932145	A4U84_RS07505/A4U84_RS05850/A4U84_RS05855/A4U84_RS05860/A4U84_RS09010/A4U84_RS05870/A4U84_RS05845/Novel00151/Novel00100/Novel00083/Novel00153	pgi/atpA/atpH/atpF/A4U84_RS09010/atpB/atpG/-/-/-/-	11	10	A4U84_RS05850/A4U84_RS05855/A4U84_RS05860/A4U84_RS09010/A4U84_RS05870/A4U84_RS05845/Novel00151/Novel00100/Novel00083/Novel00153	1	A4U84_RS07505
BP	GO:0032774	RNA biosynthetic process	27/268	73/872	0.141109014498413	0.476242923932145	A4U84_RS02865/A4U84_RS00835/A4U84_RS03670/A4U84_RS09240/A4U84_RS02745/A4U84_RS05235/A4U84_RS02145/A4U84_RS02875/A4U84_RS08295/A4U84_RS07595/A4U84_RS10455/A4U84_RS04890/A4U84_RS08950/A4U84_RS06895/Novel00098/A4U84_RS08335/A4U84_RS01855/A4U84_RS05145/A4U84_RS00895/A4U84_RS04170/A4U84_RS09685/A4U84_RS08610/Novel00133/A4U84_RS07680/Novel00120/A4U84_RS01030/Novel00160	cysB/A4U84_RS00835/A4U84_RS03670/rho/greB/arcA/fur/A4U84_RS02875/A4U84_RS08295/dnaG/A4U84_RS10455/rpoB/argR/A4U84_RS06895/-/greA/A4U84_RS01855/A4U84_RS05145/agaR/metJ/A4U84_RS09685/A4U84_RS08610/-/hfq/-/A4U84_RS01030/-	27	9	A4U84_RS03670/A4U84_RS07595/A4U84_RS04890/Novel00098/A4U84_RS00895/Novel00133/Novel00120/A4U84_RS01030/Novel00160	18	A4U84_RS02865/A4U84_RS00835/A4U84_RS09240/A4U84_RS02745/A4U84_RS05235/A4U84_RS02145/A4U84_RS02875/A4U84_RS08295/A4U84_RS10455/A4U84_RS08950/A4U84_RS06895/A4U84_RS08335/A4U84_RS01855/A4U84_RS05145/A4U84_RS04170/A4U84_RS09685/A4U84_RS08610/A4U84_RS07680
BP	GO:0016043	cellular component organization	16/268	41/872	0.157289314519277	0.49401643114988	A4U84_RS08805/A4U84_RS08285/A4U84_RS05910/A4U84_RS08950/A4U84_RS01900/A4U84_RS00985/A4U84_RS05700/A4U84_RS09365/A4U84_RS01620/A4U84_RS07545/A4U84_RS03225/A4U84_RS09165/A4U84_RS01630/A4U84_RS02810/A4U84_RS02405/Novel00005	lptE/A4U84_RS08285/secB/argR/zipA/zapB/ccsA/prfA/hscB/A4U84_RS07545/A4U84_RS03225/prfB/iscU/ccmB/A4U84_RS02405/-	16	5	A4U84_RS08285/A4U84_RS05700/A4U84_RS02810/A4U84_RS02405/Novel00005	11	A4U84_RS08805/A4U84_RS05910/A4U84_RS08950/A4U84_RS01900/A4U84_RS00985/A4U84_RS09365/A4U84_RS01620/A4U84_RS07545/A4U84_RS03225/A4U84_RS09165/A4U84_RS01630
BP	GO:0006814	sodium ion transport	5/268	10/872	0.161864550923246	0.49401643114988	A4U84_RS07120/A4U84_RS03965/A4U84_RS01370/Novel00169/A4U84_RS11980	A4U84_RS07120/nhaA/nhaB/-/A4U84_RS11980	5	5	A4U84_RS07120/A4U84_RS03965/A4U84_RS01370/Novel00169/A4U84_RS11980	0
BP	GO:0006865	amino acid transport	5/268	10/872	0.161864550923246	0.49401643114988	A4U84_RS09970/A4U84_RS01075/A4U84_RS09975/A4U84_RS01990/Novel00172	A4U84_RS09970/gltS/A4U84_RS09975/A4U84_RS01990/-	5	4	A4U84_RS09970/A4U84_RS01075/A4U84_RS09975/A4U84_RS01990	1	Novel00172
BP	GO:0019219	regulation of nucleobase-containing compound metabolic process	25/268	68/872	0.161975153631919	0.49401643114988	A4U84_RS02865/A4U84_RS00835/A4U84_RS03670/A4U84_RS05720/A4U84_RS02745/A4U84_RS05235/A4U84_RS02145/A4U84_RS02875/A4U84_RS08295/A4U84_RS10455/A4U84_RS08950/A4U84_RS06895/Novel00098/A4U84_RS08335/A4U84_RS01855/A4U84_RS05145/A4U84_RS00895/A4U84_RS04170/A4U84_RS09685/A4U84_RS08610/A4U84_RS07555/Novel00133/A4U84_RS07680/Novel00120/A4U84_RS01030	cysB/A4U84_RS00835/A4U84_RS03670/dnaA/greB/arcA/fur/A4U84_RS02875/A4U84_RS08295/A4U84_RS10455/argR/A4U84_RS06895/-/greA/A4U84_RS01855/A4U84_RS05145/agaR/metJ/A4U84_RS09685/A4U84_RS08610/recX/-/hfq/-/A4U84_RS01030	25	7	A4U84_RS03670/A4U84_RS05720/Novel00098/A4U84_RS00895/Novel00133/Novel00120/A4U84_RS01030	18	A4U84_RS02865/A4U84_RS00835/A4U84_RS02745/A4U84_RS05235/A4U84_RS02145/A4U84_RS02875/A4U84_RS08295/A4U84_RS10455/A4U84_RS08950/A4U84_RS06895/A4U84_RS08335/A4U84_RS01855/A4U84_RS05145/A4U84_RS04170/A4U84_RS09685/A4U84_RS08610/A4U84_RS07555/A4U84_RS07680
BP	GO:1901135	carbohydrate derivative metabolic process	25/268	68/872	0.161975153631919	0.49401643114988	A4U84_RS07505/A4U84_RS05850/A4U84_RS05855/A4U84_RS10000/A4U84_RS00900/A4U84_RS02455/A4U84_RS05860/A4U84_RS09660/A4U84_RS00090/A4U84_RS08545/A4U84_RS05145/A4U84_RS09010/A4U84_RS07730/A4U84_RS05870/A4U84_RS09715/A4U84_RS05845/A4U84_RS07280/A4U84_RS10055/Novel00151/A4U84_RS07700/Novel00133/Novel00100/Novel00083/Novel00153/Novel00119	pgi/atpA/atpH/mltA/A4U84_RS00900/A4U84_RS02455/atpF/murQ/hpt/gpt/A4U84_RS05145/A4U84_RS09010/deoD/atpB/dcd/atpG/rpiA/moeA/-/A4U84_RS07700/-/-/-/-/-	25	17	A4U84_RS05850/A4U84_RS05855/A4U84_RS00900/A4U84_RS05860/A4U84_RS08545/A4U84_RS09010/A4U84_RS07730/A4U84_RS05870/A4U84_RS05845/A4U84_RS07280/A4U84_RS10055/Novel00151/Novel00133/Novel00100/Novel00083/Novel00153/Novel00119	8	A4U84_RS07505/A4U84_RS10000/A4U84_RS02455/A4U84_RS09660/A4U84_RS00090/A4U84_RS05145/A4U84_RS09715/A4U84_RS07700
BP	GO:0006793	phosphorus metabolic process	23/268	62/872	0.162385030609451	0.49401643114988	A4U84_RS10460/A4U84_RS07505/A4U84_RS05850/A4U84_RS05855/A4U84_RS10465/A4U84_RS09280/A4U84_RS05860/A4U84_RS10695/A4U84_RS09010/A4U84_RS05870/A4U84_RS09715/A4U84_RS05845/A4U84_RS07280/A4U84_RS10055/A4U84_RS06365/Novel00151/Novel00219/A4U84_RS09170/Novel00133/Novel00100/Novel00218/Novel00083/Novel00153	A4U84_RS10460/pgi/atpA/atpH/ushA/pgsA/atpF/moaA/A4U84_RS09010/atpB/dcd/atpG/rpiA/moeA/ppa/-/-/cysQ/-/-/-/-/-	23	20	A4U84_RS10460/A4U84_RS05850/A4U84_RS05855/A4U84_RS10465/A4U84_RS09280/A4U84_RS05860/A4U84_RS10695/A4U84_RS09010/A4U84_RS05870/A4U84_RS05845/A4U84_RS07280/A4U84_RS10055/Novel00151/Novel00219/A4U84_RS09170/Novel00133/Novel00100/Novel00218/Novel00083/Novel00153	3	A4U84_RS07505/A4U84_RS09715/A4U84_RS06365
BP	GO:0006796	phosphate-containing compound metabolic process	23/268	62/872	0.162385030609451	0.49401643114988	A4U84_RS10460/A4U84_RS07505/A4U84_RS05850/A4U84_RS05855/A4U84_RS10465/A4U84_RS09280/A4U84_RS05860/A4U84_RS10695/A4U84_RS09010/A4U84_RS05870/A4U84_RS09715/A4U84_RS05845/A4U84_RS07280/A4U84_RS10055/A4U84_RS06365/Novel00151/Novel00219/A4U84_RS09170/Novel00133/Novel00100/Novel00218/Novel00083/Novel00153	A4U84_RS10460/pgi/atpA/atpH/ushA/pgsA/atpF/moaA/A4U84_RS09010/atpB/dcd/atpG/rpiA/moeA/ppa/-/-/cysQ/-/-/-/-/-	23	20	A4U84_RS10460/A4U84_RS05850/A4U84_RS05855/A4U84_RS10465/A4U84_RS09280/A4U84_RS05860/A4U84_RS10695/A4U84_RS09010/A4U84_RS05870/A4U84_RS05845/A4U84_RS07280/A4U84_RS10055/Novel00151/Novel00219/A4U84_RS09170/Novel00133/Novel00100/Novel00218/Novel00083/Novel00153	3	A4U84_RS07505/A4U84_RS09715/A4U84_RS06365
BP	GO:0072521	purine-containing compound metabolic process	11/268	27/872	0.174449016756785	0.523347050270356	A4U84_RS07505/A4U84_RS05850/A4U84_RS05855/A4U84_RS05860/A4U84_RS09010/A4U84_RS05870/A4U84_RS05845/A4U84_RS10055/Novel00151/Novel00083/Novel00153	pgi/atpA/atpH/atpF/A4U84_RS09010/atpB/atpG/moeA/-/-/-	11	10	A4U84_RS05850/A4U84_RS05855/A4U84_RS05860/A4U84_RS09010/A4U84_RS05870/A4U84_RS05845/A4U84_RS10055/Novel00151/Novel00083/Novel00153	1	A4U84_RS07505
BP	GO:0071705	nitrogen compound transport	14/268	36/872	0.183272593968604	0.528637206153915	A4U84_RS09970/A4U84_RS01535/A4U84_RS08740/A4U84_RS01075/A4U84_RS05910/A4U84_RS09975/A4U84_RS01990/A4U84_RS02825/A4U84_RS08735/A4U84_RS03015/A4U84_RS05750/Novel00160/A4U84_RS02810/Novel00172	A4U84_RS09970/tolA/A4U84_RS08740/gltS/secB/A4U84_RS09975/A4U84_RS01990/pnuC/dppD/tatA/A4U84_RS05750/-/ccmB/-	14	7	A4U84_RS09970/A4U84_RS01075/A4U84_RS09975/A4U84_RS01990/A4U84_RS05750/Novel00160/A4U84_RS02810	7	A4U84_RS01535/A4U84_RS08740/A4U84_RS05910/A4U84_RS02825/A4U84_RS08735/A4U84_RS03015/Novel00172
BP	GO:0006351	transcription, DNA-templated	26/268	72/872	0.183554585470109	0.528637206153915	A4U84_RS02865/A4U84_RS00835/A4U84_RS03670/A4U84_RS09240/A4U84_RS02745/A4U84_RS05235/A4U84_RS02145/A4U84_RS02875/A4U84_RS08295/A4U84_RS10455/A4U84_RS04890/A4U84_RS08950/A4U84_RS06895/Novel00098/A4U84_RS08335/A4U84_RS01855/A4U84_RS05145/A4U84_RS00895/A4U84_RS04170/A4U84_RS09685/A4U84_RS08610/Novel00133/A4U84_RS07680/Novel00120/A4U84_RS01030/Novel00160	cysB/A4U84_RS00835/A4U84_RS03670/rho/greB/arcA/fur/A4U84_RS02875/A4U84_RS08295/A4U84_RS10455/rpoB/argR/A4U84_RS06895/-/greA/A4U84_RS01855/A4U84_RS05145/agaR/metJ/A4U84_RS09685/A4U84_RS08610/-/hfq/-/A4U84_RS01030/-	26	8	A4U84_RS03670/A4U84_RS04890/Novel00098/A4U84_RS00895/Novel00133/Novel00120/A4U84_RS01030/Novel00160	18	A4U84_RS02865/A4U84_RS00835/A4U84_RS09240/A4U84_RS02745/A4U84_RS05235/A4U84_RS02145/A4U84_RS02875/A4U84_RS08295/A4U84_RS10455/A4U84_RS08950/A4U84_RS06895/A4U84_RS08335/A4U84_RS01855/A4U84_RS05145/A4U84_RS04170/A4U84_RS09685/A4U84_RS08610/A4U84_RS07680
BP	GO:0097659	nucleic acid-templated transcription	26/268	72/872	0.183554585470109	0.528637206153915	A4U84_RS02865/A4U84_RS00835/A4U84_RS03670/A4U84_RS09240/A4U84_RS02745/A4U84_RS05235/A4U84_RS02145/A4U84_RS02875/A4U84_RS08295/A4U84_RS10455/A4U84_RS04890/A4U84_RS08950/A4U84_RS06895/Novel00098/A4U84_RS08335/A4U84_RS01855/A4U84_RS05145/A4U84_RS00895/A4U84_RS04170/A4U84_RS09685/A4U84_RS08610/Novel00133/A4U84_RS07680/Novel00120/A4U84_RS01030/Novel00160	cysB/A4U84_RS00835/A4U84_RS03670/rho/greB/arcA/fur/A4U84_RS02875/A4U84_RS08295/A4U84_RS10455/rpoB/argR/A4U84_RS06895/-/greA/A4U84_RS01855/A4U84_RS05145/agaR/metJ/A4U84_RS09685/A4U84_RS08610/-/hfq/-/A4U84_RS01030/-	26	8	A4U84_RS03670/A4U84_RS04890/Novel00098/A4U84_RS00895/Novel00133/Novel00120/A4U84_RS01030/Novel00160	18	A4U84_RS02865/A4U84_RS00835/A4U84_RS09240/A4U84_RS02745/A4U84_RS05235/A4U84_RS02145/A4U84_RS02875/A4U84_RS08295/A4U84_RS10455/A4U84_RS08950/A4U84_RS06895/A4U84_RS08335/A4U84_RS01855/A4U84_RS05145/A4U84_RS04170/A4U84_RS09685/A4U84_RS08610/A4U84_RS07680
BP	GO:0009401	phosphoenolpyruvate-dependent sugar phosphotransferase system	7/268	16/872	0.191052979319587	0.542992678066196	A4U84_RS00915/A4U84_RS00905/A4U84_RS00910/A4U84_RS03410/A4U84_RS09085/A4U84_RS00925/Novel00194	A4U84_RS00915/A4U84_RS00905/A4U84_RS00910/A4U84_RS03410/A4U84_RS09085/A4U84_RS00925/-	7	7	A4U84_RS00915/A4U84_RS00905/A4U84_RS00910/A4U84_RS03410/A4U84_RS09085/A4U84_RS00925/Novel00194	0
BP	GO:0008643	carbohydrate transport	8/268	19/872	0.19933422860368	0.559171342576557	A4U84_RS00915/A4U84_RS00905/A4U84_RS00910/A4U84_RS03410/A4U84_RS09085/A4U84_RS00925/A4U84_RS05535/Novel00194	A4U84_RS00915/A4U84_RS00905/A4U84_RS00910/A4U84_RS03410/A4U84_RS09085/A4U84_RS00925/A4U84_RS05535/-	8	8	A4U84_RS00915/A4U84_RS00905/A4U84_RS00910/A4U84_RS03410/A4U84_RS09085/A4U84_RS00925/A4U84_RS05535/Novel00194	0
BP	GO:0051171	regulation of nitrogen compound metabolic process	25/268	70/872	0.208510031462256	0.564044074368266	A4U84_RS02865/A4U84_RS00835/A4U84_RS03670/A4U84_RS05720/A4U84_RS02745/A4U84_RS05235/A4U84_RS02145/A4U84_RS02875/A4U84_RS08295/A4U84_RS10455/A4U84_RS08950/A4U84_RS06895/Novel00098/A4U84_RS08335/A4U84_RS01855/A4U84_RS05145/A4U84_RS00895/A4U84_RS04170/A4U84_RS09685/A4U84_RS08610/A4U84_RS07555/Novel00133/A4U84_RS07680/Novel00120/A4U84_RS01030	cysB/A4U84_RS00835/A4U84_RS03670/dnaA/greB/arcA/fur/A4U84_RS02875/A4U84_RS08295/A4U84_RS10455/argR/A4U84_RS06895/-/greA/A4U84_RS01855/A4U84_RS05145/agaR/metJ/A4U84_RS09685/A4U84_RS08610/recX/-/hfq/-/A4U84_RS01030	25	7	A4U84_RS03670/A4U84_RS05720/Novel00098/A4U84_RS00895/Novel00133/Novel00120/A4U84_RS01030	18	A4U84_RS02865/A4U84_RS00835/A4U84_RS02745/A4U84_RS05235/A4U84_RS02145/A4U84_RS02875/A4U84_RS08295/A4U84_RS10455/A4U84_RS08950/A4U84_RS06895/A4U84_RS08335/A4U84_RS01855/A4U84_RS05145/A4U84_RS04170/A4U84_RS09685/A4U84_RS08610/A4U84_RS07555/A4U84_RS07680
BP	GO:0019438	aromatic compound biosynthetic process	44/268	129/872	0.211884302151331	0.564044074368266	A4U84_RS02865/A4U84_RS00835/A4U84_RS03670/A4U84_RS07505/A4U84_RS09240/A4U84_RS05850/A4U84_RS05855/A4U84_RS02745/A4U84_RS05235/A4U84_RS10465/A4U84_RS02145/A4U84_RS02875/A4U84_RS08295/A4U84_RS07595/A4U84_RS10455/A4U84_RS04890/A4U84_RS08950/A4U84_RS05860/A4U84_RS06895/A4U84_RS04605/Novel00098/A4U84_RS08335/A4U84_RS01855/A4U84_RS05145/A4U84_RS09010/A4U84_RS05870/A4U84_RS00895/A4U84_RS05845/A4U84_RS07…	cysB/A4U84_RS00835/A4U84_RS03670/pgi/rho/atpA/atpH/greB/arcA/ushA/fur/A4U84_RS02875/A4U84_RS08295/dnaG/A4U84_RS10455/rpoB/argR/atpF/A4U84_RS06895/hemH/-/greA/A4U84_RS01855/A4U84_RS05145/A4U84_RS09010/atpB/agaR/atpG/hisIE/metJ/A4U84_RS09685/folA/A4U84_RS08610/-/-/-/hfq/-/A4U84_RS01030/-/-/-/-/-	44	23	A4U84_RS03670/A4U84_RS05850/A4U84_RS05855/A4U84_RS10465/A4U84_RS07595/A4U84_RS04890/A4U84_RS05860/Novel00098/A4U84_RS09010/A4U84_RS05870/A4U84_RS00895/A4U84_RS05845/A4U84_RS09780/Novel00151/Novel00219/Novel00133/Novel00120/A4U84_RS01030/Novel00160/Novel00100/Novel00118/Novel00083/Novel00153	21	A4U84_RS02865/A4U84_RS00835/A4U84_RS07505/A4U84_RS09240/A4U84_RS02745/A4U84_RS05235/A4U84_RS02145/A4U84_RS02875/A4U84_RS08295/A4U84_RS10455/A4U84_RS08950/A4U84_RS06895/A4U84_RS04605/A4U84_RS08335/A4U84_RS01855/A4U84_RS05145/A4U84_RS07740/A4U84_RS04170/A4U84_RS09685/A4U84_RS08610/A4U84_RS07680
BP	GO:0055086	nucleobase-containing small molecule metabolic process	20/268	55/872	0.214696023160109	0.564044074368266	A4U84_RS07505/A4U84_RS05850/A4U84_RS05855/A4U84_RS10465/A4U84_RS05860/A4U84_RS00090/A4U84_RS08545/A4U84_RS09010/A4U84_RS07730/A4U84_RS05870/A4U84_RS09715/A4U84_RS05845/A4U84_RS07280/A4U84_RS10055/Novel00151/Novel00219/Novel00100/Novel00083/Novel00153/Novel00119	pgi/atpA/atpH/ushA/atpF/hpt/gpt/A4U84_RS09010/deoD/atpB/dcd/atpG/rpiA/moeA/-/-/-/-/-/-	20	17	A4U84_RS05850/A4U84_RS05855/A4U84_RS10465/A4U84_RS05860/A4U84_RS08545/A4U84_RS09010/A4U84_RS07730/A4U84_RS05870/A4U84_RS05845/A4U84_RS07280/A4U84_RS10055/Novel00151/Novel00219/Novel00100/Novel00083/Novel00153/Novel00119	3	A4U84_RS07505/A4U84_RS00090/A4U84_RS09715
BP	GO:0046434	organophosphate catabolic process	5/268	11/872	0.225517976289068	0.564044074368266	A4U84_RS07505/A4U84_RS10465/Novel00219/Novel00133/Novel00083	pgi/ushA/-/-/-	5	4	A4U84_RS10465/Novel00219/Novel00133/Novel00083	1	A4U84_RS07505
BP	GO:0050794	regulation of cellular process	29/268	83/872	0.225558634262412	0.564044074368266	A4U84_RS02865/A4U84_RS00835/A4U84_RS03670/A4U84_RS05720/A4U84_RS02745/A4U84_RS05235/A4U84_RS02145/A4U84_RS02875/A4U84_RS08295/A4U84_RS10455/A4U84_RS03665/A4U84_RS08950/A4U84_RS06895/Novel00098/A4U84_RS08335/A4U84_RS01855/A4U84_RS00210/A4U84_RS05145/A4U84_RS00895/A4U84_RS04170/A4U84_RS08960/A4U84_RS09685/A4U84_RS08610/A4U84_RS07555/Novel00133/A4U84_RS07680/Novel00120/A4U84_RS01030/Novel00218	cysB/A4U84_RS00835/A4U84_RS03670/dnaA/greB/arcA/fur/A4U84_RS02875/A4U84_RS08295/A4U84_RS10455/qseC/argR/A4U84_RS06895/-/greA/A4U84_RS01855/cpxA/A4U84_RS05145/agaR/metJ/A4U84_RS08960/A4U84_RS09685/A4U84_RS08610/recX/-/hfq/-/A4U84_RS01030/-	29	9	A4U84_RS03670/A4U84_RS05720/Novel00098/A4U84_RS00210/A4U84_RS00895/Novel00133/Novel00120/A4U84_RS01030/Novel00218	20	A4U84_RS02865/A4U84_RS00835/A4U84_RS02745/A4U84_RS05235/A4U84_RS02145/A4U84_RS02875/A4U84_RS08295/A4U84_RS10455/A4U84_RS03665/A4U84_RS08950/A4U84_RS06895/A4U84_RS08335/A4U84_RS01855/A4U84_RS05145/A4U84_RS04170/A4U84_RS08960/A4U84_RS09685/A4U84_RS08610/A4U84_RS07555/A4U84_RS07680
BP	GO:0031323	regulation of cellular metabolic process	25/268	71/872	0.234015712368331	0.564044074368266	A4U84_RS02865/A4U84_RS00835/A4U84_RS03670/A4U84_RS05720/A4U84_RS02745/A4U84_RS05235/A4U84_RS02145/A4U84_RS02875/A4U84_RS08295/A4U84_RS10455/A4U84_RS08950/A4U84_RS06895/Novel00098/A4U84_RS08335/A4U84_RS01855/A4U84_RS05145/A4U84_RS00895/A4U84_RS04170/A4U84_RS09685/A4U84_RS08610/A4U84_RS07555/Novel00133/A4U84_RS07680/Novel00120/A4U84_RS01030	cysB/A4U84_RS00835/A4U84_RS03670/dnaA/greB/arcA/fur/A4U84_RS02875/A4U84_RS08295/A4U84_RS10455/argR/A4U84_RS06895/-/greA/A4U84_RS01855/A4U84_RS05145/agaR/metJ/A4U84_RS09685/A4U84_RS08610/recX/-/hfq/-/A4U84_RS01030	25	7	A4U84_RS03670/A4U84_RS05720/Novel00098/A4U84_RS00895/Novel00133/Novel00120/A4U84_RS01030	18	A4U84_RS02865/A4U84_RS00835/A4U84_RS02745/A4U84_RS05235/A4U84_RS02145/A4U84_RS02875/A4U84_RS08295/A4U84_RS10455/A4U84_RS08950/A4U84_RS06895/A4U84_RS08335/A4U84_RS01855/A4U84_RS05145/A4U84_RS04170/A4U84_RS09685/A4U84_RS08610/A4U84_RS07555/A4U84_RS07680
BP	GO:0060255	regulation of macromolecule metabolic process	25/268	71/872	0.234015712368331	0.564044074368266	A4U84_RS02865/A4U84_RS00835/A4U84_RS03670/A4U84_RS05720/A4U84_RS02745/A4U84_RS05235/A4U84_RS02145/A4U84_RS02875/A4U84_RS08295/A4U84_RS10455/A4U84_RS08950/A4U84_RS06895/Novel00098/A4U84_RS08335/A4U84_RS01855/A4U84_RS05145/A4U84_RS00895/A4U84_RS04170/A4U84_RS09685/A4U84_RS08610/A4U84_RS07555/Novel00133/A4U84_RS07680/Novel00120/A4U84_RS01030	cysB/A4U84_RS00835/A4U84_RS03670/dnaA/greB/arcA/fur/A4U84_RS02875/A4U84_RS08295/A4U84_RS10455/argR/A4U84_RS06895/-/greA/A4U84_RS01855/A4U84_RS05145/agaR/metJ/A4U84_RS09685/A4U84_RS08610/recX/-/hfq/-/A4U84_RS01030	25	7	A4U84_RS03670/A4U84_RS05720/Novel00098/A4U84_RS00895/Novel00133/Novel00120/A4U84_RS01030	18	A4U84_RS02865/A4U84_RS00835/A4U84_RS02745/A4U84_RS05235/A4U84_RS02145/A4U84_RS02875/A4U84_RS08295/A4U84_RS10455/A4U84_RS08950/A4U84_RS06895/A4U84_RS08335/A4U84_RS01855/A4U84_RS05145/A4U84_RS04170/A4U84_RS09685/A4U84_RS08610/A4U84_RS07555/A4U84_RS07680
BP	GO:0006304	DNA modification	7/268	17/872	0.243944455521585	0.564044074368266	A4U84_RS04375/A4U84_RS06500/A4U84_RS06510/A4U84_RS06775/A4U84_RS08860/A4U84_RS06505/A4U84_RS06795	A4U84_RS04375/A4U84_RS06500/A4U84_RS06510/A4U84_RS06775/A4U84_RS08860/A4U84_RS06505/A4U84_RS06795	7	0		7	A4U84_RS04375/A4U84_RS06500/A4U84_RS06510/A4U84_RS06775/A4U84_RS08860/A4U84_RS06505/A4U84_RS06795
BP	GO:0009056	catabolic process	7/268	17/872	0.243944455521585	0.564044074368266	A4U84_RS07505/A4U84_RS03415/A4U84_RS02455/A4U84_RS10465/Novel00219/Novel00133/Novel00083	pgi/hslV/A4U84_RS02455/ushA/-/-/-	7	4	A4U84_RS10465/Novel00219/Novel00133/Novel00083	3	A4U84_RS07505/A4U84_RS03415/A4U84_RS02455
BP	GO:1901575	organic substance catabolic process	7/268	17/872	0.243944455521585	0.564044074368266	A4U84_RS07505/A4U84_RS03415/A4U84_RS02455/A4U84_RS10465/Novel00219/Novel00133/Novel00083	pgi/hslV/A4U84_RS02455/ushA/-/-/-	7	4	A4U84_RS10465/Novel00219/Novel00133/Novel00083	3	A4U84_RS07505/A4U84_RS03415/A4U84_RS02455
BP	GO:0065007	biological regulation	31/268	90/872	0.244680680370399	0.564044074368266	A4U84_RS02865/A4U84_RS00835/A4U84_RS03670/A4U84_RS05720/A4U84_RS02745/A4U84_RS09460/A4U84_RS03965/A4U84_RS05235/A4U84_RS02145/A4U84_RS02875/A4U84_RS08295/A4U84_RS10455/A4U84_RS03665/A4U84_RS08950/A4U84_RS06895/Novel00098/A4U84_RS08335/A4U84_RS01855/A4U84_RS00210/A4U84_RS05145/A4U84_RS00895/A4U84_RS04170/A4U84_RS08960/A4U84_RS09685/A4U84_RS08610/A4U84_RS07555/Novel00133/A4U84_RS07680/Novel00120/A4…	cysB/A4U84_RS00835/A4U84_RS03670/dnaA/greB/A4U84_RS09460/nhaA/arcA/fur/A4U84_RS02875/A4U84_RS08295/A4U84_RS10455/qseC/argR/A4U84_RS06895/-/greA/A4U84_RS01855/cpxA/A4U84_RS05145/agaR/metJ/A4U84_RS08960/A4U84_RS09685/A4U84_RS08610/recX/-/hfq/-/A4U84_RS01030/-	31	10	A4U84_RS03670/A4U84_RS05720/A4U84_RS03965/Novel00098/A4U84_RS00210/A4U84_RS00895/Novel00133/Novel00120/A4U84_RS01030/Novel00218	21	A4U84_RS02865/A4U84_RS00835/A4U84_RS02745/A4U84_RS09460/A4U84_RS05235/A4U84_RS02145/A4U84_RS02875/A4U84_RS08295/A4U84_RS10455/A4U84_RS03665/A4U84_RS08950/A4U84_RS06895/A4U84_RS08335/A4U84_RS01855/A4U84_RS05145/A4U84_RS04170/A4U84_RS08960/A4U84_RS09685/A4U84_RS08610/A4U84_RS07555/A4U84_RS07680
BP	GO:0090407	organophosphate biosynthetic process	16/268	44/872	0.250368832204769	0.564044074368266	A4U84_RS10460/A4U84_RS07505/A4U84_RS05850/A4U84_RS05855/A4U84_RS09280/A4U84_RS05860/A4U84_RS10695/A4U84_RS09010/A4U84_RS05870/A4U84_RS05845/A4U84_RS10055/Novel00151/Novel00100/Novel00218/Novel00083/Novel00153	A4U84_RS10460/pgi/atpA/atpH/pgsA/atpF/moaA/A4U84_RS09010/atpB/atpG/moeA/-/-/-/-/-	16	15	A4U84_RS10460/A4U84_RS05850/A4U84_RS05855/A4U84_RS09280/A4U84_RS05860/A4U84_RS10695/A4U84_RS09010/A4U84_RS05870/A4U84_RS05845/A4U84_RS10055/Novel00151/Novel00100/Novel00218/Novel00083/Novel00153	1	A4U84_RS07505
BP	GO:0044085	cellular component biogenesis	13/268	35/872	0.253366579033085	0.564044074368266	A4U84_RS08805/A4U84_RS08285/A4U84_RS05910/A4U84_RS08950/Novel00087/A4U84_RS01900/A4U84_RS00985/A4U84_RS05700/A4U84_RS01620/A4U84_RS03225/A4U84_RS01630/A4U84_RS02810/A4U84_RS02405	lptE/A4U84_RS08285/secB/argR/-/zipA/zapB/ccsA/hscB/A4U84_RS03225/iscU/ccmB/A4U84_RS02405	13	5	A4U84_RS08285/Novel00087/A4U84_RS05700/A4U84_RS02810/A4U84_RS02405	8	A4U84_RS08805/A4U84_RS05910/A4U84_RS08950/A4U84_RS01900/A4U84_RS00985/A4U84_RS01620/A4U84_RS03225/A4U84_RS01630
BP	GO:0051716	cellular response to stimulus	12/268	32/872	0.25372886589757	0.564044074368266	A4U84_RS03670/A4U84_RS07560/A4U84_RS01810/A4U84_RS09765/A4U84_RS05235/A4U84_RS10455/A4U84_RS03665/Novel00098/A4U84_RS00210/A4U84_RS07555/Novel00133/Novel00218	A4U84_RS03670/recA/sbcB/nth/arcA/A4U84_RS10455/qseC/-/cpxA/recX/-/-	12	5	A4U84_RS03670/Novel00098/A4U84_RS00210/Novel00133/Novel00218	7	A4U84_RS07560/A4U84_RS01810/A4U84_RS09765/A4U84_RS05235/A4U84_RS10455/A4U84_RS03665/A4U84_RS07555
BP	GO:0019222	regulation of metabolic process	25/268	72/872	0.260856737314193	0.564044074368266	A4U84_RS02865/A4U84_RS00835/A4U84_RS03670/A4U84_RS05720/A4U84_RS02745/A4U84_RS05235/A4U84_RS02145/A4U84_RS02875/A4U84_RS08295/A4U84_RS10455/A4U84_RS08950/A4U84_RS06895/Novel00098/A4U84_RS08335/A4U84_RS01855/A4U84_RS05145/A4U84_RS00895/A4U84_RS04170/A4U84_RS09685/A4U84_RS08610/A4U84_RS07555/Novel00133/A4U84_RS07680/Novel00120/A4U84_RS01030	cysB/A4U84_RS00835/A4U84_RS03670/dnaA/greB/arcA/fur/A4U84_RS02875/A4U84_RS08295/A4U84_RS10455/argR/A4U84_RS06895/-/greA/A4U84_RS01855/A4U84_RS05145/agaR/metJ/A4U84_RS09685/A4U84_RS08610/recX/-/hfq/-/A4U84_RS01030	25	7	A4U84_RS03670/A4U84_RS05720/Novel00098/A4U84_RS00895/Novel00133/Novel00120/A4U84_RS01030	18	A4U84_RS02865/A4U84_RS00835/A4U84_RS02745/A4U84_RS05235/A4U84_RS02145/A4U84_RS02875/A4U84_RS08295/A4U84_RS10455/A4U84_RS08950/A4U84_RS06895/A4U84_RS08335/A4U84_RS01855/A4U84_RS05145/A4U84_RS04170/A4U84_RS09685/A4U84_RS08610/A4U84_RS07555/A4U84_RS07680
BP	GO:0080090	regulation of primary metabolic process	25/268	72/872	0.260856737314193	0.564044074368266	A4U84_RS02865/A4U84_RS00835/A4U84_RS03670/A4U84_RS05720/A4U84_RS02745/A4U84_RS05235/A4U84_RS02145/A4U84_RS02875/A4U84_RS08295/A4U84_RS10455/A4U84_RS08950/A4U84_RS06895/Novel00098/A4U84_RS08335/A4U84_RS01855/A4U84_RS05145/A4U84_RS00895/A4U84_RS04170/A4U84_RS09685/A4U84_RS08610/A4U84_RS07555/Novel00133/A4U84_RS07680/Novel00120/A4U84_RS01030	cysB/A4U84_RS00835/A4U84_RS03670/dnaA/greB/arcA/fur/A4U84_RS02875/A4U84_RS08295/A4U84_RS10455/argR/A4U84_RS06895/-/greA/A4U84_RS01855/A4U84_RS05145/agaR/metJ/A4U84_RS09685/A4U84_RS08610/recX/-/hfq/-/A4U84_RS01030	25	7	A4U84_RS03670/A4U84_RS05720/Novel00098/A4U84_RS00895/Novel00133/Novel00120/A4U84_RS01030	18	A4U84_RS02865/A4U84_RS00835/A4U84_RS02745/A4U84_RS05235/A4U84_RS02145/A4U84_RS02875/A4U84_RS08295/A4U84_RS10455/A4U84_RS08950/A4U84_RS06895/A4U84_RS08335/A4U84_RS01855/A4U84_RS05145/A4U84_RS04170/A4U84_RS09685/A4U84_RS08610/A4U84_RS07555/A4U84_RS07680
BP	GO:0009889	regulation of biosynthetic process	24/268	69/872	0.263601107573902	0.564044074368266	A4U84_RS02865/A4U84_RS00835/A4U84_RS03670/A4U84_RS05720/A4U84_RS02745/A4U84_RS05235/A4U84_RS02145/A4U84_RS02875/A4U84_RS08295/A4U84_RS10455/A4U84_RS08950/A4U84_RS06895/Novel00098/A4U84_RS08335/A4U84_RS01855/A4U84_RS05145/A4U84_RS00895/A4U84_RS04170/A4U84_RS09685/A4U84_RS08610/Novel00133/A4U84_RS07680/Novel00120/A4U84_RS01030	cysB/A4U84_RS00835/A4U84_RS03670/dnaA/greB/arcA/fur/A4U84_RS02875/A4U84_RS08295/A4U84_RS10455/argR/A4U84_RS06895/-/greA/A4U84_RS01855/A4U84_RS05145/agaR/metJ/A4U84_RS09685/A4U84_RS08610/-/hfq/-/A4U84_RS01030	24	7	A4U84_RS03670/A4U84_RS05720/Novel00098/A4U84_RS00895/Novel00133/Novel00120/A4U84_RS01030	17	A4U84_RS02865/A4U84_RS00835/A4U84_RS02745/A4U84_RS05235/A4U84_RS02145/A4U84_RS02875/A4U84_RS08295/A4U84_RS10455/A4U84_RS08950/A4U84_RS06895/A4U84_RS08335/A4U84_RS01855/A4U84_RS05145/A4U84_RS04170/A4U84_RS09685/A4U84_RS08610/A4U84_RS07680
BP	GO:0010556	regulation of macromolecule biosynthetic process	24/268	69/872	0.263601107573902	0.564044074368266	A4U84_RS02865/A4U84_RS00835/A4U84_RS03670/A4U84_RS05720/A4U84_RS02745/A4U84_RS05235/A4U84_RS02145/A4U84_RS02875/A4U84_RS08295/A4U84_RS10455/A4U84_RS08950/A4U84_RS06895/Novel00098/A4U84_RS08335/A4U84_RS01855/A4U84_RS05145/A4U84_RS00895/A4U84_RS04170/A4U84_RS09685/A4U84_RS08610/Novel00133/A4U84_RS07680/Novel00120/A4U84_RS01030	cysB/A4U84_RS00835/A4U84_RS03670/dnaA/greB/arcA/fur/A4U84_RS02875/A4U84_RS08295/A4U84_RS10455/argR/A4U84_RS06895/-/greA/A4U84_RS01855/A4U84_RS05145/agaR/metJ/A4U84_RS09685/A4U84_RS08610/-/hfq/-/A4U84_RS01030	24	7	A4U84_RS03670/A4U84_RS05720/Novel00098/A4U84_RS00895/Novel00133/Novel00120/A4U84_RS01030	17	A4U84_RS02865/A4U84_RS00835/A4U84_RS02745/A4U84_RS05235/A4U84_RS02145/A4U84_RS02875/A4U84_RS08295/A4U84_RS10455/A4U84_RS08950/A4U84_RS06895/A4U84_RS08335/A4U84_RS01855/A4U84_RS05145/A4U84_RS04170/A4U84_RS09685/A4U84_RS08610/A4U84_RS07680
BP	GO:0031326	regulation of cellular biosynthetic process	24/268	69/872	0.263601107573902	0.564044074368266	A4U84_RS02865/A4U84_RS00835/A4U84_RS03670/A4U84_RS05720/A4U84_RS02745/A4U84_RS05235/A4U84_RS02145/A4U84_RS02875/A4U84_RS08295/A4U84_RS10455/A4U84_RS08950/A4U84_RS06895/Novel00098/A4U84_RS08335/A4U84_RS01855/A4U84_RS05145/A4U84_RS00895/A4U84_RS04170/A4U84_RS09685/A4U84_RS08610/Novel00133/A4U84_RS07680/Novel00120/A4U84_RS01030	cysB/A4U84_RS00835/A4U84_RS03670/dnaA/greB/arcA/fur/A4U84_RS02875/A4U84_RS08295/A4U84_RS10455/argR/A4U84_RS06895/-/greA/A4U84_RS01855/A4U84_RS05145/agaR/metJ/A4U84_RS09685/A4U84_RS08610/-/hfq/-/A4U84_RS01030	24	7	A4U84_RS03670/A4U84_RS05720/Novel00098/A4U84_RS00895/Novel00133/Novel00120/A4U84_RS01030	17	A4U84_RS02865/A4U84_RS00835/A4U84_RS02745/A4U84_RS05235/A4U84_RS02145/A4U84_RS02875/A4U84_RS08295/A4U84_RS10455/A4U84_RS08950/A4U84_RS06895/A4U84_RS08335/A4U84_RS01855/A4U84_RS05145/A4U84_RS04170/A4U84_RS09685/A4U84_RS08610/A4U84_RS07680
BP	GO:2000112	regulation of cellular macromolecule biosynthetic process	24/268	69/872	0.263601107573902	0.564044074368266	A4U84_RS02865/A4U84_RS00835/A4U84_RS03670/A4U84_RS05720/A4U84_RS02745/A4U84_RS05235/A4U84_RS02145/A4U84_RS02875/A4U84_RS08295/A4U84_RS10455/A4U84_RS08950/A4U84_RS06895/Novel00098/A4U84_RS08335/A4U84_RS01855/A4U84_RS05145/A4U84_RS00895/A4U84_RS04170/A4U84_RS09685/A4U84_RS08610/Novel00133/A4U84_RS07680/Novel00120/A4U84_RS01030	cysB/A4U84_RS00835/A4U84_RS03670/dnaA/greB/arcA/fur/A4U84_RS02875/A4U84_RS08295/A4U84_RS10455/argR/A4U84_RS06895/-/greA/A4U84_RS01855/A4U84_RS05145/agaR/metJ/A4U84_RS09685/A4U84_RS08610/-/hfq/-/A4U84_RS01030	24	7	A4U84_RS03670/A4U84_RS05720/Novel00098/A4U84_RS00895/Novel00133/Novel00120/A4U84_RS01030	17	A4U84_RS02865/A4U84_RS00835/A4U84_RS02745/A4U84_RS05235/A4U84_RS02145/A4U84_RS02875/A4U84_RS08295/A4U84_RS10455/A4U84_RS08950/A4U84_RS06895/A4U84_RS08335/A4U84_RS01855/A4U84_RS05145/A4U84_RS04170/A4U84_RS09685/A4U84_RS08610/A4U84_RS07680
BP	GO:0018130	heterocycle biosynthetic process	46/268	138/872	0.265631232222084	0.564044074368266	A4U84_RS02865/A4U84_RS00835/A4U84_RS03670/A4U84_RS07505/A4U84_RS09240/A4U84_RS05850/A4U84_RS05855/A4U84_RS02745/A4U84_RS05235/A4U84_RS10465/A4U84_RS02145/A4U84_RS02875/A4U84_RS08295/A4U84_RS07595/A4U84_RS10455/A4U84_RS04890/A4U84_RS08950/A4U84_RS05860/A4U84_RS06895/A4U84_RS04605/A4U84_RS10695/Novel00098/A4U84_RS08335/A4U84_RS01855/A4U84_RS05145/A4U84_RS09010/A4U84_RS05870/A4U84_RS00895/A4U84_RS05…	cysB/A4U84_RS00835/A4U84_RS03670/pgi/rho/atpA/atpH/greB/arcA/ushA/fur/A4U84_RS02875/A4U84_RS08295/dnaG/A4U84_RS10455/rpoB/argR/atpF/A4U84_RS06895/hemH/moaA/-/greA/A4U84_RS01855/A4U84_RS05145/A4U84_RS09010/atpB/agaR/atpG/hisIE/metJ/moeA/A4U84_RS09685/folA/A4U84_RS08610/-/-/-/hfq/-/A4U84_RS01030/-/-/-/-/-	46	25	A4U84_RS03670/A4U84_RS05850/A4U84_RS05855/A4U84_RS10465/A4U84_RS07595/A4U84_RS04890/A4U84_RS05860/A4U84_RS10695/Novel00098/A4U84_RS09010/A4U84_RS05870/A4U84_RS00895/A4U84_RS05845/A4U84_RS10055/A4U84_RS09780/Novel00151/Novel00219/Novel00133/Novel00120/A4U84_RS01030/Novel00160/Novel00100/Novel00118/Novel00083/Novel00153	21	A4U84_RS02865/A4U84_RS00835/A4U84_RS07505/A4U84_RS09240/A4U84_RS02745/A4U84_RS05235/A4U84_RS02145/A4U84_RS02875/A4U84_RS08295/A4U84_RS10455/A4U84_RS08950/A4U84_RS06895/A4U84_RS04605/A4U84_RS08335/A4U84_RS01855/A4U84_RS05145/A4U84_RS07740/A4U84_RS04170/A4U84_RS09685/A4U84_RS08610/A4U84_RS07680
BP	GO:0006355	regulation of transcription, DNA-templated	23/268	66/872	0.266354146229459	0.564044074368266	A4U84_RS02865/A4U84_RS00835/A4U84_RS03670/A4U84_RS02745/A4U84_RS05235/A4U84_RS02145/A4U84_RS02875/A4U84_RS08295/A4U84_RS10455/A4U84_RS08950/A4U84_RS06895/Novel00098/A4U84_RS08335/A4U84_RS01855/A4U84_RS05145/A4U84_RS00895/A4U84_RS04170/A4U84_RS09685/A4U84_RS08610/Novel00133/A4U84_RS07680/Novel00120/A4U84_RS01030	cysB/A4U84_RS00835/A4U84_RS03670/greB/arcA/fur/A4U84_RS02875/A4U84_RS08295/A4U84_RS10455/argR/A4U84_RS06895/-/greA/A4U84_RS01855/A4U84_RS05145/agaR/metJ/A4U84_RS09685/A4U84_RS08610/-/hfq/-/A4U84_RS01030	23	6	A4U84_RS03670/Novel00098/A4U84_RS00895/Novel00133/Novel00120/A4U84_RS01030	17	A4U84_RS02865/A4U84_RS00835/A4U84_RS02745/A4U84_RS05235/A4U84_RS02145/A4U84_RS02875/A4U84_RS08295/A4U84_RS10455/A4U84_RS08950/A4U84_RS06895/A4U84_RS08335/A4U84_RS01855/A4U84_RS05145/A4U84_RS04170/A4U84_RS09685/A4U84_RS08610/A4U84_RS07680
BP	GO:0051252	regulation of RNA metabolic process	23/268	66/872	0.266354146229459	0.564044074368266	A4U84_RS02865/A4U84_RS00835/A4U84_RS03670/A4U84_RS02745/A4U84_RS05235/A4U84_RS02145/A4U84_RS02875/A4U84_RS08295/A4U84_RS10455/A4U84_RS08950/A4U84_RS06895/Novel00098/A4U84_RS08335/A4U84_RS01855/A4U84_RS05145/A4U84_RS00895/A4U84_RS04170/A4U84_RS09685/A4U84_RS08610/Novel00133/A4U84_RS07680/Novel00120/A4U84_RS01030	cysB/A4U84_RS00835/A4U84_RS03670/greB/arcA/fur/A4U84_RS02875/A4U84_RS08295/A4U84_RS10455/argR/A4U84_RS06895/-/greA/A4U84_RS01855/A4U84_RS05145/agaR/metJ/A4U84_RS09685/A4U84_RS08610/-/hfq/-/A4U84_RS01030	23	6	A4U84_RS03670/Novel00098/A4U84_RS00895/Novel00133/Novel00120/A4U84_RS01030	17	A4U84_RS02865/A4U84_RS00835/A4U84_RS02745/A4U84_RS05235/A4U84_RS02145/A4U84_RS02875/A4U84_RS08295/A4U84_RS10455/A4U84_RS08950/A4U84_RS06895/A4U84_RS08335/A4U84_RS01855/A4U84_RS05145/A4U84_RS04170/A4U84_RS09685/A4U84_RS08610/A4U84_RS07680
BP	GO:1903506	regulation of nucleic acid-templated transcription	23/268	66/872	0.266354146229459	0.564044074368266	A4U84_RS02865/A4U84_RS00835/A4U84_RS03670/A4U84_RS02745/A4U84_RS05235/A4U84_RS02145/A4U84_RS02875/A4U84_RS08295/A4U84_RS10455/A4U84_RS08950/A4U84_RS06895/Novel00098/A4U84_RS08335/A4U84_RS01855/A4U84_RS05145/A4U84_RS00895/A4U84_RS04170/A4U84_RS09685/A4U84_RS08610/Novel00133/A4U84_RS07680/Novel00120/A4U84_RS01030	cysB/A4U84_RS00835/A4U84_RS03670/greB/arcA/fur/A4U84_RS02875/A4U84_RS08295/A4U84_RS10455/argR/A4U84_RS06895/-/greA/A4U84_RS01855/A4U84_RS05145/agaR/metJ/A4U84_RS09685/A4U84_RS08610/-/hfq/-/A4U84_RS01030	23	6	A4U84_RS03670/Novel00098/A4U84_RS00895/Novel00133/Novel00120/A4U84_RS01030	17	A4U84_RS02865/A4U84_RS00835/A4U84_RS02745/A4U84_RS05235/A4U84_RS02145/A4U84_RS02875/A4U84_RS08295/A4U84_RS10455/A4U84_RS08950/A4U84_RS06895/A4U84_RS08335/A4U84_RS01855/A4U84_RS05145/A4U84_RS04170/A4U84_RS09685/A4U84_RS08610/A4U84_RS07680
BP	GO:2001141	regulation of RNA biosynthetic process	23/268	66/872	0.266354146229459	0.564044074368266	A4U84_RS02865/A4U84_RS00835/A4U84_RS03670/A4U84_RS02745/A4U84_RS05235/A4U84_RS02145/A4U84_RS02875/A4U84_RS08295/A4U84_RS10455/A4U84_RS08950/A4U84_RS06895/Novel00098/A4U84_RS08335/A4U84_RS01855/A4U84_RS05145/A4U84_RS00895/A4U84_RS04170/A4U84_RS09685/A4U84_RS08610/Novel00133/A4U84_RS07680/Novel00120/A4U84_RS01030	cysB/A4U84_RS00835/A4U84_RS03670/greB/arcA/fur/A4U84_RS02875/A4U84_RS08295/A4U84_RS10455/argR/A4U84_RS06895/-/greA/A4U84_RS01855/A4U84_RS05145/agaR/metJ/A4U84_RS09685/A4U84_RS08610/-/hfq/-/A4U84_RS01030	23	6	A4U84_RS03670/Novel00098/A4U84_RS00895/Novel00133/Novel00120/A4U84_RS01030	17	A4U84_RS02865/A4U84_RS00835/A4U84_RS02745/A4U84_RS05235/A4U84_RS02145/A4U84_RS02875/A4U84_RS08295/A4U84_RS10455/A4U84_RS08950/A4U84_RS06895/A4U84_RS08335/A4U84_RS01855/A4U84_RS05145/A4U84_RS04170/A4U84_RS09685/A4U84_RS08610/A4U84_RS07680
BP	GO:0006790	sulfur compound metabolic process	5/268	12/872	0.294990720947501	0.618621317715148	A4U84_RS03810/A4U84_RS05270/A4U84_RS02080/A4U84_RS04170/A4U84_RS01630	metE/A4U84_RS05270/metF/metJ/iscU	5	1	A4U84_RS03810	4	A4U84_RS05270/A4U84_RS02080/A4U84_RS04170/A4U84_RS01630
BP	GO:0050789	regulation of biological process	29/268	86/872	0.302091318319532	0.627420430355952	A4U84_RS02865/A4U84_RS00835/A4U84_RS03670/A4U84_RS05720/A4U84_RS02745/A4U84_RS05235/A4U84_RS02145/A4U84_RS02875/A4U84_RS08295/A4U84_RS10455/A4U84_RS03665/A4U84_RS08950/A4U84_RS06895/Novel00098/A4U84_RS08335/A4U84_RS01855/A4U84_RS00210/A4U84_RS05145/A4U84_RS00895/A4U84_RS04170/A4U84_RS08960/A4U84_RS09685/A4U84_RS08610/A4U84_RS07555/Novel00133/A4U84_RS07680/Novel00120/A4U84_RS01030/Novel00218	cysB/A4U84_RS00835/A4U84_RS03670/dnaA/greB/arcA/fur/A4U84_RS02875/A4U84_RS08295/A4U84_RS10455/qseC/argR/A4U84_RS06895/-/greA/A4U84_RS01855/cpxA/A4U84_RS05145/agaR/metJ/A4U84_RS08960/A4U84_RS09685/A4U84_RS08610/recX/-/hfq/-/A4U84_RS01030/-	29	9	A4U84_RS03670/A4U84_RS05720/Novel00098/A4U84_RS00210/A4U84_RS00895/Novel00133/Novel00120/A4U84_RS01030/Novel00218	20	A4U84_RS02865/A4U84_RS00835/A4U84_RS02745/A4U84_RS05235/A4U84_RS02145/A4U84_RS02875/A4U84_RS08295/A4U84_RS10455/A4U84_RS03665/A4U84_RS08950/A4U84_RS06895/A4U84_RS08335/A4U84_RS01855/A4U84_RS05145/A4U84_RS04170/A4U84_RS08960/A4U84_RS09685/A4U84_RS08610/A4U84_RS07555/A4U84_RS07680
BP	GO:1901362	organic cyclic compound biosynthetic process	46/268	141/872	0.330504361514899	0.679894686544935	A4U84_RS02865/A4U84_RS00835/A4U84_RS03670/A4U84_RS07505/A4U84_RS09240/A4U84_RS05850/A4U84_RS05855/A4U84_RS02745/A4U84_RS05235/A4U84_RS10465/A4U84_RS02145/A4U84_RS02875/A4U84_RS08295/A4U84_RS07595/A4U84_RS10455/A4U84_RS04890/A4U84_RS08950/A4U84_RS05860/A4U84_RS06895/A4U84_RS04605/A4U84_RS10695/Novel00098/A4U84_RS08335/A4U84_RS01855/A4U84_RS05145/A4U84_RS09010/A4U84_RS05870/A4U84_RS00895/A4U84_RS05…	cysB/A4U84_RS00835/A4U84_RS03670/pgi/rho/atpA/atpH/greB/arcA/ushA/fur/A4U84_RS02875/A4U84_RS08295/dnaG/A4U84_RS10455/rpoB/argR/atpF/A4U84_RS06895/hemH/moaA/-/greA/A4U84_RS01855/A4U84_RS05145/A4U84_RS09010/atpB/agaR/atpG/hisIE/metJ/moeA/A4U84_RS09685/folA/A4U84_RS08610/-/-/-/hfq/-/A4U84_RS01030/-/-/-/-/-	46	25	A4U84_RS03670/A4U84_RS05850/A4U84_RS05855/A4U84_RS10465/A4U84_RS07595/A4U84_RS04890/A4U84_RS05860/A4U84_RS10695/Novel00098/A4U84_RS09010/A4U84_RS05870/A4U84_RS00895/A4U84_RS05845/A4U84_RS10055/A4U84_RS09780/Novel00151/Novel00219/Novel00133/Novel00120/A4U84_RS01030/Novel00160/Novel00100/Novel00118/Novel00083/Novel00153	21	A4U84_RS02865/A4U84_RS00835/A4U84_RS07505/A4U84_RS09240/A4U84_RS02745/A4U84_RS05235/A4U84_RS02145/A4U84_RS02875/A4U84_RS08295/A4U84_RS10455/A4U84_RS08950/A4U84_RS06895/A4U84_RS04605/A4U84_RS08335/A4U84_RS01855/A4U84_RS05145/A4U84_RS07740/A4U84_RS04170/A4U84_RS09685/A4U84_RS08610/A4U84_RS07680
BP	GO:0010468	regulation of gene expression	23/268	69/872	0.35780831421309	0.729118828962522	A4U84_RS02865/A4U84_RS00835/A4U84_RS03670/A4U84_RS02745/A4U84_RS05235/A4U84_RS02145/A4U84_RS02875/A4U84_RS08295/A4U84_RS10455/A4U84_RS08950/A4U84_RS06895/Novel00098/A4U84_RS08335/A4U84_RS01855/A4U84_RS05145/A4U84_RS00895/A4U84_RS04170/A4U84_RS09685/A4U84_RS08610/Novel00133/A4U84_RS07680/Novel00120/A4U84_RS01030	cysB/A4U84_RS00835/A4U84_RS03670/greB/arcA/fur/A4U84_RS02875/A4U84_RS08295/A4U84_RS10455/argR/A4U84_RS06895/-/greA/A4U84_RS01855/A4U84_RS05145/agaR/metJ/A4U84_RS09685/A4U84_RS08610/-/hfq/-/A4U84_RS01030	23	6	A4U84_RS03670/Novel00098/A4U84_RS00895/Novel00133/Novel00120/A4U84_RS01030	17	A4U84_RS02865/A4U84_RS00835/A4U84_RS02745/A4U84_RS05235/A4U84_RS02145/A4U84_RS02875/A4U84_RS08295/A4U84_RS10455/A4U84_RS08950/A4U84_RS06895/A4U84_RS08335/A4U84_RS01855/A4U84_RS05145/A4U84_RS04170/A4U84_RS09685/A4U84_RS08610/A4U84_RS07680
BP	GO:0044248	cellular catabolic process	5/268	13/872	0.367331235879626	0.739405258402087	A4U84_RS07505/A4U84_RS03415/A4U84_RS10465/Novel00219/Novel00083	pgi/hslV/ushA/-/-	5	3	A4U84_RS10465/Novel00219/Novel00083	2	A4U84_RS07505/A4U84_RS03415
BP	GO:0043414	macromolecule methylation	4/268	10/872	0.369702629201044	0.739405258402087	A4U84_RS04375/A4U84_RS06500/Novel00087/A4U84_RS08860	A4U84_RS04375/A4U84_RS06500/-/A4U84_RS08860	4	1	Novel00087	3	A4U84_RS04375/A4U84_RS06500/A4U84_RS08860
BP	GO:0006520	cellular amino acid metabolic process	19/268	57/872	0.3796540194694	0.752341910141197	A4U84_RS06680/A4U84_RS04085/A4U84_RS08430/A4U84_RS01170/A4U84_RS03545/A4U84_RS09885/A4U84_RS06980/A4U84_RS03810/A4U84_RS05385/A4U84_RS02695/A4U84_RS00545/A4U84_RS08950/A4U84_RS05015/A4U84_RS05270/A4U84_RS02080/A4U84_RS06705/A4U84_RS07740/A4U84_RS06375/A4U84_RS04170	tyrS/gltB/ileS/A4U84_RS01170/thrA/serS/leuA/metE/A4U84_RS05385/gltX/lysS/argR/glyS/A4U84_RS05270/metF/aspS/hisIE/ilvC/metJ	19	2	A4U84_RS03810/A4U84_RS06705	17	A4U84_RS06680/A4U84_RS04085/A4U84_RS08430/A4U84_RS01170/A4U84_RS03545/A4U84_RS09885/A4U84_RS06980/A4U84_RS05385/A4U84_RS02695/A4U84_RS00545/A4U84_RS08950/A4U84_RS05015/A4U84_RS05270/A4U84_RS02080/A4U84_RS07740/A4U84_RS06375/A4U84_RS04170
BP	GO:0016053	organic acid biosynthetic process	12/268	36/872	0.427857507375922	0.832587581920713	A4U84_RS07505/A4U84_RS04085/A4U84_RS01170/A4U84_RS02890/A4U84_RS06980/A4U84_RS03810/A4U84_RS05270/A4U84_RS07740/A4U84_RS06375/A4U84_RS09780/Novel00161/Novel00083	pgi/gltB/A4U84_RS01170/accA/leuA/metE/A4U84_RS05270/hisIE/ilvC/folA/-/-	12	4	A4U84_RS03810/A4U84_RS09780/Novel00161/Novel00083	8	A4U84_RS07505/A4U84_RS04085/A4U84_RS01170/A4U84_RS02890/A4U84_RS06980/A4U84_RS05270/A4U84_RS07740/A4U84_RS06375
BP	GO:0046394	carboxylic acid biosynthetic process	12/268	36/872	0.427857507375922	0.832587581920713	A4U84_RS07505/A4U84_RS04085/A4U84_RS01170/A4U84_RS02890/A4U84_RS06980/A4U84_RS03810/A4U84_RS05270/A4U84_RS07740/A4U84_RS06375/A4U84_RS09780/Novel00161/Novel00083	pgi/gltB/A4U84_RS01170/accA/leuA/metE/A4U84_RS05270/hisIE/ilvC/folA/-/-	12	4	A4U84_RS03810/A4U84_RS09780/Novel00161/Novel00083	8	A4U84_RS07505/A4U84_RS04085/A4U84_RS01170/A4U84_RS02890/A4U84_RS06980/A4U84_RS05270/A4U84_RS07740/A4U84_RS06375
BP	GO:0072330	monocarboxylic acid biosynthetic process	4/268	11/872	0.452093859436459	0.867679131406209	A4U84_RS07505/A4U84_RS02890/Novel00161/Novel00083	pgi/accA/-/-	4	2	Novel00161/Novel00083	2	A4U84_RS07505/A4U84_RS02890
BP	GO:0017144	drug metabolic process	9/268	27/872	0.455795578989438	0.867679131406209	A4U84_RS07505/A4U84_RS05850/A4U84_RS05855/A4U84_RS05860/A4U84_RS05870/A4U84_RS05845/Novel00151/Novel00083/Novel00153	pgi/atpA/atpH/atpF/atpB/atpG/-/-/-	9	8	A4U84_RS05850/A4U84_RS05855/A4U84_RS05860/A4U84_RS05870/A4U84_RS05845/Novel00151/Novel00083/Novel00153	1	A4U84_RS07505
BP	GO:0006139	nucleobase-containing compound metabolic process	93/268	299/872	0.461479933433298	0.867679131406209	A4U84_RS02865/A4U84_RS01510/A4U84_RS00835/A4U84_RS03670/A4U84_RS06680/A4U84_RS07505/A4U84_RS07560/A4U84_RS01810/A4U84_RS09240/A4U84_RS05850/A4U84_RS04375/A4U84_RS08430/A4U84_RS09650/A4U84_RS05720/A4U84_RS05855/A4U84_RS09765/A4U84_RS01500/A4U84_RS06500/A4U84_RS02745/A4U84_RS09885/A4U84_RS05235/A4U84_RS10465/A4U84_RS06510/A4U84_RS02145/A4U84_RS05385/Novel00148/A4U84_RS02875/A4U84_RS10565/A4U84_RS11…	cysB/dusC/A4U84_RS00835/A4U84_RS03670/tyrS/pgi/recA/sbcB/rho/atpA/A4U84_RS04375/ileS/truC/dnaA/atpH/nth/truA/A4U84_RS06500/greB/serS/arcA/ushA/A4U84_RS06510/fur/A4U84_RS05385/-/A4U84_RS02875/cmk/A4U84_RS11095/pcnB/gltX/A4U84_RS08295/dnaG/trmA/A4U84_RS10455/dnaX/A4U84_RS06775/rpoB/lysS/argR/atpF/A4U84_RS06895/glyS/hpt/rnpA/-/greA/A4U84_RS01855/gpt/-/A4U84_RS05145/A4U84_RS09010/deoD/A4U84_RS03860/A…	93	47	A4U84_RS01510/A4U84_RS03670/A4U84_RS05850/A4U84_RS05720/A4U84_RS05855/A4U84_RS01500/A4U84_RS10465/Novel00148/A4U84_RS10565/A4U84_RS11095/A4U84_RS07595/A4U84_RS04635/A4U84_RS04890/A4U84_RS05860/A4U84_RS03975/Novel00098/A4U84_RS08545/Novel00087/A4U84_RS09010/A4U84_RS07730/A4U84_RS03860/A4U84_RS05870/A4U84_RS06705/A4U84_RS00895/A4U84_RS05845/A4U84_RS05715/A4U84_RS04800/A4U84_RS07280/A4U84_RS10055/No…	46	A4U84_RS02865/A4U84_RS00835/A4U84_RS06680/A4U84_RS07505/A4U84_RS07560/A4U84_RS01810/A4U84_RS09240/A4U84_RS04375/A4U84_RS08430/A4U84_RS09650/A4U84_RS09765/A4U84_RS06500/A4U84_RS02745/A4U84_RS09885/A4U84_RS05235/A4U84_RS06510/A4U84_RS02145/A4U84_RS05385/A4U84_RS02875/A4U84_RS00715/A4U84_RS02695/A4U84_RS08295/A4U84_RS10455/A4U84_RS01835/A4U84_RS06775/A4U84_RS00545/A4U84_RS08950/A4U84_RS06895/A4U84_R…
BP	GO:1901605	alpha-amino acid metabolic process	8/268	24/872	0.466904058929313	0.867679131406209	A4U84_RS04085/A4U84_RS06980/A4U84_RS03810/A4U84_RS08950/A4U84_RS05270/A4U84_RS02080/A4U84_RS07740/A4U84_RS04170	gltB/leuA/metE/argR/A4U84_RS05270/metF/hisIE/metJ	8	1	A4U84_RS03810	7	A4U84_RS04085/A4U84_RS06980/A4U84_RS08950/A4U84_RS05270/A4U84_RS02080/A4U84_RS07740/A4U84_RS04170
BP	GO:0044271	cellular nitrogen compound biosynthetic process	67/268	215/872	0.46916326271563	0.867679131406209	A4U84_RS02865/A4U84_RS00835/A4U84_RS03670/A4U84_RS06680/A4U84_RS07505/A4U84_RS09240/A4U84_RS05850/A4U84_RS08430/A4U84_RS05855/A4U84_RS07600/A4U84_RS02745/A4U84_RS09885/A4U84_RS05235/A4U84_RS10465/A4U84_RS02145/A4U84_RS05385/A4U84_RS02875/A4U84_RS08295/A4U84_RS07595/A4U84_RS10455/A4U84_RS04890/A4U84_RS00545/A4U84_RS08950/A4U84_RS05860/A4U84_RS06895/A4U84_RS05015/A4U84_RS04605/A4U84_RS06135/A4U84_R…	cysB/A4U84_RS00835/A4U84_RS03670/tyrS/pgi/rho/atpA/ileS/atpH/rpsU/greB/serS/arcA/ushA/fur/A4U84_RS05385/A4U84_RS02875/A4U84_RS08295/dnaG/A4U84_RS10455/rpoB/lysS/argR/atpF/A4U84_RS06895/glyS/hemH/rpsN/rplY/-/greA/A4U84_RS01855/ykgO/A4U84_RS05145/A4U84_RS09010/infA/atpB/rpmG/aspS/rpmJ/agaR/atpG/rplN/prfA/A4U84_RS05655/rpmF/metJ/A4U84_RS09685/folA/A4U84_RS08610/rpsM/-/-/-/hfq/-/A4U84_RS01030/prfB/-/…	67	32	A4U84_RS03670/A4U84_RS05850/A4U84_RS05855/A4U84_RS10465/A4U84_RS07595/A4U84_RS04890/A4U84_RS05860/A4U84_RS06135/Novel00098/A4U84_RS09010/A4U84_RS05870/A4U84_RS06705/A4U84_RS06095/A4U84_RS00895/A4U84_RS05845/A4U84_RS06150/A4U84_RS06215/A4U84_RS09780/A4U84_RS06090/Novel00151/Novel00219/Novel00133/Novel00120/A4U84_RS01030/Novel00160/Novel00100/Novel00161/Novel00118/Novel00158/Novel00083/Novel00153/N…	35	A4U84_RS02865/A4U84_RS00835/A4U84_RS06680/A4U84_RS07505/A4U84_RS09240/A4U84_RS08430/A4U84_RS07600/A4U84_RS02745/A4U84_RS09885/A4U84_RS05235/A4U84_RS02145/A4U84_RS05385/A4U84_RS02875/A4U84_RS08295/A4U84_RS10455/A4U84_RS00545/A4U84_RS08950/A4U84_RS06895/A4U84_RS05015/A4U84_RS04605/A4U84_RS09925/A4U84_RS08335/A4U84_RS01855/A4U84_RS05650/A4U84_RS05145/A4U84_RS07040/A4U84_RS03685/A4U84_RS09365/A4U84_R…
BP	GO:0042886	amide transport	7/268	21/872	0.479334389765401	0.867679131406209	A4U84_RS01535/A4U84_RS08740/A4U84_RS05910/A4U84_RS08735/A4U84_RS03015/A4U84_RS05750/Novel00160	tolA/A4U84_RS08740/secB/dppD/tatA/A4U84_RS05750/-	7	2	A4U84_RS05750/Novel00160	5	A4U84_RS01535/A4U84_RS08740/A4U84_RS05910/A4U84_RS08735/A4U84_RS03015
BP	GO:1901137	carbohydrate derivative biosynthetic process	11/268	34/872	0.483300962232967	0.867679131406209	A4U84_RS07505/A4U84_RS05850/A4U84_RS05855/A4U84_RS05860/A4U84_RS09010/A4U84_RS05870/A4U84_RS05845/Novel00151/Novel00100/Novel00083/Novel00153	pgi/atpA/atpH/atpF/A4U84_RS09010/atpB/atpG/-/-/-/-	11	10	A4U84_RS05850/A4U84_RS05855/A4U84_RS05860/A4U84_RS09010/A4U84_RS05870/A4U84_RS05845/Novel00151/Novel00100/Novel00083/Novel00153	1	A4U84_RS07505
BP	GO:0071840	cellular component organization or biogenesis	17/268	54/872	0.504782502893614	0.867679131406209	A4U84_RS08805/A4U84_RS08285/A4U84_RS05910/A4U84_RS08950/Novel00087/A4U84_RS01900/A4U84_RS00985/A4U84_RS05700/A4U84_RS09365/A4U84_RS01620/A4U84_RS07545/A4U84_RS03225/A4U84_RS09165/A4U84_RS01630/A4U84_RS02810/A4U84_RS02405/Novel00005	lptE/A4U84_RS08285/secB/argR/-/zipA/zapB/ccsA/prfA/hscB/A4U84_RS07545/A4U84_RS03225/prfB/iscU/ccmB/A4U84_RS02405/-	17	6	A4U84_RS08285/Novel00087/A4U84_RS05700/A4U84_RS02810/A4U84_RS02405/Novel00005	11	A4U84_RS08805/A4U84_RS05910/A4U84_RS08950/A4U84_RS01900/A4U84_RS00985/A4U84_RS09365/A4U84_RS01620/A4U84_RS07545/A4U84_RS03225/A4U84_RS09165/A4U84_RS01630
BP	GO:0043412	macromolecule modification	13/268	41/872	0.505781035576156	0.867679131406209	A4U84_RS04375/A4U84_RS09650/A4U84_RS01500/A4U84_RS06500/A4U84_RS06510/A4U84_RS06775/A4U84_RS10370/Novel00087/A4U84_RS08860/A4U84_RS06505/A4U84_RS06795/Novel00045/Novel00005	A4U84_RS04375/truC/truA/A4U84_RS06500/A4U84_RS06510/A4U84_RS06775/A4U84_RS10370/-/A4U84_RS08860/A4U84_RS06505/A4U84_RS06795/-/-	13	4	A4U84_RS01500/Novel00087/Novel00045/Novel00005	9	A4U84_RS04375/A4U84_RS09650/A4U84_RS06500/A4U84_RS06510/A4U84_RS06775/A4U84_RS10370/A4U84_RS08860/A4U84_RS06505/A4U84_RS06795
BP	GO:0006313	transposition, DNA-mediated	8/268	25/872	0.521271522054792	0.867679131406209	Novel00148/A4U84_RS11095/A4U84_RS07745/A4U84_RS08415/A4U84_RS01975/A4U84_RS05675/A4U84_RS03205/A4U84_RS03780	-/A4U84_RS11095/tnpA/A4U84_RS08415/A4U84_RS01975/A4U84_RS05675/A4U84_RS03205/A4U84_RS03780	8	7	Novel00148/A4U84_RS11095/A4U84_RS08415/A4U84_RS01975/A4U84_RS05675/A4U84_RS03205/A4U84_RS03780	1	A4U84_RS07745
BP	GO:0032196	transposition	8/268	25/872	0.521271522054792	0.867679131406209	Novel00148/A4U84_RS11095/A4U84_RS07745/A4U84_RS08415/A4U84_RS01975/A4U84_RS05675/A4U84_RS03205/A4U84_RS03780	-/A4U84_RS11095/tnpA/A4U84_RS08415/A4U84_RS01975/A4U84_RS05675/A4U84_RS03205/A4U84_RS03780	8	7	Novel00148/A4U84_RS11095/A4U84_RS08415/A4U84_RS01975/A4U84_RS05675/A4U84_RS03205/A4U84_RS03780	1	A4U84_RS07745
BP	GO:0016070	RNA metabolic process	45/268	146/872	0.525759761424898	0.867679131406209	A4U84_RS02865/A4U84_RS01510/A4U84_RS00835/A4U84_RS03670/A4U84_RS06680/A4U84_RS09240/A4U84_RS08430/A4U84_RS09650/A4U84_RS01500/A4U84_RS02745/A4U84_RS09885/A4U84_RS05235/A4U84_RS02145/A4U84_RS05385/A4U84_RS02875/A4U84_RS00715/A4U84_RS02695/A4U84_RS08295/A4U84_RS07595/A4U84_RS04635/A4U84_RS10455/A4U84_RS04890/A4U84_RS00545/A4U84_RS08950/A4U84_RS06895/A4U84_RS05015/A4U84_RS03975/Novel00098/A4U84_RS08…	cysB/dusC/A4U84_RS00835/A4U84_RS03670/tyrS/rho/ileS/truC/truA/greB/serS/arcA/fur/A4U84_RS05385/A4U84_RS02875/pcnB/gltX/A4U84_RS08295/dnaG/trmA/A4U84_RS10455/rpoB/lysS/argR/A4U84_RS06895/glyS/rnpA/-/greA/A4U84_RS01855/-/A4U84_RS05145/aspS/agaR/trmJ/metJ/A4U84_RS09685/A4U84_RS08610/-/hfq/-/A4U84_RS01030/-/-/-	45	17	A4U84_RS01510/A4U84_RS03670/A4U84_RS01500/A4U84_RS07595/A4U84_RS04635/A4U84_RS04890/A4U84_RS03975/Novel00098/Novel00087/A4U84_RS06705/A4U84_RS00895/Novel00133/Novel00120/A4U84_RS01030/Novel00160/Novel00045/Novel00005	28	A4U84_RS02865/A4U84_RS00835/A4U84_RS06680/A4U84_RS09240/A4U84_RS08430/A4U84_RS09650/A4U84_RS02745/A4U84_RS09885/A4U84_RS05235/A4U84_RS02145/A4U84_RS05385/A4U84_RS02875/A4U84_RS00715/A4U84_RS02695/A4U84_RS08295/A4U84_RS10455/A4U84_RS00545/A4U84_RS08950/A4U84_RS06895/A4U84_RS05015/A4U84_RS08335/A4U84_RS01855/A4U84_RS05145/A4U84_RS01040/A4U84_RS04170/A4U84_RS09685/A4U84_RS08610/A4U84_RS07680
BP	GO:0019439	aromatic compound catabolic process	4/268	12/872	0.530645428680938	0.867679131406209	A4U84_RS07505/A4U84_RS10465/Novel00219/Novel00083	pgi/ushA/-/-	4	3	A4U84_RS10465/Novel00219/Novel00083	1	A4U84_RS07505
BP	GO:0032259	methylation	4/268	12/872	0.530645428680938	0.867679131406209	A4U84_RS04375/A4U84_RS06500/Novel00087/A4U84_RS08860	A4U84_RS04375/A4U84_RS06500/-/A4U84_RS08860	4	1	Novel00087	3	A4U84_RS04375/A4U84_RS06500/A4U84_RS08860
BP	GO:0034655	nucleobase-containing compound catabolic process	4/268	12/872	0.530645428680938	0.867679131406209	A4U84_RS07505/A4U84_RS10465/Novel00219/Novel00083	pgi/ushA/-/-	4	3	A4U84_RS10465/Novel00219/Novel00083	1	A4U84_RS07505
BP	GO:0044270	cellular nitrogen compound catabolic process	4/268	12/872	0.530645428680938	0.867679131406209	A4U84_RS07505/A4U84_RS10465/Novel00219/Novel00083	pgi/ushA/-/-	4	3	A4U84_RS10465/Novel00219/Novel00083	1	A4U84_RS07505
BP	GO:0046700	heterocycle catabolic process	4/268	12/872	0.530645428680938	0.867679131406209	A4U84_RS07505/A4U84_RS10465/Novel00219/Novel00083	pgi/ushA/-/-	4	3	A4U84_RS10465/Novel00219/Novel00083	1	A4U84_RS07505
BP	GO:1901361	organic cyclic compound catabolic process	4/268	12/872	0.530645428680938	0.867679131406209	A4U84_RS07505/A4U84_RS10465/Novel00219/Novel00083	pgi/ushA/-/-	4	3	A4U84_RS10465/Novel00219/Novel00083	1	A4U84_RS07505
BP	GO:0006082	organic acid metabolic process	25/268	81/872	0.534447257930088	0.867679131406209	A4U84_RS06680/A4U84_RS07505/A4U84_RS04085/A4U84_RS08430/A4U84_RS01170/A4U84_RS03545/A4U84_RS09885/A4U84_RS02890/A4U84_RS06980/A4U84_RS03810/A4U84_RS05385/A4U84_RS02695/A4U84_RS00545/A4U84_RS08950/A4U84_RS05015/A4U84_RS05270/A4U84_RS02080/A4U84_RS06705/A4U84_RS07740/A4U84_RS06375/A4U84_RS04170/A4U84_RS06230/A4U84_RS09780/Novel00161/Novel00083	tyrS/pgi/gltB/ileS/A4U84_RS01170/thrA/serS/accA/leuA/metE/A4U84_RS05385/gltX/lysS/argR/glyS/A4U84_RS05270/metF/aspS/hisIE/ilvC/metJ/A4U84_RS06230/folA/-/-	25	5	A4U84_RS03810/A4U84_RS06705/A4U84_RS09780/Novel00161/Novel00083	20	A4U84_RS06680/A4U84_RS07505/A4U84_RS04085/A4U84_RS08430/A4U84_RS01170/A4U84_RS03545/A4U84_RS09885/A4U84_RS02890/A4U84_RS06980/A4U84_RS05385/A4U84_RS02695/A4U84_RS00545/A4U84_RS08950/A4U84_RS05015/A4U84_RS05270/A4U84_RS02080/A4U84_RS07740/A4U84_RS06375/A4U84_RS04170/A4U84_RS06230
BP	GO:0019752	carboxylic acid metabolic process	25/268	81/872	0.534447257930088	0.867679131406209	A4U84_RS06680/A4U84_RS07505/A4U84_RS04085/A4U84_RS08430/A4U84_RS01170/A4U84_RS03545/A4U84_RS09885/A4U84_RS02890/A4U84_RS06980/A4U84_RS03810/A4U84_RS05385/A4U84_RS02695/A4U84_RS00545/A4U84_RS08950/A4U84_RS05015/A4U84_RS05270/A4U84_RS02080/A4U84_RS06705/A4U84_RS07740/A4U84_RS06375/A4U84_RS04170/A4U84_RS06230/A4U84_RS09780/Novel00161/Novel00083	tyrS/pgi/gltB/ileS/A4U84_RS01170/thrA/serS/accA/leuA/metE/A4U84_RS05385/gltX/lysS/argR/glyS/A4U84_RS05270/metF/aspS/hisIE/ilvC/metJ/A4U84_RS06230/folA/-/-	25	5	A4U84_RS03810/A4U84_RS06705/A4U84_RS09780/Novel00161/Novel00083	20	A4U84_RS06680/A4U84_RS07505/A4U84_RS04085/A4U84_RS08430/A4U84_RS01170/A4U84_RS03545/A4U84_RS09885/A4U84_RS02890/A4U84_RS06980/A4U84_RS05385/A4U84_RS02695/A4U84_RS00545/A4U84_RS08950/A4U84_RS05015/A4U84_RS05270/A4U84_RS02080/A4U84_RS07740/A4U84_RS06375/A4U84_RS04170/A4U84_RS06230
BP	GO:0043436	oxoacid metabolic process	25/268	81/872	0.534447257930088	0.867679131406209	A4U84_RS06680/A4U84_RS07505/A4U84_RS04085/A4U84_RS08430/A4U84_RS01170/A4U84_RS03545/A4U84_RS09885/A4U84_RS02890/A4U84_RS06980/A4U84_RS03810/A4U84_RS05385/A4U84_RS02695/A4U84_RS00545/A4U84_RS08950/A4U84_RS05015/A4U84_RS05270/A4U84_RS02080/A4U84_RS06705/A4U84_RS07740/A4U84_RS06375/A4U84_RS04170/A4U84_RS06230/A4U84_RS09780/Novel00161/Novel00083	tyrS/pgi/gltB/ileS/A4U84_RS01170/thrA/serS/accA/leuA/metE/A4U84_RS05385/gltX/lysS/argR/glyS/A4U84_RS05270/metF/aspS/hisIE/ilvC/metJ/A4U84_RS06230/folA/-/-	25	5	A4U84_RS03810/A4U84_RS06705/A4U84_RS09780/Novel00161/Novel00083	20	A4U84_RS06680/A4U84_RS07505/A4U84_RS04085/A4U84_RS08430/A4U84_RS01170/A4U84_RS03545/A4U84_RS09885/A4U84_RS02890/A4U84_RS06980/A4U84_RS05385/A4U84_RS02695/A4U84_RS00545/A4U84_RS08950/A4U84_RS05015/A4U84_RS05270/A4U84_RS02080/A4U84_RS07740/A4U84_RS06375/A4U84_RS04170/A4U84_RS06230
BP	GO:0051188	cofactor biosynthetic process	7/268	22/872	0.537042067003278	0.867679131406209	A4U84_RS07505/A4U84_RS04605/A4U84_RS10695/A4U84_RS10055/A4U84_RS09780/Novel00118/Novel00083	pgi/hemH/moaA/moeA/folA/-/-	7	5	A4U84_RS10695/A4U84_RS10055/A4U84_RS09780/Novel00118/Novel00083	2	A4U84_RS07505/A4U84_RS04605
BP	GO:0044260	cellular macromolecule metabolic process	85/268	277/872	0.538282424113111	0.867679131406209	A4U84_RS02865/A4U84_RS00835/A4U84_RS03670/A4U84_RS06680/A4U84_RS07560/A4U84_RS01810/A4U84_RS09240/A4U84_RS03415/A4U84_RS04375/A4U84_RS08430/A4U84_RS05720/A4U84_RS07600/A4U84_RS09765/A4U84_RS06500/A4U84_RS02745/A4U84_RS09885/A4U84_RS05235/A4U84_RS06510/A4U84_RS02145/A4U84_RS05385/Novel00148/A4U84_RS02875/A4U84_RS11095/A4U84_RS08295/A4U84_RS07595/A4U84_RS10455/A4U84_RS01835/A4U84_RS06775/A4U84_RS04…	cysB/A4U84_RS00835/A4U84_RS03670/tyrS/recA/sbcB/rho/hslV/A4U84_RS04375/ileS/dnaA/rpsU/nth/A4U84_RS06500/greB/serS/arcA/A4U84_RS06510/fur/A4U84_RS05385/-/A4U84_RS02875/A4U84_RS11095/A4U84_RS08295/dnaG/A4U84_RS10455/dnaX/A4U84_RS06775/rpoB/lysS/argR/A4U84_RS06895/glyS/A4U84_RS10370/rpsN/moaA/rplY/-/greA/A4U84_RS01855/-/ykgO/A4U84_RS05145/A4U84_RS03860/A4U84_RS08860/infA/rpmG/aspS/rpmJ/agaR/rplN/A4U…	85	35	A4U84_RS03670/A4U84_RS05720/Novel00148/A4U84_RS11095/A4U84_RS07595/A4U84_RS04890/A4U84_RS06135/A4U84_RS10695/Novel00098/Novel00087/A4U84_RS03860/A4U84_RS06705/A4U84_RS06095/A4U84_RS00895/A4U84_RS06150/A4U84_RS05715/A4U84_RS04800/A4U84_RS06215/A4U84_RS10055/A4U84_RS06090/Novel00133/A4U84_RS05915/Novel00120/A4U84_RS02160/A4U84_RS01030/Novel00160/Novel00161/A4U84_RS08415/A4U84_RS01975/A4U84_RS05675/…	50	A4U84_RS02865/A4U84_RS00835/A4U84_RS06680/A4U84_RS07560/A4U84_RS01810/A4U84_RS09240/A4U84_RS03415/A4U84_RS04375/A4U84_RS08430/A4U84_RS07600/A4U84_RS09765/A4U84_RS06500/A4U84_RS02745/A4U84_RS09885/A4U84_RS05235/A4U84_RS06510/A4U84_RS02145/A4U84_RS05385/A4U84_RS02875/A4U84_RS08295/A4U84_RS10455/A4U84_RS01835/A4U84_RS06775/A4U84_RS00545/A4U84_RS08950/A4U84_RS06895/A4U84_RS05015/A4U84_RS10370/A4U84_R…
BP	GO:0009059	macromolecule biosynthetic process	56/268	183/872	0.550635602998468	0.874538898879919	A4U84_RS02865/A4U84_RS00835/A4U84_RS03670/A4U84_RS06680/A4U84_RS09240/A4U84_RS08430/A4U84_RS05720/A4U84_RS07600/A4U84_RS02745/A4U84_RS09885/A4U84_RS05235/A4U84_RS02145/A4U84_RS05385/A4U84_RS02875/A4U84_RS08295/A4U84_RS07595/A4U84_RS10455/A4U84_RS01835/A4U84_RS04890/A4U84_RS00545/A4U84_RS08950/A4U84_RS06895/A4U84_RS05015/A4U84_RS06135/A4U84_RS09925/Novel00098/A4U84_RS08335/A4U84_RS01855/A4U84_RS05…	cysB/A4U84_RS00835/A4U84_RS03670/tyrS/rho/ileS/dnaA/rpsU/greB/serS/arcA/fur/A4U84_RS05385/A4U84_RS02875/A4U84_RS08295/dnaG/A4U84_RS10455/dnaX/rpoB/lysS/argR/A4U84_RS06895/glyS/rpsN/rplY/-/greA/A4U84_RS01855/ykgO/A4U84_RS05145/A4U84_RS03860/infA/rpmG/aspS/rpmJ/agaR/rplN/dnaN/prfA/A4U84_RS05655/rpmF/metJ/A4U84_RS09685/A4U84_RS08610/rpsM/-/hfq/-/lgt/A4U84_RS01030/prfB/-/rpsT/-/-/-	56	22	A4U84_RS03670/A4U84_RS05720/A4U84_RS07595/A4U84_RS04890/A4U84_RS06135/Novel00098/A4U84_RS03860/A4U84_RS06705/A4U84_RS06095/A4U84_RS00895/A4U84_RS06150/A4U84_RS05715/A4U84_RS06215/A4U84_RS06090/Novel00133/Novel00120/A4U84_RS02160/A4U84_RS01030/Novel00160/Novel00161/Novel00158/Novel00117	34	A4U84_RS02865/A4U84_RS00835/A4U84_RS06680/A4U84_RS09240/A4U84_RS08430/A4U84_RS07600/A4U84_RS02745/A4U84_RS09885/A4U84_RS05235/A4U84_RS02145/A4U84_RS05385/A4U84_RS02875/A4U84_RS08295/A4U84_RS10455/A4U84_RS01835/A4U84_RS00545/A4U84_RS08950/A4U84_RS06895/A4U84_RS05015/A4U84_RS09925/A4U84_RS08335/A4U84_RS01855/A4U84_RS05650/A4U84_RS05145/A4U84_RS07040/A4U84_RS03685/A4U84_RS09365/A4U84_RS05655/A4U84_R…
BP	GO:0034645	cellular macromolecule biosynthetic process	56/268	183/872	0.550635602998468	0.874538898879919	A4U84_RS02865/A4U84_RS00835/A4U84_RS03670/A4U84_RS06680/A4U84_RS09240/A4U84_RS08430/A4U84_RS05720/A4U84_RS07600/A4U84_RS02745/A4U84_RS09885/A4U84_RS05235/A4U84_RS02145/A4U84_RS05385/A4U84_RS02875/A4U84_RS08295/A4U84_RS07595/A4U84_RS10455/A4U84_RS01835/A4U84_RS04890/A4U84_RS00545/A4U84_RS08950/A4U84_RS06895/A4U84_RS05015/A4U84_RS06135/A4U84_RS09925/Novel00098/A4U84_RS08335/A4U84_RS01855/A4U84_RS05…	cysB/A4U84_RS00835/A4U84_RS03670/tyrS/rho/ileS/dnaA/rpsU/greB/serS/arcA/fur/A4U84_RS05385/A4U84_RS02875/A4U84_RS08295/dnaG/A4U84_RS10455/dnaX/rpoB/lysS/argR/A4U84_RS06895/glyS/rpsN/rplY/-/greA/A4U84_RS01855/ykgO/A4U84_RS05145/A4U84_RS03860/infA/rpmG/aspS/rpmJ/agaR/rplN/dnaN/prfA/A4U84_RS05655/rpmF/metJ/A4U84_RS09685/A4U84_RS08610/rpsM/-/hfq/-/lgt/A4U84_RS01030/prfB/-/rpsT/-/-/-	56	22	A4U84_RS03670/A4U84_RS05720/A4U84_RS07595/A4U84_RS04890/A4U84_RS06135/Novel00098/A4U84_RS03860/A4U84_RS06705/A4U84_RS06095/A4U84_RS00895/A4U84_RS06150/A4U84_RS05715/A4U84_RS06215/A4U84_RS06090/Novel00133/Novel00120/A4U84_RS02160/A4U84_RS01030/Novel00160/Novel00161/Novel00158/Novel00117	34	A4U84_RS02865/A4U84_RS00835/A4U84_RS06680/A4U84_RS09240/A4U84_RS08430/A4U84_RS07600/A4U84_RS02745/A4U84_RS09885/A4U84_RS05235/A4U84_RS02145/A4U84_RS05385/A4U84_RS02875/A4U84_RS08295/A4U84_RS10455/A4U84_RS01835/A4U84_RS00545/A4U84_RS08950/A4U84_RS06895/A4U84_RS05015/A4U84_RS09925/A4U84_RS08335/A4U84_RS01855/A4U84_RS05650/A4U84_RS05145/A4U84_RS07040/A4U84_RS03685/A4U84_RS09365/A4U84_RS05655/A4U84_R…
BP	GO:0044281	small molecule metabolic process	45/268	148/872	0.573271325529961	0.891353976874498	A4U84_RS06680/A4U84_RS07505/A4U84_RS04085/A4U84_RS05850/A4U84_RS08430/A4U84_RS01170/A4U84_RS05855/A4U84_RS03545/A4U84_RS09885/A4U84_RS02890/A4U84_RS10465/A4U84_RS06980/A4U84_RS03810/A4U84_RS05385/A4U84_RS02695/A4U84_RS00545/A4U84_RS08950/A4U84_RS05860/A4U84_RS05015/A4U84_RS05270/A4U84_RS00090/A4U84_RS08545/A4U84_RS09010/A4U84_RS07730/Novel00205/A4U84_RS05870/A4U84_RS09715/A4U84_RS02080/A4U84_RS06…	tyrS/pgi/gltB/atpA/ileS/A4U84_RS01170/atpH/thrA/serS/accA/ushA/leuA/metE/A4U84_RS05385/gltX/lysS/argR/atpF/glyS/A4U84_RS05270/hpt/gpt/A4U84_RS09010/deoD/-/atpB/dcd/metF/aspS/atpG/hisIE/ilvC/metJ/rpiA/A4U84_RS06230/moeA/folA/-/-/-/-/-/-/-/-	45	23	A4U84_RS05850/A4U84_RS05855/A4U84_RS10465/A4U84_RS03810/A4U84_RS05860/A4U84_RS08545/A4U84_RS09010/A4U84_RS07730/Novel00205/A4U84_RS05870/A4U84_RS06705/A4U84_RS05845/A4U84_RS07280/A4U84_RS10055/A4U84_RS09780/Novel00151/Novel00219/Novel00206/Novel00100/Novel00161/Novel00083/Novel00153/Novel00119	22	A4U84_RS06680/A4U84_RS07505/A4U84_RS04085/A4U84_RS08430/A4U84_RS01170/A4U84_RS03545/A4U84_RS09885/A4U84_RS02890/A4U84_RS06980/A4U84_RS05385/A4U84_RS02695/A4U84_RS00545/A4U84_RS08950/A4U84_RS05015/A4U84_RS05270/A4U84_RS00090/A4U84_RS09715/A4U84_RS02080/A4U84_RS07740/A4U84_RS06375/A4U84_RS04170/A4U84_RS06230
BP	GO:0043038	amino acid activation	8/268	26/872	0.573602790673867	0.891353976874498	A4U84_RS06680/A4U84_RS08430/A4U84_RS09885/A4U84_RS05385/A4U84_RS02695/A4U84_RS00545/A4U84_RS05015/A4U84_RS06705	tyrS/ileS/serS/A4U84_RS05385/gltX/lysS/glyS/aspS	8	1	A4U84_RS06705	7	A4U84_RS06680/A4U84_RS08430/A4U84_RS09885/A4U84_RS05385/A4U84_RS02695/A4U84_RS00545/A4U84_RS05015
BP	GO:0043039	tRNA aminoacylation	8/268	26/872	0.573602790673867	0.891353976874498	A4U84_RS06680/A4U84_RS08430/A4U84_RS09885/A4U84_RS05385/A4U84_RS02695/A4U84_RS00545/A4U84_RS05015/A4U84_RS06705	tyrS/ileS/serS/A4U84_RS05385/gltX/lysS/glyS/aspS	8	1	A4U84_RS06705	7	A4U84_RS06680/A4U84_RS08430/A4U84_RS09885/A4U84_RS05385/A4U84_RS02695/A4U84_RS00545/A4U84_RS05015
BP	GO:0008652	cellular amino acid biosynthetic process	7/268	23/872	0.592025602418603	0.913410929445844	A4U84_RS04085/A4U84_RS01170/A4U84_RS06980/A4U84_RS03810/A4U84_RS05270/A4U84_RS07740/A4U84_RS06375	gltB/A4U84_RS01170/leuA/metE/A4U84_RS05270/hisIE/ilvC	7	1	A4U84_RS03810	6	A4U84_RS04085/A4U84_RS01170/A4U84_RS06980/A4U84_RS05270/A4U84_RS07740/A4U84_RS06375
BP	GO:0051186	cofactor metabolic process	9/268	30/872	0.605110873603757	0.91970032552829	A4U84_RS07505/A4U84_RS04605/A4U84_RS10695/A4U84_RS07280/A4U84_RS10055/A4U84_RS09780/A4U84_RS01630/Novel00118/Novel00083	pgi/hemH/moaA/rpiA/moeA/folA/iscU/-/-	9	6	A4U84_RS10695/A4U84_RS07280/A4U84_RS10055/A4U84_RS09780/Novel00118/Novel00083	3	A4U84_RS07505/A4U84_RS04605/A4U84_RS01630
BP	GO:0006732	coenzyme metabolic process	6/268	20/872	0.61321997681402	0.91970032552829	A4U84_RS07505/A4U84_RS10695/A4U84_RS07280/A4U84_RS10055/A4U84_RS09780/Novel00083	pgi/moaA/rpiA/moeA/folA/-	6	5	A4U84_RS10695/A4U84_RS07280/A4U84_RS10055/A4U84_RS09780/Novel00083	1	A4U84_RS07505
BP	GO:0015833	peptide transport	6/268	20/872	0.61321997681402	0.91970032552829	A4U84_RS01535/A4U84_RS08740/A4U84_RS05910/A4U84_RS08735/A4U84_RS03015/Novel00160	tolA/A4U84_RS08740/secB/dppD/tatA/-	6	1	Novel00160	5	A4U84_RS01535/A4U84_RS08740/A4U84_RS05910/A4U84_RS08735/A4U84_RS03015
BP	GO:0006259	DNA metabolic process	29/268	97/872	0.616140160829631	0.91970032552829	A4U84_RS07560/A4U84_RS01810/A4U84_RS04375/A4U84_RS05720/A4U84_RS09765/A4U84_RS06500/A4U84_RS06510/Novel00148/A4U84_RS11095/A4U84_RS07595/A4U84_RS01835/A4U84_RS06775/A4U84_RS03860/A4U84_RS08860/A4U84_RS06505/A4U84_RS05715/A4U84_RS04800/A4U84_RS07545/A4U84_RS07745/A4U84_RS06795/A4U84_RS07555/A4U84_RS05915/A4U84_RS08415/A4U84_RS01975/A4U84_RS05675/A4U84_RS03205/A4U84_RS03780/Novel00005/A4U84_RS08175	recA/sbcB/A4U84_RS04375/dnaA/nth/A4U84_RS06500/A4U84_RS06510/-/A4U84_RS11095/dnaG/dnaX/A4U84_RS06775/A4U84_RS03860/A4U84_RS08860/A4U84_RS06505/dnaN/xerD/A4U84_RS07545/tnpA/A4U84_RS06795/recX/A4U84_RS05915/A4U84_RS08415/A4U84_RS01975/A4U84_RS05675/A4U84_RS03205/A4U84_RS03780/-/A4U84_RS08175	29	14	A4U84_RS05720/Novel00148/A4U84_RS11095/A4U84_RS07595/A4U84_RS03860/A4U84_RS05715/A4U84_RS04800/A4U84_RS05915/A4U84_RS08415/A4U84_RS01975/A4U84_RS05675/A4U84_RS03205/A4U84_RS03780/Novel00005	15	A4U84_RS07560/A4U84_RS01810/A4U84_RS04375/A4U84_RS09765/A4U84_RS06500/A4U84_RS06510/A4U84_RS01835/A4U84_RS06775/A4U84_RS08860/A4U84_RS06505/A4U84_RS07545/A4U84_RS07745/A4U84_RS06795/A4U84_RS07555/A4U84_RS08175
BP	GO:0006725	cellular aromatic compound metabolic process	98/268	324/872	0.622975171208149	0.91970032552829	A4U84_RS02865/A4U84_RS01510/A4U84_RS00835/A4U84_RS03670/A4U84_RS06680/A4U84_RS07505/A4U84_RS07560/A4U84_RS01810/A4U84_RS09240/A4U84_RS05850/A4U84_RS04375/A4U84_RS08430/A4U84_RS09650/A4U84_RS05720/A4U84_RS05855/A4U84_RS09765/A4U84_RS01500/A4U84_RS06500/A4U84_RS02745/A4U84_RS09885/A4U84_RS05235/A4U84_RS10465/A4U84_RS06510/A4U84_RS02145/A4U84_RS05385/Novel00148/A4U84_RS02875/A4U84_RS10565/A4U84_RS11…	cysB/dusC/A4U84_RS00835/A4U84_RS03670/tyrS/pgi/recA/sbcB/rho/atpA/A4U84_RS04375/ileS/truC/dnaA/atpH/nth/truA/A4U84_RS06500/greB/serS/arcA/ushA/A4U84_RS06510/fur/A4U84_RS05385/-/A4U84_RS02875/cmk/A4U84_RS11095/pcnB/gltX/A4U84_RS08295/dnaG/trmA/A4U84_RS10455/folP/dnaX/A4U84_RS06775/rpoB/lysS/argR/atpF/A4U84_RS06895/glyS/hemH/hpt/rnpA/-/greA/A4U84_RS01855/gpt/-/A4U84_RS05145/A4U84_RS09010/deoD/A4U84…	98	49	A4U84_RS01510/A4U84_RS03670/A4U84_RS05850/A4U84_RS05720/A4U84_RS05855/A4U84_RS01500/A4U84_RS10465/Novel00148/A4U84_RS10565/A4U84_RS11095/A4U84_RS07595/A4U84_RS04635/A4U84_RS04890/A4U84_RS05860/A4U84_RS03975/Novel00098/A4U84_RS08545/Novel00087/A4U84_RS09010/A4U84_RS07730/A4U84_RS03860/A4U84_RS05870/A4U84_RS06705/A4U84_RS00895/A4U84_RS05845/A4U84_RS05715/A4U84_RS04800/A4U84_RS07280/A4U84_RS10055/A4…	49	A4U84_RS02865/A4U84_RS00835/A4U84_RS06680/A4U84_RS07505/A4U84_RS07560/A4U84_RS01810/A4U84_RS09240/A4U84_RS04375/A4U84_RS08430/A4U84_RS09650/A4U84_RS09765/A4U84_RS06500/A4U84_RS02745/A4U84_RS09885/A4U84_RS05235/A4U84_RS06510/A4U84_RS02145/A4U84_RS05385/A4U84_RS02875/A4U84_RS00715/A4U84_RS02695/A4U84_RS08295/A4U84_RS10455/A4U84_RS08780/A4U84_RS01835/A4U84_RS06775/A4U84_RS00545/A4U84_RS08950/A4U84_R…
BP	GO:0016310	phosphorylation	3/268	10/872	0.637707310193224	0.91970032552829	A4U84_RS07505/A4U84_RS09170/Novel00083	pgi/cysQ/-	3	2	A4U84_RS09170/Novel00083	1	A4U84_RS07505
BP	GO:0042592	homeostatic process	3/268	10/872	0.637707310193224	0.91970032552829	A4U84_RS09460/A4U84_RS03965/A4U84_RS08960	A4U84_RS09460/nhaA/A4U84_RS08960	3	1	A4U84_RS03965	2	A4U84_RS09460/A4U84_RS08960
BP	GO:1901564	organonitrogen compound metabolic process	69/268	230/872	0.640554951441593	0.91970032552829	A4U84_RS06680/A4U84_RS07505/A4U84_RS04085/A4U84_RS03140/A4U84_RS03415/A4U84_RS05850/A4U84_RS08430/A4U84_RS01170/A4U84_RS05855/A4U84_RS07600/A4U84_RS01145/A4U84_RS10000/A4U84_RS03545/A4U84_RS09885/A4U84_RS02455/A4U84_RS06155/A4U84_RS06980/A4U84_RS03810/A4U84_RS05385/A4U84_RS02695/A4U84_RS08780/A4U84_RS00960/A4U84_RS00545/A4U84_RS08950/A4U84_RS05860/A4U84_RS05015/A4U84_RS05270/A4U84_RS10370/A4U84_R…	tyrS/pgi/gltB/sohB/hslV/atpA/ileS/A4U84_RS01170/atpH/rpsU/A4U84_RS01145/mltA/thrA/serS/A4U84_RS02455/prlC/leuA/metE/A4U84_RS05385/gltX/folP/clpB/lysS/argR/atpF/glyS/A4U84_RS05270/A4U84_RS10370/hemH/rpsN/hpt/moaA/rplY/gpt/ykgO/A4U84_RS09010/deoD/infA/atpB/metF/rpmG/aspS/rpmJ/atpG/rplN/prfA/A4U84_RS05655/rpmF/hisIE/ilvC/metJ/A4U84_RS08635/rpiA/moeA/folA/rpsM/-/A4U84_RS03365/lgt/prfB/-/rpsT/-/-/-/-/…	69	31	A4U84_RS05850/A4U84_RS05855/A4U84_RS06155/A4U84_RS03810/A4U84_RS05860/A4U84_RS06135/A4U84_RS10695/A4U84_RS08545/A4U84_RS09010/A4U84_RS07730/A4U84_RS05870/A4U84_RS06705/A4U84_RS06095/A4U84_RS05845/A4U84_RS06150/A4U84_RS06215/A4U84_RS08635/A4U84_RS07280/A4U84_RS10055/A4U84_RS09780/A4U84_RS06090/Novel00151/A4U84_RS02160/Novel00160/Novel00161/Novel00118/Novel00158/Novel00083/Novel00153/Novel00119/Nov…	38	A4U84_RS06680/A4U84_RS07505/A4U84_RS04085/A4U84_RS03140/A4U84_RS03415/A4U84_RS08430/A4U84_RS01170/A4U84_RS07600/A4U84_RS01145/A4U84_RS10000/A4U84_RS03545/A4U84_RS09885/A4U84_RS02455/A4U84_RS06980/A4U84_RS05385/A4U84_RS02695/A4U84_RS08780/A4U84_RS00960/A4U84_RS00545/A4U84_RS08950/A4U84_RS05015/A4U84_RS05270/A4U84_RS10370/A4U84_RS04605/A4U84_RS00090/A4U84_RS09925/A4U84_RS05650/A4U84_RS07040/A4U84_R…
BP	GO:0046483	heterocycle metabolic process	99/268	329/872	0.653149961694491	0.91970032552829	A4U84_RS02865/A4U84_RS01510/A4U84_RS00835/A4U84_RS03670/A4U84_RS06680/A4U84_RS07505/A4U84_RS07560/A4U84_RS01810/A4U84_RS09240/A4U84_RS05850/A4U84_RS04375/A4U84_RS08430/A4U84_RS09650/A4U84_RS05720/A4U84_RS05855/A4U84_RS09765/A4U84_RS01500/A4U84_RS06500/A4U84_RS02745/A4U84_RS09885/A4U84_RS05235/A4U84_RS10465/A4U84_RS06510/A4U84_RS02145/A4U84_RS05385/Novel00148/A4U84_RS02875/A4U84_RS10565/A4U84_RS11…	cysB/dusC/A4U84_RS00835/A4U84_RS03670/tyrS/pgi/recA/sbcB/rho/atpA/A4U84_RS04375/ileS/truC/dnaA/atpH/nth/truA/A4U84_RS06500/greB/serS/arcA/ushA/A4U84_RS06510/fur/A4U84_RS05385/-/A4U84_RS02875/cmk/A4U84_RS11095/pcnB/gltX/A4U84_RS08295/dnaG/trmA/A4U84_RS10455/folP/dnaX/A4U84_RS06775/rpoB/lysS/argR/atpF/A4U84_RS06895/glyS/hemH/hpt/rnpA/moaA/-/greA/A4U84_RS01855/gpt/-/A4U84_RS05145/A4U84_RS09010/deoD/…	99	50	A4U84_RS01510/A4U84_RS03670/A4U84_RS05850/A4U84_RS05720/A4U84_RS05855/A4U84_RS01500/A4U84_RS10465/Novel00148/A4U84_RS10565/A4U84_RS11095/A4U84_RS07595/A4U84_RS04635/A4U84_RS04890/A4U84_RS05860/A4U84_RS03975/A4U84_RS10695/Novel00098/A4U84_RS08545/Novel00087/A4U84_RS09010/A4U84_RS07730/A4U84_RS03860/A4U84_RS05870/A4U84_RS06705/A4U84_RS00895/A4U84_RS05845/A4U84_RS05715/A4U84_RS04800/A4U84_RS07280/A4…	49	A4U84_RS02865/A4U84_RS00835/A4U84_RS06680/A4U84_RS07505/A4U84_RS07560/A4U84_RS01810/A4U84_RS09240/A4U84_RS04375/A4U84_RS08430/A4U84_RS09650/A4U84_RS09765/A4U84_RS06500/A4U84_RS02745/A4U84_RS09885/A4U84_RS05235/A4U84_RS06510/A4U84_RS02145/A4U84_RS05385/A4U84_RS02875/A4U84_RS00715/A4U84_RS02695/A4U84_RS08295/A4U84_RS10455/A4U84_RS08780/A4U84_RS01835/A4U84_RS06775/A4U84_RS00545/A4U84_RS08950/A4U84_R…
BP	GO:0006399	tRNA metabolic process	11/268	38/872	0.657381133456555	0.91970032552829	A4U84_RS01510/A4U84_RS06680/A4U84_RS08430/A4U84_RS09885/A4U84_RS05385/A4U84_RS02695/A4U84_RS00545/A4U84_RS05015/A4U84_RS03975/A4U84_RS06705/Novel00005	dusC/tyrS/ileS/serS/A4U84_RS05385/gltX/lysS/glyS/rnpA/aspS/-	11	4	A4U84_RS01510/A4U84_RS03975/A4U84_RS06705/Novel00005	7	A4U84_RS06680/A4U84_RS08430/A4U84_RS09885/A4U84_RS05385/A4U84_RS02695/A4U84_RS00545/A4U84_RS05015
BP	GO:0090304	nucleic acid metabolic process	72/268	241/872	0.661883929574623	0.91970032552829	A4U84_RS02865/A4U84_RS01510/A4U84_RS00835/A4U84_RS03670/A4U84_RS06680/A4U84_RS07560/A4U84_RS01810/A4U84_RS09240/A4U84_RS04375/A4U84_RS08430/A4U84_RS09650/A4U84_RS05720/A4U84_RS09765/A4U84_RS01500/A4U84_RS06500/A4U84_RS02745/A4U84_RS09885/A4U84_RS05235/A4U84_RS06510/A4U84_RS02145/A4U84_RS05385/Novel00148/A4U84_RS02875/A4U84_RS11095/A4U84_RS00715/A4U84_RS02695/A4U84_RS08295/A4U84_RS07595/A4U84_RS04…	cysB/dusC/A4U84_RS00835/A4U84_RS03670/tyrS/recA/sbcB/rho/A4U84_RS04375/ileS/truC/dnaA/nth/truA/A4U84_RS06500/greB/serS/arcA/A4U84_RS06510/fur/A4U84_RS05385/-/A4U84_RS02875/A4U84_RS11095/pcnB/gltX/A4U84_RS08295/dnaG/trmA/A4U84_RS10455/dnaX/A4U84_RS06775/rpoB/lysS/argR/A4U84_RS06895/glyS/rnpA/-/greA/A4U84_RS01855/-/A4U84_RS05145/A4U84_RS03860/A4U84_RS08860/aspS/agaR/trmJ/A4U84_RS06505/dnaN/xerD/met…	72	29	A4U84_RS01510/A4U84_RS03670/A4U84_RS05720/A4U84_RS01500/Novel00148/A4U84_RS11095/A4U84_RS07595/A4U84_RS04635/A4U84_RS04890/A4U84_RS03975/Novel00098/Novel00087/A4U84_RS03860/A4U84_RS06705/A4U84_RS00895/A4U84_RS05715/A4U84_RS04800/Novel00133/A4U84_RS05915/Novel00120/A4U84_RS01030/Novel00160/Novel00045/A4U84_RS08415/A4U84_RS01975/A4U84_RS05675/A4U84_RS03205/A4U84_RS03780/Novel00005	43	A4U84_RS02865/A4U84_RS00835/A4U84_RS06680/A4U84_RS07560/A4U84_RS01810/A4U84_RS09240/A4U84_RS04375/A4U84_RS08430/A4U84_RS09650/A4U84_RS09765/A4U84_RS06500/A4U84_RS02745/A4U84_RS09885/A4U84_RS05235/A4U84_RS06510/A4U84_RS02145/A4U84_RS05385/A4U84_RS02875/A4U84_RS00715/A4U84_RS02695/A4U84_RS08295/A4U84_RS10455/A4U84_RS01835/A4U84_RS06775/A4U84_RS00545/A4U84_RS08950/A4U84_RS06895/A4U84_RS05015/A4U84_R…
BP	GO:0034404	nucleobase-containing small molecule biosynthetic process	4/268	14/872	0.668588990832349	0.91970032552829	A4U84_RS07505/A4U84_RS10465/Novel00219/Novel00083	pgi/ushA/-/-	4	3	A4U84_RS10465/Novel00219/Novel00083	1	A4U84_RS07505
BP	GO:0006418	tRNA aminoacylation for protein translation	7/268	25/872	0.691097516385658	0.91970032552829	A4U84_RS06680/A4U84_RS08430/A4U84_RS09885/A4U84_RS05385/A4U84_RS00545/A4U84_RS05015/A4U84_RS06705	tyrS/ileS/serS/A4U84_RS05385/lysS/glyS/aspS	7	1	A4U84_RS06705	6	A4U84_RS06680/A4U84_RS08430/A4U84_RS09885/A4U84_RS05385/A4U84_RS00545/A4U84_RS05015
BP	GO:0044283	small molecule biosynthetic process	16/268	56/872	0.691156425801161	0.91970032552829	A4U84_RS07505/A4U84_RS04085/A4U84_RS01170/A4U84_RS02890/A4U84_RS10465/A4U84_RS06980/A4U84_RS03810/A4U84_RS05270/Novel00205/A4U84_RS07740/A4U84_RS06375/A4U84_RS09780/Novel00219/Novel00206/Novel00161/Novel00083	pgi/gltB/A4U84_RS01170/accA/ushA/leuA/metE/A4U84_RS05270/-/hisIE/ilvC/folA/-/-/-/-	16	8	A4U84_RS10465/A4U84_RS03810/Novel00205/A4U84_RS09780/Novel00219/Novel00206/Novel00161/Novel00083	8	A4U84_RS07505/A4U84_RS04085/A4U84_RS01170/A4U84_RS02890/A4U84_RS06980/A4U84_RS05270/A4U84_RS07740/A4U84_RS06375
BP	GO:0006629	lipid metabolic process	9/268	32/872	0.692374388172854	0.91970032552829	A4U84_RS10460/A4U84_RS02890/A4U84_RS09280/A4U84_RS06345/A4U84_RS01280/A4U84_RS09170/A4U84_RS01995/Novel00218/Novel00161	A4U84_RS10460/accA/pgsA/glpQ/murG/cysQ/A4U84_RS01995/-/-	9	7	A4U84_RS10460/A4U84_RS09280/A4U84_RS06345/A4U84_RS09170/A4U84_RS01995/Novel00218/Novel00161	2	A4U84_RS02890/A4U84_RS01280
BP	GO:0044267	cellular protein metabolic process	29/268	100/872	0.693508670627075	0.91970032552829	A4U84_RS06680/A4U84_RS03415/A4U84_RS08430/A4U84_RS07600/A4U84_RS09885/A4U84_RS05385/A4U84_RS00545/A4U84_RS05015/A4U84_RS10370/A4U84_RS06135/A4U84_RS10695/A4U84_RS09925/A4U84_RS05650/A4U84_RS07040/A4U84_RS03685/A4U84_RS06705/A4U84_RS06095/A4U84_RS06150/A4U84_RS09365/A4U84_RS05655/A4U84_RS06215/A4U84_RS10055/A4U84_RS06090/A4U84_RS09165/Novel00160/A4U84_RS03820/Novel00161/Novel00158/Novel00117	tyrS/hslV/ileS/rpsU/serS/A4U84_RS05385/lysS/glyS/A4U84_RS10370/rpsN/moaA/rplY/ykgO/infA/rpmG/aspS/rpmJ/rplN/prfA/A4U84_RS05655/rpmF/moeA/rpsM/prfB/-/rpsT/-/-/-	29	12	A4U84_RS06135/A4U84_RS10695/A4U84_RS06705/A4U84_RS06095/A4U84_RS06150/A4U84_RS06215/A4U84_RS10055/A4U84_RS06090/Novel00160/Novel00161/Novel00158/Novel00117	17	A4U84_RS06680/A4U84_RS03415/A4U84_RS08430/A4U84_RS07600/A4U84_RS09885/A4U84_RS05385/A4U84_RS00545/A4U84_RS05015/A4U84_RS10370/A4U84_RS09925/A4U84_RS05650/A4U84_RS07040/A4U84_RS03685/A4U84_RS09365/A4U84_RS05655/A4U84_RS09165/A4U84_RS03820
BP	GO:0006260	DNA replication	5/268	18/872	0.69383306628284	0.91970032552829	A4U84_RS05720/A4U84_RS07595/A4U84_RS01835/A4U84_RS03860/A4U84_RS05715	dnaA/dnaG/dnaX/A4U84_RS03860/dnaN	5	4	A4U84_RS05720/A4U84_RS07595/A4U84_RS03860/A4U84_RS05715	1	A4U84_RS01835
BP	GO:1901360	organic cyclic compound metabolic process	99/268	332/872	0.702933926521945	0.91970032552829	A4U84_RS02865/A4U84_RS01510/A4U84_RS00835/A4U84_RS03670/A4U84_RS06680/A4U84_RS07505/A4U84_RS07560/A4U84_RS01810/A4U84_RS09240/A4U84_RS05850/A4U84_RS04375/A4U84_RS08430/A4U84_RS09650/A4U84_RS05720/A4U84_RS05855/A4U84_RS09765/A4U84_RS01500/A4U84_RS06500/A4U84_RS02745/A4U84_RS09885/A4U84_RS05235/A4U84_RS10465/A4U84_RS06510/A4U84_RS02145/A4U84_RS05385/Novel00148/A4U84_RS02875/A4U84_RS10565/A4U84_RS11…	cysB/dusC/A4U84_RS00835/A4U84_RS03670/tyrS/pgi/recA/sbcB/rho/atpA/A4U84_RS04375/ileS/truC/dnaA/atpH/nth/truA/A4U84_RS06500/greB/serS/arcA/ushA/A4U84_RS06510/fur/A4U84_RS05385/-/A4U84_RS02875/cmk/A4U84_RS11095/pcnB/gltX/A4U84_RS08295/dnaG/trmA/A4U84_RS10455/folP/dnaX/A4U84_RS06775/rpoB/lysS/argR/atpF/A4U84_RS06895/glyS/hemH/hpt/rnpA/moaA/-/greA/A4U84_RS01855/gpt/-/A4U84_RS05145/A4U84_RS09010/deoD/…	99	50	A4U84_RS01510/A4U84_RS03670/A4U84_RS05850/A4U84_RS05720/A4U84_RS05855/A4U84_RS01500/A4U84_RS10465/Novel00148/A4U84_RS10565/A4U84_RS11095/A4U84_RS07595/A4U84_RS04635/A4U84_RS04890/A4U84_RS05860/A4U84_RS03975/A4U84_RS10695/Novel00098/A4U84_RS08545/Novel00087/A4U84_RS09010/A4U84_RS07730/A4U84_RS03860/A4U84_RS05870/A4U84_RS06705/A4U84_RS00895/A4U84_RS05845/A4U84_RS05715/A4U84_RS04800/A4U84_RS07280/A4…	49	A4U84_RS02865/A4U84_RS00835/A4U84_RS06680/A4U84_RS07505/A4U84_RS07560/A4U84_RS01810/A4U84_RS09240/A4U84_RS04375/A4U84_RS08430/A4U84_RS09650/A4U84_RS09765/A4U84_RS06500/A4U84_RS02745/A4U84_RS09885/A4U84_RS05235/A4U84_RS06510/A4U84_RS02145/A4U84_RS05385/A4U84_RS02875/A4U84_RS00715/A4U84_RS02695/A4U84_RS08295/A4U84_RS10455/A4U84_RS08780/A4U84_RS01835/A4U84_RS06775/A4U84_RS00545/A4U84_RS08950/A4U84_R…
BP	GO:0001522	pseudouridine synthesis	3/268	11/872	0.70731235422701	0.91970032552829	A4U84_RS09650/A4U84_RS01500/Novel00045	truC/truA/-	3	2	A4U84_RS01500/Novel00045	1	A4U84_RS09650
BP	GO:0015074	DNA integration	3/268	11/872	0.70731235422701	0.91970032552829	A4U84_RS04800/A4U84_RS05915/A4U84_RS08175	xerD/A4U84_RS05915/A4U84_RS08175	3	2	A4U84_RS04800/A4U84_RS05915	1	A4U84_RS08175
BP	GO:0019318	hexose metabolic process	3/268	11/872	0.70731235422701	0.91970032552829	A4U84_RS07505/Novel00205/Novel00206	pgi/-/-	3	2	Novel00205/Novel00206	1	A4U84_RS07505
BP	GO:1901576	organic substance biosynthetic process	87/268	293/872	0.708609824408829	0.91970032552829	A4U84_RS02865/A4U84_RS00835/A4U84_RS03670/A4U84_RS10460/A4U84_RS06680/A4U84_RS07505/A4U84_RS04085/A4U84_RS09240/A4U84_RS05850/A4U84_RS08430/A4U84_RS01170/A4U84_RS05720/A4U84_RS05855/A4U84_RS07600/A4U84_RS02745/A4U84_RS09885/A4U84_RS02890/A4U84_RS05235/A4U84_RS10465/A4U84_RS06980/A4U84_RS03810/A4U84_RS02145/A4U84_RS05385/A4U84_RS02875/A4U84_RS08295/A4U84_RS07595/A4U84_RS10455/A4U84_RS09280/A4U84_R…	cysB/A4U84_RS00835/A4U84_RS03670/A4U84_RS10460/tyrS/pgi/gltB/rho/atpA/ileS/A4U84_RS01170/dnaA/atpH/rpsU/greB/serS/accA/arcA/ushA/leuA/metE/fur/A4U84_RS05385/A4U84_RS02875/A4U84_RS08295/dnaG/A4U84_RS10455/pgsA/dnaX/rpoB/lysS/argR/atpF/A4U84_RS06895/glyS/A4U84_RS05270/hemH/rpsN/moaA/rplY/-/greA/A4U84_RS01855/ykgO/A4U84_RS05145/A4U84_RS09010/A4U84_RS03860/-/infA/atpB/rpmG/aspS/rpmJ/agaR/atpG/rplN/dn…	87	44	A4U84_RS03670/A4U84_RS10460/A4U84_RS05850/A4U84_RS05720/A4U84_RS05855/A4U84_RS10465/A4U84_RS03810/A4U84_RS07595/A4U84_RS09280/A4U84_RS04890/A4U84_RS05860/A4U84_RS06135/A4U84_RS10695/Novel00098/A4U84_RS09010/A4U84_RS03860/Novel00205/A4U84_RS05870/A4U84_RS06705/A4U84_RS06095/A4U84_RS00895/A4U84_RS05845/A4U84_RS06150/A4U84_RS05715/A4U84_RS06215/A4U84_RS10055/A4U84_RS09780/A4U84_RS06090/Novel00151/No…	43	A4U84_RS02865/A4U84_RS00835/A4U84_RS06680/A4U84_RS07505/A4U84_RS04085/A4U84_RS09240/A4U84_RS08430/A4U84_RS01170/A4U84_RS07600/A4U84_RS02745/A4U84_RS09885/A4U84_RS02890/A4U84_RS05235/A4U84_RS06980/A4U84_RS02145/A4U84_RS05385/A4U84_RS02875/A4U84_RS08295/A4U84_RS10455/A4U84_RS01835/A4U84_RS00545/A4U84_RS08950/A4U84_RS06895/A4U84_RS05015/A4U84_RS05270/A4U84_RS04605/A4U84_RS09925/A4U84_RS08335/A4U84_R…
BP	GO:0006310	DNA recombination	10/268	36/872	0.712680386076902	0.91970032552829	Novel00148/A4U84_RS11095/A4U84_RS04800/A4U84_RS07745/A4U84_RS08415/A4U84_RS01975/A4U84_RS05675/A4U84_RS03205/A4U84_RS03780/A4U84_RS08175	-/A4U84_RS11095/xerD/tnpA/A4U84_RS08415/A4U84_RS01975/A4U84_RS05675/A4U84_RS03205/A4U84_RS03780/A4U84_RS08175	10	8	Novel00148/A4U84_RS11095/A4U84_RS04800/A4U84_RS08415/A4U84_RS01975/A4U84_RS05675/A4U84_RS03205/A4U84_RS03780	2	A4U84_RS07745/A4U84_RS08175
BP	GO:0006091	generation of precursor metabolites and energy	4/268	15/872	0.72617845960301	0.91970032552829	A4U84_RS07505/A4U84_RS01565/A4U84_RS02680/Novel00083	pgi/A4U84_RS01565/A4U84_RS02680/-	4	2	A4U84_RS01565/Novel00083	2	A4U84_RS07505/A4U84_RS02680
BP	GO:0006644	phospholipid metabolic process	4/268	15/872	0.72617845960301	0.91970032552829	A4U84_RS10460/A4U84_RS09280/A4U84_RS09170/Novel00218	A4U84_RS10460/pgsA/cysQ/-	4	4	A4U84_RS10460/A4U84_RS09280/A4U84_RS09170/Novel00218	0
BP	GO:0032787	monocarboxylic acid metabolic process	4/268	15/872	0.72617845960301	0.91970032552829	A4U84_RS07505/A4U84_RS02890/Novel00161/Novel00083	pgi/accA/-/-	4	2	Novel00161/Novel00083	2	A4U84_RS07505/A4U84_RS02890
BP	GO:0006807	nitrogen compound metabolic process	136/268	455/872	0.738193044428362	0.91970032552829	A4U84_RS02865/A4U84_RS01510/A4U84_RS00835/A4U84_RS03670/A4U84_RS06680/A4U84_RS07505/A4U84_RS04085/A4U84_RS07560/A4U84_RS03140/A4U84_RS01810/A4U84_RS09240/A4U84_RS03415/A4U84_RS05850/A4U84_RS04375/A4U84_RS08430/A4U84_RS01170/A4U84_RS09650/A4U84_RS05720/A4U84_RS05855/A4U84_RS07600/A4U84_RS09765/A4U84_RS01145/A4U84_RS10000/A4U84_RS03900/A4U84_RS01500/A4U84_RS03545/A4U84_RS06500/A4U84_RS02745/A4U84_R…	cysB/dusC/A4U84_RS00835/A4U84_RS03670/tyrS/pgi/gltB/recA/sohB/sbcB/rho/hslV/atpA/A4U84_RS04375/ileS/A4U84_RS01170/truC/dnaA/atpH/rpsU/nth/A4U84_RS01145/mltA/murI/truA/thrA/A4U84_RS06500/greB/serS/A4U84_RS02455/prlC/arcA/ushA/leuA/A4U84_RS06510/metE/fur/A4U84_RS05385/-/A4U84_RS02875/cmk/A4U84_RS11095/pcnB/gltX/A4U84_RS08295/dnaG/trmA/A4U84_RS10455/folP/dnaX/A4U84_RS06775/rpoB/clpB/lysS/argR/atpF/A…	136	62	A4U84_RS01510/A4U84_RS03670/A4U84_RS05850/A4U84_RS05720/A4U84_RS05855/A4U84_RS01500/A4U84_RS06155/A4U84_RS10465/A4U84_RS03810/Novel00148/A4U84_RS10565/A4U84_RS11095/A4U84_RS07595/A4U84_RS04635/A4U84_RS04890/A4U84_RS05860/A4U84_RS06135/A4U84_RS03975/A4U84_RS10695/Novel00098/A4U84_RS08545/Novel00087/A4U84_RS09010/A4U84_RS07730/A4U84_RS03860/A4U84_RS05870/A4U84_RS06705/A4U84_RS06095/A4U84_RS00895/A4…	74	A4U84_RS02865/A4U84_RS00835/A4U84_RS06680/A4U84_RS07505/A4U84_RS04085/A4U84_RS07560/A4U84_RS03140/A4U84_RS01810/A4U84_RS09240/A4U84_RS03415/A4U84_RS04375/A4U84_RS08430/A4U84_RS01170/A4U84_RS09650/A4U84_RS07600/A4U84_RS09765/A4U84_RS01145/A4U84_RS10000/A4U84_RS03900/A4U84_RS03545/A4U84_RS06500/A4U84_RS02745/A4U84_RS09885/A4U84_RS02455/A4U84_RS05235/A4U84_RS06980/A4U84_RS06510/A4U84_RS02145/A4U84_R…
BP	GO:1901566	organonitrogen compound biosynthetic process	48/268	166/872	0.743240042410355	0.91970032552829	A4U84_RS06680/A4U84_RS07505/A4U84_RS04085/A4U84_RS05850/A4U84_RS08430/A4U84_RS01170/A4U84_RS05855/A4U84_RS07600/A4U84_RS09885/A4U84_RS06980/A4U84_RS03810/A4U84_RS05385/A4U84_RS00545/A4U84_RS05860/A4U84_RS05015/A4U84_RS05270/A4U84_RS04605/A4U84_RS06135/A4U84_RS10695/A4U84_RS09925/A4U84_RS05650/A4U84_RS09010/A4U84_RS07040/A4U84_RS05870/A4U84_RS03685/A4U84_RS06705/A4U84_RS06095/A4U84_RS05845/A4U84_R…	tyrS/pgi/gltB/atpA/ileS/A4U84_RS01170/atpH/rpsU/serS/leuA/metE/A4U84_RS05385/lysS/atpF/glyS/A4U84_RS05270/hemH/rpsN/moaA/rplY/ykgO/A4U84_RS09010/infA/atpB/rpmG/aspS/rpmJ/atpG/rplN/prfA/A4U84_RS05655/rpmF/hisIE/ilvC/moeA/folA/rpsM/-/lgt/prfB/-/rpsT/-/-/-/-/-/-	48	25	A4U84_RS05850/A4U84_RS05855/A4U84_RS03810/A4U84_RS05860/A4U84_RS06135/A4U84_RS10695/A4U84_RS09010/A4U84_RS05870/A4U84_RS06705/A4U84_RS06095/A4U84_RS05845/A4U84_RS06150/A4U84_RS06215/A4U84_RS10055/A4U84_RS09780/A4U84_RS06090/Novel00151/A4U84_RS02160/Novel00160/Novel00161/Novel00118/Novel00158/Novel00083/Novel00153/Novel00117	23	A4U84_RS06680/A4U84_RS07505/A4U84_RS04085/A4U84_RS08430/A4U84_RS01170/A4U84_RS07600/A4U84_RS09885/A4U84_RS06980/A4U84_RS05385/A4U84_RS00545/A4U84_RS05015/A4U84_RS05270/A4U84_RS04605/A4U84_RS09925/A4U84_RS05650/A4U84_RS07040/A4U84_RS03685/A4U84_RS09365/A4U84_RS05655/A4U84_RS07740/A4U84_RS06375/A4U84_RS09165/A4U84_RS03820
BP	GO:0009116	nucleoside metabolic process	5/268	19/872	0.743338440881043	0.91970032552829	A4U84_RS00090/A4U84_RS08545/A4U84_RS07730/A4U84_RS10055/Novel00119	hpt/gpt/deoD/moeA/-	5	4	A4U84_RS08545/A4U84_RS07730/A4U84_RS10055/Novel00119	1	A4U84_RS00090
BP	GO:0009451	RNA modification	5/268	19/872	0.743338440881043	0.91970032552829	A4U84_RS09650/A4U84_RS01500/Novel00087/Novel00045/Novel00005	truC/truA/-/-/-	5	4	A4U84_RS01500/Novel00087/Novel00045/Novel00005	1	A4U84_RS09650
BP	GO:1901607	alpha-amino acid biosynthetic process	5/268	19/872	0.743338440881043	0.91970032552829	A4U84_RS04085/A4U84_RS06980/A4U84_RS03810/A4U84_RS05270/A4U84_RS07740	gltB/leuA/metE/A4U84_RS05270/hisIE	5	1	A4U84_RS03810	4	A4U84_RS04085/A4U84_RS06980/A4U84_RS05270/A4U84_RS07740
BP	GO:1901657	glycosyl compound metabolic process	5/268	19/872	0.743338440881043	0.91970032552829	A4U84_RS00090/A4U84_RS08545/A4U84_RS07730/A4U84_RS10055/Novel00119	hpt/gpt/deoD/moeA/-	5	4	A4U84_RS08545/A4U84_RS07730/A4U84_RS10055/Novel00119	1	A4U84_RS00090
BP	GO:0044249	cellular biosynthetic process	85/268	289/872	0.74915112088875	0.91970032552829	A4U84_RS02865/A4U84_RS00835/A4U84_RS03670/A4U84_RS10460/A4U84_RS06680/A4U84_RS07505/A4U84_RS04085/A4U84_RS09240/A4U84_RS05850/A4U84_RS08430/A4U84_RS01170/A4U84_RS05720/A4U84_RS05855/A4U84_RS07600/A4U84_RS02745/A4U84_RS09885/A4U84_RS02890/A4U84_RS05235/A4U84_RS10465/A4U84_RS06980/A4U84_RS03810/A4U84_RS02145/A4U84_RS05385/A4U84_RS02875/A4U84_RS08295/A4U84_RS07595/A4U84_RS10455/A4U84_RS09280/A4U84_R…	cysB/A4U84_RS00835/A4U84_RS03670/A4U84_RS10460/tyrS/pgi/gltB/rho/atpA/ileS/A4U84_RS01170/dnaA/atpH/rpsU/greB/serS/accA/arcA/ushA/leuA/metE/fur/A4U84_RS05385/A4U84_RS02875/A4U84_RS08295/dnaG/A4U84_RS10455/pgsA/dnaX/rpoB/lysS/argR/atpF/A4U84_RS06895/glyS/A4U84_RS05270/hemH/rpsN/moaA/rplY/-/greA/A4U84_RS01855/ykgO/A4U84_RS05145/A4U84_RS09010/A4U84_RS03860/infA/atpB/rpmG/aspS/rpmJ/agaR/atpG/rplN/dnaN…	85	42	A4U84_RS03670/A4U84_RS10460/A4U84_RS05850/A4U84_RS05720/A4U84_RS05855/A4U84_RS10465/A4U84_RS03810/A4U84_RS07595/A4U84_RS09280/A4U84_RS04890/A4U84_RS05860/A4U84_RS06135/A4U84_RS10695/Novel00098/A4U84_RS09010/A4U84_RS03860/A4U84_RS05870/A4U84_RS06705/A4U84_RS06095/A4U84_RS00895/A4U84_RS05845/A4U84_RS06150/A4U84_RS05715/A4U84_RS06215/A4U84_RS10055/A4U84_RS09780/A4U84_RS06090/Novel00151/Novel00219/No…	43	A4U84_RS02865/A4U84_RS00835/A4U84_RS06680/A4U84_RS07505/A4U84_RS04085/A4U84_RS09240/A4U84_RS08430/A4U84_RS01170/A4U84_RS07600/A4U84_RS02745/A4U84_RS09885/A4U84_RS02890/A4U84_RS05235/A4U84_RS06980/A4U84_RS02145/A4U84_RS05385/A4U84_RS02875/A4U84_RS08295/A4U84_RS10455/A4U84_RS01835/A4U84_RS00545/A4U84_RS08950/A4U84_RS06895/A4U84_RS05015/A4U84_RS05270/A4U84_RS04605/A4U84_RS09925/A4U84_RS08335/A4U84_R…
BP	GO:0006412	translation	25/268	89/872	0.753298670600788	0.91970032552829	A4U84_RS06680/A4U84_RS08430/A4U84_RS07600/A4U84_RS09885/A4U84_RS05385/A4U84_RS00545/A4U84_RS05015/A4U84_RS06135/A4U84_RS09925/A4U84_RS05650/A4U84_RS07040/A4U84_RS03685/A4U84_RS06705/A4U84_RS06095/A4U84_RS06150/A4U84_RS09365/A4U84_RS05655/A4U84_RS06215/A4U84_RS06090/A4U84_RS09165/Novel00160/A4U84_RS03820/Novel00161/Novel00158/Novel00117	tyrS/ileS/rpsU/serS/A4U84_RS05385/lysS/glyS/rpsN/rplY/ykgO/infA/rpmG/aspS/rpmJ/rplN/prfA/A4U84_RS05655/rpmF/rpsM/prfB/-/rpsT/-/-/-	25	10	A4U84_RS06135/A4U84_RS06705/A4U84_RS06095/A4U84_RS06150/A4U84_RS06215/A4U84_RS06090/Novel00160/Novel00161/Novel00158/Novel00117	15	A4U84_RS06680/A4U84_RS08430/A4U84_RS07600/A4U84_RS09885/A4U84_RS05385/A4U84_RS00545/A4U84_RS05015/A4U84_RS09925/A4U84_RS05650/A4U84_RS07040/A4U84_RS03685/A4U84_RS09365/A4U84_RS05655/A4U84_RS09165/A4U84_RS03820
BP	GO:0006518	peptide metabolic process	25/268	89/872	0.753298670600788	0.91970032552829	A4U84_RS06680/A4U84_RS08430/A4U84_RS07600/A4U84_RS09885/A4U84_RS05385/A4U84_RS00545/A4U84_RS05015/A4U84_RS06135/A4U84_RS09925/A4U84_RS05650/A4U84_RS07040/A4U84_RS03685/A4U84_RS06705/A4U84_RS06095/A4U84_RS06150/A4U84_RS09365/A4U84_RS05655/A4U84_RS06215/A4U84_RS06090/A4U84_RS09165/Novel00160/A4U84_RS03820/Novel00161/Novel00158/Novel00117	tyrS/ileS/rpsU/serS/A4U84_RS05385/lysS/glyS/rpsN/rplY/ykgO/infA/rpmG/aspS/rpmJ/rplN/prfA/A4U84_RS05655/rpmF/rpsM/prfB/-/rpsT/-/-/-	25	10	A4U84_RS06135/A4U84_RS06705/A4U84_RS06095/A4U84_RS06150/A4U84_RS06215/A4U84_RS06090/Novel00160/Novel00161/Novel00158/Novel00117	15	A4U84_RS06680/A4U84_RS08430/A4U84_RS07600/A4U84_RS09885/A4U84_RS05385/A4U84_RS00545/A4U84_RS05015/A4U84_RS09925/A4U84_RS05650/A4U84_RS07040/A4U84_RS03685/A4U84_RS09365/A4U84_RS05655/A4U84_RS09165/A4U84_RS03820
BP	GO:0043043	peptide biosynthetic process	25/268	89/872	0.753298670600788	0.91970032552829	A4U84_RS06680/A4U84_RS08430/A4U84_RS07600/A4U84_RS09885/A4U84_RS05385/A4U84_RS00545/A4U84_RS05015/A4U84_RS06135/A4U84_RS09925/A4U84_RS05650/A4U84_RS07040/A4U84_RS03685/A4U84_RS06705/A4U84_RS06095/A4U84_RS06150/A4U84_RS09365/A4U84_RS05655/A4U84_RS06215/A4U84_RS06090/A4U84_RS09165/Novel00160/A4U84_RS03820/Novel00161/Novel00158/Novel00117	tyrS/ileS/rpsU/serS/A4U84_RS05385/lysS/glyS/rpsN/rplY/ykgO/infA/rpmG/aspS/rpmJ/rplN/prfA/A4U84_RS05655/rpmF/rpsM/prfB/-/rpsT/-/-/-	25	10	A4U84_RS06135/A4U84_RS06705/A4U84_RS06095/A4U84_RS06150/A4U84_RS06215/A4U84_RS06090/Novel00160/Novel00161/Novel00158/Novel00117	15	A4U84_RS06680/A4U84_RS08430/A4U84_RS07600/A4U84_RS09885/A4U84_RS05385/A4U84_RS00545/A4U84_RS05015/A4U84_RS09925/A4U84_RS05650/A4U84_RS07040/A4U84_RS03685/A4U84_RS09365/A4U84_RS05655/A4U84_RS09165/A4U84_RS03820
BP	GO:0010467	gene expression	57/268	197/872	0.760185121070479	0.91970032552829	A4U84_RS02865/A4U84_RS01510/A4U84_RS00835/A4U84_RS03670/A4U84_RS06680/A4U84_RS09240/A4U84_RS08430/A4U84_RS07600/A4U84_RS02745/A4U84_RS09885/A4U84_RS05235/A4U84_RS02145/A4U84_RS05385/A4U84_RS02875/A4U84_RS00715/A4U84_RS08295/A4U84_RS04635/A4U84_RS10455/A4U84_RS04890/A4U84_RS00545/A4U84_RS08950/A4U84_RS06895/A4U84_RS05015/A4U84_RS06135/A4U84_RS03975/A4U84_RS09925/Novel00098/A4U84_RS08335/A4U84_RS01…	cysB/dusC/A4U84_RS00835/A4U84_RS03670/tyrS/rho/ileS/rpsU/greB/serS/arcA/fur/A4U84_RS05385/A4U84_RS02875/pcnB/A4U84_RS08295/trmA/A4U84_RS10455/rpoB/lysS/argR/A4U84_RS06895/glyS/rpsN/rnpA/rplY/-/greA/A4U84_RS01855/-/ykgO/A4U84_RS05145/infA/rpmG/aspS/rpmJ/agaR/trmJ/rplN/prfA/A4U84_RS05655/rpmF/metJ/A4U84_RS09685/A4U84_RS08610/rpsM/-/hfq/-/A4U84_RS01030/prfB/-/rpsT/-/-/-/-	57	22	A4U84_RS01510/A4U84_RS03670/A4U84_RS04635/A4U84_RS04890/A4U84_RS06135/A4U84_RS03975/Novel00098/Novel00087/A4U84_RS06705/A4U84_RS06095/A4U84_RS00895/A4U84_RS06150/A4U84_RS06215/A4U84_RS06090/Novel00133/Novel00120/A4U84_RS01030/Novel00160/Novel00161/Novel00158/Novel00005/Novel00117	35	A4U84_RS02865/A4U84_RS00835/A4U84_RS06680/A4U84_RS09240/A4U84_RS08430/A4U84_RS07600/A4U84_RS02745/A4U84_RS09885/A4U84_RS05235/A4U84_RS02145/A4U84_RS05385/A4U84_RS02875/A4U84_RS00715/A4U84_RS08295/A4U84_RS10455/A4U84_RS00545/A4U84_RS08950/A4U84_RS06895/A4U84_RS05015/A4U84_RS09925/A4U84_RS08335/A4U84_RS01855/A4U84_RS05650/A4U84_RS05145/A4U84_RS07040/A4U84_RS03685/A4U84_RS01040/A4U84_RS09365/A4U84_R…
BP	GO:0008033	tRNA processing	3/268	12/872	0.766201329409035	0.91970032552829	A4U84_RS01510/A4U84_RS03975/Novel00005	dusC/rnpA/-	3	3	A4U84_RS01510/A4U84_RS03975/Novel00005	0
BP	GO:0065008	regulation of biological quality	3/268	12/872	0.766201329409035	0.91970032552829	A4U84_RS09460/A4U84_RS03965/A4U84_RS08960	A4U84_RS09460/nhaA/A4U84_RS08960	3	1	A4U84_RS03965	2	A4U84_RS09460/A4U84_RS08960
BP	GO:0043604	amide biosynthetic process	26/268	93/872	0.766416937940242	0.91970032552829	A4U84_RS06680/A4U84_RS08430/A4U84_RS07600/A4U84_RS09885/A4U84_RS05385/A4U84_RS00545/A4U84_RS05015/A4U84_RS06135/A4U84_RS09925/A4U84_RS05650/A4U84_RS07040/A4U84_RS03685/A4U84_RS06705/A4U84_RS06095/A4U84_RS06150/A4U84_RS09365/A4U84_RS05655/A4U84_RS06215/A4U84_RS09780/A4U84_RS06090/A4U84_RS09165/Novel00160/A4U84_RS03820/Novel00161/Novel00158/Novel00117	tyrS/ileS/rpsU/serS/A4U84_RS05385/lysS/glyS/rpsN/rplY/ykgO/infA/rpmG/aspS/rpmJ/rplN/prfA/A4U84_RS05655/rpmF/folA/rpsM/prfB/-/rpsT/-/-/-	26	11	A4U84_RS06135/A4U84_RS06705/A4U84_RS06095/A4U84_RS06150/A4U84_RS06215/A4U84_RS09780/A4U84_RS06090/Novel00160/Novel00161/Novel00158/Novel00117	15	A4U84_RS06680/A4U84_RS08430/A4U84_RS07600/A4U84_RS09885/A4U84_RS05385/A4U84_RS00545/A4U84_RS05015/A4U84_RS09925/A4U84_RS05650/A4U84_RS07040/A4U84_RS03685/A4U84_RS09365/A4U84_RS05655/A4U84_RS09165/A4U84_RS03820
BP	GO:0009108	coenzyme biosynthetic process	4/268	16/872	0.775989654149395	0.926042902189333	A4U84_RS07505/A4U84_RS10695/A4U84_RS09780/Novel00083	pgi/moaA/folA/-	4	3	A4U84_RS10695/A4U84_RS09780/Novel00083	1	A4U84_RS07505
BP	GO:0043603	cellular amide metabolic process	26/268	94/872	0.787503030294838	0.934618981009258	A4U84_RS06680/A4U84_RS08430/A4U84_RS07600/A4U84_RS09885/A4U84_RS05385/A4U84_RS00545/A4U84_RS05015/A4U84_RS06135/A4U84_RS09925/A4U84_RS05650/A4U84_RS07040/A4U84_RS03685/A4U84_RS06705/A4U84_RS06095/A4U84_RS06150/A4U84_RS09365/A4U84_RS05655/A4U84_RS06215/A4U84_RS09780/A4U84_RS06090/A4U84_RS09165/Novel00160/A4U84_RS03820/Novel00161/Novel00158/Novel00117	tyrS/ileS/rpsU/serS/A4U84_RS05385/lysS/glyS/rpsN/rplY/ykgO/infA/rpmG/aspS/rpmJ/rplN/prfA/A4U84_RS05655/rpmF/folA/rpsM/prfB/-/rpsT/-/-/-	26	11	A4U84_RS06135/A4U84_RS06705/A4U84_RS06095/A4U84_RS06150/A4U84_RS06215/A4U84_RS09780/A4U84_RS06090/Novel00160/Novel00161/Novel00158/Novel00117	15	A4U84_RS06680/A4U84_RS08430/A4U84_RS07600/A4U84_RS09885/A4U84_RS05385/A4U84_RS00545/A4U84_RS05015/A4U84_RS09925/A4U84_RS05650/A4U84_RS07040/A4U84_RS03685/A4U84_RS09365/A4U84_RS05655/A4U84_RS09165/A4U84_RS03820
BP	GO:0034641	cellular nitrogen compound metabolic process	114/268	388/872	0.801932170718745	0.942580907597237	A4U84_RS02865/A4U84_RS01510/A4U84_RS00835/A4U84_RS03670/A4U84_RS06680/A4U84_RS07505/A4U84_RS07560/A4U84_RS01810/A4U84_RS09240/A4U84_RS05850/A4U84_RS04375/A4U84_RS08430/A4U84_RS09650/A4U84_RS05720/A4U84_RS05855/A4U84_RS07600/A4U84_RS09765/A4U84_RS01500/A4U84_RS06500/A4U84_RS02745/A4U84_RS09885/A4U84_RS05235/A4U84_RS10465/A4U84_RS06510/A4U84_RS02145/A4U84_RS05385/Novel00148/A4U84_RS02875/A4U84_RS10…	cysB/dusC/A4U84_RS00835/A4U84_RS03670/tyrS/pgi/recA/sbcB/rho/atpA/A4U84_RS04375/ileS/truC/dnaA/atpH/rpsU/nth/truA/A4U84_RS06500/greB/serS/arcA/ushA/A4U84_RS06510/fur/A4U84_RS05385/-/A4U84_RS02875/cmk/A4U84_RS11095/pcnB/gltX/A4U84_RS08295/dnaG/trmA/A4U84_RS10455/dnaX/A4U84_RS06775/rpoB/lysS/argR/atpF/A4U84_RS06895/glyS/hemH/rpsN/hpt/rnpA/rplY/-/greA/A4U84_RS01855/gpt/-/ykgO/A4U84_RS05145/A4U84_RS0…	114	57	A4U84_RS01510/A4U84_RS03670/A4U84_RS05850/A4U84_RS05720/A4U84_RS05855/A4U84_RS01500/A4U84_RS10465/Novel00148/A4U84_RS10565/A4U84_RS11095/A4U84_RS07595/A4U84_RS04635/A4U84_RS04890/A4U84_RS05860/A4U84_RS06135/A4U84_RS03975/Novel00098/A4U84_RS08545/Novel00087/A4U84_RS09010/A4U84_RS07730/A4U84_RS03860/A4U84_RS05870/A4U84_RS06705/A4U84_RS06095/A4U84_RS00895/A4U84_RS05845/A4U84_RS06150/A4U84_RS05715/A4…	57	A4U84_RS02865/A4U84_RS00835/A4U84_RS06680/A4U84_RS07505/A4U84_RS07560/A4U84_RS01810/A4U84_RS09240/A4U84_RS04375/A4U84_RS08430/A4U84_RS09650/A4U84_RS07600/A4U84_RS09765/A4U84_RS06500/A4U84_RS02745/A4U84_RS09885/A4U84_RS05235/A4U84_RS06510/A4U84_RS02145/A4U84_RS05385/A4U84_RS02875/A4U84_RS00715/A4U84_RS02695/A4U84_RS08295/A4U84_RS10455/A4U84_RS01835/A4U84_RS06775/A4U84_RS00545/A4U84_RS08950/A4U84_R…
BP	GO:0019538	protein metabolic process	36/268	129/872	0.803633596113461	0.942580907597237	A4U84_RS06680/A4U84_RS03140/A4U84_RS03415/A4U84_RS08430/A4U84_RS07600/A4U84_RS01145/A4U84_RS09885/A4U84_RS06155/A4U84_RS05385/A4U84_RS00960/A4U84_RS00545/A4U84_RS05015/A4U84_RS10370/A4U84_RS06135/A4U84_RS10695/A4U84_RS09925/A4U84_RS05650/A4U84_RS07040/A4U84_RS03685/A4U84_RS06705/A4U84_RS06095/A4U84_RS06150/A4U84_RS09365/A4U84_RS05655/A4U84_RS06215/A4U84_RS08635/A4U84_RS10055/A4U84_RS06090/A4U84_R…	tyrS/sohB/hslV/ileS/rpsU/A4U84_RS01145/serS/prlC/A4U84_RS05385/clpB/lysS/glyS/A4U84_RS10370/rpsN/moaA/rplY/ykgO/infA/rpmG/aspS/rpmJ/rplN/prfA/A4U84_RS05655/rpmF/A4U84_RS08635/moeA/rpsM/A4U84_RS03365/lgt/prfB/-/rpsT/-/-/-	36	15	A4U84_RS06155/A4U84_RS06135/A4U84_RS10695/A4U84_RS06705/A4U84_RS06095/A4U84_RS06150/A4U84_RS06215/A4U84_RS08635/A4U84_RS10055/A4U84_RS06090/A4U84_RS02160/Novel00160/Novel00161/Novel00158/Novel00117	21	A4U84_RS06680/A4U84_RS03140/A4U84_RS03415/A4U84_RS08430/A4U84_RS07600/A4U84_RS01145/A4U84_RS09885/A4U84_RS05385/A4U84_RS00960/A4U84_RS00545/A4U84_RS05015/A4U84_RS10370/A4U84_RS09925/A4U84_RS05650/A4U84_RS07040/A4U84_RS03685/A4U84_RS09365/A4U84_RS05655/A4U84_RS03365/A4U84_RS09165/A4U84_RS03820
BP	GO:0005996	monosaccharide metabolic process	3/268	13/872	0.815092873920622	0.942580907597237	A4U84_RS07505/Novel00205/Novel00206	pgi/-/-	3	2	Novel00205/Novel00206	1	A4U84_RS07505
BP	GO:0008654	phospholipid biosynthetic process	3/268	13/872	0.815092873920622	0.942580907597237	A4U84_RS10460/A4U84_RS09280/Novel00218	A4U84_RS10460/pgsA/-	3	3	A4U84_RS10460/A4U84_RS09280/Novel00218	0
BP	GO:0043170	macromolecule metabolic process	102/268	351/872	0.829981966329131	0.942580907597237	A4U84_RS02865/A4U84_RS01510/A4U84_RS00835/A4U84_RS03670/A4U84_RS06680/A4U84_RS07560/A4U84_RS03140/A4U84_RS01810/A4U84_RS09240/A4U84_RS03415/A4U84_RS04375/A4U84_RS08430/A4U84_RS09650/A4U84_RS05720/A4U84_RS07600/A4U84_RS09765/A4U84_RS01145/A4U84_RS10000/A4U84_RS01500/A4U84_RS06500/A4U84_RS02745/A4U84_RS09885/A4U84_RS02455/A4U84_RS06155/A4U84_RS05235/A4U84_RS06510/A4U84_RS02145/A4U84_RS05385/Novel00…	cysB/dusC/A4U84_RS00835/A4U84_RS03670/tyrS/recA/sohB/sbcB/rho/hslV/A4U84_RS04375/ileS/truC/dnaA/rpsU/nth/A4U84_RS01145/mltA/truA/A4U84_RS06500/greB/serS/A4U84_RS02455/prlC/arcA/A4U84_RS06510/fur/A4U84_RS05385/-/A4U84_RS02875/A4U84_RS11095/pcnB/gltX/A4U84_RS08295/dnaG/trmA/A4U84_RS10455/dnaX/A4U84_RS06775/rpoB/clpB/lysS/argR/A4U84_RS06895/glyS/A4U84_RS10370/rpsN/rnpA/moaA/rplY/-/greA/A4U84_RS01855…	102	42	A4U84_RS01510/A4U84_RS03670/A4U84_RS05720/A4U84_RS01500/A4U84_RS06155/Novel00148/A4U84_RS11095/A4U84_RS07595/A4U84_RS04635/A4U84_RS04890/A4U84_RS06135/A4U84_RS03975/A4U84_RS10695/Novel00098/Novel00087/A4U84_RS03860/A4U84_RS06705/A4U84_RS06095/A4U84_RS00895/A4U84_RS06150/A4U84_RS05715/A4U84_RS04800/A4U84_RS06215/A4U84_RS08635/A4U84_RS10055/A4U84_RS06090/Novel00133/A4U84_RS05915/Novel00120/A4U84_RS…	60	A4U84_RS02865/A4U84_RS00835/A4U84_RS06680/A4U84_RS07560/A4U84_RS03140/A4U84_RS01810/A4U84_RS09240/A4U84_RS03415/A4U84_RS04375/A4U84_RS08430/A4U84_RS09650/A4U84_RS07600/A4U84_RS09765/A4U84_RS01145/A4U84_RS10000/A4U84_RS06500/A4U84_RS02745/A4U84_RS09885/A4U84_RS02455/A4U84_RS05235/A4U84_RS06510/A4U84_RS02145/A4U84_RS05385/A4U84_RS02875/A4U84_RS00715/A4U84_RS02695/A4U84_RS08295/A4U84_RS10455/A4U84_R…
BP	GO:0008104	protein localization	3/268	14/872	0.855048478399242	0.942580907597237	A4U84_RS05910/A4U84_RS03015/Novel00160	secB/tatA/-	3	1	Novel00160	2	A4U84_RS05910/A4U84_RS03015
BP	GO:0015031	protein transport	3/268	14/872	0.855048478399242	0.942580907597237	A4U84_RS05910/A4U84_RS03015/Novel00160	secB/tatA/-	3	1	Novel00160	2	A4U84_RS05910/A4U84_RS03015
BP	GO:0045184	establishment of protein localization	3/268	14/872	0.855048478399242	0.942580907597237	A4U84_RS05910/A4U84_RS03015/Novel00160	secB/tatA/-	3	1	Novel00160	2	A4U84_RS05910/A4U84_RS03015
BP	GO:0006996	organelle organization	2/268	10/872	0.863269520558352	0.942580907597237	A4U84_RS07545/Novel00005	A4U84_RS07545/-	2	1	Novel00005	1	A4U84_RS07545
BP	GO:0051276	chromosome organization	2/268	10/872	0.863269520558352	0.942580907597237	A4U84_RS07545/Novel00005	A4U84_RS07545/-	2	1	Novel00005	1	A4U84_RS07545
BP	GO:0071103	DNA conformation change	2/268	10/872	0.863269520558352	0.942580907597237	A4U84_RS07545/Novel00005	A4U84_RS07545/-	2	1	Novel00005	1	A4U84_RS07545
BP	GO:0044255	cellular lipid metabolic process	7/268	30/872	0.86473557472317	0.942580907597237	A4U84_RS10460/A4U84_RS02890/A4U84_RS09280/A4U84_RS01280/A4U84_RS09170/Novel00218/Novel00161	A4U84_RS10460/accA/pgsA/murG/cysQ/-/-	7	5	A4U84_RS10460/A4U84_RS09280/A4U84_RS09170/Novel00218/Novel00161	2	A4U84_RS02890/A4U84_RS01280
BP	GO:0055114	oxidation-reduction process	23/268	88/872	0.866722810161009	0.942580907597237	A4U84_RS01510/A4U84_RS04085/A4U84_RS03230/A4U84_RS03865/A4U84_RS07120/A4U84_RS03545/A4U84_RS04090/A4U84_RS01955/A4U84_RS01560/A4U84_RS01565/A4U84_RS02680/A4U84_RS01950/A4U84_RS00510/A4U84_RS03860/A4U84_RS02080/A4U84_RS08955/A4U84_RS06540/A4U84_RS06375/A4U84_RS03225/A4U84_RS09420/A4U84_RS09780/A4U84_RS00490/A4U84_RS00650	dusC/gltB/msrB/A4U84_RS03865/A4U84_RS07120/thrA/A4U84_RS04090/msrB/cydB/A4U84_RS01565/A4U84_RS02680/gap/fdnG/A4U84_RS03860/metF/mdh/wecC/ilvC/A4U84_RS03225/A4U84_RS09420/folA/efeB/A4U84_RS00650	23	13	A4U84_RS01510/A4U84_RS03865/A4U84_RS07120/A4U84_RS01560/A4U84_RS01565/A4U84_RS01950/A4U84_RS00510/A4U84_RS03860/A4U84_RS08955/A4U84_RS06540/A4U84_RS09420/A4U84_RS09780/A4U84_RS00490	10	A4U84_RS04085/A4U84_RS03230/A4U84_RS03545/A4U84_RS04090/A4U84_RS01955/A4U84_RS02680/A4U84_RS02080/A4U84_RS06375/A4U84_RS03225/A4U84_RS00650
BP	GO:0044237	cellular metabolic process	140/268	480/872	0.881683167023406	0.942580907597237	A4U84_RS02865/A4U84_RS01510/A4U84_RS00835/A4U84_RS03670/A4U84_RS10460/A4U84_RS06680/A4U84_RS07505/A4U84_RS04085/A4U84_RS07560/A4U84_RS01810/A4U84_RS09240/A4U84_RS03415/A4U84_RS05850/A4U84_RS04375/A4U84_RS08430/A4U84_RS01170/A4U84_RS09650/A4U84_RS05720/A4U84_RS05855/A4U84_RS07600/A4U84_RS09765/A4U84_RS01500/A4U84_RS03545/A4U84_RS06500/A4U84_RS02745/A4U84_RS09885/A4U84_RS02890/A4U84_RS01565/A4U84_R…	cysB/dusC/A4U84_RS00835/A4U84_RS03670/A4U84_RS10460/tyrS/pgi/gltB/recA/sbcB/rho/hslV/atpA/A4U84_RS04375/ileS/A4U84_RS01170/truC/dnaA/atpH/rpsU/nth/truA/thrA/A4U84_RS06500/greB/serS/accA/A4U84_RS01565/arcA/ushA/leuA/A4U84_RS06510/metE/fur/A4U84_RS05385/-/A4U84_RS02875/cmk/A4U84_RS11095/pcnB/gltX/A4U84_RS08295/dnaG/trmA/A4U84_RS10455/A4U84_RS02680/folP/pgsA/dnaX/A4U84_RS06775/rpoB/lysS/argR/atpF/A4…	140	67	A4U84_RS01510/A4U84_RS03670/A4U84_RS10460/A4U84_RS05850/A4U84_RS05720/A4U84_RS05855/A4U84_RS01500/A4U84_RS01565/A4U84_RS10465/A4U84_RS03810/Novel00148/A4U84_RS10565/A4U84_RS11095/A4U84_RS07595/A4U84_RS04635/A4U84_RS09280/A4U84_RS04890/A4U84_RS05860/A4U84_RS06135/A4U84_RS03975/A4U84_RS10695/Novel00098/A4U84_RS08545/Novel00087/A4U84_RS09010/A4U84_RS07730/A4U84_RS03860/A4U84_RS05870/A4U84_RS06705/A4…	73	A4U84_RS02865/A4U84_RS00835/A4U84_RS06680/A4U84_RS07505/A4U84_RS04085/A4U84_RS07560/A4U84_RS01810/A4U84_RS09240/A4U84_RS03415/A4U84_RS04375/A4U84_RS08430/A4U84_RS01170/A4U84_RS09650/A4U84_RS07600/A4U84_RS09765/A4U84_RS03545/A4U84_RS06500/A4U84_RS02745/A4U84_RS09885/A4U84_RS02890/A4U84_RS05235/A4U84_RS06980/A4U84_RS06510/A4U84_RS02145/A4U84_RS05385/A4U84_RS02875/A4U84_RS00715/A4U84_RS02695/A4U84_R…
BP	GO:0006281	DNA repair	4/268	19/872	0.883478655337067	0.942580907597237	A4U84_RS07560/A4U84_RS01810/A4U84_RS09765/A4U84_RS07555	recA/sbcB/nth/recX	4	0		4	A4U84_RS07560/A4U84_RS01810/A4U84_RS09765/A4U84_RS07555
BP	GO:0006974	cellular response to DNA damage stimulus	4/268	19/872	0.883478655337067	0.942580907597237	A4U84_RS07560/A4U84_RS01810/A4U84_RS09765/A4U84_RS07555	recA/sbcB/nth/recX	4	0		4	A4U84_RS07560/A4U84_RS01810/A4U84_RS09765/A4U84_RS07555
BP	GO:0009405	pathogenesis	4/268	19/872	0.883478655337067	0.942580907597237	A4U84_RS00840/A4U84_RS01935/A4U84_RS12155/A4U84_RS05250	A4U84_RS00840/A4U84_RS01935/A4U84_RS12155/A4U84_RS05250	4	1	A4U84_RS12155	3	A4U84_RS00840/A4U84_RS01935/A4U84_RS05250
BP	GO:0044419	interspecies interaction between organisms	4/268	19/872	0.883478655337067	0.942580907597237	A4U84_RS00840/A4U84_RS01935/A4U84_RS12155/A4U84_RS05250	A4U84_RS00840/A4U84_RS01935/A4U84_RS12155/A4U84_RS05250	4	1	A4U84_RS12155	3	A4U84_RS00840/A4U84_RS01935/A4U84_RS05250
BP	GO:0006508	proteolysis	6/268	27/872	0.884816472091558	0.942580907597237	A4U84_RS03140/A4U84_RS03415/A4U84_RS01145/A4U84_RS06155/A4U84_RS08635/A4U84_RS03365	sohB/hslV/A4U84_RS01145/prlC/A4U84_RS08635/A4U84_RS03365	6	2	A4U84_RS06155/A4U84_RS08635	4	A4U84_RS03140/A4U84_RS03415/A4U84_RS01145/A4U84_RS03365
BP	GO:0016051	carbohydrate biosynthetic process	3/268	15/872	0.8872659830983	0.942580907597237	A4U84_RS07505/Novel00205/Novel00206	pgi/-/-	3	2	Novel00205/Novel00206	1	A4U84_RS07505
BP	GO:0033036	macromolecule localization	3/268	15/872	0.8872659830983	0.942580907597237	A4U84_RS05910/A4U84_RS03015/Novel00160	secB/tatA/-	3	1	Novel00160	2	A4U84_RS05910/A4U84_RS03015
BP	GO:0034660	ncRNA metabolic process	12/268	50/872	0.890963634850787	0.942580907597237	A4U84_RS01510/A4U84_RS06680/A4U84_RS08430/A4U84_RS09885/A4U84_RS05385/A4U84_RS02695/A4U84_RS00545/A4U84_RS05015/A4U84_RS03975/Novel00087/A4U84_RS06705/Novel00005	dusC/tyrS/ileS/serS/A4U84_RS05385/gltX/lysS/glyS/rnpA/-/aspS/-	12	5	A4U84_RS01510/A4U84_RS03975/Novel00087/A4U84_RS06705/Novel00005	7	A4U84_RS06680/A4U84_RS08430/A4U84_RS09885/A4U84_RS05385/A4U84_RS02695/A4U84_RS00545/A4U84_RS05015
BP	GO:0009058	biosynthetic process	92/268	325/872	0.898765585693848	0.942580907597237	A4U84_RS02865/A4U84_RS00835/A4U84_RS03670/A4U84_RS10460/A4U84_RS06680/A4U84_RS07505/A4U84_RS04085/A4U84_RS09240/A4U84_RS07570/A4U84_RS05850/A4U84_RS01305/A4U84_RS08430/A4U84_RS01170/A4U84_RS05720/A4U84_RS05855/A4U84_RS07600/A4U84_RS02745/A4U84_RS09885/A4U84_RS02890/A4U84_RS05235/A4U84_RS10465/A4U84_RS06980/A4U84_RS08300/A4U84_RS03810/A4U84_RS02145/A4U84_RS05385/A4U84_RS09380/A4U84_RS02875/A4U84_R…	cysB/A4U84_RS00835/A4U84_RS03670/A4U84_RS10460/tyrS/pgi/gltB/rho/A4U84_RS07570/atpA/murE/ileS/A4U84_RS01170/dnaA/atpH/rpsU/greB/serS/accA/arcA/ushA/leuA/purU/metE/fur/A4U84_RS05385/kdsA/A4U84_RS02875/A4U84_RS08295/dnaG/A4U84_RS10455/pgsA/dnaX/rpoB/A4U84_RS05955/lysS/argR/atpF/A4U84_RS06895/glyS/A4U84_RS05270/hemH/rpsN/moaA/rplY/-/greA/A4U84_RS01855/ykgO/A4U84_RS05145/A4U84_RS09010/A4U84_RS03860/-…	92	45	A4U84_RS03670/A4U84_RS10460/A4U84_RS05850/A4U84_RS05720/A4U84_RS05855/A4U84_RS10465/A4U84_RS03810/A4U84_RS07595/A4U84_RS09280/A4U84_RS04890/A4U84_RS05955/A4U84_RS05860/A4U84_RS06135/A4U84_RS10695/Novel00098/A4U84_RS09010/A4U84_RS03860/Novel00205/A4U84_RS05870/A4U84_RS06705/A4U84_RS06095/A4U84_RS00895/A4U84_RS05845/A4U84_RS06150/A4U84_RS05715/A4U84_RS06215/A4U84_RS10055/A4U84_RS09780/A4U84_RS06090…	47	A4U84_RS02865/A4U84_RS00835/A4U84_RS06680/A4U84_RS07505/A4U84_RS04085/A4U84_RS09240/A4U84_RS07570/A4U84_RS01305/A4U84_RS08430/A4U84_RS01170/A4U84_RS07600/A4U84_RS02745/A4U84_RS09885/A4U84_RS02890/A4U84_RS05235/A4U84_RS06980/A4U84_RS08300/A4U84_RS02145/A4U84_RS05385/A4U84_RS09380/A4U84_RS02875/A4U84_RS08295/A4U84_RS10455/A4U84_RS01835/A4U84_RS00545/A4U84_RS08950/A4U84_RS06895/A4U84_RS05015/A4U84_R…
BP	GO:0008610	lipid biosynthetic process	5/268	24/872	0.905744641054215	0.942580907597237	A4U84_RS10460/A4U84_RS02890/A4U84_RS09280/Novel00218/Novel00161	A4U84_RS10460/accA/pgsA/-/-	5	4	A4U84_RS10460/A4U84_RS09280/Novel00218/Novel00161	1	A4U84_RS02890
BP	GO:0006950	response to stress	4/268	20/872	0.907670503612154	0.942580907597237	A4U84_RS07560/A4U84_RS01810/A4U84_RS09765/A4U84_RS07555	recA/sbcB/nth/recX	4	0		4	A4U84_RS07560/A4U84_RS01810/A4U84_RS09765/A4U84_RS07555
BP	GO:0033554	cellular response to stress	4/268	20/872	0.907670503612154	0.942580907597237	A4U84_RS07560/A4U84_RS01810/A4U84_RS09765/A4U84_RS07555	recA/sbcB/nth/recX	4	0		4	A4U84_RS07560/A4U84_RS01810/A4U84_RS09765/A4U84_RS07555
BP	GO:0051704	multi-organism process	4/268	21/872	0.927312600803194	0.958370917576507	A4U84_RS00840/A4U84_RS01935/A4U84_RS12155/A4U84_RS05250	A4U84_RS00840/A4U84_RS01935/A4U84_RS12155/A4U84_RS05250	4	1	A4U84_RS12155	3	A4U84_RS00840/A4U84_RS01935/A4U84_RS05250
BP	GO:0005975	carbohydrate metabolic process	12/268	53/872	0.932722004660478	0.959371204793635	A4U84_RS07505/A4U84_RS09920/A4U84_RS01380/A4U84_RS07275/Novel00205/A4U84_RS08955/A4U84_RS05660/A4U84_RS09180/A4U84_RS01280/Novel00171/Novel00206/Novel00083	pgi/A4U84_RS09920/glgP/glmM/-/mdh/rpe/pgl/murG/-/-/-	12	8	A4U84_RS01380/A4U84_RS07275/Novel00205/A4U84_RS08955/A4U84_RS05660/Novel00171/Novel00206/Novel00083	4	A4U84_RS07505/A4U84_RS09920/A4U84_RS09180/A4U84_RS01280
BP	GO:0006396	RNA processing	7/268	36/872	0.958918197635354	0.981641377674106	A4U84_RS01510/A4U84_RS00715/A4U84_RS04635/A4U84_RS03975/Novel00087/A4U84_RS01040/Novel00005	dusC/pcnB/trmA/rnpA/-/trmJ/-	7	5	A4U84_RS01510/A4U84_RS04635/A4U84_RS03975/Novel00087/Novel00005	2	A4U84_RS00715/A4U84_RS01040
BP	GO:0034470	ncRNA processing	4/268	24/872	0.96573593415692	0.983957366876862	A4U84_RS01510/A4U84_RS03975/Novel00087/Novel00005	dusC/rnpA/-/-	4	4	A4U84_RS01510/A4U84_RS03975/Novel00087/Novel00005	0
BP	GO:0006364	rRNA processing	1/268	12/872	0.988210328099398	0.991884318877725	Novel00087	-	1	1	Novel00087	0
BP	GO:0016072	rRNA metabolic process	1/268	12/872	0.988210328099398	0.991884318877725	Novel00087	-	1	1	Novel00087	0
BP	GO:0022613	ribonucleoprotein complex biogenesis	1/268	13/872	0.991884318877725	0.991884318877725	Novel00087	-	1	1	Novel00087	0
BP	GO:0042254	ribosome biogenesis	1/268	13/872	0.991884318877725	0.991884318877725	Novel00087	-	1	1	Novel00087	0
CC	GO:0016020	membrane	98/129	247/372	0.00283363438776736	0.0575983665161928	A4U84_RS02100/A4U84_RS00915/A4U84_RS10460/A4U84_RS03140/A4U84_RS01535/A4U84_RS07000/A4U84_RS03585/A4U84_RS07115/A4U84_RS01590/A4U84_RS09035/A4U84_RS00840/A4U84_RS08240/A4U84_RS05865/A4U84_RS09750/A4U84_RS05885/A4U84_RS06355/A4U84_RS00885/A4U84_RS08805/A4U84_RS03520/A4U84_RS10000/A4U84_RS03010/A4U84_RS07020/A4U84_RS01560/A4U84_RS00910/A4U84_RS01825/A4U84_RS03965/A4U84_RS07015/A4U84_RS01075/A4U84_R…	A4U84_RS02100/A4U84_RS00915/A4U84_RS10460/sohB/tolA/A4U84_RS07000/A4U84_RS03585/A4U84_RS07115/A4U84_RS01590/oppC/A4U84_RS00840/A4U84_RS08240/atpE/A4U84_RS09750/A4U84_RS05885/A4U84_RS06355/A4U84_RS00885/lptE/bamA/mltA/yidC/A4U84_RS07020/cydB/A4U84_RS00910/A4U84_RS01825/nhaA/A4U84_RS07015/gltS/znuB/A4U84_RS08315/A4U84_RS09785/wecA/A4U84_RS08260/A4U84_RS10425/thiP/A4U84_RS01045/pgsA/A4U84_RS03850/at…	98	80	A4U84_RS00915/A4U84_RS10460/A4U84_RS07000/A4U84_RS03585/A4U84_RS07115/A4U84_RS01590/A4U84_RS09035/A4U84_RS08240/A4U84_RS05865/A4U84_RS09750/A4U84_RS05885/A4U84_RS06355/A4U84_RS00885/A4U84_RS03010/A4U84_RS07020/A4U84_RS01560/A4U84_RS00910/A4U84_RS03965/A4U84_RS07015/A4U84_RS01075/A4U84_RS08315/A4U84_RS09785/A4U84_RS06525/A4U84_RS08260/A4U84_RS10425/A4U84_RS07080/A4U84_RS01045/A4U84_RS09280/A4U84_R…	18	A4U84_RS02100/A4U84_RS03140/A4U84_RS01535/A4U84_RS00840/A4U84_RS08805/A4U84_RS03520/A4U84_RS10000/A4U84_RS01825/A4U84_RS00940/A4U84_RS02825/A4U84_RS03225/A4U84_RS04910/A4U84_RS09890/A4U84_RS01935/A4U84_RS02320/A4U84_RS11150/Novel00172/A4U84_RS05250
CC	GO:0044425	membrane part	45/129	98/372	0.00500855361010372	0.0575983665161928	A4U84_RS00915/A4U84_RS01535/A4U84_RS07000/A4U84_RS03585/A4U84_RS01590/A4U84_RS08240/A4U84_RS05865/A4U84_RS05885/A4U84_RS03010/A4U84_RS07020/A4U84_RS00910/A4U84_RS03965/A4U84_RS07015/A4U84_RS01075/A4U84_RS00940/A4U84_RS09785/A4U84_RS06525/A4U84_RS10425/A4U84_RS03850/A4U84_RS05860/A4U84_RS10580/A4U84_RS01370/A4U84_RS00210/A4U84_RS00345/A4U84_RS04220/A4U84_RS05870/A4U84_RS03940/A4U84_RS10520/A4U84_R…	A4U84_RS00915/tolA/A4U84_RS07000/A4U84_RS03585/A4U84_RS01590/A4U84_RS08240/atpE/A4U84_RS05885/yidC/A4U84_RS07020/A4U84_RS00910/nhaA/A4U84_RS07015/gltS/znuB/A4U84_RS09785/wecA/A4U84_RS10425/A4U84_RS03850/atpF/A4U84_RS10580/nhaB/cpxA/A4U84_RS00345/A4U84_RS04220/atpB/A4U84_RS03940/A4U84_RS10520/A4U84_RS08290/atpG/A4U84_RS10475/A4U84_RS00925/A4U84_RS10050/sstT/-/A4U84_RS07315/A4U84_RS09890/A4U84_RS10…	45	40	A4U84_RS00915/A4U84_RS07000/A4U84_RS03585/A4U84_RS01590/A4U84_RS08240/A4U84_RS05865/A4U84_RS05885/A4U84_RS03010/A4U84_RS07020/A4U84_RS00910/A4U84_RS03965/A4U84_RS07015/A4U84_RS01075/A4U84_RS09785/A4U84_RS06525/A4U84_RS10425/A4U84_RS03850/A4U84_RS05860/A4U84_RS10580/A4U84_RS01370/A4U84_RS00210/A4U84_RS00345/A4U84_RS04220/A4U84_RS05870/A4U84_RS03940/A4U84_RS10520/A4U84_RS08290/A4U84_RS05845/A4U84_R…	5	A4U84_RS01535/A4U84_RS00940/A4U84_RS09890/A4U84_RS02320/A4U84_RS11150
CC	GO:0098796	membrane protein complex	8/129	12/372	0.0222211700083764	0.130840592767126	A4U84_RS05865/A4U84_RS07020/A4U84_RS07015/A4U84_RS00940/A4U84_RS05860/A4U84_RS05870/A4U84_RS05845/Novel00151	atpE/A4U84_RS07020/A4U84_RS07015/znuB/atpF/atpB/atpG/-	8	7	A4U84_RS05865/A4U84_RS07020/A4U84_RS07015/A4U84_RS05860/A4U84_RS05870/A4U84_RS05845/Novel00151	1	A4U84_RS00940
CC	GO:0016021	integral component of membrane	40/129	92/372	0.0284436071232882	0.130840592767126	A4U84_RS00915/A4U84_RS01535/A4U84_RS07000/A4U84_RS03585/A4U84_RS01590/A4U84_RS08240/A4U84_RS05885/A4U84_RS03010/A4U84_RS07020/A4U84_RS00910/A4U84_RS03965/A4U84_RS07015/A4U84_RS01075/A4U84_RS00940/A4U84_RS09785/A4U84_RS06525/A4U84_RS10425/A4U84_RS03850/A4U84_RS10580/A4U84_RS01370/A4U84_RS00210/A4U84_RS00345/A4U84_RS04220/A4U84_RS03940/A4U84_RS10520/A4U84_RS08290/A4U84_RS10475/A4U84_RS00925/A4U84_R…	A4U84_RS00915/tolA/A4U84_RS07000/A4U84_RS03585/A4U84_RS01590/A4U84_RS08240/A4U84_RS05885/yidC/A4U84_RS07020/A4U84_RS00910/nhaA/A4U84_RS07015/gltS/znuB/A4U84_RS09785/wecA/A4U84_RS10425/A4U84_RS03850/A4U84_RS10580/nhaB/cpxA/A4U84_RS00345/A4U84_RS04220/A4U84_RS03940/A4U84_RS10520/A4U84_RS08290/A4U84_RS10475/A4U84_RS00925/A4U84_RS10050/sstT/A4U84_RS07315/A4U84_RS09890/A4U84_RS10630/lptF/A4U84_RS07150…	40	35	A4U84_RS00915/A4U84_RS07000/A4U84_RS03585/A4U84_RS01590/A4U84_RS08240/A4U84_RS05885/A4U84_RS03010/A4U84_RS07020/A4U84_RS00910/A4U84_RS03965/A4U84_RS07015/A4U84_RS01075/A4U84_RS09785/A4U84_RS06525/A4U84_RS10425/A4U84_RS03850/A4U84_RS10580/A4U84_RS01370/A4U84_RS00210/A4U84_RS00345/A4U84_RS04220/A4U84_RS03940/A4U84_RS10520/A4U84_RS08290/A4U84_RS10475/A4U84_RS00925/A4U84_RS10050/A4U84_RS01245/A4U84_R…	5	A4U84_RS01535/A4U84_RS00940/A4U84_RS09890/A4U84_RS02320/A4U84_RS11150
CC	GO:0031224	intrinsic component of membrane	40/129	92/372	0.0284436071232882	0.130840592767126	A4U84_RS00915/A4U84_RS01535/A4U84_RS07000/A4U84_RS03585/A4U84_RS01590/A4U84_RS08240/A4U84_RS05885/A4U84_RS03010/A4U84_RS07020/A4U84_RS00910/A4U84_RS03965/A4U84_RS07015/A4U84_RS01075/A4U84_RS00940/A4U84_RS09785/A4U84_RS06525/A4U84_RS10425/A4U84_RS03850/A4U84_RS10580/A4U84_RS01370/A4U84_RS00210/A4U84_RS00345/A4U84_RS04220/A4U84_RS03940/A4U84_RS10520/A4U84_RS08290/A4U84_RS10475/A4U84_RS00925/A4U84_R…	A4U84_RS00915/tolA/A4U84_RS07000/A4U84_RS03585/A4U84_RS01590/A4U84_RS08240/A4U84_RS05885/yidC/A4U84_RS07020/A4U84_RS00910/nhaA/A4U84_RS07015/gltS/znuB/A4U84_RS09785/wecA/A4U84_RS10425/A4U84_RS03850/A4U84_RS10580/nhaB/cpxA/A4U84_RS00345/A4U84_RS04220/A4U84_RS03940/A4U84_RS10520/A4U84_RS08290/A4U84_RS10475/A4U84_RS00925/A4U84_RS10050/sstT/A4U84_RS07315/A4U84_RS09890/A4U84_RS10630/lptF/A4U84_RS07150…	40	35	A4U84_RS00915/A4U84_RS07000/A4U84_RS03585/A4U84_RS01590/A4U84_RS08240/A4U84_RS05885/A4U84_RS03010/A4U84_RS07020/A4U84_RS00910/A4U84_RS03965/A4U84_RS07015/A4U84_RS01075/A4U84_RS09785/A4U84_RS06525/A4U84_RS10425/A4U84_RS03850/A4U84_RS10580/A4U84_RS01370/A4U84_RS00210/A4U84_RS00345/A4U84_RS04220/A4U84_RS03940/A4U84_RS10520/A4U84_RS08290/A4U84_RS10475/A4U84_RS00925/A4U84_RS10050/A4U84_RS01245/A4U84_R…	5	A4U84_RS01535/A4U84_RS00940/A4U84_RS09890/A4U84_RS02320/A4U84_RS11150
CC	GO:0005886	plasma membrane	7/129	14/372	0.172329499560672	0.655105261438517	A4U84_RS03140/A4U84_RS07020/A4U84_RS07015/A4U84_RS00940/A4U84_RS09785/A4U84_RS10580/A4U84_RS05750	sohB/A4U84_RS07020/A4U84_RS07015/znuB/A4U84_RS09785/A4U84_RS10580/A4U84_RS05750	7	5	A4U84_RS07020/A4U84_RS07015/A4U84_RS09785/A4U84_RS10580/A4U84_RS05750	2	A4U84_RS03140/A4U84_RS00940
CC	GO:0071944	cell periphery	8/129	17/372	0.19937986217694	0.655105261438517	A4U84_RS03140/A4U84_RS07020/A4U84_RS07015/A4U84_RS00940/A4U84_RS09785/A4U84_RS10580/A4U84_RS05750/Novel00071	sohB/A4U84_RS07020/A4U84_RS07015/znuB/A4U84_RS09785/A4U84_RS10580/A4U84_RS05750/-	8	6	A4U84_RS07020/A4U84_RS07015/A4U84_RS09785/A4U84_RS10580/A4U84_RS05750/Novel00071	2	A4U84_RS03140/A4U84_RS00940
CC	GO:0032991	protein-containing complex	28/129	81/372	0.558743646193498	1	A4U84_RS03415/A4U84_RS05865/A4U84_RS07600/A4U84_RS07020/A4U84_RS02890/A4U84_RS07015/A4U84_RS00940/A4U84_RS01565/A4U84_RS05860/A4U84_RS06135/A4U84_RS10695/A4U84_RS09925/A4U84_RS05650/A4U84_RS05870/A4U84_RS03685/A4U84_RS06095/A4U84_RS05845/A4U84_RS06150/A4U84_RS05715/A4U84_RS05655/A4U84_RS06215/A4U84_RS06090/Novel00151/Novel00160/A4U84_RS03820/Novel00161/Novel00158/Novel00117	hslV/atpE/rpsU/A4U84_RS07020/accA/A4U84_RS07015/znuB/A4U84_RS01565/atpF/rpsN/moaA/rplY/ykgO/atpB/rpmG/rpmJ/atpG/rplN/dnaN/A4U84_RS05655/rpmF/rpsM/-/-/rpsT/-/-/-	28	19	A4U84_RS05865/A4U84_RS07020/A4U84_RS07015/A4U84_RS01565/A4U84_RS05860/A4U84_RS06135/A4U84_RS10695/A4U84_RS05870/A4U84_RS06095/A4U84_RS05845/A4U84_RS06150/A4U84_RS05715/A4U84_RS06215/A4U84_RS06090/Novel00151/Novel00160/Novel00161/Novel00158/Novel00117	9	A4U84_RS03415/A4U84_RS07600/A4U84_RS02890/A4U84_RS00940/A4U84_RS09925/A4U84_RS05650/A4U84_RS03685/A4U84_RS05655/A4U84_RS03820
CC	GO:1902494	catalytic complex	6/129	18/372	0.638383148114695	1	A4U84_RS03415/A4U84_RS07020/A4U84_RS02890/A4U84_RS07015/A4U84_RS00940/A4U84_RS05715	hslV/A4U84_RS07020/accA/A4U84_RS07015/znuB/dnaN	6	3	A4U84_RS07020/A4U84_RS07015/A4U84_RS05715	3	A4U84_RS03415/A4U84_RS02890/A4U84_RS00940
CC	GO:0019867	outer membrane	9/129	28/372	0.685992542589938	1	A4U84_RS00840/A4U84_RS08805/A4U84_RS03520/A4U84_RS10000/A4U84_RS09670/A4U84_RS01935/Novel00071/A4U84_RS12155/A4U84_RS05250	A4U84_RS00840/lptE/bamA/mltA/bamE/A4U84_RS01935/-/A4U84_RS12155/A4U84_RS05250	9	3	A4U84_RS09670/Novel00071/A4U84_RS12155	6	A4U84_RS00840/A4U84_RS08805/A4U84_RS03520/A4U84_RS10000/A4U84_RS01935/A4U84_RS05250
CC	GO:0043226	organelle	16/129	56/372	0.88483858899818	1	A4U84_RS07600/A4U84_RS06135/A4U84_RS09925/A4U84_RS05650/A4U84_RS03685/A4U84_RS06095/A4U84_RS06150/A4U84_RS05655/A4U84_RS06215/A4U84_RS07545/A4U84_RS06090/Novel00160/A4U84_RS03820/Novel00161/Novel00158/Novel00117	rpsU/rpsN/rplY/ykgO/rpmG/rpmJ/rplN/A4U84_RS05655/rpmF/A4U84_RS07545/rpsM/-/rpsT/-/-/-	16	9	A4U84_RS06135/A4U84_RS06095/A4U84_RS06150/A4U84_RS06215/A4U84_RS06090/Novel00160/Novel00161/Novel00158/Novel00117	7	A4U84_RS07600/A4U84_RS09925/A4U84_RS05650/A4U84_RS03685/A4U84_RS05655/A4U84_RS07545/A4U84_RS03820
CC	GO:0043228	non-membrane-bounded organelle	16/129	56/372	0.88483858899818	1	A4U84_RS07600/A4U84_RS06135/A4U84_RS09925/A4U84_RS05650/A4U84_RS03685/A4U84_RS06095/A4U84_RS06150/A4U84_RS05655/A4U84_RS06215/A4U84_RS07545/A4U84_RS06090/Novel00160/A4U84_RS03820/Novel00161/Novel00158/Novel00117	rpsU/rpsN/rplY/ykgO/rpmG/rpmJ/rplN/A4U84_RS05655/rpmF/A4U84_RS07545/rpsM/-/rpsT/-/-/-	16	9	A4U84_RS06135/A4U84_RS06095/A4U84_RS06150/A4U84_RS06215/A4U84_RS06090/Novel00160/Novel00161/Novel00158/Novel00117	7	A4U84_RS07600/A4U84_RS09925/A4U84_RS05650/A4U84_RS03685/A4U84_RS05655/A4U84_RS07545/A4U84_RS03820
CC	GO:0043229	intracellular organelle	16/129	56/372	0.88483858899818	1	A4U84_RS07600/A4U84_RS06135/A4U84_RS09925/A4U84_RS05650/A4U84_RS03685/A4U84_RS06095/A4U84_RS06150/A4U84_RS05655/A4U84_RS06215/A4U84_RS07545/A4U84_RS06090/Novel00160/A4U84_RS03820/Novel00161/Novel00158/Novel00117	rpsU/rpsN/rplY/ykgO/rpmG/rpmJ/rplN/A4U84_RS05655/rpmF/A4U84_RS07545/rpsM/-/rpsT/-/-/-	16	9	A4U84_RS06135/A4U84_RS06095/A4U84_RS06150/A4U84_RS06215/A4U84_RS06090/Novel00160/Novel00161/Novel00158/Novel00117	7	A4U84_RS07600/A4U84_RS09925/A4U84_RS05650/A4U84_RS03685/A4U84_RS05655/A4U84_RS07545/A4U84_RS03820
CC	GO:0043232	intracellular non-membrane-bounded organelle	16/129	56/372	0.88483858899818	1	A4U84_RS07600/A4U84_RS06135/A4U84_RS09925/A4U84_RS05650/A4U84_RS03685/A4U84_RS06095/A4U84_RS06150/A4U84_RS05655/A4U84_RS06215/A4U84_RS07545/A4U84_RS06090/Novel00160/A4U84_RS03820/Novel00161/Novel00158/Novel00117	rpsU/rpsN/rplY/ykgO/rpmG/rpmJ/rplN/A4U84_RS05655/rpmF/A4U84_RS07545/rpsM/-/rpsT/-/-/-	16	9	A4U84_RS06135/A4U84_RS06095/A4U84_RS06150/A4U84_RS06215/A4U84_RS06090/Novel00160/Novel00161/Novel00158/Novel00117	7	A4U84_RS07600/A4U84_RS09925/A4U84_RS05650/A4U84_RS03685/A4U84_RS05655/A4U84_RS07545/A4U84_RS03820
CC	GO:0044444	cytoplasmic part	16/129	56/372	0.88483858899818	1	A4U84_RS07600/A4U84_RS02890/A4U84_RS06135/A4U84_RS09925/A4U84_RS05650/A4U84_RS03685/A4U84_RS06095/A4U84_RS06150/A4U84_RS05655/A4U84_RS06215/A4U84_RS06090/Novel00160/A4U84_RS03820/Novel00161/Novel00158/Novel00117	rpsU/accA/rpsN/rplY/ykgO/rpmG/rpmJ/rplN/A4U84_RS05655/rpmF/rpsM/-/rpsT/-/-/-	16	9	A4U84_RS06135/A4U84_RS06095/A4U84_RS06150/A4U84_RS06215/A4U84_RS06090/Novel00160/Novel00161/Novel00158/Novel00117	7	A4U84_RS07600/A4U84_RS02890/A4U84_RS09925/A4U84_RS05650/A4U84_RS03685/A4U84_RS05655/A4U84_RS03820
CC	GO:0005840	ribosome	15/129	53/372	0.887873333876077	1	A4U84_RS07600/A4U84_RS06135/A4U84_RS09925/A4U84_RS05650/A4U84_RS03685/A4U84_RS06095/A4U84_RS06150/A4U84_RS05655/A4U84_RS06215/A4U84_RS06090/Novel00160/A4U84_RS03820/Novel00161/Novel00158/Novel00117	rpsU/rpsN/rplY/ykgO/rpmG/rpmJ/rplN/A4U84_RS05655/rpmF/rpsM/-/rpsT/-/-/-	15	9	A4U84_RS06135/A4U84_RS06095/A4U84_RS06150/A4U84_RS06215/A4U84_RS06090/Novel00160/Novel00161/Novel00158/Novel00117	6	A4U84_RS07600/A4U84_RS09925/A4U84_RS05650/A4U84_RS03685/A4U84_RS05655/A4U84_RS03820
CC	GO:1990904	ribonucleoprotein complex	15/129	54/372	0.905994868100398	1	A4U84_RS07600/A4U84_RS06135/A4U84_RS09925/A4U84_RS05650/A4U84_RS03685/A4U84_RS06095/A4U84_RS06150/A4U84_RS05655/A4U84_RS06215/A4U84_RS06090/Novel00160/A4U84_RS03820/Novel00161/Novel00158/Novel00117	rpsU/rpsN/rplY/ykgO/rpmG/rpmJ/rplN/A4U84_RS05655/rpmF/rpsM/-/rpsT/-/-/-	15	9	A4U84_RS06135/A4U84_RS06095/A4U84_RS06150/A4U84_RS06215/A4U84_RS06090/Novel00160/Novel00161/Novel00158/Novel00117	6	A4U84_RS07600/A4U84_RS09925/A4U84_RS05650/A4U84_RS03685/A4U84_RS05655/A4U84_RS03820
CC	GO:0044424	intracellular part	29/129	105/372	0.97335412969939	1	A4U84_RS03415/A4U84_RS07600/A4U84_RS00905/A4U84_RS02890/A4U84_RS05385/A4U84_RS05860/A4U84_RS05015/A4U84_RS06135/A4U84_RS09925/A4U84_RS05650/A4U84_RS00985/A4U84_RS05870/A4U84_RS03685/A4U84_RS06705/A4U84_RS06095/A4U84_RS05845/A4U84_RS06150/A4U84_RS05715/A4U84_RS05655/A4U84_RS06215/A4U84_RS07545/A4U84_RS06090/A4U84_RS06365/Novel00151/Novel00160/A4U84_RS03820/Novel00161/Novel00158/Novel00117	hslV/rpsU/A4U84_RS00905/accA/A4U84_RS05385/atpF/glyS/rpsN/rplY/ykgO/zapB/atpB/rpmG/aspS/rpmJ/atpG/rplN/dnaN/A4U84_RS05655/rpmF/A4U84_RS07545/rpsM/ppa/-/-/rpsT/-/-/-	29	16	A4U84_RS00905/A4U84_RS05860/A4U84_RS06135/A4U84_RS05870/A4U84_RS06705/A4U84_RS06095/A4U84_RS05845/A4U84_RS06150/A4U84_RS05715/A4U84_RS06215/A4U84_RS06090/Novel00151/Novel00160/Novel00161/Novel00158/Novel00117	13	A4U84_RS03415/A4U84_RS07600/A4U84_RS02890/A4U84_RS05385/A4U84_RS05015/A4U84_RS09925/A4U84_RS05650/A4U84_RS00985/A4U84_RS03685/A4U84_RS05655/A4U84_RS07545/A4U84_RS06365/A4U84_RS03820
CC	GO:0005623	cell	42/129	146/372	0.979665744833224	1	A4U84_RS03140/A4U84_RS03415/A4U84_RS07600/A4U84_RS00905/A4U84_RS07020/A4U84_RS02890/A4U84_RS07015/A4U84_RS00940/A4U84_RS09785/A4U84_RS05385/A4U84_RS08295/A4U84_RS02680/A4U84_RS05860/A4U84_RS10580/A4U84_RS05015/A4U84_RS06135/A4U84_RS10695/A4U84_RS09925/A4U84_RS05650/A4U84_RS00985/A4U84_RS06080/A4U84_RS05870/A4U84_RS03685/A4U84_RS06705/A4U84_RS06095/A4U84_RS00895/A4U84_RS05845/A4U84_RS06150/A4U84_R…	sohB/hslV/rpsU/A4U84_RS00905/A4U84_RS07020/accA/A4U84_RS07015/znuB/A4U84_RS09785/A4U84_RS05385/A4U84_RS08295/A4U84_RS02680/atpF/A4U84_RS10580/glyS/rpsN/moaA/rplY/ykgO/zapB/rpsD/atpB/rpmG/aspS/rpmJ/agaR/atpG/rplN/dnaN/A4U84_RS05655/rpmF/A4U84_RS07545/A4U84_RS05750/rpsM/ppa/-/-/rpsT/-/-/-/-	42	25	A4U84_RS00905/A4U84_RS07020/A4U84_RS07015/A4U84_RS09785/A4U84_RS05860/A4U84_RS10580/A4U84_RS06135/A4U84_RS10695/A4U84_RS06080/A4U84_RS05870/A4U84_RS06705/A4U84_RS06095/A4U84_RS00895/A4U84_RS05845/A4U84_RS06150/A4U84_RS05715/A4U84_RS06215/A4U84_RS05750/A4U84_RS06090/Novel00151/Novel00160/Novel00161/Novel00071/Novel00158/Novel00117	17	A4U84_RS03140/A4U84_RS03415/A4U84_RS07600/A4U84_RS02890/A4U84_RS00940/A4U84_RS05385/A4U84_RS08295/A4U84_RS02680/A4U84_RS05015/A4U84_RS09925/A4U84_RS05650/A4U84_RS00985/A4U84_RS03685/A4U84_RS05655/A4U84_RS07545/A4U84_RS06365/A4U84_RS03820
CC	GO:0044464	cell part	42/129	146/372	0.979665744833224	1	A4U84_RS03140/A4U84_RS03415/A4U84_RS07600/A4U84_RS00905/A4U84_RS07020/A4U84_RS02890/A4U84_RS07015/A4U84_RS00940/A4U84_RS09785/A4U84_RS05385/A4U84_RS08295/A4U84_RS02680/A4U84_RS05860/A4U84_RS10580/A4U84_RS05015/A4U84_RS06135/A4U84_RS10695/A4U84_RS09925/A4U84_RS05650/A4U84_RS00985/A4U84_RS06080/A4U84_RS05870/A4U84_RS03685/A4U84_RS06705/A4U84_RS06095/A4U84_RS00895/A4U84_RS05845/A4U84_RS06150/A4U84_R…	sohB/hslV/rpsU/A4U84_RS00905/A4U84_RS07020/accA/A4U84_RS07015/znuB/A4U84_RS09785/A4U84_RS05385/A4U84_RS08295/A4U84_RS02680/atpF/A4U84_RS10580/glyS/rpsN/moaA/rplY/ykgO/zapB/rpsD/atpB/rpmG/aspS/rpmJ/agaR/atpG/rplN/dnaN/A4U84_RS05655/rpmF/A4U84_RS07545/A4U84_RS05750/rpsM/ppa/-/-/rpsT/-/-/-/-	42	25	A4U84_RS00905/A4U84_RS07020/A4U84_RS07015/A4U84_RS09785/A4U84_RS05860/A4U84_RS10580/A4U84_RS06135/A4U84_RS10695/A4U84_RS06080/A4U84_RS05870/A4U84_RS06705/A4U84_RS06095/A4U84_RS00895/A4U84_RS05845/A4U84_RS06150/A4U84_RS05715/A4U84_RS06215/A4U84_RS05750/A4U84_RS06090/Novel00151/Novel00160/Novel00161/Novel00071/Novel00158/Novel00117	17	A4U84_RS03140/A4U84_RS03415/A4U84_RS07600/A4U84_RS02890/A4U84_RS00940/A4U84_RS05385/A4U84_RS08295/A4U84_RS02680/A4U84_RS05015/A4U84_RS09925/A4U84_RS05650/A4U84_RS00985/A4U84_RS03685/A4U84_RS05655/A4U84_RS07545/A4U84_RS06365/A4U84_RS03820
CC	GO:0005622	intracellular	32/129	119/372	0.989396683371634	1	A4U84_RS03415/A4U84_RS07600/A4U84_RS00905/A4U84_RS02890/A4U84_RS05385/A4U84_RS08295/A4U84_RS05860/A4U84_RS05015/A4U84_RS06135/A4U84_RS09925/A4U84_RS05650/A4U84_RS00985/A4U84_RS06080/A4U84_RS05870/A4U84_RS03685/A4U84_RS06705/A4U84_RS06095/A4U84_RS00895/A4U84_RS05845/A4U84_RS06150/A4U84_RS05715/A4U84_RS05655/A4U84_RS06215/A4U84_RS07545/A4U84_RS06090/A4U84_RS06365/Novel00151/Novel00160/A4U84_RS03820…	hslV/rpsU/A4U84_RS00905/accA/A4U84_RS05385/A4U84_RS08295/atpF/glyS/rpsN/rplY/ykgO/zapB/rpsD/atpB/rpmG/aspS/rpmJ/agaR/atpG/rplN/dnaN/A4U84_RS05655/rpmF/A4U84_RS07545/rpsM/ppa/-/-/rpsT/-/-/-	32	18	A4U84_RS00905/A4U84_RS05860/A4U84_RS06135/A4U84_RS06080/A4U84_RS05870/A4U84_RS06705/A4U84_RS06095/A4U84_RS00895/A4U84_RS05845/A4U84_RS06150/A4U84_RS05715/A4U84_RS06215/A4U84_RS06090/Novel00151/Novel00160/Novel00161/Novel00158/Novel00117	14	A4U84_RS03415/A4U84_RS07600/A4U84_RS02890/A4U84_RS05385/A4U84_RS08295/A4U84_RS05015/A4U84_RS09925/A4U84_RS05650/A4U84_RS00985/A4U84_RS03685/A4U84_RS05655/A4U84_RS07545/A4U84_RS06365/A4U84_RS03820
CC	GO:0005737	cytoplasm	22/129	89/372	0.992514772782346	1	A4U84_RS07600/A4U84_RS00905/A4U84_RS02890/A4U84_RS05385/A4U84_RS05015/A4U84_RS06135/A4U84_RS09925/A4U84_RS05650/A4U84_RS00985/A4U84_RS03685/A4U84_RS06705/A4U84_RS06095/A4U84_RS06150/A4U84_RS05655/A4U84_RS06215/A4U84_RS06090/A4U84_RS06365/Novel00160/A4U84_RS03820/Novel00161/Novel00158/Novel00117	rpsU/A4U84_RS00905/accA/A4U84_RS05385/glyS/rpsN/rplY/ykgO/zapB/rpmG/aspS/rpmJ/rplN/A4U84_RS05655/rpmF/rpsM/ppa/-/rpsT/-/-/-	22	11	A4U84_RS00905/A4U84_RS06135/A4U84_RS06705/A4U84_RS06095/A4U84_RS06150/A4U84_RS06215/A4U84_RS06090/Novel00160/Novel00161/Novel00158/Novel00117	11	A4U84_RS07600/A4U84_RS02890/A4U84_RS05385/A4U84_RS05015/A4U84_RS09925/A4U84_RS05650/A4U84_RS00985/A4U84_RS03685/A4U84_RS05655/A4U84_RS06365/A4U84_RS03820
CC	GO:0005575	cellular_component	129/129	372/372	1	1	A4U84_RS02100/A4U84_RS00915/A4U84_RS10460/A4U84_RS03140/A4U84_RS01535/A4U84_RS07000/A4U84_RS03585/A4U84_RS07115/A4U84_RS03415/A4U84_RS01590/A4U84_RS09035/A4U84_RS00840/A4U84_RS08240/A4U84_RS05865/A4U84_RS09750/A4U84_RS05885/A4U84_RS07600/A4U84_RS06355/A4U84_RS00885/A4U84_RS08805/A4U84_RS03520/A4U84_RS10000/A4U84_RS03010/A4U84_RS00905/A4U84_RS07020/A4U84_RS01560/A4U84_RS00910/A4U84_RS01825/A4U84_R…	A4U84_RS02100/A4U84_RS00915/A4U84_RS10460/sohB/tolA/A4U84_RS07000/A4U84_RS03585/A4U84_RS07115/hslV/A4U84_RS01590/oppC/A4U84_RS00840/A4U84_RS08240/atpE/A4U84_RS09750/A4U84_RS05885/rpsU/A4U84_RS06355/A4U84_RS00885/lptE/bamA/mltA/yidC/A4U84_RS00905/A4U84_RS07020/cydB/A4U84_RS00910/A4U84_RS01825/accA/nhaA/A4U84_RS07015/gltS/znuB/A4U84_RS01565/A4U84_RS08315/A4U84_RS09785/wecA/A4U84_RS05385/A4U84_RS082…	129	96	A4U84_RS00915/A4U84_RS10460/A4U84_RS07000/A4U84_RS03585/A4U84_RS07115/A4U84_RS01590/A4U84_RS09035/A4U84_RS08240/A4U84_RS05865/A4U84_RS09750/A4U84_RS05885/A4U84_RS06355/A4U84_RS00885/A4U84_RS03010/A4U84_RS00905/A4U84_RS07020/A4U84_RS01560/A4U84_RS00910/A4U84_RS03965/A4U84_RS07015/A4U84_RS01075/A4U84_RS01565/A4U84_RS08315/A4U84_RS09785/A4U84_RS06525/A4U84_RS08260/A4U84_RS10425/A4U84_RS07080/A4U84_R…	33	A4U84_RS02100/A4U84_RS03140/A4U84_RS01535/A4U84_RS03415/A4U84_RS00840/A4U84_RS07600/A4U84_RS08805/A4U84_RS03520/A4U84_RS10000/A4U84_RS01825/A4U84_RS02890/A4U84_RS00940/A4U84_RS05385/A4U84_RS08295/A4U84_RS02680/A4U84_RS05015/A4U84_RS09925/A4U84_RS05650/A4U84_RS00985/A4U84_RS03685/A4U84_RS05655/A4U84_RS02825/A4U84_RS07545/A4U84_RS03225/A4U84_RS04910/A4U84_RS06365/A4U84_RS09890/A4U84_RS01935/A4U84_R…
MF	GO:0005215	transporter activity	48/316	103/1064	0.000101907418608836	0.009500237920112	A4U84_RS02625/A4U84_RS01535/A4U84_RS07000/A4U84_RS03585/A4U84_RS01590/A4U84_RS08240/A4U84_RS05865/A4U84_RS09750/A4U84_RS05855/A4U84_RS05885/A4U84_RS03010/A4U84_RS00905/A4U84_RS07020/A4U84_RS07015/A4U84_RS01075/A4U84_RS00940/A4U84_RS09785/A4U84_RS03410/A4U84_RS01045/A4U84_RS05860/A4U84_RS01370/A4U84_RS01540/A4U84_RS05870/A4U84_RS01770/A4U84_RS05845/A4U84_RS09085/A4U84_RS10475/A4U84_RS02825/A4U84_R…	A4U84_RS02625/tolA/A4U84_RS07000/A4U84_RS03585/A4U84_RS01590/A4U84_RS08240/atpE/A4U84_RS09750/atpH/A4U84_RS05885/yidC/A4U84_RS00905/A4U84_RS07020/A4U84_RS07015/gltS/znuB/A4U84_RS09785/A4U84_RS03410/A4U84_RS01045/atpF/nhaB/tolR/atpB/A4U84_RS01770/atpG/A4U84_RS09085/A4U84_RS10475/pnuC/sstT/tatA/A4U84_RS05750/A4U84_RS04910/A4U84_RS01080/mglC/A4U84_RS06830/-/A4U84_RS09890/A4U84_RS05535/A4U84_RS07150/…	48	38	A4U84_RS07000/A4U84_RS03585/A4U84_RS01590/A4U84_RS08240/A4U84_RS05865/A4U84_RS09750/A4U84_RS05855/A4U84_RS05885/A4U84_RS03010/A4U84_RS00905/A4U84_RS07020/A4U84_RS07015/A4U84_RS01075/A4U84_RS09785/A4U84_RS03410/A4U84_RS01045/A4U84_RS05860/A4U84_RS01370/A4U84_RS05870/A4U84_RS01770/A4U84_RS05845/A4U84_RS09085/A4U84_RS10475/A4U84_RS01245/A4U84_RS05750/A4U84_RS01080/A4U84_RS10655/A4U84_RS06830/Novel00…	10	A4U84_RS02625/A4U84_RS01535/A4U84_RS00940/A4U84_RS01540/A4U84_RS02825/A4U84_RS03015/A4U84_RS04910/A4U84_RS09890/A4U84_RS11150/Novel00172
MF	GO:0015078	proton transmembrane transporter activity	10/316	12/1064	0.000172631211402959	0.009500237920112	A4U84_RS08240/A4U84_RS05865/A4U84_RS05855/A4U84_RS05860/A4U84_RS01370/A4U84_RS05870/A4U84_RS05845/Novel00151/A4U84_RS09890/Novel00153	A4U84_RS08240/atpE/atpH/atpF/nhaB/atpB/atpG/-/A4U84_RS09890/-	10	9	A4U84_RS08240/A4U84_RS05865/A4U84_RS05855/A4U84_RS05860/A4U84_RS01370/A4U84_RS05870/A4U84_RS05845/Novel00151/Novel00153	1	A4U84_RS09890
MF	GO:0022857	transmembrane transporter activity	44/316	95/1064	0.000247832293568139	0.009500237920112	A4U84_RS02625/A4U84_RS07000/A4U84_RS03585/A4U84_RS01590/A4U84_RS08240/A4U84_RS05865/A4U84_RS09750/A4U84_RS05855/A4U84_RS05885/A4U84_RS00905/A4U84_RS07020/A4U84_RS07015/A4U84_RS01075/A4U84_RS00940/A4U84_RS09785/A4U84_RS03410/A4U84_RS01045/A4U84_RS05860/A4U84_RS01370/A4U84_RS01540/A4U84_RS05870/A4U84_RS01770/A4U84_RS05845/A4U84_RS09085/A4U84_RS10475/A4U84_RS02825/A4U84_RS01245/A4U84_RS05750/A4U84_R…	A4U84_RS02625/A4U84_RS07000/A4U84_RS03585/A4U84_RS01590/A4U84_RS08240/atpE/A4U84_RS09750/atpH/A4U84_RS05885/A4U84_RS00905/A4U84_RS07020/A4U84_RS07015/gltS/znuB/A4U84_RS09785/A4U84_RS03410/A4U84_RS01045/atpF/nhaB/tolR/atpB/A4U84_RS01770/atpG/A4U84_RS09085/A4U84_RS10475/pnuC/sstT/A4U84_RS05750/A4U84_RS04910/A4U84_RS01080/mglC/A4U84_RS06830/-/A4U84_RS09890/A4U84_RS05535/A4U84_RS07150/-/-/ccmB/A4U84_…	44	36	A4U84_RS07000/A4U84_RS03585/A4U84_RS01590/A4U84_RS08240/A4U84_RS05865/A4U84_RS09750/A4U84_RS05855/A4U84_RS05885/A4U84_RS00905/A4U84_RS07020/A4U84_RS07015/A4U84_RS01075/A4U84_RS09785/A4U84_RS03410/A4U84_RS01045/A4U84_RS05860/A4U84_RS01370/A4U84_RS05870/A4U84_RS01770/A4U84_RS05845/A4U84_RS09085/A4U84_RS10475/A4U84_RS01245/A4U84_RS05750/A4U84_RS01080/A4U84_RS10655/A4U84_RS06830/Novel00151/A4U84_RS05…	8	A4U84_RS02625/A4U84_RS00940/A4U84_RS01540/A4U84_RS02825/A4U84_RS04910/A4U84_RS09890/A4U84_RS11150/Novel00172
MF	GO:0022890	inorganic cation transmembrane transporter activity	13/316	20/1064	0.0010353946311809	0.023022968330071	A4U84_RS07000/A4U84_RS03585/A4U84_RS08240/A4U84_RS05865/A4U84_RS05855/A4U84_RS01075/A4U84_RS05860/A4U84_RS01370/A4U84_RS05870/A4U84_RS05845/Novel00151/A4U84_RS09890/Novel00153	A4U84_RS07000/A4U84_RS03585/A4U84_RS08240/atpE/atpH/gltS/atpF/nhaB/atpB/atpG/-/A4U84_RS09890/-	13	12	A4U84_RS07000/A4U84_RS03585/A4U84_RS08240/A4U84_RS05865/A4U84_RS05855/A4U84_RS01075/A4U84_RS05860/A4U84_RS01370/A4U84_RS05870/A4U84_RS05845/Novel00151/Novel00153	1	A4U84_RS09890
MF	GO:0015077	monovalent inorganic cation transmembrane transporter activity	12/316	18/1064	0.00117977575382481	0.023022968330071	A4U84_RS07000/A4U84_RS08240/A4U84_RS05865/A4U84_RS05855/A4U84_RS01075/A4U84_RS05860/A4U84_RS01370/A4U84_RS05870/A4U84_RS05845/Novel00151/A4U84_RS09890/Novel00153	A4U84_RS07000/A4U84_RS08240/atpE/atpH/gltS/atpF/nhaB/atpB/atpG/-/A4U84_RS09890/-	12	11	A4U84_RS07000/A4U84_RS08240/A4U84_RS05865/A4U84_RS05855/A4U84_RS01075/A4U84_RS05860/A4U84_RS01370/A4U84_RS05870/A4U84_RS05845/Novel00151/Novel00153	1	A4U84_RS09890
MF	GO:0015318	inorganic molecular entity transmembrane transporter activity	18/316	32/1064	0.00132825831088952	0.023022968330071	A4U84_RS07000/A4U84_RS03585/A4U84_RS08240/A4U84_RS05865/A4U84_RS09750/A4U84_RS05855/A4U84_RS01075/A4U84_RS09785/A4U84_RS05860/A4U84_RS01370/A4U84_RS05870/A4U84_RS05845/A4U84_RS05750/Novel00151/A4U84_RS09890/A4U84_RS05535/Novel00172/Novel00153	A4U84_RS07000/A4U84_RS03585/A4U84_RS08240/atpE/A4U84_RS09750/atpH/gltS/A4U84_RS09785/atpF/nhaB/atpB/atpG/A4U84_RS05750/-/A4U84_RS09890/A4U84_RS05535/-/-	18	16	A4U84_RS07000/A4U84_RS03585/A4U84_RS08240/A4U84_RS05865/A4U84_RS09750/A4U84_RS05855/A4U84_RS01075/A4U84_RS09785/A4U84_RS05860/A4U84_RS01370/A4U84_RS05870/A4U84_RS05845/A4U84_RS05750/Novel00151/A4U84_RS05535/Novel00153	2	A4U84_RS09890/Novel00172
MF	GO:0022804	active transmembrane transporter activity	20/316	37/1064	0.00140139807226519	0.023022968330071	A4U84_RS07000/A4U84_RS01590/A4U84_RS08240/A4U84_RS09750/A4U84_RS05855/A4U84_RS00905/A4U84_RS07020/A4U84_RS07015/A4U84_RS01075/A4U84_RS00940/A4U84_RS03410/A4U84_RS01370/A4U84_RS05845/A4U84_RS09085/A4U84_RS10475/A4U84_RS01245/Novel00151/A4U84_RS09890/Novel00194/Novel00153	A4U84_RS07000/A4U84_RS01590/A4U84_RS08240/A4U84_RS09750/atpH/A4U84_RS00905/A4U84_RS07020/A4U84_RS07015/gltS/znuB/A4U84_RS03410/nhaB/atpG/A4U84_RS09085/A4U84_RS10475/sstT/-/A4U84_RS09890/-/-	20	18	A4U84_RS07000/A4U84_RS01590/A4U84_RS08240/A4U84_RS09750/A4U84_RS05855/A4U84_RS00905/A4U84_RS07020/A4U84_RS07015/A4U84_RS01075/A4U84_RS03410/A4U84_RS01370/A4U84_RS05845/A4U84_RS09085/A4U84_RS10475/A4U84_RS01245/Novel00151/Novel00194/Novel00153	2	A4U84_RS00940/A4U84_RS09890
MF	GO:0008324	cation transmembrane transporter activity	16/316	28/1064	0.00199032809718769	0.0276368635526396	A4U84_RS07000/A4U84_RS03585/A4U84_RS08240/A4U84_RS05865/A4U84_RS05855/A4U84_RS05885/A4U84_RS01075/A4U84_RS05860/A4U84_RS01370/A4U84_RS05870/A4U84_RS05845/A4U84_RS01080/Novel00151/A4U84_RS09890/A4U84_RS11150/Novel00153	A4U84_RS07000/A4U84_RS03585/A4U84_RS08240/atpE/atpH/A4U84_RS05885/gltS/atpF/nhaB/atpB/atpG/A4U84_RS01080/-/A4U84_RS09890/A4U84_RS11150/-	16	14	A4U84_RS07000/A4U84_RS03585/A4U84_RS08240/A4U84_RS05865/A4U84_RS05855/A4U84_RS05885/A4U84_RS01075/A4U84_RS05860/A4U84_RS01370/A4U84_RS05870/A4U84_RS05845/A4U84_RS01080/Novel00151/Novel00153	2	A4U84_RS09890/A4U84_RS11150
MF	GO:0015075	ion transmembrane transporter activity	20/316	38/1064	0.00216288497368484	0.0276368635526396	A4U84_RS07000/A4U84_RS03585/A4U84_RS08240/A4U84_RS05865/A4U84_RS05855/A4U84_RS05885/A4U84_RS01075/A4U84_RS09785/A4U84_RS05860/A4U84_RS01370/A4U84_RS05870/A4U84_RS05845/A4U84_RS05750/A4U84_RS01080/Novel00151/A4U84_RS09890/A4U84_RS05535/A4U84_RS11150/Novel00172/Novel00153	A4U84_RS07000/A4U84_RS03585/A4U84_RS08240/atpE/atpH/A4U84_RS05885/gltS/A4U84_RS09785/atpF/nhaB/atpB/atpG/A4U84_RS05750/A4U84_RS01080/-/A4U84_RS09890/A4U84_RS05535/A4U84_RS11150/-/-	20	17	A4U84_RS07000/A4U84_RS03585/A4U84_RS08240/A4U84_RS05865/A4U84_RS05855/A4U84_RS05885/A4U84_RS01075/A4U84_RS09785/A4U84_RS05860/A4U84_RS01370/A4U84_RS05870/A4U84_RS05845/A4U84_RS05750/A4U84_RS01080/Novel00151/A4U84_RS05535/Novel00153	3	A4U84_RS09890/A4U84_RS11150/Novel00172
MF	GO:0042626	ATPase activity, coupled to transmembrane movement of substances	9/316	16/1064	0.0231627972352166	0.242156516549992	A4U84_RS01590/A4U84_RS05855/A4U84_RS07020/A4U84_RS07015/A4U84_RS00940/A4U84_RS05845/A4U84_RS10475/Novel00151/Novel00153	A4U84_RS01590/atpH/A4U84_RS07020/A4U84_RS07015/znuB/atpG/A4U84_RS10475/-/-	9	8	A4U84_RS01590/A4U84_RS05855/A4U84_RS07020/A4U84_RS07015/A4U84_RS05845/A4U84_RS10475/Novel00151/Novel00153	1	A4U84_RS00940
MF	GO:0043492	ATPase activity, coupled to movement of substances	9/316	16/1064	0.0231627972352166	0.242156516549992	A4U84_RS01590/A4U84_RS05855/A4U84_RS07020/A4U84_RS07015/A4U84_RS00940/A4U84_RS05845/A4U84_RS10475/Novel00151/Novel00153	A4U84_RS01590/atpH/A4U84_RS07020/A4U84_RS07015/znuB/atpG/A4U84_RS10475/-/-	9	8	A4U84_RS01590/A4U84_RS05855/A4U84_RS07020/A4U84_RS07015/A4U84_RS05845/A4U84_RS10475/Novel00151/Novel00153	1	A4U84_RS00940
MF	GO:0015399	primary active transmembrane transporter activity	9/316	17/1064	0.0366378366767589	0.324103939832867	A4U84_RS01590/A4U84_RS05855/A4U84_RS07020/A4U84_RS07015/A4U84_RS00940/A4U84_RS05845/A4U84_RS10475/Novel00151/Novel00153	A4U84_RS01590/atpH/A4U84_RS07020/A4U84_RS07015/znuB/atpG/A4U84_RS10475/-/-	9	8	A4U84_RS01590/A4U84_RS05855/A4U84_RS07020/A4U84_RS07015/A4U84_RS05845/A4U84_RS10475/Novel00151/Novel00153	1	A4U84_RS00940
MF	GO:0015405	P-P-bond-hydrolysis-driven transmembrane transporter activity	9/316	17/1064	0.0366378366767589	0.324103939832867	A4U84_RS01590/A4U84_RS05855/A4U84_RS07020/A4U84_RS07015/A4U84_RS00940/A4U84_RS05845/A4U84_RS10475/Novel00151/Novel00153	A4U84_RS01590/atpH/A4U84_RS07020/A4U84_RS07015/znuB/atpG/A4U84_RS10475/-/-	9	8	A4U84_RS01590/A4U84_RS05855/A4U84_RS07020/A4U84_RS07015/A4U84_RS05845/A4U84_RS10475/Novel00151/Novel00153	1	A4U84_RS00940
MF	GO:0015291	secondary active transmembrane transporter activity	7/316	13/1064	0.0581872103136301	0.47796637043339	A4U84_RS07000/A4U84_RS08240/A4U84_RS09750/A4U84_RS01075/A4U84_RS01370/A4U84_RS01245/A4U84_RS09890	A4U84_RS07000/A4U84_RS08240/A4U84_RS09750/gltS/nhaB/sstT/A4U84_RS09890	7	6	A4U84_RS07000/A4U84_RS08240/A4U84_RS09750/A4U84_RS01075/A4U84_RS01370/A4U84_RS01245	1	A4U84_RS09890
MF	GO:0016301	kinase activity	11/316	25/1064	0.0894443511196867	0.685740025250932	A4U84_RS10460/A4U84_RS12085/A4U84_RS12090/A4U84_RS09720/A4U84_RS10565/A4U84_RS10455/A4U84_RS03665/A4U84_RS00210/A4U84_RS05370/Novel00218/Novel00083	A4U84_RS10460/A4U84_RS12085/A4U84_RS12090/udk/cmk/A4U84_RS10455/qseC/cpxA/A4U84_RS05370/-/-	11	5	A4U84_RS10460/A4U84_RS10565/A4U84_RS00210/Novel00218/Novel00083	6	A4U84_RS12085/A4U84_RS12090/A4U84_RS09720/A4U84_RS10455/A4U84_RS03665/A4U84_RS05370
MF	GO:0003676	nucleic acid binding	78/316	237/1064	0.126062881709987	0.828586472992891	A4U84_RS03670/A4U84_RS06680/A4U84_RS07560/A4U84_RS09240/A4U84_RS04375/A4U84_RS09650/A4U84_RS05720/A4U84_RS06685/A4U84_RS09765/A4U84_RS07895/A4U84_RS01500/A4U84_RS01495/A4U84_RS06500/A4U84_RS02745/A4U84_RS05495/A4U84_RS05235/A4U84_RS02840/A4U84_RS06510/A4U84_RS01760/Novel00148/A4U84_RS11095/A4U84_RS00715/A4U84_RS02695/A4U84_RS08295/A4U84_RS07595/A4U84_RS03760/A4U84_RS01835/A4U84_RS06775/A4U84_RS04…	A4U84_RS03670/tyrS/recA/rho/A4U84_RS04375/truC/dnaA/hrpA/nth/A4U84_RS07895/truA/rng/A4U84_RS06500/greB/fabR/arcA/A4U84_RS02840/A4U84_RS06510/A4U84_RS01760/-/A4U84_RS11095/pcnB/gltX/A4U84_RS08295/dnaG/srmB/dnaX/A4U84_RS06775/rpoB/lysS/rnpA/rplY/-/greA/rnr/A4U84_RS01855/rpsA/A4U84_RS05145/A4U84_RS08860/rpsD/infA/A4U84_RS03765/fis/aspS/trmJ/A4U84_RS06890/A4U84_RS06505/dnaN/prfA/xerD/A4U84_RS04360/A4…	78	31	A4U84_RS03670/A4U84_RS05720/A4U84_RS01500/A4U84_RS01495/A4U84_RS01760/Novel00148/A4U84_RS11095/A4U84_RS07595/A4U84_RS04890/A4U84_RS03975/Novel00098/A4U84_RS05730/A4U84_RS10570/A4U84_RS06080/A4U84_RS06705/A4U84_RS05715/A4U84_RS04800/A4U84_RS10575/A4U84_RS06090/Novel00133/A4U84_RS05915/A4U84_RS01030/Novel00160/Novel00045/A4U84_RS08415/A4U84_RS01975/A4U84_RS05675/Novel00158/A4U84_RS03205/A4U84_RS037…	47	A4U84_RS06680/A4U84_RS07560/A4U84_RS09240/A4U84_RS04375/A4U84_RS09650/A4U84_RS06685/A4U84_RS09765/A4U84_RS07895/A4U84_RS06500/A4U84_RS02745/A4U84_RS05495/A4U84_RS05235/A4U84_RS02840/A4U84_RS06510/A4U84_RS00715/A4U84_RS02695/A4U84_RS08295/A4U84_RS03760/A4U84_RS01835/A4U84_RS06775/A4U84_RS00545/A4U84_RS09925/A4U84_RS08335/A4U84_RS01855/A4U84_RS05145/A4U84_RS08860/A4U84_RS07040/A4U84_RS03765/A4U84_R…
MF	GO:0003677	DNA binding	50/316	148/1064	0.141435463625838	0.828586472992891	A4U84_RS03670/A4U84_RS07560/A4U84_RS04375/A4U84_RS05720/A4U84_RS09765/A4U84_RS07895/A4U84_RS06500/A4U84_RS02745/A4U84_RS05495/A4U84_RS05235/A4U84_RS02840/A4U84_RS06510/A4U84_RS01760/Novel00148/A4U84_RS11095/A4U84_RS08295/A4U84_RS07595/A4U84_RS01835/A4U84_RS06775/A4U84_RS04890/Novel00098/A4U84_RS08335/A4U84_RS01855/A4U84_RS05145/A4U84_RS08860/A4U84_RS03765/A4U84_RS03130/A4U84_RS06505/A4U84_RS05715…	A4U84_RS03670/recA/A4U84_RS04375/dnaA/nth/A4U84_RS07895/A4U84_RS06500/greB/fabR/arcA/A4U84_RS02840/A4U84_RS06510/A4U84_RS01760/-/A4U84_RS11095/A4U84_RS08295/dnaG/dnaX/A4U84_RS06775/rpoB/-/greA/A4U84_RS01855/A4U84_RS05145/A4U84_RS08860/A4U84_RS03765/fis/A4U84_RS06505/dnaN/xerD/A4U84_RS04360/A4U84_RS07545/A4U84_RS10575/nadS/tnpA/A4U84_RS06795/A4U84_RS06885/A4U84_RS09360/-/A4U84_RS05915/A4U84_RS0328…	50	21	A4U84_RS03670/A4U84_RS05720/A4U84_RS01760/Novel00148/A4U84_RS11095/A4U84_RS07595/A4U84_RS04890/Novel00098/A4U84_RS05715/A4U84_RS04800/A4U84_RS10575/Novel00133/A4U84_RS05915/A4U84_RS01030/Novel00160/A4U84_RS08415/A4U84_RS01975/A4U84_RS05675/A4U84_RS03205/A4U84_RS03780/Novel00005	29	A4U84_RS07560/A4U84_RS04375/A4U84_RS09765/A4U84_RS07895/A4U84_RS06500/A4U84_RS02745/A4U84_RS05495/A4U84_RS05235/A4U84_RS02840/A4U84_RS06510/A4U84_RS08295/A4U84_RS01835/A4U84_RS06775/A4U84_RS08335/A4U84_RS01855/A4U84_RS05145/A4U84_RS08860/A4U84_RS03765/A4U84_RS03130/A4U84_RS06505/A4U84_RS04360/A4U84_RS07545/A4U84_RS10015/A4U84_RS07745/A4U84_RS06795/A4U84_RS06885/A4U84_RS09360/A4U84_RS03280/A4U84_R…
MF	GO:0015144	carbohydrate transmembrane transporter activity	5/316	10/1064	0.144101995303111	0.828586472992891	A4U84_RS00905/A4U84_RS03410/A4U84_RS09085/A4U84_RS05535/Novel00194	A4U84_RS00905/A4U84_RS03410/A4U84_RS09085/A4U84_RS05535/-	5	5	A4U84_RS00905/A4U84_RS03410/A4U84_RS09085/A4U84_RS05535/Novel00194	0
MF	GO:0020037	heme binding	5/316	10/1064	0.144101995303111	0.828586472992891	A4U84_RS08285/A4U84_RS02680/A4U84_RS05700/A4U84_RS00490/A4U84_RS02405	A4U84_RS08285/A4U84_RS02680/ccsA/efeB/A4U84_RS02405	5	4	A4U84_RS08285/A4U84_RS05700/A4U84_RS00490/A4U84_RS02405	1	A4U84_RS02680
MF	GO:0046906	tetrapyrrole binding	5/316	10/1064	0.144101995303111	0.828586472992891	A4U84_RS08285/A4U84_RS02680/A4U84_RS05700/A4U84_RS00490/A4U84_RS02405	A4U84_RS08285/A4U84_RS02680/ccsA/efeB/A4U84_RS02405	5	4	A4U84_RS08285/A4U84_RS05700/A4U84_RS00490/A4U84_RS02405	1	A4U84_RS02680
MF	GO:0042623	ATPase activity, coupled	10/316	25/1064	0.177712268142359	0.973186230303392	A4U84_RS01590/A4U84_RS05855/A4U84_RS07020/A4U84_RS07015/A4U84_RS00940/A4U84_RS05845/A4U84_RS10475/Novel00151/Novel00153/Novel00005	A4U84_RS01590/atpH/A4U84_RS07020/A4U84_RS07015/znuB/atpG/A4U84_RS10475/-/-/-	10	9	A4U84_RS01590/A4U84_RS05855/A4U84_RS07020/A4U84_RS07015/A4U84_RS05845/A4U84_RS10475/Novel00151/Novel00153/Novel00005	1	A4U84_RS00940
MF	GO:0005515	protein binding	15/316	41/1064	0.206909316034299	0.998845664236791	A4U84_RS06700/A4U84_RS03925/A4U84_RS03525/A4U84_RS08345/A4U84_RS01170/A4U84_RS09060/A4U84_RS05910/A4U84_RS02735/A4U84_RS08670/A4U84_RS01260/A4U84_RS08960/A4U84_RS10495/Novel00160/Novel00165/A4U84_RS09375	grpE/dnaJ/A4U84_RS03525/htpG/A4U84_RS01170/A4U84_RS09060/secB/pilW/A4U84_RS08670/ftsA/A4U84_RS08960/nlpI/-/-/A4U84_RS09375	15	2	A4U84_RS10495/Novel00160	13	A4U84_RS06700/A4U84_RS03925/A4U84_RS03525/A4U84_RS08345/A4U84_RS01170/A4U84_RS09060/A4U84_RS05910/A4U84_RS02735/A4U84_RS08670/A4U84_RS01260/A4U84_RS08960/Novel00165/A4U84_RS09375
MF	GO:0003723	RNA binding	24/316	70/1064	0.229443098343719	0.998845664236791	A4U84_RS06680/A4U84_RS09240/A4U84_RS09650/A4U84_RS01500/A4U84_RS01495/A4U84_RS00715/A4U84_RS02695/A4U84_RS03975/A4U84_RS09925/A4U84_RS05730/A4U84_RS06080/A4U84_RS07040/A4U84_RS01040/A4U84_RS06890/A4U84_RS09365/A4U84_RS06090/A4U84_RS07680/A4U84_RS09165/Novel00160/Novel00045/A4U84_RS03820/A4U84_RS09235/Novel00158/A4U84_RS02885	tyrS/rho/truC/truA/rng/pcnB/gltX/rnpA/rplY/rnr/rpsD/infA/trmJ/A4U84_RS06890/prfA/rpsM/hfq/prfB/-/-/rpsT/hslR/-/yhbY	24	9	A4U84_RS01500/A4U84_RS01495/A4U84_RS03975/A4U84_RS05730/A4U84_RS06080/A4U84_RS06090/Novel00160/Novel00045/Novel00158	15	A4U84_RS06680/A4U84_RS09240/A4U84_RS09650/A4U84_RS00715/A4U84_RS02695/A4U84_RS09925/A4U84_RS07040/A4U84_RS01040/A4U84_RS06890/A4U84_RS09365/A4U84_RS07680/A4U84_RS09165/A4U84_RS03820/A4U84_RS09235/A4U84_RS02885
MF	GO:0016853	isomerase activity	15/316	42/1064	0.239225895425451	0.998845664236791	A4U84_RS07505/A4U84_RS09530/A4U84_RS05085/A4U84_RS09650/A4U84_RS03900/A4U84_RS01500/A4U84_RS10370/A4U84_RS07275/A4U84_RS05660/A4U84_RS07545/A4U84_RS07280/A4U84_RS07700/Novel00171/Novel00045/Novel00005	pgi/A4U84_RS09530/iolB/truC/murI/truA/A4U84_RS10370/glmM/rpe/A4U84_RS07545/rpiA/A4U84_RS07700/-/-/-	15	7	A4U84_RS01500/A4U84_RS07275/A4U84_RS05660/A4U84_RS07280/Novel00171/Novel00045/Novel00005	8	A4U84_RS07505/A4U84_RS09530/A4U84_RS05085/A4U84_RS09650/A4U84_RS03900/A4U84_RS10370/A4U84_RS07545/A4U84_RS07700
MF	GO:0005342	organic acid transmembrane transporter activity	5/316	12/1064	0.267531568942215	0.998845664236791	A4U84_RS01075/A4U84_RS09785/A4U84_RS05750/A4U84_RS05535/Novel00172	gltS/A4U84_RS09785/A4U84_RS05750/A4U84_RS05535/-	5	4	A4U84_RS01075/A4U84_RS09785/A4U84_RS05750/A4U84_RS05535	1	Novel00172
MF	GO:0008514	organic anion transmembrane transporter activity	5/316	12/1064	0.267531568942215	0.998845664236791	A4U84_RS01075/A4U84_RS09785/A4U84_RS05750/A4U84_RS05535/Novel00172	gltS/A4U84_RS09785/A4U84_RS05750/A4U84_RS05535/-	5	4	A4U84_RS01075/A4U84_RS09785/A4U84_RS05750/A4U84_RS05535	1	Novel00172
MF	GO:0046943	carboxylic acid transmembrane transporter activity	5/316	12/1064	0.267531568942215	0.998845664236791	A4U84_RS01075/A4U84_RS09785/A4U84_RS05750/A4U84_RS05535/Novel00172	gltS/A4U84_RS09785/A4U84_RS05750/A4U84_RS05535/-	5	4	A4U84_RS01075/A4U84_RS09785/A4U84_RS05750/A4U84_RS05535	1	Novel00172
MF	GO:0016772	transferase activity, transferring phosphorus-containing groups	23/316	70/1064	0.317365797276401	0.998845664236791	A4U84_RS10460/A4U84_RS12085/A4U84_RS12090/A4U84_RS00905/A4U84_RS09720/A4U84_RS06525/A4U84_RS10565/A4U84_RS00715/A4U84_RS07595/A4U84_RS10455/A4U84_RS03410/A4U84_RS09280/A4U84_RS01835/A4U84_RS03665/A4U84_RS04890/A4U84_RS00210/A4U84_RS09085/A4U84_RS05715/A4U84_RS05370/Novel00160/Novel00194/Novel00218/Novel00083	A4U84_RS10460/A4U84_RS12085/A4U84_RS12090/A4U84_RS00905/udk/wecA/cmk/pcnB/dnaG/A4U84_RS10455/A4U84_RS03410/pgsA/dnaX/qseC/rpoB/cpxA/A4U84_RS09085/dnaN/A4U84_RS05370/-/-/-/-	23	15	A4U84_RS10460/A4U84_RS00905/A4U84_RS06525/A4U84_RS10565/A4U84_RS07595/A4U84_RS03410/A4U84_RS09280/A4U84_RS04890/A4U84_RS00210/A4U84_RS09085/A4U84_RS05715/Novel00160/Novel00194/Novel00218/Novel00083	8	A4U84_RS12085/A4U84_RS12090/A4U84_RS09720/A4U84_RS00715/A4U84_RS10455/A4U84_RS01835/A4U84_RS03665/A4U84_RS05370
MF	GO:0008509	anion transmembrane transporter activity	5/316	13/1064	0.336057383118112	0.998845664236791	A4U84_RS01075/A4U84_RS09785/A4U84_RS05750/A4U84_RS05535/Novel00172	gltS/A4U84_RS09785/A4U84_RS05750/A4U84_RS05535/-	5	4	A4U84_RS01075/A4U84_RS09785/A4U84_RS05750/A4U84_RS05535	1	Novel00172
MF	GO:0016817	hydrolase activity, acting on acid anhydrides	27/316	85/1064	0.373259192289846	0.998845664236791	A4U84_RS01475/A4U84_RS01830/A4U84_RS07025/A4U84_RS08740/A4U84_RS01590/A4U84_RS06685/A4U84_RS05855/A4U84_RS10045/A4U84_RS07020/A4U84_RS07015/A4U84_RS00940/A4U84_RS08265/A4U84_RS07035/A4U84_RS07500/A4U84_RS01580/A4U84_RS00945/A4U84_RS05845/A4U84_RS10475/A4U84_RS01235/A4U84_RS08735/A4U84_RS06365/Novel00151/A4U84_RS09290/A4U84_RS03305/Novel00153/Novel00005/A4U84_RS07180	lptB/A4U84_RS01830/A4U84_RS07025/A4U84_RS08740/A4U84_RS01590/hrpA/atpH/A4U84_RS10045/A4U84_RS07020/A4U84_RS07015/znuB/A4U84_RS08265/rsgA/rapA/typA/znuC/atpG/A4U84_RS10475/lepA/dppD/ppa/-/modC/tuf/-/-/artP	27	15	A4U84_RS07025/A4U84_RS01590/A4U84_RS05855/A4U84_RS07020/A4U84_RS07015/A4U84_RS08265/A4U84_RS05845/A4U84_RS10475/A4U84_RS01235/Novel00151/A4U84_RS09290/A4U84_RS03305/Novel00153/Novel00005/A4U84_RS07180	12	A4U84_RS01475/A4U84_RS01830/A4U84_RS08740/A4U84_RS06685/A4U84_RS10045/A4U84_RS00940/A4U84_RS07035/A4U84_RS07500/A4U84_RS01580/A4U84_RS00945/A4U84_RS08735/A4U84_RS06365
MF	GO:0016757	transferase activity, transferring glycosyl groups	6/316	17/1064	0.392045758483779	0.998845664236791	A4U84_RS09140/A4U84_RS09920/A4U84_RS01380/A4U84_RS01280/A4U84_RS02160/Novel00005	A4U84_RS09140/A4U84_RS09920/glgP/murG/lgt/-	6	3	A4U84_RS01380/A4U84_RS02160/Novel00005	3	A4U84_RS09140/A4U84_RS09920/A4U84_RS01280
MF	GO:0016788	hydrolase activity, acting on ester bonds	13/316	40/1064	0.405325968912194	0.998845664236791	A4U84_RS01810/A4U84_RS04375/A4U84_RS08430/A4U84_RS05385/A4U84_RS06345/A4U84_RS03975/A4U84_RS05730/A4U84_RS05735/A4U84_RS05715/A4U84_RS00825/A4U84_RS06795/A4U84_RS07350/A4U84_RS01995	sbcB/A4U84_RS04375/ileS/A4U84_RS05385/glpQ/rnpA/rnr/A4U84_RS05735/dnaN/A4U84_RS00825/A4U84_RS06795/A4U84_RS07350/A4U84_RS01995	13	7	A4U84_RS06345/A4U84_RS03975/A4U84_RS05730/A4U84_RS05735/A4U84_RS05715/A4U84_RS07350/A4U84_RS01995	6	A4U84_RS01810/A4U84_RS04375/A4U84_RS08430/A4U84_RS05385/A4U84_RS00825/A4U84_RS06795
MF	GO:0016866	intramolecular transferase activity	5/316	14/1064	0.405749563303344	0.998845664236791	A4U84_RS09650/A4U84_RS01500/A4U84_RS07275/Novel00171/Novel00045	truC/truA/glmM/-/-	5	4	A4U84_RS01500/A4U84_RS07275/Novel00171/Novel00045	1	A4U84_RS09650
MF	GO:0003924	GTPase activity	4/316	11/1064	0.421568228158118	0.998845664236791	A4U84_RS07035/A4U84_RS01580/A4U84_RS01235/A4U84_RS03305	rsgA/typA/lepA/tuf	4	2	A4U84_RS01235/A4U84_RS03305	2	A4U84_RS07035/A4U84_RS01580
MF	GO:0003700	DNA binding transcription factor activity	11/316	34/1064	0.429766992381923	0.998845664236791	A4U84_RS02865/A4U84_RS00835/A4U84_RS02145/A4U84_RS02875/A4U84_RS08950/A4U84_RS01855/A4U84_RS05145/A4U84_RS00895/A4U84_RS04170/A4U84_RS08610/Novel00120	cysB/A4U84_RS00835/fur/A4U84_RS02875/argR/A4U84_RS01855/A4U84_RS05145/agaR/metJ/A4U84_RS08610/-	11	2	A4U84_RS00895/Novel00120	9	A4U84_RS02865/A4U84_RS00835/A4U84_RS02145/A4U84_RS02875/A4U84_RS08950/A4U84_RS01855/A4U84_RS05145/A4U84_RS04170/A4U84_RS08610
MF	GO:0016462	pyrophosphatase activity	26/316	84/1064	0.439848011539265	0.998845664236791	A4U84_RS01475/A4U84_RS01830/A4U84_RS07025/A4U84_RS08740/A4U84_RS01590/A4U84_RS06685/A4U84_RS05855/A4U84_RS10045/A4U84_RS07020/A4U84_RS07015/A4U84_RS00940/A4U84_RS08265/A4U84_RS07035/A4U84_RS01580/A4U84_RS00945/A4U84_RS05845/A4U84_RS10475/A4U84_RS01235/A4U84_RS08735/A4U84_RS06365/Novel00151/A4U84_RS09290/A4U84_RS03305/Novel00153/Novel00005/A4U84_RS07180	lptB/A4U84_RS01830/A4U84_RS07025/A4U84_RS08740/A4U84_RS01590/hrpA/atpH/A4U84_RS10045/A4U84_RS07020/A4U84_RS07015/znuB/A4U84_RS08265/rsgA/typA/znuC/atpG/A4U84_RS10475/lepA/dppD/ppa/-/modC/tuf/-/-/artP	26	15	A4U84_RS07025/A4U84_RS01590/A4U84_RS05855/A4U84_RS07020/A4U84_RS07015/A4U84_RS08265/A4U84_RS05845/A4U84_RS10475/A4U84_RS01235/Novel00151/A4U84_RS09290/A4U84_RS03305/Novel00153/Novel00005/A4U84_RS07180	11	A4U84_RS01475/A4U84_RS01830/A4U84_RS08740/A4U84_RS06685/A4U84_RS10045/A4U84_RS00940/A4U84_RS07035/A4U84_RS01580/A4U84_RS00945/A4U84_RS08735/A4U84_RS06365
MF	GO:0016818	hydrolase activity, acting on acid anhydrides, in phosphorus-containing anhydrides	26/316	84/1064	0.439848011539265	0.998845664236791	A4U84_RS01475/A4U84_RS01830/A4U84_RS07025/A4U84_RS08740/A4U84_RS01590/A4U84_RS06685/A4U84_RS05855/A4U84_RS10045/A4U84_RS07020/A4U84_RS07015/A4U84_RS00940/A4U84_RS08265/A4U84_RS07035/A4U84_RS01580/A4U84_RS00945/A4U84_RS05845/A4U84_RS10475/A4U84_RS01235/A4U84_RS08735/A4U84_RS06365/Novel00151/A4U84_RS09290/A4U84_RS03305/Novel00153/Novel00005/A4U84_RS07180	lptB/A4U84_RS01830/A4U84_RS07025/A4U84_RS08740/A4U84_RS01590/hrpA/atpH/A4U84_RS10045/A4U84_RS07020/A4U84_RS07015/znuB/A4U84_RS08265/rsgA/typA/znuC/atpG/A4U84_RS10475/lepA/dppD/ppa/-/modC/tuf/-/-/artP	26	15	A4U84_RS07025/A4U84_RS01590/A4U84_RS05855/A4U84_RS07020/A4U84_RS07015/A4U84_RS08265/A4U84_RS05845/A4U84_RS10475/A4U84_RS01235/Novel00151/A4U84_RS09290/A4U84_RS03305/Novel00153/Novel00005/A4U84_RS07180	11	A4U84_RS01475/A4U84_RS01830/A4U84_RS08740/A4U84_RS06685/A4U84_RS10045/A4U84_RS00940/A4U84_RS07035/A4U84_RS01580/A4U84_RS00945/A4U84_RS08735/A4U84_RS06365
MF	GO:0051536	iron-sulfur cluster binding	9/316	28/1064	0.458529316693794	0.998845664236791	A4U84_RS03340/A4U84_RS02730/A4U84_RS04090/A4U84_RS01600/A4U84_RS10695/A4U84_RS06325/A4U84_RS01630/Novel00169/Novel00216	lipA/A4U84_RS02730/A4U84_RS04090/fdx/moaA/glpC/iscU/-/-	9	3	A4U84_RS10695/Novel00169/Novel00216	6	A4U84_RS03340/A4U84_RS02730/A4U84_RS04090/A4U84_RS01600/A4U84_RS06325/A4U84_RS01630
MF	GO:0051540	metal cluster binding	9/316	28/1064	0.458529316693794	0.998845664236791	A4U84_RS03340/A4U84_RS02730/A4U84_RS04090/A4U84_RS01600/A4U84_RS10695/A4U84_RS06325/A4U84_RS01630/Novel00169/Novel00216	lipA/A4U84_RS02730/A4U84_RS04090/fdx/moaA/glpC/iscU/-/-	9	3	A4U84_RS10695/Novel00169/Novel00216	6	A4U84_RS03340/A4U84_RS02730/A4U84_RS04090/A4U84_RS01600/A4U84_RS06325/A4U84_RS01630
MF	GO:0043565	sequence-specific DNA binding	5/316	15/1064	0.474419591512527	0.998845664236791	A4U84_RS05720/A4U84_RS07895/A4U84_RS03130/A4U84_RS10015/A4U84_RS05915	dnaA/A4U84_RS07895/fis/nadS/A4U84_RS05915	5	2	A4U84_RS05720/A4U84_RS05915	3	A4U84_RS07895/A4U84_RS03130/A4U84_RS10015
MF	GO:0140110	transcription regulator activity	11/316	35/1064	0.474648992133757	0.998845664236791	A4U84_RS02865/A4U84_RS00835/A4U84_RS02145/A4U84_RS02875/A4U84_RS08950/A4U84_RS01855/A4U84_RS05145/A4U84_RS00895/A4U84_RS04170/A4U84_RS08610/Novel00120	cysB/A4U84_RS00835/fur/A4U84_RS02875/argR/A4U84_RS01855/A4U84_RS05145/agaR/metJ/A4U84_RS08610/-	11	2	A4U84_RS00895/Novel00120	9	A4U84_RS02865/A4U84_RS00835/A4U84_RS02145/A4U84_RS02875/A4U84_RS08950/A4U84_RS01855/A4U84_RS05145/A4U84_RS04170/A4U84_RS08610
MF	GO:0004803	transposase activity	8/316	25/1064	0.475161791787605	0.998845664236791	Novel00148/A4U84_RS11095/A4U84_RS07745/A4U84_RS08415/A4U84_RS01975/A4U84_RS05675/A4U84_RS03205/A4U84_RS03780	-/A4U84_RS11095/tnpA/A4U84_RS08415/A4U84_RS01975/A4U84_RS05675/A4U84_RS03205/A4U84_RS03780	8	7	Novel00148/A4U84_RS11095/A4U84_RS08415/A4U84_RS01975/A4U84_RS05675/A4U84_RS03205/A4U84_RS03780	1	A4U84_RS07745
MF	GO:0017111	nucleoside-triphosphatase activity	25/316	82/1064	0.479534829062923	0.998845664236791	A4U84_RS01475/A4U84_RS01830/A4U84_RS07025/A4U84_RS08740/A4U84_RS01590/A4U84_RS06685/A4U84_RS05855/A4U84_RS10045/A4U84_RS07020/A4U84_RS07015/A4U84_RS00940/A4U84_RS08265/A4U84_RS07035/A4U84_RS01580/A4U84_RS00945/A4U84_RS05845/A4U84_RS10475/A4U84_RS01235/A4U84_RS08735/Novel00151/A4U84_RS09290/A4U84_RS03305/Novel00153/Novel00005/A4U84_RS07180	lptB/A4U84_RS01830/A4U84_RS07025/A4U84_RS08740/A4U84_RS01590/hrpA/atpH/A4U84_RS10045/A4U84_RS07020/A4U84_RS07015/znuB/A4U84_RS08265/rsgA/typA/znuC/atpG/A4U84_RS10475/lepA/dppD/-/modC/tuf/-/-/artP	25	15	A4U84_RS07025/A4U84_RS01590/A4U84_RS05855/A4U84_RS07020/A4U84_RS07015/A4U84_RS08265/A4U84_RS05845/A4U84_RS10475/A4U84_RS01235/Novel00151/A4U84_RS09290/A4U84_RS03305/Novel00153/Novel00005/A4U84_RS07180	10	A4U84_RS01475/A4U84_RS01830/A4U84_RS08740/A4U84_RS06685/A4U84_RS10045/A4U84_RS00940/A4U84_RS07035/A4U84_RS01580/A4U84_RS00945/A4U84_RS08735
MF	GO:0097159	organic cyclic compound binding	137/316	459/1064	0.489747873342117	0.998845664236791	A4U84_RS01510/A4U84_RS01475/A4U84_RS03670/A4U84_RS06680/A4U84_RS06700/A4U84_RS07560/A4U84_RS01830/A4U84_RS08345/A4U84_RS12085/A4U84_RS07025/A4U84_RS09240/A4U84_RS08740/A4U84_RS01590/A4U84_RS05850/A4U84_RS01305/A4U84_RS04375/A4U84_RS08430/A4U84_RS09650/A4U84_RS05720/A4U84_RS03420/A4U84_RS06685/A4U84_RS04745/A4U84_RS12090/A4U84_RS09765/A4U84_RS07895/A4U84_RS05695/A4U84_RS10045/A4U84_RS01500/A4U84_R…	dusC/lptB/A4U84_RS03670/tyrS/grpE/recA/A4U84_RS01830/htpG/A4U84_RS12085/A4U84_RS07025/rho/A4U84_RS08740/A4U84_RS01590/atpA/murE/A4U84_RS04375/ileS/truC/dnaA/hslU/hrpA/A4U84_RS04745/A4U84_RS12090/nth/A4U84_RS07895/A4U84_RS05695/A4U84_RS10045/truA/groL/thrA/rng/A4U84_RS08285/A4U84_RS06500/greB/serS/fabR/udk/A4U84_RS01310/A4U84_RS08265/arcA/A4U84_RS02840/A4U84_RS06510/rsgA/A4U84_RS09400/A4U84_RS0176…	137	57	A4U84_RS01510/A4U84_RS03670/A4U84_RS07025/A4U84_RS01590/A4U84_RS05850/A4U84_RS05720/A4U84_RS05695/A4U84_RS01500/A4U84_RS01495/A4U84_RS08285/A4U84_RS08265/A4U84_RS01760/Novel00148/A4U84_RS10565/A4U84_RS11095/A4U84_RS07595/A4U84_RS04890/A4U84_RS03975/Novel00098/A4U84_RS05730/A4U84_RS10570/A4U84_RS00510/A4U84_RS06080/Novel00205/A4U84_RS05700/A4U84_RS06705/A4U84_RS10475/A4U84_RS05715/A4U84_RS04800/A4…	80	A4U84_RS01475/A4U84_RS06680/A4U84_RS06700/A4U84_RS07560/A4U84_RS01830/A4U84_RS08345/A4U84_RS12085/A4U84_RS09240/A4U84_RS08740/A4U84_RS01305/A4U84_RS04375/A4U84_RS08430/A4U84_RS09650/A4U84_RS03420/A4U84_RS06685/A4U84_RS04745/A4U84_RS12090/A4U84_RS09765/A4U84_RS07895/A4U84_RS10045/A4U84_RS03655/A4U84_RS03545/A4U84_RS06500/A4U84_RS02745/A4U84_RS09885/A4U84_RS05495/A4U84_RS09720/A4U84_RS01310/A4U84_R…
MF	GO:1901363	heterocyclic compound binding	137/316	459/1064	0.489747873342117	0.998845664236791	A4U84_RS01510/A4U84_RS01475/A4U84_RS03670/A4U84_RS06680/A4U84_RS06700/A4U84_RS07560/A4U84_RS01830/A4U84_RS08345/A4U84_RS12085/A4U84_RS07025/A4U84_RS09240/A4U84_RS08740/A4U84_RS01590/A4U84_RS05850/A4U84_RS01305/A4U84_RS04375/A4U84_RS08430/A4U84_RS09650/A4U84_RS05720/A4U84_RS03420/A4U84_RS06685/A4U84_RS04745/A4U84_RS12090/A4U84_RS09765/A4U84_RS07895/A4U84_RS05695/A4U84_RS10045/A4U84_RS01500/A4U84_R…	dusC/lptB/A4U84_RS03670/tyrS/grpE/recA/A4U84_RS01830/htpG/A4U84_RS12085/A4U84_RS07025/rho/A4U84_RS08740/A4U84_RS01590/atpA/murE/A4U84_RS04375/ileS/truC/dnaA/hslU/hrpA/A4U84_RS04745/A4U84_RS12090/nth/A4U84_RS07895/A4U84_RS05695/A4U84_RS10045/truA/groL/thrA/rng/A4U84_RS08285/A4U84_RS06500/greB/serS/fabR/udk/A4U84_RS01310/A4U84_RS08265/arcA/A4U84_RS02840/A4U84_RS06510/rsgA/A4U84_RS09400/A4U84_RS0176…	137	57	A4U84_RS01510/A4U84_RS03670/A4U84_RS07025/A4U84_RS01590/A4U84_RS05850/A4U84_RS05720/A4U84_RS05695/A4U84_RS01500/A4U84_RS01495/A4U84_RS08285/A4U84_RS08265/A4U84_RS01760/Novel00148/A4U84_RS10565/A4U84_RS11095/A4U84_RS07595/A4U84_RS04890/A4U84_RS03975/Novel00098/A4U84_RS05730/A4U84_RS10570/A4U84_RS00510/A4U84_RS06080/Novel00205/A4U84_RS05700/A4U84_RS06705/A4U84_RS10475/A4U84_RS05715/A4U84_RS04800/A4…	80	A4U84_RS01475/A4U84_RS06680/A4U84_RS06700/A4U84_RS07560/A4U84_RS01830/A4U84_RS08345/A4U84_RS12085/A4U84_RS09240/A4U84_RS08740/A4U84_RS01305/A4U84_RS04375/A4U84_RS08430/A4U84_RS09650/A4U84_RS03420/A4U84_RS06685/A4U84_RS04745/A4U84_RS12090/A4U84_RS09765/A4U84_RS07895/A4U84_RS10045/A4U84_RS03655/A4U84_RS03545/A4U84_RS06500/A4U84_RS02745/A4U84_RS09885/A4U84_RS05495/A4U84_RS09720/A4U84_RS01310/A4U84_R…
MF	GO:0016773	phosphotransferase activity, alcohol group as acceptor	7/316	22/1064	0.4938387275907	0.998845664236791	A4U84_RS00905/A4U84_RS10455/A4U84_RS03410/A4U84_RS03665/A4U84_RS00210/A4U84_RS09085/Novel00194	A4U84_RS00905/A4U84_RS10455/A4U84_RS03410/qseC/cpxA/A4U84_RS09085/-	7	5	A4U84_RS00905/A4U84_RS03410/A4U84_RS00210/A4U84_RS09085/Novel00194	2	A4U84_RS10455/A4U84_RS03665
MF	GO:0009055	electron transfer activity	4/316	12/1064	0.49858655776607	0.998845664236791	A4U84_RS01565/A4U84_RS01600/A4U84_RS02680/Novel00008	A4U84_RS01565/fdx/A4U84_RS02680/-	4	2	A4U84_RS01565/Novel00008	2	A4U84_RS01600/A4U84_RS02680
MF	GO:0051287	NAD binding	4/316	12/1064	0.49858655776607	0.998845664236791	A4U84_RS06540/A4U84_RS09420/Novel00133/Novel00204	wecC/A4U84_RS09420/-/-	4	4	A4U84_RS06540/A4U84_RS09420/Novel00133/Novel00204	0
MF	GO:0140096	catalytic activity, acting on a protein	12/316	39/1064	0.502699434196456	0.998845664236791	A4U84_RS03140/A4U84_RS03415/A4U84_RS09530/A4U84_RS01145/A4U84_RS06155/A4U84_RS10455/A4U84_RS03665/A4U84_RS10370/A4U84_RS00210/A4U84_RS00195/A4U84_RS08635/A4U84_RS03365	sohB/hslV/A4U84_RS09530/A4U84_RS01145/prlC/A4U84_RS10455/qseC/A4U84_RS10370/cpxA/pepP/A4U84_RS08635/A4U84_RS03365	12	4	A4U84_RS06155/A4U84_RS00210/A4U84_RS00195/A4U84_RS08635	8	A4U84_RS03140/A4U84_RS03415/A4U84_RS09530/A4U84_RS01145/A4U84_RS10455/A4U84_RS03665/A4U84_RS10370/A4U84_RS03365
MF	GO:0016887	ATPase activity	20/316	66/1064	0.504618344592657	0.998845664236791	A4U84_RS01475/A4U84_RS01830/A4U84_RS07025/A4U84_RS08740/A4U84_RS01590/A4U84_RS05855/A4U84_RS10045/A4U84_RS07020/A4U84_RS07015/A4U84_RS00940/A4U84_RS08265/A4U84_RS00945/A4U84_RS05845/A4U84_RS10475/A4U84_RS08735/Novel00151/A4U84_RS09290/Novel00153/Novel00005/A4U84_RS07180	lptB/A4U84_RS01830/A4U84_RS07025/A4U84_RS08740/A4U84_RS01590/atpH/A4U84_RS10045/A4U84_RS07020/A4U84_RS07015/znuB/A4U84_RS08265/znuC/atpG/A4U84_RS10475/dppD/-/modC/-/-/artP	20	13	A4U84_RS07025/A4U84_RS01590/A4U84_RS05855/A4U84_RS07020/A4U84_RS07015/A4U84_RS08265/A4U84_RS05845/A4U84_RS10475/Novel00151/A4U84_RS09290/Novel00153/Novel00005/A4U84_RS07180	7	A4U84_RS01475/A4U84_RS01830/A4U84_RS08740/A4U84_RS10045/A4U84_RS00940/A4U84_RS00945/A4U84_RS08735
MF	GO:0004812	aminoacyl-tRNA ligase activity	8/316	26/1064	0.526984697291096	0.998845664236791	A4U84_RS06680/A4U84_RS08430/A4U84_RS09885/A4U84_RS05385/A4U84_RS02695/A4U84_RS00545/A4U84_RS05015/A4U84_RS06705	tyrS/ileS/serS/A4U84_RS05385/gltX/lysS/glyS/aspS	8	1	A4U84_RS06705	7	A4U84_RS06680/A4U84_RS08430/A4U84_RS09885/A4U84_RS05385/A4U84_RS02695/A4U84_RS00545/A4U84_RS05015
MF	GO:0016875	ligase activity, forming carbon-oxygen bonds	8/316	26/1064	0.526984697291096	0.998845664236791	A4U84_RS06680/A4U84_RS08430/A4U84_RS09885/A4U84_RS05385/A4U84_RS02695/A4U84_RS00545/A4U84_RS05015/A4U84_RS06705	tyrS/ileS/serS/A4U84_RS05385/gltX/lysS/glyS/aspS	8	1	A4U84_RS06705	7	A4U84_RS06680/A4U84_RS08430/A4U84_RS09885/A4U84_RS05385/A4U84_RS02695/A4U84_RS00545/A4U84_RS05015
MF	GO:0030554	adenyl nucleotide binding	48/316	162/1064	0.542078055538699	0.998845664236791	A4U84_RS01475/A4U84_RS06680/A4U84_RS06700/A4U84_RS07560/A4U84_RS01830/A4U84_RS08345/A4U84_RS12085/A4U84_RS07025/A4U84_RS09240/A4U84_RS08740/A4U84_RS01590/A4U84_RS05850/A4U84_RS01305/A4U84_RS08430/A4U84_RS05720/A4U84_RS03420/A4U84_RS06685/A4U84_RS04745/A4U84_RS12090/A4U84_RS10045/A4U84_RS03655/A4U84_RS09885/A4U84_RS09720/A4U84_RS08265/A4U84_RS09400/A4U84_RS05385/A4U84_RS10565/A4U84_RS02695/A4U84_R…	lptB/tyrS/grpE/recA/A4U84_RS01830/htpG/A4U84_RS12085/A4U84_RS07025/rho/A4U84_RS08740/A4U84_RS01590/atpA/murE/ileS/dnaA/hslU/hrpA/A4U84_RS04745/A4U84_RS12090/A4U84_RS10045/groL/serS/udk/A4U84_RS08265/A4U84_RS09400/A4U84_RS05385/cmk/gltX/srmB/rapA/clpB/lysS/glyS/-/aspS/znuC/A4U84_RS10475/A4U84_RS05370/dppD/modC/rapZ/-/-/-/-/-/-/artP	48	15	A4U84_RS07025/A4U84_RS01590/A4U84_RS05850/A4U84_RS05720/A4U84_RS08265/A4U84_RS10565/Novel00205/A4U84_RS06705/A4U84_RS10475/A4U84_RS09290/Novel00152/Novel00206/Novel00150/Novel00005/A4U84_RS07180	33	A4U84_RS01475/A4U84_RS06680/A4U84_RS06700/A4U84_RS07560/A4U84_RS01830/A4U84_RS08345/A4U84_RS12085/A4U84_RS09240/A4U84_RS08740/A4U84_RS01305/A4U84_RS08430/A4U84_RS03420/A4U84_RS06685/A4U84_RS04745/A4U84_RS12090/A4U84_RS10045/A4U84_RS03655/A4U84_RS09885/A4U84_RS09720/A4U84_RS09400/A4U84_RS05385/A4U84_RS02695/A4U84_RS03760/A4U84_RS07500/A4U84_RS00960/A4U84_RS00545/A4U84_RS05015/A4U84_RS00945/A4U84_R…
MF	GO:0016616	oxidoreductase activity, acting on the CH-OH group of donors, NAD or NADP as acceptor	6/316	20/1064	0.573228293407864	0.998845664236791	A4U84_RS08955/A4U84_RS06540/A4U84_RS06375/A4U84_RS09420/Novel00133/Novel00204	mdh/wecC/ilvC/A4U84_RS09420/-/-	6	5	A4U84_RS08955/A4U84_RS06540/A4U84_RS09420/Novel00133/Novel00204	1	A4U84_RS06375
MF	GO:0140098	catalytic activity, acting on RNA	17/316	58/1064	0.578048064743374	0.998845664236791	A4U84_RS01510/A4U84_RS06680/A4U84_RS08430/A4U84_RS09885/A4U84_RS05385/A4U84_RS02695/A4U84_RS07595/A4U84_RS04635/A4U84_RS04890/A4U84_RS00545/A4U84_RS05015/A4U84_RS03975/A4U84_RS05730/Novel00087/A4U84_RS06705/A4U84_RS01040/Novel00160	dusC/tyrS/ileS/serS/A4U84_RS05385/gltX/dnaG/trmA/rpoB/lysS/glyS/rnpA/rnr/-/aspS/trmJ/-	17	9	A4U84_RS01510/A4U84_RS07595/A4U84_RS04635/A4U84_RS04890/A4U84_RS03975/A4U84_RS05730/Novel00087/A4U84_RS06705/Novel00160	8	A4U84_RS06680/A4U84_RS08430/A4U84_RS09885/A4U84_RS05385/A4U84_RS02695/A4U84_RS00545/A4U84_RS05015/A4U84_RS01040
MF	GO:0140101	catalytic activity, acting on a tRNA	10/316	34/1064	0.580840390239405	0.998845664236791	A4U84_RS01510/A4U84_RS06680/A4U84_RS08430/A4U84_RS09885/A4U84_RS05385/A4U84_RS02695/A4U84_RS00545/A4U84_RS05015/A4U84_RS03975/A4U84_RS06705	dusC/tyrS/ileS/serS/A4U84_RS05385/gltX/lysS/glyS/rnpA/aspS	10	3	A4U84_RS01510/A4U84_RS03975/A4U84_RS06705	7	A4U84_RS06680/A4U84_RS08430/A4U84_RS09885/A4U84_RS05385/A4U84_RS02695/A4U84_RS00545/A4U84_RS05015
MF	GO:0016491	oxidoreductase activity	30/316	103/1064	0.593079150103496	0.998845664236791	A4U84_RS01510/A4U84_RS04085/A4U84_RS01170/A4U84_RS03230/A4U84_RS07120/A4U84_RS03545/A4U84_RS04090/A4U84_RS01955/A4U84_RS01565/A4U84_RS01600/A4U84_RS02680/A4U84_RS01950/A4U84_RS00510/A4U84_RS02080/A4U84_RS08955/A4U84_RS08280/A4U84_RS06540/A4U84_RS06375/A4U84_RS09420/A4U84_RS09780/A4U84_RS00490/Novel00133/A4U84_RS00650/A4U84_RS03220/Novel00169/Novel00010/Novel00204/Novel00138/Novel00008/Novel00009	dusC/gltB/A4U84_RS01170/msrB/A4U84_RS07120/thrA/A4U84_RS04090/msrB/A4U84_RS01565/fdx/A4U84_RS02680/gap/fdnG/metF/mdh/A4U84_RS08280/wecC/ilvC/A4U84_RS09420/folA/efeB/-/A4U84_RS00650/A4U84_RS03220/-/-/-/-/-/-	30	18	A4U84_RS01510/A4U84_RS07120/A4U84_RS01565/A4U84_RS01950/A4U84_RS00510/A4U84_RS08955/A4U84_RS08280/A4U84_RS06540/A4U84_RS09420/A4U84_RS09780/A4U84_RS00490/Novel00133/Novel00169/Novel00010/Novel00204/Novel00138/Novel00008/Novel00009	12	A4U84_RS04085/A4U84_RS01170/A4U84_RS03230/A4U84_RS03545/A4U84_RS04090/A4U84_RS01955/A4U84_RS01600/A4U84_RS02680/A4U84_RS02080/A4U84_RS06375/A4U84_RS00650/A4U84_RS03220
MF	GO:0008135	translation factor activity, RNA binding	3/316	10/1064	0.610009241407431	0.998845664236791	A4U84_RS07040/A4U84_RS09365/A4U84_RS09165	infA/prfA/prfB	3	0		3	A4U84_RS07040/A4U84_RS09365/A4U84_RS09165
MF	GO:0008236	serine-type peptidase activity	3/316	10/1064	0.610009241407431	0.998845664236791	A4U84_RS03140/A4U84_RS01145/A4U84_RS03365	sohB/A4U84_RS01145/A4U84_RS03365	3	0		3	A4U84_RS03140/A4U84_RS01145/A4U84_RS03365
MF	GO:0016810	hydrolase activity, acting on carbon-nitrogen (but not peptide) bonds	3/316	10/1064	0.610009241407431	0.998845664236791	A4U84_RS02455/A4U84_RS09715/A4U84_RS07740	A4U84_RS02455/dcd/hisIE	3	0		3	A4U84_RS02455/A4U84_RS09715/A4U84_RS07740
MF	GO:0017171	serine hydrolase activity	3/316	10/1064	0.610009241407431	0.998845664236791	A4U84_RS03140/A4U84_RS01145/A4U84_RS03365	sohB/A4U84_RS01145/A4U84_RS03365	3	0		3	A4U84_RS03140/A4U84_RS01145/A4U84_RS03365
MF	GO:0005524	ATP binding	46/316	159/1064	0.623941026391427	0.998845664236791	A4U84_RS01475/A4U84_RS06680/A4U84_RS07560/A4U84_RS01830/A4U84_RS08345/A4U84_RS12085/A4U84_RS07025/A4U84_RS09240/A4U84_RS08740/A4U84_RS01590/A4U84_RS05850/A4U84_RS01305/A4U84_RS08430/A4U84_RS05720/A4U84_RS03420/A4U84_RS06685/A4U84_RS04745/A4U84_RS12090/A4U84_RS10045/A4U84_RS03655/A4U84_RS09885/A4U84_RS09720/A4U84_RS08265/A4U84_RS09400/A4U84_RS05385/A4U84_RS10565/A4U84_RS02695/A4U84_RS03760/A4U84_R…	lptB/tyrS/recA/A4U84_RS01830/htpG/A4U84_RS12085/A4U84_RS07025/rho/A4U84_RS08740/A4U84_RS01590/atpA/murE/ileS/dnaA/hslU/hrpA/A4U84_RS04745/A4U84_RS12090/A4U84_RS10045/groL/serS/udk/A4U84_RS08265/A4U84_RS09400/A4U84_RS05385/cmk/gltX/srmB/rapA/clpB/lysS/glyS/-/aspS/znuC/A4U84_RS10475/A4U84_RS05370/dppD/modC/rapZ/-/-/-/-/-/artP	46	15	A4U84_RS07025/A4U84_RS01590/A4U84_RS05850/A4U84_RS05720/A4U84_RS08265/A4U84_RS10565/Novel00205/A4U84_RS06705/A4U84_RS10475/A4U84_RS09290/Novel00152/Novel00206/Novel00150/Novel00005/A4U84_RS07180	31	A4U84_RS01475/A4U84_RS06680/A4U84_RS07560/A4U84_RS01830/A4U84_RS08345/A4U84_RS12085/A4U84_RS09240/A4U84_RS08740/A4U84_RS01305/A4U84_RS08430/A4U84_RS03420/A4U84_RS06685/A4U84_RS04745/A4U84_RS12090/A4U84_RS10045/A4U84_RS03655/A4U84_RS09885/A4U84_RS09720/A4U84_RS09400/A4U84_RS05385/A4U84_RS02695/A4U84_RS03760/A4U84_RS07500/A4U84_RS00960/A4U84_RS00545/A4U84_RS05015/A4U84_RS00945/A4U84_RS05370/A4U84_R…
MF	GO:0016614	oxidoreductase activity, acting on CH-OH group of donors	6/316	21/1064	0.627614708611347	0.998845664236791	A4U84_RS08955/A4U84_RS06540/A4U84_RS06375/A4U84_RS09420/Novel00133/Novel00204	mdh/wecC/ilvC/A4U84_RS09420/-/-	6	5	A4U84_RS08955/A4U84_RS06540/A4U84_RS09420/Novel00133/Novel00204	1	A4U84_RS06375
MF	GO:0003735	structural constituent of ribosome	15/316	53/1064	0.642721000469913	0.998845664236791	A4U84_RS07600/A4U84_RS06135/A4U84_RS09925/A4U84_RS05650/A4U84_RS03685/A4U84_RS06095/A4U84_RS06150/A4U84_RS05655/A4U84_RS06215/A4U84_RS06090/Novel00160/A4U84_RS03820/Novel00161/Novel00158/Novel00117	rpsU/rpsN/rplY/ykgO/rpmG/rpmJ/rplN/A4U84_RS05655/rpmF/rpsM/-/rpsT/-/-/-	15	9	A4U84_RS06135/A4U84_RS06095/A4U84_RS06150/A4U84_RS06215/A4U84_RS06090/Novel00160/Novel00161/Novel00158/Novel00117	6	A4U84_RS07600/A4U84_RS09925/A4U84_RS05650/A4U84_RS03685/A4U84_RS05655/A4U84_RS03820
MF	GO:0032559	adenyl ribonucleotide binding	46/316	160/1064	0.644729279003081	0.998845664236791	A4U84_RS01475/A4U84_RS06680/A4U84_RS07560/A4U84_RS01830/A4U84_RS08345/A4U84_RS12085/A4U84_RS07025/A4U84_RS09240/A4U84_RS08740/A4U84_RS01590/A4U84_RS05850/A4U84_RS01305/A4U84_RS08430/A4U84_RS05720/A4U84_RS03420/A4U84_RS06685/A4U84_RS04745/A4U84_RS12090/A4U84_RS10045/A4U84_RS03655/A4U84_RS09885/A4U84_RS09720/A4U84_RS08265/A4U84_RS09400/A4U84_RS05385/A4U84_RS10565/A4U84_RS02695/A4U84_RS03760/A4U84_R…	lptB/tyrS/recA/A4U84_RS01830/htpG/A4U84_RS12085/A4U84_RS07025/rho/A4U84_RS08740/A4U84_RS01590/atpA/murE/ileS/dnaA/hslU/hrpA/A4U84_RS04745/A4U84_RS12090/A4U84_RS10045/groL/serS/udk/A4U84_RS08265/A4U84_RS09400/A4U84_RS05385/cmk/gltX/srmB/rapA/clpB/lysS/glyS/-/aspS/znuC/A4U84_RS10475/A4U84_RS05370/dppD/modC/rapZ/-/-/-/-/-/artP	46	15	A4U84_RS07025/A4U84_RS01590/A4U84_RS05850/A4U84_RS05720/A4U84_RS08265/A4U84_RS10565/Novel00205/A4U84_RS06705/A4U84_RS10475/A4U84_RS09290/Novel00152/Novel00206/Novel00150/Novel00005/A4U84_RS07180	31	A4U84_RS01475/A4U84_RS06680/A4U84_RS07560/A4U84_RS01830/A4U84_RS08345/A4U84_RS12085/A4U84_RS09240/A4U84_RS08740/A4U84_RS01305/A4U84_RS08430/A4U84_RS03420/A4U84_RS06685/A4U84_RS04745/A4U84_RS12090/A4U84_RS10045/A4U84_RS03655/A4U84_RS09885/A4U84_RS09720/A4U84_RS09400/A4U84_RS05385/A4U84_RS02695/A4U84_RS03760/A4U84_RS07500/A4U84_RS00960/A4U84_RS00545/A4U84_RS05015/A4U84_RS00945/A4U84_RS05370/A4U84_R…
MF	GO:0016746	transferase activity, transferring acyl groups	5/316	18/1064	0.658854840736452	0.998845664236791	A4U84_RS01845/A4U84_RS06980/A4U84_RS09805/Novel00068/Novel00161	plsB/leuA/A4U84_RS09805/-/-	5	4	A4U84_RS01845/A4U84_RS09805/Novel00068/Novel00161	1	A4U84_RS06980
MF	GO:0017076	purine nucleotide binding	53/316	185/1064	0.66496635330441	0.998845664236791	A4U84_RS01475/A4U84_RS06680/A4U84_RS06700/A4U84_RS07560/A4U84_RS01830/A4U84_RS08345/A4U84_RS12085/A4U84_RS07025/A4U84_RS09240/A4U84_RS08740/A4U84_RS01590/A4U84_RS05850/A4U84_RS01305/A4U84_RS08430/A4U84_RS05720/A4U84_RS03420/A4U84_RS06685/A4U84_RS04745/A4U84_RS12090/A4U84_RS10045/A4U84_RS03655/A4U84_RS09885/A4U84_RS09720/A4U84_RS08265/A4U84_RS07035/A4U84_RS09400/A4U84_RS05385/A4U84_RS10565/A4U84_R…	lptB/tyrS/grpE/recA/A4U84_RS01830/htpG/A4U84_RS12085/A4U84_RS07025/rho/A4U84_RS08740/A4U84_RS01590/atpA/murE/ileS/dnaA/hslU/hrpA/A4U84_RS04745/A4U84_RS12090/A4U84_RS10045/groL/serS/udk/A4U84_RS08265/rsgA/A4U84_RS09400/A4U84_RS05385/cmk/gltX/srmB/rapA/clpB/lysS/glyS/typA/-/aspS/znuC/A4U84_RS10475/A4U84_RS05370/lepA/dppD/modC/yihA/rapZ/-/-/tuf/-/-/-/-/artP	53	17	A4U84_RS07025/A4U84_RS01590/A4U84_RS05850/A4U84_RS05720/A4U84_RS08265/A4U84_RS10565/Novel00205/A4U84_RS06705/A4U84_RS10475/A4U84_RS01235/A4U84_RS09290/Novel00152/A4U84_RS03305/Novel00206/Novel00150/Novel00005/A4U84_RS07180	36	A4U84_RS01475/A4U84_RS06680/A4U84_RS06700/A4U84_RS07560/A4U84_RS01830/A4U84_RS08345/A4U84_RS12085/A4U84_RS09240/A4U84_RS08740/A4U84_RS01305/A4U84_RS08430/A4U84_RS03420/A4U84_RS06685/A4U84_RS04745/A4U84_RS12090/A4U84_RS10045/A4U84_RS03655/A4U84_RS09885/A4U84_RS09720/A4U84_RS07035/A4U84_RS09400/A4U84_RS05385/A4U84_RS02695/A4U84_RS03760/A4U84_RS07500/A4U84_RS00960/A4U84_RS00545/A4U84_RS05015/A4U84_R…
MF	GO:0009982	pseudouridine synthase activity	3/316	11/1064	0.680674621375923	0.998845664236791	A4U84_RS09650/A4U84_RS01500/Novel00045	truC/truA/-	3	2	A4U84_RS01500/Novel00045	1	A4U84_RS09650
MF	GO:0016740	transferase activity	47/316	166/1064	0.695441867024332	0.998845664236791	A4U84_RS01845/A4U84_RS10460/A4U84_RS12085/A4U84_RS00525/A4U84_RS04375/A4U84_RS09140/A4U84_RS09920/A4U84_RS02115/A4U84_RS12090/A4U84_RS00905/A4U84_RS06500/A4U84_RS09720/A4U84_RS06525/A4U84_RS06980/A4U84_RS08300/A4U84_RS03810/A4U84_RS10565/A4U84_RS00715/A4U84_RS07595/A4U84_RS04635/A4U84_RS10455/A4U84_RS01380/A4U84_RS03410/A4U84_RS09280/A4U84_RS01835/A4U84_RS03665/A4U84_RS04890/A4U84_RS09465/A4U84_R…	plsB/A4U84_RS10460/A4U84_RS12085/fdhD/A4U84_RS04375/A4U84_RS09140/A4U84_RS09920/A4U84_RS02115/A4U84_RS12090/A4U84_RS00905/A4U84_RS06500/udk/wecA/leuA/purU/metE/cmk/pcnB/dnaG/trmA/A4U84_RS10455/glgP/A4U84_RS03410/pgsA/dnaX/qseC/rpoB/rsmI/A4U84_RS05270/-/cpxA/A4U84_RS08860/trmJ/A4U84_RS09085/dnaN/A4U84_RS05370/A4U84_RS09805/murG/-/lgt/-/-/A4U84_RS02320/-/-/-/-	47	25	A4U84_RS01845/A4U84_RS10460/A4U84_RS00905/A4U84_RS06525/A4U84_RS03810/A4U84_RS10565/A4U84_RS07595/A4U84_RS04635/A4U84_RS01380/A4U84_RS03410/A4U84_RS09280/A4U84_RS04890/Novel00087/A4U84_RS00210/A4U84_RS09085/A4U84_RS05715/A4U84_RS09805/Novel00068/A4U84_RS02160/Novel00160/Novel00194/Novel00218/Novel00161/Novel00083/Novel00005	22	A4U84_RS12085/A4U84_RS00525/A4U84_RS04375/A4U84_RS09140/A4U84_RS09920/A4U84_RS02115/A4U84_RS12090/A4U84_RS06500/A4U84_RS09720/A4U84_RS06980/A4U84_RS08300/A4U84_RS00715/A4U84_RS10455/A4U84_RS01835/A4U84_RS03665/A4U84_RS09465/A4U84_RS05270/A4U84_RS08860/A4U84_RS01040/A4U84_RS05370/A4U84_RS01280/A4U84_RS02320
MF	GO:0005198	structural molecule activity	15/316	55/1064	0.706229375006852	0.998845664236791	A4U84_RS07600/A4U84_RS06135/A4U84_RS09925/A4U84_RS05650/A4U84_RS03685/A4U84_RS06095/A4U84_RS06150/A4U84_RS05655/A4U84_RS06215/A4U84_RS06090/Novel00160/A4U84_RS03820/Novel00161/Novel00158/Novel00117	rpsU/rpsN/rplY/ykgO/rpmG/rpmJ/rplN/A4U84_RS05655/rpmF/rpsM/-/rpsT/-/-/-	15	9	A4U84_RS06135/A4U84_RS06095/A4U84_RS06150/A4U84_RS06215/A4U84_RS06090/Novel00160/Novel00161/Novel00158/Novel00117	6	A4U84_RS07600/A4U84_RS09925/A4U84_RS05650/A4U84_RS03685/A4U84_RS05655/A4U84_RS03820
MF	GO:0043169	cation binding	15/316	55/1064	0.706229375006852	0.998845664236791	A4U84_RS07030/A4U84_RS03585/A4U84_RS09460/A4U84_RS03810/A4U84_RS08420/A4U84_RS07595/A4U84_RS02680/A4U84_RS08950/A4U84_RS05270/A4U84_RS00195/A4U84_RS06365/A4U84_RS09415/Novel00167/A4U84_RS01630/Novel00204	A4U84_RS07030/A4U84_RS03585/A4U84_RS09460/metE/znuA/dnaG/A4U84_RS02680/argR/A4U84_RS05270/pepP/ppa/sodC/-/iscU/-	15	8	A4U84_RS07030/A4U84_RS03585/A4U84_RS03810/A4U84_RS07595/A4U84_RS00195/A4U84_RS09415/Novel00167/Novel00204	7	A4U84_RS09460/A4U84_RS08420/A4U84_RS02680/A4U84_RS08950/A4U84_RS05270/A4U84_RS06365/A4U84_RS01630
MF	GO:0097367	carbohydrate derivative binding	56/316	198/1064	0.713816825236252	0.998845664236791	A4U84_RS01475/A4U84_RS06680/A4U84_RS07560/A4U84_RS01830/A4U84_RS08345/A4U84_RS12085/A4U84_RS07025/A4U84_RS09240/A4U84_RS08740/A4U84_RS01590/A4U84_RS05850/A4U84_RS01305/A4U84_RS08430/A4U84_RS05720/A4U84_RS03420/A4U84_RS06685/A4U84_RS04745/A4U84_RS12090/A4U84_RS10045/A4U84_RS00900/A4U84_RS03655/A4U84_RS09885/A4U84_RS09720/A4U84_RS08265/A4U84_RS07035/A4U84_RS09400/A4U84_RS05385/A4U84_RS10565/A4U84_R…	lptB/tyrS/recA/A4U84_RS01830/htpG/A4U84_RS12085/A4U84_RS07025/rho/A4U84_RS08740/A4U84_RS01590/atpA/murE/ileS/dnaA/hslU/hrpA/A4U84_RS04745/A4U84_RS12090/A4U84_RS10045/A4U84_RS00900/groL/serS/udk/A4U84_RS08265/rsgA/A4U84_RS09400/A4U84_RS05385/cmk/gltX/srmB/rapA/clpB/lysS/glyS/murQ/A4U84_RS05145/typA/-/aspS/znuC/A4U84_RS10475/A4U84_RS05370/lepA/dppD/A4U84_RS03170/modC/yihA/rapZ/-/-/-/tuf/-/-/-/artP	56	19	A4U84_RS07025/A4U84_RS01590/A4U84_RS05850/A4U84_RS05720/A4U84_RS00900/A4U84_RS08265/A4U84_RS10565/Novel00205/A4U84_RS06705/A4U84_RS10475/A4U84_RS01235/A4U84_RS09290/Novel00152/Novel00169/A4U84_RS03305/Novel00206/Novel00150/Novel00005/A4U84_RS07180	37	A4U84_RS01475/A4U84_RS06680/A4U84_RS07560/A4U84_RS01830/A4U84_RS08345/A4U84_RS12085/A4U84_RS09240/A4U84_RS08740/A4U84_RS01305/A4U84_RS08430/A4U84_RS03420/A4U84_RS06685/A4U84_RS04745/A4U84_RS12090/A4U84_RS10045/A4U84_RS03655/A4U84_RS09885/A4U84_RS09720/A4U84_RS07035/A4U84_RS09400/A4U84_RS05385/A4U84_RS02695/A4U84_RS03760/A4U84_RS07500/A4U84_RS00960/A4U84_RS00545/A4U84_RS05015/A4U84_RS09660/A4U84_R…
MF	GO:0046872	metal ion binding	14/316	52/1064	0.723045465907856	0.998845664236791	A4U84_RS07030/A4U84_RS03585/A4U84_RS09460/A4U84_RS03810/A4U84_RS08420/A4U84_RS07595/A4U84_RS02680/A4U84_RS05270/A4U84_RS00195/A4U84_RS06365/A4U84_RS09415/Novel00167/A4U84_RS01630/Novel00204	A4U84_RS07030/A4U84_RS03585/A4U84_RS09460/metE/znuA/dnaG/A4U84_RS02680/A4U84_RS05270/pepP/ppa/sodC/-/iscU/-	14	8	A4U84_RS07030/A4U84_RS03585/A4U84_RS03810/A4U84_RS07595/A4U84_RS00195/A4U84_RS09415/Novel00167/Novel00204	6	A4U84_RS09460/A4U84_RS08420/A4U84_RS02680/A4U84_RS05270/A4U84_RS06365/A4U84_RS01630
MF	GO:0035639	purine ribonucleoside triphosphate binding	51/316	182/1064	0.735018010598365	0.998845664236791	A4U84_RS01475/A4U84_RS06680/A4U84_RS07560/A4U84_RS01830/A4U84_RS08345/A4U84_RS12085/A4U84_RS07025/A4U84_RS09240/A4U84_RS08740/A4U84_RS01590/A4U84_RS05850/A4U84_RS01305/A4U84_RS08430/A4U84_RS05720/A4U84_RS03420/A4U84_RS06685/A4U84_RS04745/A4U84_RS12090/A4U84_RS10045/A4U84_RS03655/A4U84_RS09885/A4U84_RS09720/A4U84_RS08265/A4U84_RS07035/A4U84_RS09400/A4U84_RS05385/A4U84_RS10565/A4U84_RS02695/A4U84_R…	lptB/tyrS/recA/A4U84_RS01830/htpG/A4U84_RS12085/A4U84_RS07025/rho/A4U84_RS08740/A4U84_RS01590/atpA/murE/ileS/dnaA/hslU/hrpA/A4U84_RS04745/A4U84_RS12090/A4U84_RS10045/groL/serS/udk/A4U84_RS08265/rsgA/A4U84_RS09400/A4U84_RS05385/cmk/gltX/srmB/rapA/clpB/lysS/glyS/typA/-/aspS/znuC/A4U84_RS10475/A4U84_RS05370/lepA/dppD/modC/yihA/rapZ/-/-/tuf/-/-/-/artP	51	17	A4U84_RS07025/A4U84_RS01590/A4U84_RS05850/A4U84_RS05720/A4U84_RS08265/A4U84_RS10565/Novel00205/A4U84_RS06705/A4U84_RS10475/A4U84_RS01235/A4U84_RS09290/Novel00152/A4U84_RS03305/Novel00206/Novel00150/Novel00005/A4U84_RS07180	34	A4U84_RS01475/A4U84_RS06680/A4U84_RS07560/A4U84_RS01830/A4U84_RS08345/A4U84_RS12085/A4U84_RS09240/A4U84_RS08740/A4U84_RS01305/A4U84_RS08430/A4U84_RS03420/A4U84_RS06685/A4U84_RS04745/A4U84_RS12090/A4U84_RS10045/A4U84_RS03655/A4U84_RS09885/A4U84_RS09720/A4U84_RS07035/A4U84_RS09400/A4U84_RS05385/A4U84_RS02695/A4U84_RS03760/A4U84_RS07500/A4U84_RS00960/A4U84_RS00545/A4U84_RS05015/A4U84_RS01580/A4U84_R…
MF	GO:0032555	purine ribonucleotide binding	51/316	183/1064	0.751767522727545	0.998845664236791	A4U84_RS01475/A4U84_RS06680/A4U84_RS07560/A4U84_RS01830/A4U84_RS08345/A4U84_RS12085/A4U84_RS07025/A4U84_RS09240/A4U84_RS08740/A4U84_RS01590/A4U84_RS05850/A4U84_RS01305/A4U84_RS08430/A4U84_RS05720/A4U84_RS03420/A4U84_RS06685/A4U84_RS04745/A4U84_RS12090/A4U84_RS10045/A4U84_RS03655/A4U84_RS09885/A4U84_RS09720/A4U84_RS08265/A4U84_RS07035/A4U84_RS09400/A4U84_RS05385/A4U84_RS10565/A4U84_RS02695/A4U84_R…	lptB/tyrS/recA/A4U84_RS01830/htpG/A4U84_RS12085/A4U84_RS07025/rho/A4U84_RS08740/A4U84_RS01590/atpA/murE/ileS/dnaA/hslU/hrpA/A4U84_RS04745/A4U84_RS12090/A4U84_RS10045/groL/serS/udk/A4U84_RS08265/rsgA/A4U84_RS09400/A4U84_RS05385/cmk/gltX/srmB/rapA/clpB/lysS/glyS/typA/-/aspS/znuC/A4U84_RS10475/A4U84_RS05370/lepA/dppD/modC/yihA/rapZ/-/-/tuf/-/-/-/artP	51	17	A4U84_RS07025/A4U84_RS01590/A4U84_RS05850/A4U84_RS05720/A4U84_RS08265/A4U84_RS10565/Novel00205/A4U84_RS06705/A4U84_RS10475/A4U84_RS01235/A4U84_RS09290/Novel00152/A4U84_RS03305/Novel00206/Novel00150/Novel00005/A4U84_RS07180	34	A4U84_RS01475/A4U84_RS06680/A4U84_RS07560/A4U84_RS01830/A4U84_RS08345/A4U84_RS12085/A4U84_RS09240/A4U84_RS08740/A4U84_RS01305/A4U84_RS08430/A4U84_RS03420/A4U84_RS06685/A4U84_RS04745/A4U84_RS12090/A4U84_RS10045/A4U84_RS03655/A4U84_RS09885/A4U84_RS09720/A4U84_RS07035/A4U84_RS09400/A4U84_RS05385/A4U84_RS02695/A4U84_RS03760/A4U84_RS07500/A4U84_RS00960/A4U84_RS00545/A4U84_RS05015/A4U84_RS01580/A4U84_R…
MF	GO:0016787	hydrolase activity	56/316	201/1064	0.762848265908416	0.998845664236791	A4U84_RS01475/A4U84_RS03140/A4U84_RS01810/A4U84_RS01830/A4U84_RS07025/A4U84_RS08740/A4U84_RS03415/A4U84_RS01590/A4U84_RS04375/A4U84_RS08430/A4U84_RS06685/A4U84_RS11445/A4U84_RS05855/A4U84_RS01145/A4U84_RS10045/A4U84_RS10000/A4U84_RS07020/A4U84_RS02455/A4U84_RS06155/A4U84_RS08760/A4U84_RS07015/A4U84_RS00940/A4U84_RS08265/A4U84_RS10465/A4U84_RS07035/A4U84_RS05385/A4U84_RS07500/A4U84_RS06345/A4U84_R…	lptB/sohB/sbcB/A4U84_RS01830/A4U84_RS07025/A4U84_RS08740/hslV/A4U84_RS01590/A4U84_RS04375/ileS/hrpA/A4U84_RS11445/atpH/A4U84_RS01145/A4U84_RS10045/mltA/A4U84_RS07020/A4U84_RS02455/prlC/nudB/A4U84_RS07015/znuB/A4U84_RS08265/ushA/rsgA/A4U84_RS05385/rapA/glpQ/rnpA/rnr/pepP/A4U84_RS05735/typA/dcd/znuC/atpG/A4U84_RS10475/dnaN/A4U84_RS06410/hisIE/A4U84_RS08635/lepA/dppD/A4U84_RS00825/A4U84_RS06795/ppa/…	56	28	A4U84_RS07025/A4U84_RS01590/A4U84_RS05855/A4U84_RS07020/A4U84_RS06155/A4U84_RS07015/A4U84_RS08265/A4U84_RS10465/A4U84_RS06345/A4U84_RS03975/A4U84_RS05730/A4U84_RS00195/A4U84_RS05735/A4U84_RS05845/A4U84_RS10475/A4U84_RS05715/A4U84_RS06410/A4U84_RS08635/A4U84_RS01235/Novel00151/Novel00219/A4U84_RS07350/A4U84_RS09290/A4U84_RS03305/A4U84_RS01995/Novel00153/Novel00005/A4U84_RS07180	28	A4U84_RS01475/A4U84_RS03140/A4U84_RS01810/A4U84_RS01830/A4U84_RS08740/A4U84_RS03415/A4U84_RS04375/A4U84_RS08430/A4U84_RS06685/A4U84_RS11445/A4U84_RS01145/A4U84_RS10045/A4U84_RS10000/A4U84_RS02455/A4U84_RS08760/A4U84_RS00940/A4U84_RS07035/A4U84_RS05385/A4U84_RS07500/A4U84_RS01580/A4U84_RS09715/A4U84_RS00945/A4U84_RS07740/A4U84_RS08735/A4U84_RS00825/A4U84_RS06795/A4U84_RS06365/A4U84_RS03365
MF	GO:0032553	ribonucleotide binding	52/316	189/1064	0.791129524727011	0.998845664236791	A4U84_RS01475/A4U84_RS06680/A4U84_RS07560/A4U84_RS01830/A4U84_RS08345/A4U84_RS12085/A4U84_RS07025/A4U84_RS09240/A4U84_RS08740/A4U84_RS01590/A4U84_RS05850/A4U84_RS01305/A4U84_RS08430/A4U84_RS05720/A4U84_RS03420/A4U84_RS06685/A4U84_RS04745/A4U84_RS12090/A4U84_RS10045/A4U84_RS03655/A4U84_RS09885/A4U84_RS09720/A4U84_RS08265/A4U84_RS07035/A4U84_RS09400/A4U84_RS05385/A4U84_RS10565/A4U84_RS02695/A4U84_R…	lptB/tyrS/recA/A4U84_RS01830/htpG/A4U84_RS12085/A4U84_RS07025/rho/A4U84_RS08740/A4U84_RS01590/atpA/murE/ileS/dnaA/hslU/hrpA/A4U84_RS04745/A4U84_RS12090/A4U84_RS10045/groL/serS/udk/A4U84_RS08265/rsgA/A4U84_RS09400/A4U84_RS05385/cmk/gltX/srmB/rapA/clpB/lysS/glyS/typA/-/aspS/znuC/A4U84_RS10475/A4U84_RS05370/lepA/dppD/modC/yihA/rapZ/-/-/-/tuf/-/-/-/artP	52	18	A4U84_RS07025/A4U84_RS01590/A4U84_RS05850/A4U84_RS05720/A4U84_RS08265/A4U84_RS10565/Novel00205/A4U84_RS06705/A4U84_RS10475/A4U84_RS01235/A4U84_RS09290/Novel00152/Novel00169/A4U84_RS03305/Novel00206/Novel00150/Novel00005/A4U84_RS07180	34	A4U84_RS01475/A4U84_RS06680/A4U84_RS07560/A4U84_RS01830/A4U84_RS08345/A4U84_RS12085/A4U84_RS09240/A4U84_RS08740/A4U84_RS01305/A4U84_RS08430/A4U84_RS03420/A4U84_RS06685/A4U84_RS04745/A4U84_RS12090/A4U84_RS10045/A4U84_RS03655/A4U84_RS09885/A4U84_RS09720/A4U84_RS07035/A4U84_RS09400/A4U84_RS05385/A4U84_RS02695/A4U84_RS03760/A4U84_RS07500/A4U84_RS00960/A4U84_RS00545/A4U84_RS05015/A4U84_RS01580/A4U84_R…
MF	GO:0008173	RNA methyltransferase activity	3/316	13/1064	0.792535311403421	0.998845664236791	A4U84_RS04635/Novel00087/A4U84_RS01040	trmA/-/trmJ	3	2	A4U84_RS04635/Novel00087	1	A4U84_RS01040
MF	GO:0016831	carboxy-lyase activity	3/316	13/1064	0.792535311403421	0.998845664236791	Novel00205/A4U84_RS06230/Novel00206	-/A4U84_RS06230/-	3	2	Novel00205/Novel00206	1	A4U84_RS06230
MF	GO:0016779	nucleotidyltransferase activity	6/316	25/1064	0.800590765803898	0.998845664236791	A4U84_RS00715/A4U84_RS07595/A4U84_RS01835/A4U84_RS04890/A4U84_RS05715/Novel00160	pcnB/dnaG/dnaX/rpoB/dnaN/-	6	4	A4U84_RS07595/A4U84_RS04890/A4U84_RS05715/Novel00160	2	A4U84_RS00715/A4U84_RS01835
MF	GO:0004175	endopeptidase activity	4/316	18/1064	0.830845765398958	0.998845664236791	A4U84_RS03140/A4U84_RS03415/A4U84_RS01145/A4U84_RS06155	sohB/hslV/A4U84_RS01145/prlC	4	1	A4U84_RS06155	3	A4U84_RS03140/A4U84_RS03415/A4U84_RS01145
MF	GO:0046914	transition metal ion binding	7/316	30/1064	0.835431654995943	0.998845664236791	A4U84_RS09460/A4U84_RS03810/A4U84_RS07595/A4U84_RS02680/A4U84_RS05270/A4U84_RS00195/A4U84_RS01630	A4U84_RS09460/metE/dnaG/A4U84_RS02680/A4U84_RS05270/pepP/iscU	7	3	A4U84_RS03810/A4U84_RS07595/A4U84_RS00195	4	A4U84_RS09460/A4U84_RS02680/A4U84_RS05270/A4U84_RS01630
MF	GO:0008168	methyltransferase activity	9/316	38/1064	0.843278348460353	0.998845664236791	A4U84_RS04375/A4U84_RS06500/A4U84_RS03810/A4U84_RS04635/A4U84_RS09465/A4U84_RS05270/Novel00087/A4U84_RS08860/A4U84_RS01040	A4U84_RS04375/A4U84_RS06500/metE/trmA/rsmI/A4U84_RS05270/-/A4U84_RS08860/trmJ	9	3	A4U84_RS03810/A4U84_RS04635/Novel00087	6	A4U84_RS04375/A4U84_RS06500/A4U84_RS09465/A4U84_RS05270/A4U84_RS08860/A4U84_RS01040
MF	GO:0008144	drug binding	48/316	179/1064	0.845139469123749	0.998845664236791	A4U84_RS01475/A4U84_RS06680/A4U84_RS07560/A4U84_RS01830/A4U84_RS08345/A4U84_RS12085/A4U84_RS07025/A4U84_RS09240/A4U84_RS08740/A4U84_RS01590/A4U84_RS05850/A4U84_RS01305/A4U84_RS08430/A4U84_RS05720/A4U84_RS03420/A4U84_RS06685/A4U84_RS04745/A4U84_RS12090/A4U84_RS10045/A4U84_RS03655/A4U84_RS09885/A4U84_RS09720/A4U84_RS01310/A4U84_RS08265/A4U84_RS09400/A4U84_RS05385/A4U84_RS10565/A4U84_RS02695/A4U84_R…	lptB/tyrS/recA/A4U84_RS01830/htpG/A4U84_RS12085/A4U84_RS07025/rho/A4U84_RS08740/A4U84_RS01590/atpA/murE/ileS/dnaA/hslU/hrpA/A4U84_RS04745/A4U84_RS12090/A4U84_RS10045/groL/serS/udk/A4U84_RS01310/A4U84_RS08265/A4U84_RS09400/A4U84_RS05385/cmk/gltX/srmB/rapA/clpB/lysS/glyS/-/aspS/znuC/A4U84_RS10475/A4U84_RS05370/A4U84_RS06230/dppD/modC/rapZ/-/-/-/-/-/artP	48	15	A4U84_RS07025/A4U84_RS01590/A4U84_RS05850/A4U84_RS05720/A4U84_RS08265/A4U84_RS10565/Novel00205/A4U84_RS06705/A4U84_RS10475/A4U84_RS09290/Novel00152/Novel00206/Novel00150/Novel00005/A4U84_RS07180	33	A4U84_RS01475/A4U84_RS06680/A4U84_RS07560/A4U84_RS01830/A4U84_RS08345/A4U84_RS12085/A4U84_RS09240/A4U84_RS08740/A4U84_RS01305/A4U84_RS08430/A4U84_RS03420/A4U84_RS06685/A4U84_RS04745/A4U84_RS12090/A4U84_RS10045/A4U84_RS03655/A4U84_RS09885/A4U84_RS09720/A4U84_RS01310/A4U84_RS09400/A4U84_RS05385/A4U84_RS02695/A4U84_RS03760/A4U84_RS07500/A4U84_RS00960/A4U84_RS00545/A4U84_RS05015/A4U84_RS00945/A4U84_R…
MF	GO:0004519	endonuclease activity	2/316	10/1064	0.847210867161542	0.998845664236791	A4U84_RS03975/A4U84_RS06795	rnpA/A4U84_RS06795	2	1	A4U84_RS03975	1	A4U84_RS06795
MF	GO:0000166	nucleotide binding	61/316	225/1064	0.850721463598496	0.998845664236791	A4U84_RS01510/A4U84_RS01475/A4U84_RS06680/A4U84_RS06700/A4U84_RS07560/A4U84_RS01830/A4U84_RS08345/A4U84_RS12085/A4U84_RS07025/A4U84_RS09240/A4U84_RS08740/A4U84_RS01590/A4U84_RS05850/A4U84_RS01305/A4U84_RS08430/A4U84_RS05720/A4U84_RS03420/A4U84_RS06685/A4U84_RS04745/A4U84_RS12090/A4U84_RS05695/A4U84_RS10045/A4U84_RS03655/A4U84_RS03545/A4U84_RS09885/A4U84_RS09720/A4U84_RS08265/A4U84_RS07035/A4U84_R…	dusC/lptB/tyrS/grpE/recA/A4U84_RS01830/htpG/A4U84_RS12085/A4U84_RS07025/rho/A4U84_RS08740/A4U84_RS01590/atpA/murE/ileS/dnaA/hslU/hrpA/A4U84_RS04745/A4U84_RS12090/A4U84_RS05695/A4U84_RS10045/groL/thrA/serS/udk/A4U84_RS08265/rsgA/A4U84_RS09400/A4U84_RS05385/cmk/gltX/srmB/rapA/clpB/lysS/glyS/typA/-/aspS/znuC/A4U84_RS10475/wecC/A4U84_RS05370/lepA/dppD/A4U84_RS09420/modC/-/yihA/rapZ/-/-/-/tuf/-/-/-/-/…	61	24	A4U84_RS01510/A4U84_RS07025/A4U84_RS01590/A4U84_RS05850/A4U84_RS05720/A4U84_RS05695/A4U84_RS08265/A4U84_RS10565/Novel00205/A4U84_RS06705/A4U84_RS10475/A4U84_RS06540/A4U84_RS01235/A4U84_RS09420/A4U84_RS09290/Novel00133/Novel00152/Novel00169/A4U84_RS03305/Novel00206/Novel00204/Novel00150/Novel00005/A4U84_RS07180	37	A4U84_RS01475/A4U84_RS06680/A4U84_RS06700/A4U84_RS07560/A4U84_RS01830/A4U84_RS08345/A4U84_RS12085/A4U84_RS09240/A4U84_RS08740/A4U84_RS01305/A4U84_RS08430/A4U84_RS03420/A4U84_RS06685/A4U84_RS04745/A4U84_RS12090/A4U84_RS10045/A4U84_RS03655/A4U84_RS03545/A4U84_RS09885/A4U84_RS09720/A4U84_RS07035/A4U84_RS09400/A4U84_RS05385/A4U84_RS02695/A4U84_RS03760/A4U84_RS07500/A4U84_RS00960/A4U84_RS00545/A4U84_R…
MF	GO:1901265	nucleoside phosphate binding	61/316	225/1064	0.850721463598496	0.998845664236791	A4U84_RS01510/A4U84_RS01475/A4U84_RS06680/A4U84_RS06700/A4U84_RS07560/A4U84_RS01830/A4U84_RS08345/A4U84_RS12085/A4U84_RS07025/A4U84_RS09240/A4U84_RS08740/A4U84_RS01590/A4U84_RS05850/A4U84_RS01305/A4U84_RS08430/A4U84_RS05720/A4U84_RS03420/A4U84_RS06685/A4U84_RS04745/A4U84_RS12090/A4U84_RS05695/A4U84_RS10045/A4U84_RS03655/A4U84_RS03545/A4U84_RS09885/A4U84_RS09720/A4U84_RS08265/A4U84_RS07035/A4U84_R…	dusC/lptB/tyrS/grpE/recA/A4U84_RS01830/htpG/A4U84_RS12085/A4U84_RS07025/rho/A4U84_RS08740/A4U84_RS01590/atpA/murE/ileS/dnaA/hslU/hrpA/A4U84_RS04745/A4U84_RS12090/A4U84_RS05695/A4U84_RS10045/groL/thrA/serS/udk/A4U84_RS08265/rsgA/A4U84_RS09400/A4U84_RS05385/cmk/gltX/srmB/rapA/clpB/lysS/glyS/typA/-/aspS/znuC/A4U84_RS10475/wecC/A4U84_RS05370/lepA/dppD/A4U84_RS09420/modC/-/yihA/rapZ/-/-/-/tuf/-/-/-/-/…	61	24	A4U84_RS01510/A4U84_RS07025/A4U84_RS01590/A4U84_RS05850/A4U84_RS05720/A4U84_RS05695/A4U84_RS08265/A4U84_RS10565/Novel00205/A4U84_RS06705/A4U84_RS10475/A4U84_RS06540/A4U84_RS01235/A4U84_RS09420/A4U84_RS09290/Novel00133/Novel00152/Novel00169/A4U84_RS03305/Novel00206/Novel00204/Novel00150/Novel00005/A4U84_RS07180	37	A4U84_RS01475/A4U84_RS06680/A4U84_RS06700/A4U84_RS07560/A4U84_RS01830/A4U84_RS08345/A4U84_RS12085/A4U84_RS09240/A4U84_RS08740/A4U84_RS01305/A4U84_RS08430/A4U84_RS03420/A4U84_RS06685/A4U84_RS04745/A4U84_RS12090/A4U84_RS10045/A4U84_RS03655/A4U84_RS03545/A4U84_RS09885/A4U84_RS09720/A4U84_RS07035/A4U84_RS09400/A4U84_RS05385/A4U84_RS02695/A4U84_RS03760/A4U84_RS07500/A4U84_RS00960/A4U84_RS00545/A4U84_R…
MF	GO:0001882	nucleoside binding	5/316	23/1064	0.860361404610145	0.998845664236791	A4U84_RS07035/A4U84_RS01580/A4U84_RS01235/A4U84_RS02490/A4U84_RS03305	rsgA/typA/lepA/yihA/tuf	5	2	A4U84_RS01235/A4U84_RS03305	3	A4U84_RS07035/A4U84_RS01580/A4U84_RS02490
MF	GO:0001883	purine nucleoside binding	5/316	23/1064	0.860361404610145	0.998845664236791	A4U84_RS07035/A4U84_RS01580/A4U84_RS01235/A4U84_RS02490/A4U84_RS03305	rsgA/typA/lepA/yihA/tuf	5	2	A4U84_RS01235/A4U84_RS03305	3	A4U84_RS07035/A4U84_RS01580/A4U84_RS02490
MF	GO:0004518	nuclease activity	5/316	23/1064	0.860361404610145	0.998845664236791	A4U84_RS01810/A4U84_RS03975/A4U84_RS05730/A4U84_RS05715/A4U84_RS06795	sbcB/rnpA/rnr/dnaN/A4U84_RS06795	5	3	A4U84_RS03975/A4U84_RS05730/A4U84_RS05715	2	A4U84_RS01810/A4U84_RS06795
MF	GO:0005525	GTP binding	5/316	23/1064	0.860361404610145	0.998845664236791	A4U84_RS07035/A4U84_RS01580/A4U84_RS01235/A4U84_RS02490/A4U84_RS03305	rsgA/typA/lepA/yihA/tuf	5	2	A4U84_RS01235/A4U84_RS03305	3	A4U84_RS07035/A4U84_RS01580/A4U84_RS02490
MF	GO:0019001	guanyl nucleotide binding	5/316	23/1064	0.860361404610145	0.998845664236791	A4U84_RS07035/A4U84_RS01580/A4U84_RS01235/A4U84_RS02490/A4U84_RS03305	rsgA/typA/lepA/yihA/tuf	5	2	A4U84_RS01235/A4U84_RS03305	3	A4U84_RS07035/A4U84_RS01580/A4U84_RS02490
MF	GO:0032549	ribonucleoside binding	5/316	23/1064	0.860361404610145	0.998845664236791	A4U84_RS07035/A4U84_RS01580/A4U84_RS01235/A4U84_RS02490/A4U84_RS03305	rsgA/typA/lepA/yihA/tuf	5	2	A4U84_RS01235/A4U84_RS03305	3	A4U84_RS07035/A4U84_RS01580/A4U84_RS02490
MF	GO:0032550	purine ribonucleoside binding	5/316	23/1064	0.860361404610145	0.998845664236791	A4U84_RS07035/A4U84_RS01580/A4U84_RS01235/A4U84_RS02490/A4U84_RS03305	rsgA/typA/lepA/yihA/tuf	5	2	A4U84_RS01235/A4U84_RS03305	3	A4U84_RS07035/A4U84_RS01580/A4U84_RS02490
MF	GO:0032561	guanyl ribonucleotide binding	5/316	23/1064	0.860361404610145	0.998845664236791	A4U84_RS07035/A4U84_RS01580/A4U84_RS01235/A4U84_RS02490/A4U84_RS03305	rsgA/typA/lepA/yihA/tuf	5	2	A4U84_RS01235/A4U84_RS03305	3	A4U84_RS07035/A4U84_RS01580/A4U84_RS02490
MF	GO:0008233	peptidase activity	7/316	31/1064	0.861165525860433	0.998845664236791	A4U84_RS03140/A4U84_RS03415/A4U84_RS01145/A4U84_RS06155/A4U84_RS00195/A4U84_RS08635/A4U84_RS03365	sohB/hslV/A4U84_RS01145/prlC/pepP/A4U84_RS08635/A4U84_RS03365	7	3	A4U84_RS06155/A4U84_RS00195/A4U84_RS08635	4	A4U84_RS03140/A4U84_RS03415/A4U84_RS01145/A4U84_RS03365
MF	GO:0008270	zinc ion binding	3/316	15/1064	0.869764353886202	0.998845664236791	A4U84_RS03810/A4U84_RS07595/A4U84_RS05270	metE/dnaG/A4U84_RS05270	3	2	A4U84_RS03810/A4U84_RS07595	1	A4U84_RS05270
MF	GO:0140097	catalytic activity, acting on DNA	13/316	55/1064	0.878994526194637	0.998845664236791	A4U84_RS01810/Novel00148/A4U84_RS11095/A4U84_RS01835/A4U84_RS05715/A4U84_RS07545/A4U84_RS07745/A4U84_RS08415/A4U84_RS01975/A4U84_RS05675/A4U84_RS03205/A4U84_RS03780/Novel00005	sbcB/-/A4U84_RS11095/dnaX/dnaN/A4U84_RS07545/tnpA/A4U84_RS08415/A4U84_RS01975/A4U84_RS05675/A4U84_RS03205/A4U84_RS03780/-	13	9	Novel00148/A4U84_RS11095/A4U84_RS05715/A4U84_RS08415/A4U84_RS01975/A4U84_RS05675/A4U84_RS03205/A4U84_RS03780/Novel00005	4	A4U84_RS01810/A4U84_RS01835/A4U84_RS07545/A4U84_RS07745
MF	GO:0070011	peptidase activity, acting on L-amino acid peptides	6/316	28/1064	0.883817641564997	0.998845664236791	A4U84_RS03140/A4U84_RS03415/A4U84_RS01145/A4U84_RS06155/A4U84_RS00195/A4U84_RS03365	sohB/hslV/A4U84_RS01145/prlC/pepP/A4U84_RS03365	6	2	A4U84_RS06155/A4U84_RS00195	4	A4U84_RS03140/A4U84_RS03415/A4U84_RS01145/A4U84_RS03365
MF	GO:0004527	exonuclease activity	2/316	11/1064	0.884218921780568	0.998845664236791	A4U84_RS01810/A4U84_RS05715	sbcB/dnaN	2	1	A4U84_RS05715	1	A4U84_RS01810
MF	GO:0016741	transferase activity, transferring one-carbon groups	10/316	44/1064	0.887616383471747	0.998845664236791	A4U84_RS04375/A4U84_RS06500/A4U84_RS08300/A4U84_RS03810/A4U84_RS04635/A4U84_RS09465/A4U84_RS05270/Novel00087/A4U84_RS08860/A4U84_RS01040	A4U84_RS04375/A4U84_RS06500/purU/metE/trmA/rsmI/A4U84_RS05270/-/A4U84_RS08860/trmJ	10	3	A4U84_RS03810/A4U84_RS04635/Novel00087	7	A4U84_RS04375/A4U84_RS06500/A4U84_RS08300/A4U84_RS09465/A4U84_RS05270/A4U84_RS08860/A4U84_RS01040
MF	GO:0016830	carbon-carbon lyase activity	3/316	17/1064	0.920473978890105	0.998845664236791	Novel00205/A4U84_RS06230/Novel00206	-/A4U84_RS06230/-	3	2	Novel00205/Novel00206	1	A4U84_RS06230
MF	GO:0048037	cofactor binding	24/316	104/1064	0.954964900758611	0.998845664236791	A4U84_RS01510/A4U84_RS03340/A4U84_RS02730/A4U84_RS05695/A4U84_RS03545/A4U84_RS04090/A4U84_RS08285/A4U84_RS01600/A4U84_RS02680/A4U84_RS10695/A4U84_RS00510/A4U84_RS05700/A4U84_RS06540/A4U84_RS06230/A4U84_RS09420/A4U84_RS06325/A4U84_RS00490/Novel00133/A4U84_RS01630/Novel00169/Novel00204/A4U84_RS02405/Novel00009/Novel00216	dusC/lipA/A4U84_RS02730/A4U84_RS05695/thrA/A4U84_RS04090/A4U84_RS08285/fdx/A4U84_RS02680/moaA/fdnG/ccsA/wecC/A4U84_RS06230/A4U84_RS09420/glpC/efeB/-/iscU/-/-/A4U84_RS02405/-/-	24	15	A4U84_RS01510/A4U84_RS05695/A4U84_RS08285/A4U84_RS10695/A4U84_RS00510/A4U84_RS05700/A4U84_RS06540/A4U84_RS09420/A4U84_RS00490/Novel00133/Novel00169/Novel00204/A4U84_RS02405/Novel00009/Novel00216	9	A4U84_RS03340/A4U84_RS02730/A4U84_RS03545/A4U84_RS04090/A4U84_RS01600/A4U84_RS02680/A4U84_RS06230/A4U84_RS06325/A4U84_RS01630
MF	GO:0016874	ligase activity	10/316	50/1064	0.959371886854058	0.998845664236791	A4U84_RS06680/A4U84_RS01305/A4U84_RS08430/A4U84_RS09885/A4U84_RS02890/A4U84_RS05385/A4U84_RS02695/A4U84_RS00545/A4U84_RS05015/A4U84_RS06705	tyrS/murE/ileS/serS/accA/A4U84_RS05385/gltX/lysS/glyS/aspS	10	1	A4U84_RS06705	9	A4U84_RS06680/A4U84_RS01305/A4U84_RS08430/A4U84_RS09885/A4U84_RS02890/A4U84_RS05385/A4U84_RS02695/A4U84_RS00545/A4U84_RS05015
MF	GO:0050660	flavin adenine dinucleotide binding	2/316	15/1064	0.963800653659646	0.998845664236791	A4U84_RS01510/A4U84_RS05695	dusC/A4U84_RS05695	2	2	A4U84_RS01510/A4U84_RS05695	0
MF	GO:0043167	ion binding	71/316	278/1064	0.968246364082885	0.998845664236791	A4U84_RS07030/A4U84_RS01510/A4U84_RS01475/A4U84_RS06680/A4U84_RS07560/A4U84_RS01830/A4U84_RS08345/A4U84_RS12085/A4U84_RS07025/A4U84_RS03585/A4U84_RS09240/A4U84_RS08740/A4U84_RS01590/A4U84_RS05850/A4U84_RS01305/A4U84_RS08430/A4U84_RS05720/A4U84_RS03420/A4U84_RS06685/A4U84_RS04745/A4U84_RS12090/A4U84_RS05695/A4U84_RS10045/A4U84_RS03655/A4U84_RS09885/A4U84_RS09460/A4U84_RS09720/A4U84_RS01310/A4U84_R…	A4U84_RS07030/dusC/lptB/tyrS/recA/A4U84_RS01830/htpG/A4U84_RS12085/A4U84_RS07025/A4U84_RS03585/rho/A4U84_RS08740/A4U84_RS01590/atpA/murE/ileS/dnaA/hslU/hrpA/A4U84_RS04745/A4U84_RS12090/A4U84_RS05695/A4U84_RS10045/groL/serS/A4U84_RS09460/udk/A4U84_RS01310/A4U84_RS08265/rsgA/A4U84_RS09400/metE/znuA/A4U84_RS05385/cmk/gltX/dnaG/A4U84_RS02680/srmB/rapA/clpB/lysS/argR/glyS/A4U84_RS05270/pepP/typA/-/asp…	71	28	A4U84_RS07030/A4U84_RS01510/A4U84_RS07025/A4U84_RS03585/A4U84_RS01590/A4U84_RS05850/A4U84_RS05720/A4U84_RS05695/A4U84_RS08265/A4U84_RS03810/A4U84_RS10565/A4U84_RS07595/A4U84_RS00195/Novel00205/A4U84_RS06705/A4U84_RS10475/A4U84_RS01235/A4U84_RS09415/A4U84_RS09290/Novel00167/Novel00152/Novel00169/A4U84_RS03305/Novel00206/Novel00204/Novel00150/Novel00005/A4U84_RS07180	43	A4U84_RS01475/A4U84_RS06680/A4U84_RS07560/A4U84_RS01830/A4U84_RS08345/A4U84_RS12085/A4U84_RS09240/A4U84_RS08740/A4U84_RS01305/A4U84_RS08430/A4U84_RS03420/A4U84_RS06685/A4U84_RS04745/A4U84_RS12090/A4U84_RS10045/A4U84_RS03655/A4U84_RS09885/A4U84_RS09460/A4U84_RS09720/A4U84_RS01310/A4U84_RS07035/A4U84_RS09400/A4U84_RS08420/A4U84_RS05385/A4U84_RS02695/A4U84_RS02680/A4U84_RS03760/A4U84_RS07500/A4U84_R…
MF	GO:0036094	small molecule binding	64/316	254/1064	0.97091602335415	0.998845664236791	A4U84_RS01510/A4U84_RS01475/A4U84_RS06680/A4U84_RS06700/A4U84_RS07560/A4U84_RS01830/A4U84_RS08345/A4U84_RS12085/A4U84_RS07025/A4U84_RS09240/A4U84_RS08740/A4U84_RS01590/A4U84_RS05850/A4U84_RS01305/A4U84_RS08430/A4U84_RS05720/A4U84_RS03420/A4U84_RS06685/A4U84_RS04745/A4U84_RS12090/A4U84_RS05695/A4U84_RS10045/A4U84_RS03655/A4U84_RS03545/A4U84_RS09885/A4U84_RS09720/A4U84_RS01310/A4U84_RS08265/A4U84_R…	dusC/lptB/tyrS/grpE/recA/A4U84_RS01830/htpG/A4U84_RS12085/A4U84_RS07025/rho/A4U84_RS08740/A4U84_RS01590/atpA/murE/ileS/dnaA/hslU/hrpA/A4U84_RS04745/A4U84_RS12090/A4U84_RS05695/A4U84_RS10045/groL/thrA/serS/udk/A4U84_RS01310/A4U84_RS08265/rsgA/A4U84_RS09400/A4U84_RS05385/cmk/gltX/srmB/rapA/clpB/lysS/argR/glyS/typA/-/aspS/znuC/A4U84_RS10475/wecC/A4U84_RS05370/lepA/A4U84_RS06230/dppD/A4U84_RS09420/mo…	64	24	A4U84_RS01510/A4U84_RS07025/A4U84_RS01590/A4U84_RS05850/A4U84_RS05720/A4U84_RS05695/A4U84_RS08265/A4U84_RS10565/Novel00205/A4U84_RS06705/A4U84_RS10475/A4U84_RS06540/A4U84_RS01235/A4U84_RS09420/A4U84_RS09290/Novel00133/Novel00152/Novel00169/A4U84_RS03305/Novel00206/Novel00204/Novel00150/Novel00005/A4U84_RS07180	40	A4U84_RS01475/A4U84_RS06680/A4U84_RS06700/A4U84_RS07560/A4U84_RS01830/A4U84_RS08345/A4U84_RS12085/A4U84_RS09240/A4U84_RS08740/A4U84_RS01305/A4U84_RS08430/A4U84_RS03420/A4U84_RS06685/A4U84_RS04745/A4U84_RS12090/A4U84_RS10045/A4U84_RS03655/A4U84_RS03545/A4U84_RS09885/A4U84_RS09720/A4U84_RS01310/A4U84_RS07035/A4U84_RS09400/A4U84_RS05385/A4U84_RS02695/A4U84_RS03760/A4U84_RS07500/A4U84_RS00960/A4U84_R…
MF	GO:1901681	sulfur compound binding	1/316	11/1064	0.979723199875192	0.998845664236791	A4U84_RS01310	A4U84_RS01310	1	0		1	A4U84_RS01310
MF	GO:0043168	anion binding	57/316	233/1064	0.981382547102628	0.998845664236791	A4U84_RS01510/A4U84_RS01475/A4U84_RS06680/A4U84_RS07560/A4U84_RS01830/A4U84_RS08345/A4U84_RS12085/A4U84_RS07025/A4U84_RS09240/A4U84_RS08740/A4U84_RS01590/A4U84_RS05850/A4U84_RS01305/A4U84_RS08430/A4U84_RS05720/A4U84_RS03420/A4U84_RS06685/A4U84_RS04745/A4U84_RS12090/A4U84_RS05695/A4U84_RS10045/A4U84_RS03655/A4U84_RS09885/A4U84_RS09720/A4U84_RS01310/A4U84_RS08265/A4U84_RS07035/A4U84_RS09400/A4U84_R…	dusC/lptB/tyrS/recA/A4U84_RS01830/htpG/A4U84_RS12085/A4U84_RS07025/rho/A4U84_RS08740/A4U84_RS01590/atpA/murE/ileS/dnaA/hslU/hrpA/A4U84_RS04745/A4U84_RS12090/A4U84_RS05695/A4U84_RS10045/groL/serS/udk/A4U84_RS01310/A4U84_RS08265/rsgA/A4U84_RS09400/A4U84_RS05385/cmk/gltX/srmB/rapA/clpB/lysS/argR/glyS/typA/-/aspS/znuC/A4U84_RS10475/A4U84_RS05370/lepA/A4U84_RS06230/dppD/modC/yihA/rapZ/-/-/-/tuf/-/-/-/…	57	20	A4U84_RS01510/A4U84_RS07025/A4U84_RS01590/A4U84_RS05850/A4U84_RS05720/A4U84_RS05695/A4U84_RS08265/A4U84_RS10565/Novel00205/A4U84_RS06705/A4U84_RS10475/A4U84_RS01235/A4U84_RS09290/Novel00152/Novel00169/A4U84_RS03305/Novel00206/Novel00150/Novel00005/A4U84_RS07180	37	A4U84_RS01475/A4U84_RS06680/A4U84_RS07560/A4U84_RS01830/A4U84_RS08345/A4U84_RS12085/A4U84_RS09240/A4U84_RS08740/A4U84_RS01305/A4U84_RS08430/A4U84_RS03420/A4U84_RS06685/A4U84_RS04745/A4U84_RS12090/A4U84_RS10045/A4U84_RS03655/A4U84_RS09885/A4U84_RS09720/A4U84_RS01310/A4U84_RS07035/A4U84_RS09400/A4U84_RS05385/A4U84_RS02695/A4U84_RS03760/A4U84_RS07500/A4U84_RS00960/A4U84_RS00545/A4U84_RS08950/A4U84_R…
MF	GO:0008237	metallopeptidase activity	1/316	12/1064	0.985808165534679	0.998845664236791	A4U84_RS06155	prlC	1	1	A4U84_RS06155	0
MF	GO:0016829	lyase activity	7/316	43/1064	0.987603764152676	0.998845664236791	A4U84_RS04605/A4U84_RS09010/Novel00205/A4U84_RS06230/A4U84_RS00930/Novel00206/Novel00118	hemH/A4U84_RS09010/-/A4U84_RS06230/lacD/-/-	7	5	A4U84_RS09010/Novel00205/A4U84_RS00930/Novel00206/Novel00118	2	A4U84_RS04605/A4U84_RS06230
MF	GO:0030170	pyridoxal phosphate binding	1/316	15/1064	0.995146086917461	0.998845664236791	A4U84_RS06230	A4U84_RS06230	1	0		1	A4U84_RS06230
MF	GO:0070279	vitamin B6 binding	1/316	15/1064	0.995146086917461	0.998845664236791	A4U84_RS06230	A4U84_RS06230	1	0		1	A4U84_RS06230
MF	GO:0050662	coenzyme binding	11/316	67/1064	0.996810145996791	0.998845664236791	A4U84_RS01510/A4U84_RS05695/A4U84_RS03545/A4U84_RS00510/A4U84_RS06540/A4U84_RS06230/A4U84_RS09420/Novel00133/Novel00169/Novel00204/Novel00009	dusC/A4U84_RS05695/thrA/fdnG/wecC/A4U84_RS06230/A4U84_RS09420/-/-/-/-	11	9	A4U84_RS01510/A4U84_RS05695/A4U84_RS00510/A4U84_RS06540/A4U84_RS09420/Novel00133/Novel00169/Novel00204/Novel00009	2	A4U84_RS03545/A4U84_RS06230
MF	GO:0019842	vitamin binding	1/316	19/1064	0.998845664236791	0.998845664236791	A4U84_RS06230	A4U84_RS06230	1	0		1	A4U84_RS06230
