# Supplementary material for: Combined transcriptome and metabolome analysis reveals the regulatory network of histidine kinase QseC in the two-component system of Glaesserella parasuis
Source: Front Microbiol. 2025 Aug 29;16:1637383. doi: 10.3389/fmicb.2025.1637383 (PMC12425974; doi:10.3389/fmicb.2025.1637383)
Supplement: Supplementary file 1 [file Data_Sheet_1.zip › Table S1-S17/Table S7 datatable.xls]

Sample name	Raw reads	Clean reads	Raw bases	Clean bases	Error rate(%)	Q20(%)	Q30(%)	GC content(%)
MY1902_1	15538848	14265718	2.3G	2.1G	0.01	99.05	97.14	39.99
MY1902_2	15529256	14265338	2.3G	2.1G	0.01	99.09	97.21	40.04
MY1902_3	16079282	16037304	2.4G	2.4G	0.01	99.06	97.13	40.07
qseC_1	15547078	14543252	2.3G	2.2G	0.01	99.05	97.10	41.32
qseC_2	15960922	15074336	2.4G	2.3G	0.01	99.12	97.29	41.36
qseC_3	15233784	15180344	2.3G	2.3G	0.01	98.80	96.62	40.64
