# Supplementary material for: Combined transcriptome and metabolome analysis reveals the regulatory network of histidine kinase QseC in the two-component system of Glaesserella parasuis
Source: Front Microbiol. 2025 Aug 29;16:1637383. doi: 10.3389/fmicb.2025.1637383 (PMC12425974; doi:10.3389/fmicb.2025.1637383)
Supplement: Supplementary file 1 [file Data_Sheet_1.zip › Table S1-S17/Table S5 qseC.vs.MY1902_pos_kegg_enrichment.xls]

MapID	MapTitle	Pvalue	x	y	n	N	EnrichDirect	MetaIDs	kegg_cpd_id
map00930	Caprolactam degradation	0.1	1	1	9	90	Over	Cyclohexylsulfamate	cpd:C02824
map01230	Biosynthesis of amino acids	0.343397454265338	2	12	9	90	Over	Argininosuccinic acid; Methionine	cpd:C03406,cpd:C00073
map00220	Arginine biosynthesis	0.348878165615864	1	4	9	90	Over	Argininosuccinic acid	cpd:C03406
map00250	Alanine, aspartate and glutamate metabolism	0.348878165615864	1	4	9	90	Over	Argininosuccinic acid	cpd:C03406
map00240	Pyrimidine metabolism	0.417018822702576	1	5	9	90	Over	UDP	cpd:C00015
map01210	2-Oxocarboxylic acid metabolism	0.417018822702576	1	5	9	90	Over	Methionine	cpd:C00073
map00230	Purine metabolism	0.53459485846004	1	7	9	90	Over	Hypoxanthine	cpd:C00262
map00270	Cysteine and methionine metabolism	1	1	9	9	90	Over	Methionine	cpd:C00073
map01100	Metabolic pathways	1	7	65	9	90	Over	Argininosuccinic acid; Hypoxanthine; Estriol; Methionine; Thromboxane B2; Hydrocortisone; UDP	cpd:C03406,cpd:C00262,cpd:C05141,cpd:C00073,cpd:C05963,cpd:C00735,cpd:C00015
