# Supplementary material for: Combined transcriptome and metabolome analysis reveals the regulatory network of histidine kinase QseC in the two-component system of Glaesserella parasuis
Source: Front Microbiol. 2025 Aug 29;16:1637383. doi: 10.3389/fmicb.2025.1637383 (PMC12425974; doi:10.3389/fmicb.2025.1637383)
Supplement: Supplementary file 1 [file Data_Sheet_1.zip › Table S1-S17/Table S1 meta_intensity_class_pos.xls]

Compound_ID	Name	Formula	Molecular Weight	RT [min]	m/z	mzCloud_Results	mzVault_Results	MassList_Results	Class_I	Class_II	Class_III	Class_IV	pos_MY1902_1	pos_MY1902_2	pos_MY1902_3	pos_MY1902_4	pos_MY1902_5	pos_MY1902_6	pos_qseC_1	pos_qseC_2	pos_qseC_3	pos_qseC_4	pos_qseC_5	pos_qseC_6	pos_QC1	pos_QC2	pos_QC3
Com_11_pos	1-Stearoylglycerol	C21 H42 O4	358.30743	10.819	381.29665	Full match	Full match	No results	Lipids and lipid-like molecules	Glycerolipids	Monoradylglycerols	1-monoacylglycerols	2526978219.636897	607218635.3473495	2109538323.508695	876696035.1146026	191910027.3284428	233485054.68263167	385194879.63675314	798334047.5026468	1920396124.3589964	1188118830.3669913	827053132.8762059	1794920385.1806412	228976206.84370938	237763540.12622634	205996527.13832146
Com_22_pos	N-Acetylserotonin	C12 H14 N2 O2	218.10513	5.471	219.11241	Full match	Full match	Full match	Organoheterocyclic compounds	Indoles and derivatives	Hydroxyindoles	Hydroxyindoles	38222958.19882369	139308636.19270816	10012754.025274236	276183039.56710553	666660991.4614367	688432870.1520035	27723691.962419685	271683797.7998279	20835298.51779643	18368695.105090592	23905753.81498352	17550903.73422868	242322269.70654815	250657510.94116566	251554516.74825236
Com_25_pos	DL-2-(acetylamino)-3-phenylpropanoic acid	C11 H13 N O3	207.08913	5.753	208.09643	Full match	Full match	Full match					47589016.4189156	539179468.3390607	26235195.418274555	301181158.38869995	631233067.6769509	496697138.6661603	425672745.8561948	258768800.33698618	202687173.79818672	458196502.337108	411697383.3020726	224413836.52304038	389420080.43126386	403940389.94237894	405697561.1083483
Com_40_pos	2-Amino-1,3-octadecanediol	C18 H39 N O2	301.2974	7.58	302.30469	Full match	Full match	Full match	Organic nitrogen compounds	Organonitrogen compounds	Amines	1,2-aminoalcohols	592323366.1297064	437453689.989244	323648403.86459875	508971752.37942165	277835026.72546166	416643107.9764554	303730326.5205303	371297516.99991035	424413765.61464626	304901913.63919175	299852786.22875255	488621861.5873445	369249555.82381046	381604492.35353696	387070612.0518253
Com_112_pos	5'-S-Methyl-5'-thioadenosine	C11 H15 N5 O3 S	297.0895	5.232	298.09677	Full match	Full match	Full match	Nucleosides, nucleotides, and analogues	5'-deoxyribonucleosides	5'-deoxy-5'-thionucleosides	5'-deoxy-5'-thionucleosides	5792209.865954892	109759419.68581493	4456785.758695334	69724129.80074367	156193916.20751238	126102569.72431567	68372197.0613248	120822277.87085742	44926015.28058295	95765813.67280827	62759943.64547678	51397297.177058	98183552.24863651	100631900.58322825	86006476.03299743
Com_127_pos	L-Phenylalanine	C9 H11 N O2	165.07898	5.013	166.08626	Full match	Full match	Full match	Organic acids and derivatives	Carboxylic acids and derivatives	Amino acids, peptides, and analogues	Phenylalanine and derivatives	1363851.498291368	88863823.94199051	1681428.8607036453	92082597.16293518	129886275.19882834	134836001.93140045	67822113.11032681	69097724.62947665	24233402.85095651	64917870.34136722	60439739.11787565	51741867.79767856	75923309.7286388	80567914.80614671	80666704.28837809
Com_161_pos	3-(3-methylbut-2-en-1-yl)-3H-purin-6-amine	C10 H13 N5	203.11677	5.798	204.12405	Full match	Full match	Full match					2917472.8482864676	93885853.47868171	2787759.3982509044	45387012.0881209	90333010.1735027	113528563.87380159	30022745.64871555	42433614.73040415	45643857.01969686	36771434.60638087	36945251.7751433	19338495.13886928	52859625.720221534	52160330.065505706	53142035.15307524
Com_210_pos	N-Acetyl-L-leucine	C8 H15 N O3	173.10484	5.705	196.09403	Full match	Full match	Full match	Organic acids and derivatives	Carboxylic acids and derivatives	Amino acids, peptides, and analogues	Leucine and derivatives	13118598.530858085	129917588.95571178	7688317.918420082	79784472.36663781	126329413.27105415	113012083.4077394	101899903.78143953	74779519.19699943	64111235.65674634	185240795.8200762	111728963.56562637	68610911.1497036	105495540.27352354	110904274.26788297	111528541.40460826
Com_349_pos	Mesalamine	C7 H7 N O3	153.0424	1.973	154.04968	Full match	Full match	Full match	Benzenoids	Benzene and substituted derivatives	Benzoic acids and derivatives	Aminobenzoic acids	10236876.7600952	17433981.918365385	9534572.791424936	100626721.22532435	52365032.83531652	82650443.71504526	32734081.48649241	54215721.33463558	10713632.394869184	102667084.74278514	31606044.05323281	10113378.829091437	44355475.24050143	44429212.405759774	47643803.740805686
Com_423_pos	DL-Lysine	C6 H14 N2 O2	146.10541	1.211	147.11267	Full match	Full match	Full match	Organic acids and derivatives	Carboxylic acids and derivatives	Amino acids, peptides, and analogues	Alpha amino acids	4336856.808793391	32232664.159908194	6162710.159779163	25658255.178813476	44676036.93203015	42937164.32271981	24969355.188741535	29920620.6119568	9496420.730647083	20422865.813671753	23763536.042795066	23900073.764471143	26780370.757332236	27916206.09649787	27719176.278154187
Com_919_pos	1-Phenyl-3-methyl-5-pyrazolone	C10 H10 N2 O	174.07929	5.227	175.08658	Full match	Full match	No results					1366950.5883818162	19962032.48757094	1085199.5524268008	10568319.58481335	16236938.86503847	14437543.727498468	5872249.203384834	13806812.32808645	6996651.568024142	8466366.852366306	5024898.397711908	6269203.50296698	11049546.628675615	10781004.190840753	9356795.76150045
Com_1669_pos	Hypoxanthine	C5 H4 N4 O	136.03851	4.89	137.04579	Full match	Full match	Full match	Organoheterocyclic compounds	Imidazopyrimidines	Purines and purine derivatives	Hypoxanthines	616743.1446404208	5480673.197891713	465708.04650109523	7164452.029896601	6813288.782534692	6686709.548534865	621755.7735417209	1632046.590272469	428498.53896735114	732723.0702950483	779611.3753317753	336056.09544553893	2823486.1955430885	2835231.1514324406	2922113.600042653
Com_1875_pos	Pyridoxal	C8 H9 N O3	167.05803	6.307	168.06526	Full match	Full match	No results	Organoheterocyclic compounds	Pyridines and derivatives	Pyridine carboxaldehydes	Pyridoxals and derivatives	773127.5656444668	3148602.6565868165	1099719.139037209	2483526.900660047	6423905.627669726	5794107.974433604	1680529.2032102903	2702646.030078815	765832.2671886628	2613299.6231679064	1335650.9664212733	1230443.7372763786	2671660.406308144	3229107.1768236565	2743670.8423113064
Com_2499_pos	2-(1H-indol-3-yl)acetic acid	C10 H9 N O2	175.06311	5.287	158.05991	Full match	Full match	Full match					2069375.7506264546	37614314.078730024	2100541.3483950878	16415796.817747476	14506293.252738748	1454750.256489192	3440462.0516464985	23046459.017295163	10749855.833086604	10895555.66708585	6179640.468116629	6307921.4901396325	13709850.65741416	13464236.519700723	12520764.75084492
Com_2511_pos	Pilocarpine	C11 H16 N2 O2	208.12106	6.022	209.1281	Full match	Full match	No results	Alkaloids and derivatives	Not available	Not available	Alkaloids and derivatives	381504.92791654094	2007901.1872096097	407908.820020353	2966092.9280199944	5740821.679489619	3224331.30265821	3039053.465012692	1171342.5892893155	260441.5901619385	3646407.321319642	1174067.2298758512	752527.4214654154	2670580.465521102	2464287.360138441	2619282.42251882
Com_2859_pos	Creatine	C4 H9 N3 O2	131.06928	1.435	132.07656	Full match	Full match	Full match	Organic acids and derivatives	Carboxylic acids and derivatives	Amino acids, peptides, and analogues	Alpha amino acids and derivatives	441727.1781721173	364149.311445725	847580.7366449399	256669.0475476934	412950.68999676965	316886.88256376405	4526929.295396659	417911.6039116096	276421.828103369	368482.38772935537	311533.7980189416	481585.5427962796	1683604.6097806273	1877413.5874373796	1853612.4053784034
Com_3229_pos	Coumarin	C9 H6 O2	146.03657	5.902	147.04384	Full match	Full match	Full match	Phenylpropanoids and polyketides	Coumarins and derivatives	Not available	Coumarins and derivatives	12110905.178507023	5915123.256135722	14018026.250331247	7755111.366832289	5341934.466756817	3976098.4324288005	3611880.3765104115	3878473.049117721	10867318.722656643	9549864.536421785	5074117.449445323	5690107.246807019	4541749.957442267	5582845.067574098	4605089.301568556
Com_4071_pos	L-Tyrosine methyl ester	C10 H13 N O3	195.08961	5.038	196.09688	Full match	Full match	Full match	Organic acids and derivatives	Carboxylic acids and derivatives	Amino acids, peptides, and analogues	Tyrosine and derivatives	1587657.885924935	1997926.6061882959	1550381.5019346387	2259939.364532234	3225703.3511832785	3837170.151161756	967698.198865763	1904554.750047297	1328711.4060011348	2931870.196161736	1160930.049927514	898776.0702246131	1891909.261856505	2059178.069227199	1835742.1563078838
Com_4120_pos	Cortisone	C21 H28 O5	360.19195	6.136	361.19907	Full match	Full match	No results	Lipids and lipid-like molecules	Steroids and steroid derivatives	Hydroxysteroids	21-hydroxysteroids	3385806.821073402	2547389.564657973	3561425.3459195434	1472790.8654951078	2265507.935723861	1402205.85103111	1125058.7037109314	1223210.3029151869	2399462.643992752	1571876.8695568924	1565017.1406783962	1459717.307683398	1599836.4617500533	1535703.5841935328	1581045.4108011369
Com_4871_pos	L-Serine	C3 H7 N O3	105.04248	1.294	106.04976	Full match	Full match	Full match	Organic acids and derivatives	Carboxylic acids and derivatives	Amino acids, peptides, and analogues	Serine and derivatives	3345649.389149235	2815587.4556191154	4697578.355003542	1601436.1147829706	2383881.0752494894	2858891.1255754493	2456961.0609080577	2951345.48831443	2382610.5724070915	2813745.35907102	1538072.866457284	2850828.806758251	2980174.0334199555	2601837.413038758	3251324.849747066
Com_6278_pos	��-Glutamylcysteine	C8 H14 N2 O5 S	250.06195	2.017	251.06923	Full match	Full match	Full match	Organic acids and derivatives	Carboxylic acids and derivatives	Amino acids, peptides, and analogues	N-acyl-alpha amino acids	239720.69405703008	110363.44367030852	250498.2967831861	93767.49460691489	2639915.8763623843	76606.01779179058	387442.0590951367	161275.91212261963	156144.8555953375	319391.5118538592	299152.65498947975	94719.99914009807	426127.1662247398	330935.1851337106	419189.0171233502
Com_5_pos	DL-Tryptophan	C11 H12 N2 O2	204.08954	5.279	188.07026	Full match	Full match	Full match	Organoheterocyclic compounds	Indoles and derivatives	Indolyl carboxylic acids and derivatives	Indolyl carboxylic acids and derivatives	269127581.9126227	2696780024.4585605	181980794.5350102	2476725071.5266657	3527850294.60256	3215854255.7846355	1862431282.4106038	2156539463.35973	921367828.2273384	1701170093.734104	1420171753.1700876	1396122764.720538	2183177749.571473	2204809283.702256	2242750160.9982147
Com_159_pos	Riboflavin	C17 H20 N4 O6	376.13757	5.414	377.14484	Full match	Full match	Full match	Organoheterocyclic compounds	Pteridines and derivatives	Alloxazines and isoalloxazines	Flavins	1638242.2637825275	76774197.79469724	1072132.283737745	62689278.205336235	121185660.3047104	87418381.61307372	19323591.389760602	77035570.35810497	16885176.188577224	29123916.18132023	30292562.102845382	15902968.905538924	56608298.067963906	57838842.20328573	58841751.91336006
Com_334_pos	Guanine	C5 H5 N5 O	151.04929	1.663	152.05658	Full match	Full match	Full match	Organoheterocyclic compounds	Imidazopyrimidines	Purines and purine derivatives	Purines and purine derivatives	10602061.652429234	60692792.03191622	11169734.486253617	80397084.77527454	145950781.43864715	141372029.12425184	42496546.062625274	160039520.16505077	31684308.701090787	65822237.34142747	59770279.92289396	45028129.90777586	80555183.84376504	84149404.16596913	83155544.0693827
Com_408_pos	Methyl indole-3-acetate	C11 H11 N O2	189.07884	5.24	190.08611	Full match	Full match	Full match	Organoheterocyclic compounds	Indoles and derivatives	Indolyl carboxylic acids and derivatives	Indole-3-acetic acid derivatives	5932804.289411536	167994515.53157556	5215485.22696945	93198671.07479829	63113595.133412965	64989379.89324244	14366016.485568354	130603938.6414571	44852273.40265231	47431054.15303869	28717921.013563707	28288644.801245797	60050627.49689841	62398568.73949092	61320750.12965286
Com_533_pos	Adenosine	C10 H13 N5 O4	267.09626	3.241	268.10354	Full match	Full match	Full match	Nucleosides, nucleotides, and analogues	Purine nucleosides	Not available	Purine nucleosides	2916497.711052348	45642284.8880689	2220629.1963252355	61215787.525053486	73436318.76387618	63095156.63816974	33096665.7985406	71063394.26134641	33503538.514836416	27077246.284392253	48739434.9601998	41684986.32132265	47653496.250437506	48451578.70898152	49177790.59099949
Com_701_pos	Melatonin	C13 H16 N2 O2	232.12021	5.623	233.12749	Full match	Full match	Full match	Organoheterocyclic compounds	Indoles and derivatives	Indoles	3-alkylindoles	147145.58695922472	308627.1499428348	139086.4818654554	646962.1208221609	27898730.004585877	11305449.388997274	320523.2114243668	2359977.90243753	3373417.547242348	415010.317965135	335889.5977472501	272877.51229458983	3982693.033904397	5591831.328732095	4009366.624755181
Com_934_pos	DL-Arginine	C6 H14 N4 O2	174.11153	1.264	175.11881	Full match	Full match	Full match	Organic acids and derivatives	Carboxylic acids and derivatives	Amino acids, peptides, and analogues	Arginine and derivatives	2980114.825557193	7044197.460249369	3541221.664390963	6170397.559115129	20452095.36168821	15797579.087529542	13677974.680286549	21282272.596013732	4624243.3975833915	8846125.239089735	6853626.558262619	10485884.108553309	11961791.63122155	11985380.300012838	12277010.240953568
Com_1091_pos	L-Glutathione (reduced)	C10 H17 N3 O6 S	307.08318	1.936	308.09046	Full match	Full match	Full match	Organic acids and derivatives	Carboxylic acids and derivatives	Amino acids, peptides, and analogues	Peptides	304427.7880439189	9385370.377174493	317786.3264010681	8151964.48498416	21938780.92686249	11175931.192209393	11310901.295441505	16372534.362433163	9911767.297830269	14982069.992089404	34331890.44798048	23061955.5865881	15373190.247606069	15402268.236501034	16836271.785079777
Com_2361_pos	L-Histidine	C6 H9 N3 O2	155.06937	1.244	156.07665	Full match	Full match	Full match	Organic acids and derivatives	Carboxylic acids and derivatives	Amino acids, peptides, and analogues	Histidine and derivatives	4862536.89756504	6770493.646038021	5911148.786799794	5140163.511362993	9383792.162464485	8665542.263654353	7557875.267922488	7955852.598584606	5454550.99651553	7599790.570794642	4946748.695970308	8013900.032286603	7060718.311016841	7243656.919891556	7360328.227116076
Com_2695_pos	N-Acetyl-L-tyrosine	C11 H13 N O4	223.08426	5.258	224.09155	Full match	Full match	Full match	Organic acids and derivatives	Carboxylic acids and derivatives	Amino acids, peptides, and analogues	Tyrosine and derivatives	255920.07857613574	3151483.188374836	236568.679961466	2525929.4717056663	3078557.7415615306	3092214.831351598	5733931.8102835	3769096.8430928444	3359441.484142701	8961022.46333529	6013610.212799356	3788786.4231480057	4033480.653129706	4354554.4343479825	4022789.6819024486
Com_3224_pos	D-(-)-Glutamine	C5 H10 N2 O3	146.069	1.336	147.07628	Full match	Full match	Full match	Organic acids and derivatives	Carboxylic acids and derivatives	Amino acids, peptides, and analogues	D-alpha-amino acids	1118816.459239469	2021753.1208128238	1413484.782193122	1342617.8650071512	3673939.290251013	1710020.828724316	1588904.5369695746	1647254.085437459	2331726.9328145087	2060835.8136534228	1447554.0591906544	1282792.1203339237	1654730.3529103238	1738234.4586169466	2001157.7571704222
Com_3225_pos	Glycitein	C16 H12 O5	284.06794	5.967	285.07526	Full match	Full match	No results	Phenylpropanoids and polyketides	Isoflavonoids	Isoflav-2-enes	Isoflavones	308081.2040290065	3641001.1772906305	315425.1177957911	2189918.820549714	4112926.2085310533	4190778.858092436	568814.3333992126	3051278.628699735	582652.5961371922	454765.0760208043	459174.52174096135	465094.7279103189	2066138.7874317484	2027884.6461693496	2256126.356180649
Com_4061_pos	Panthenol	C9 H19 N O4	205.13131	5.114	206.13863	Full match	Full match	Full match	Lipids and lipid-like molecules	Fatty Acyls	Fatty amides	N-acyl amines	1351853.9639891419	617261.6382745656	826188.3504189936	585288.9966093749	399633.4573271142	516049.713149552	2689392.1974932766	248305.8835010906	445023.78834739944	521932.571392562	251185.20115580468	567270.2033340252	1094677.8928230184	965283.3453093056	912428.6776604652
Com_6858_pos	Methionine sulfoxide	C5 H11 N O3 S	165.04582	1.374	166.05311	Full match	Full match	Full match	Organic acids and derivatives	Carboxylic acids and derivatives	Amino acids, peptides, and analogues	Alpha amino acids	176782.54831918085	1439062.0566113289	189830.14670805528	1220594.3737152072	1759044.7312969083	1869795.655113403	688158.0890961952	1225409.9905799425	853336.9023525543	696470.1331213345	1191402.8826459742	1219211.9040676742	934326.0585434892	990948.7166659496	1052074.6884754354
Com_1_pos	Palmitic Acid	C16 H32 O2	273.26585	6.95	274.27312	Invalid mass	No results	No results	Lipids and lipid-like molecules	Fatty Acyls	Fatty acids and conjugates	Long-chain fatty acids	10061796089.129566	24598618485.8912	7314075521.233208	21977933019.552265	14188285637.031498	15142384130.55929	13896125315.358526	32322008232.75894	21303298382.55022	16377910831.945238	16429012883.57089	18847622366.486687	17547869431.449265	16775448794.424757	17840310190.064606
Com_3_pos	Octadecanamine	C18 H39 N	269.30741	6.725	270.31469	Full match	No results	No results	Organic nitrogen compounds	Organonitrogen compounds	Amines	Monoalkylamines	19220198607.426186	10865867687.590137	21352086676.52991	9996713056.304173	6688585873.432215	7195826558.162902	7088261688.48002	7386090880.00824	14168105055.641043	7818233342.713524	9246671967.880283	9161935316.437801	8981375482.23413	10268577617.762344	9463487416.557732
Com_7_pos	1-Palmitoylglycerol	C19 H38 O4	330.27617	10.016	353.26539	Full match	No results	Full match	Lipids and lipid-like molecules	Glycerolipids	Monoradylglycerols	1-monoacylglycerols	2679686966.4837227	319744277.2233549	1634150669.319625	743531051.9027325	252208466.74422348	127614798.95497487	296168515.2230659	650196704.7576333	1212314363.8285027	895026782.0113844	627049442.6647261	2276232194.6947074	142224503.14303723	159818784.7173818	136576777.43012512
Com_23_pos	3-(propan-2-yl)-octahydropyrrolo[1,2-a]pyrazine-1,4-dione	C10 H16 N2 O2	196.12092	5.422	197.1282	Full match	No results	No results					114861846.65765187	388284940.9463058	78767443.07243784	518705021.6306012	834527898.3191727	832035660.2185531	748753761.717856	531025969.32210225	252709800.0961561	826947359.5237763	567169688.0937185	555864077.4418005	644539039.1602186	666827153.5813584	683152876.7294542
Com_24_pos	Valylproline	C10 H18 N2 O3	214.13144	5.405	215.1387	Full match	No results	No results	Organic acids and derivatives	Carboxylic acids and derivatives	Amino acids, peptides, and analogues	Dipeptides	6742507.842043713	32570444.832618333	4137781.073328837	33526080.318143386	46202470.67689575	62448758.458182774	79954257.74383043	51365137.7340507	16888768.697625317	72182893.85484381	65698285.36443222	62191726.44734757	40388950.60648547	59024357.01474378	60878770.83715147
Com_27_pos	6-Methylquinoline	C10 H9 N	161.08389	5.459	144.0806	Invalid mass	No results	No results	Organoheterocyclic compounds	Quinolines and derivatives	Not available	Quinolines and derivatives	39446144.53515092	186574512.0650248	34091905.299612895	247017316.59462464	362849156.4761869	659013092.1123979	104289787.77875784	196967413.2944833	100550026.76239459	260545065.4444142	299084240.46209466	97601894.829062	261992181.0131159	272682474.15550697	277064090.8821333
Com_28_pos	2-Amino-1,3,4-octadecanetriol	C18 H39 N O3	317.29215	6.946	318.29944	Full match	No results	No results	Organic nitrogen compounds	Organonitrogen compounds	Amines	1,3-aminoalcohols	351156489.7326387	934985068.8194597	225471341.74540547	790512028.0880419	607036704.2425947	744053363.6558683	527101722.0121408	1339392451.397216	873327584.2440218	636479514.7595682	615731112.3885338	695601956.34981	698783852.5613775	683843975.6563536	716646516.5509642
Com_39_pos	3-[(4-hydroxyphenyl)methyl]-octahydropyrrolo[1,2-a]pyrazine-1,4-dione	C14 H16 N2 O3	260.11564	5.281	261.12293	Full match	No results	No results					81552712.95486496	297774740.20087034	60414211.19340779	318077130.1807798	452720529.1230047	511288061.6873931	455494459.3497083	334873664.3824409	203308233.2989986	590586321.9175774	384086907.2562701	370655364.3821163	427627687.46072084	423799884.04727787	430359345.41894335
Com_44_pos	Methyl palmitate	C17 H34 O2	287.28171	7.089	288.289	Invalid mass	No results	No results	Lipids and lipid-like molecules	Fatty Acyls	Fatty acid esters	Fatty acid methyl esters	154684319.80737	258703037.0719879	68758169.6854263	465525023.92643166	231145222.3986495	146156116.71541202	229150891.7083339	404328852.11286956	240970986.8860432	219595127.05486616	194168718.96248487	342836452.7216084	249447687.60873166	252250878.5428653	251874855.06090215
Com_75_pos	Enrofloxacin	C19 H22 F N3 O3	381.14614	6.588	382.15342	Invalid mass	No results	No results	Organoheterocyclic compounds	Quinolines and derivatives	Quinoline carboxylic acids	Quinoline carboxylic acids	8984314.452337459	312776872.008549	6444726.122591972	139761688.2194373	249027205.37754467	222458077.838691	81231536.34468168	245880020.90557665	221372716.74498373	89940814.77532676	114900411.01507206	62452468.64638715	156823695.5138826	158339571.6475116	154970081.86353984
Com_79_pos	6,7-dihydro-5H-dibenzo[d,f][1,3]diazepin-6-one	C13 H10 N2 O	210.07879	6.728	211.08607	Full match	No results	No results					4255644.570068933	228972958.92507625	5492814.764460188	208447209.5212649	239918045.71832976	250056296.89488187	79665073.52319974	235786461.46425092	80155331.8499854	141468704.13576514	70326558.12981328	89618572.6702792	154574638.72313192	178656130.4884654	164872945.50096098
Com_91_pos	Norharman	C11 H8 N2	168.06854	5.421	169.07581	Full match	No results	No results	Organoheterocyclic compounds	Indoles and derivatives	Pyridoindoles	Beta carbolines	7717797.100869363	129170791.763842	7183890.12216538	96508987.71907353	139182424.02777886	211266189.15609294	36522563.92871531	91986849.62098977	43907761.977983765	71714329.42229679	65825987.15567248	28315127.5957713	82708318.06991617	93189841.0799553	92566725.66723599
Com_97_pos	Stanozolol	C21 H32 N2 O	328.24663	6.466	329.25392	Invalid mass	No results	No results	Lipids and lipid-like molecules	Steroids and steroid derivatives	Estrane steroids	Estrane steroids	3290035.8258040217	121768365.29978538	3542631.838743267	89579041.64281932	177056719.82589334	167552175.70525247	20311874.64256371	105827250.5945748	21093705.554146174	21134593.311344657	19025672.626910068	20675037.648755256	73704478.24965951	75562594.5649069	74133718.08672108
Com_113_pos	Bafilomycin B1	C44 H65 N O13	837.43637	5.612	838.44355	Invalid mass	No results	No results	Phenylpropanoids and polyketides	Macrolides and analogues	Not available	Macrolides and analogues	3738710.2413224773	26928897.549507678	2440848.83882636	76396545.28867292	206045002.53253838	209969058.90324825	181356087.9222469	70792862.82887916	18076268.35982428	34995602.45090681	101569883.57924858	114558597.17863217	116814195.2688531	111231687.63526045	102070855.75844073
Com_117_pos	2-(1,3-benzodioxol-5-yl)-7-ethylimidazo[1,2-a]pyridine	C16 H14 N2 O2	133.05141	5.772	267.11003	Invalid mass	No results	No results					47354704.28418429	224038741.54249358	39660294.09260287	245087660.51240075	286341692.09431106	307014847.8132312	235278089.9867515	238857760.52737948	154306158.02910194	570111592.8995506	230088106.41463864	231903952.00690547	275149821.2138755	289169498.2137878	289848843.50341207
Com_120_pos	5-amino-2-(dimethylamino)benzoic acid	C9 H12 N2 O2	180.08955	5.493	181.09683	Full match	No results	No results					34105567.911963634	126625054.0709712	43718139.24381185	94073594.69061673	170548491.93529716	161369629.11929095	135288755.9092042	89541699.38100505	32341710.550581265	130891983.29506086	108451684.05157948	93689185.71599089	117795662.54468726	121774979.83771127	127420929.04590362
Com_132_pos	5-(6-hydroxy-6-methyloctyl)-2,5-dihydrofuran-2-one	C13 H22 O3	243.18294	6.52	266.17215	Invalid mass	No results	No results					204454632.8401389	88398071.61639845	255673973.56085256	89419937.4973356	76090343.62745944	64782903.02879776	72188975.74764839	85783095.35860236	139789873.74247524	115207688.82035217	122012631.97666906	153256717.87417132	97667077.33758105	99350469.95416458	101457021.49113436
Com_141_pos	3-amino-2-phenyl-2H-pyrazolo[4,3-c]pyridine-4,6-diol	C12 H10 N4 O2	242.08002	5.95	243.08734	Full match	No results	No results					18890540.232890017	200946955.50731128	7791265.2434452325	136064467.58535722	129305329.01533744	120127819.92169312	93814568.12119307	144895990.50642213	174433022.6263377	86658321.691338	97193678.70039213	65759799.36824097	114028077.18855101	116212543.94526894	115923854.38967028
Com_198_pos	Monolaurin	C15 H30 O4	274.21373	8.325	297.20296	Full match	No results	No results					268550966.0503583	107797354.49509531	242173707.78710693	77729809.67587979	75934832.05777737	72074079.26347813	70182750.39554903	51178480.565979555	153113652.8802435	95054184.91370869	97547907.35333382	93678212.67521518	90718667.34030922	94235577.86111793	90761311.07381058
Com_230_pos	ethyl 2-amino-3-phenylpropanoate hydrochloride	C11 H15 N O2	193.10992	5.553	194.11721	Full match	No results	No results					1853582.8354755547	4520938.764458256	1871256.246022764	3604347.57344872	69112237.04407467	35796998.73592732	1516453.6220859084	8199178.236104048	10882255.36408094	2232435.7131090104	3060977.480688851	1631692.3023363277	16193826.382213583	17467955.268456817	16786202.995065276
Com_255_pos	Tributyl citrate	C18 H32 O7	360.21377	7.843	383.203	Full match	No results	No results					75346122.36643817	36782899.31026781	71537003.0280006	40437868.54211063	70453419.0196038	32263690.719082788	62328077.72617768	31451667.172465302	54097690.96569332	48947900.569519006	43185570.928469814	54776490.55482091	48457733.63490446	49557402.604193605	49458679.945107475
Com_266_pos	N-Desmethyltramadol	C15 H23 N O2	249.1699	6.557	250.17718	Invalid mass	No results	No results	Benzenoids	Phenol ethers	Anisoles	Anisoles	125715647.5358228	82037657.79585391	149180653.57596925	75239501.30274703	38935107.62384995	39308291.264288604	52784317.03013755	110322084.50794508	1309925.2154300166	180563655.52532387	136379742.54682454	243701330.42211434	96637515.16776608	102082033.77001539	106657742.34096476
Com_286_pos	2-Thio-acetyl MAGE	C21 H42 O3 S	356.27765	7.031	357.28493	Invalid mass	No results	No results	Organic acids and derivatives	Thiocarboxylic acids and derivatives	Thioesters	Thioesters	2378410.0632381993	63048972.42204958	1558083.0464542194	60125824.02772856	49084704.21568737	53670476.612238064	14723208.265203506	61056275.29205396	17104593.77437146	15218025.62667124	11976601.793163525	12870286.116975717	34469391.785922214	33157258.048477408	35656324.534263
Com_288_pos	Cuminaldehyde	C10 H12 O	148.08866	5.907	149.09594	Full match	No results	No results	Lipids and lipid-like molecules	Prenol lipids	Monoterpenoids	Aromatic monoterpenoids	126613405.08740819	70980710.1370998	93839632.38159722	69333598.31618243	38667810.9627675	48273111.57340903	50920230.93341902	44387844.265906006	154064491.6113255	62251763.55908715	57129444.92959677	54832844.927326255	58482395.5712116	63752505.34676573	59666733.04587355
Com_311_pos	2-(4,4-diphenyl-1-piperidinobuta-1,3-dienyl)phenyl acetate	C29 H29 N O2	810.42318	5.053	406.21886	Invalid mass	No results	No results					2141422.319316542	38437898.31283379	1778326.3126865602	73231362.31747489	42418323.45428233	36363575.57866801	26202899.12199439	62952779.56777954	27404382.43086501	33531317.55290808	26505208.048144527	16697993.946502209	35776033.74627407	36479519.954191126	34579180.953020744
Com_317_pos	trans-3-Indoleacrylic acid	C11 H9 N O2	187.06322	5.279	188.07048	Full match	No results	Full match	Organoheterocyclic compounds	Indoles and derivatives	Indoles	Indoles	269127581.9126227	2696780024.4585605	181980794.5350102	2476725071.5266657	3527850294.60256	3215854255.7846355	1862431282.4106038	2156539463.35973	921367828.2273384	1701170093.734104	1420171753.1700876	1396122764.720538	2183177749.571473	2204809283.702256	2242750160.9982147
Com_340_pos	Pyridostigmine	C9 H12 N2 O2	180.08982	4.896	181.09709	Full match	No results	No results	Organoheterocyclic compounds	Pyridines and derivatives	Methylpyridines	N-methylpyridinium compounds	6549054.643329943	18102158.523550328	5471316.935497568	19799562.625313845	45733616.76833924	40979338.70222791	37423949.217256665	18706235.56482122	13911145.42308689	28877630.1016811	26388170.114474542	21974228.845293332	25717637.663151	27123721.664011024	27500124.815098606
Com_359_pos	Dihexylamine	C12 H27 N	185.21399	6.111	186.22126	Full match	No results	No results					51173101.839051336	64771352.0934355	43165522.99299358	37354136.247399084	13053885.149596687	13345820.65773734	9805005.280587438	36517450.49770407	85640990.64594023	21653322.00576951	20383052.081414193	15372663.43378378	27217752.63029285	26457575.558768213	25646546.33286205
Com_376_pos	N-Methyldioctylamine	C17 H37 N	255.292	6.549	256.29927	Full match	No results	No results					115444891.67825724	53989930.306580186	116123046.58969949	45979661.76092716	37994142.84972313	39309541.09263065	34665577.528522305	38629943.85692107	73949521.17370845	33959896.49273986	48721677.889128916	48142736.809056655	45057083.8268507	46649021.7081362	45657436.47893922
Com_383_pos	Anthranilic acid	C7 H7 N O2	137.04773	4.978	138.05501	Full match	No results	Full match	Benzenoids	Benzene and substituted derivatives	Benzoic acids and derivatives	Aminobenzoic acids	11667831.490044465	12214132.81497435	12189449.814601036	10464996.111264134	50747121.34475623	14742165.80902844	18904612.367993955	10303454.28079499	10481685.451109631	24524767.46279344	17148018.904127233	8209224.780521357	17611004.842186734	16829137.616016313	20752250.26445137
Com_389_pos	Leucylproline	C11 H20 N2 O3	228.1474	5.199	229.15467	Full match	No results	Full match	Organic acids and derivatives	Carboxylic acids and derivatives	Amino acids, peptides, and analogues	Dipeptides	3639017.8591537047	27392096.83672005	2820122.149427284	35386494.57224139	34544831.0371908	36144373.14855923	27408375.388665903	33297577.072756898	11192720.138182389	24109678.73730306	35278735.34147941	28767748.286640424	34075088.30535484	23961319.35517766	21442876.979819156
Com_390_pos	2-Phenylacetamide	C8 H9 N O	135.06817	5.54	288.17007	No results	Full match	No results	Benzenoids	Benzene and substituted derivatives	Phenylacetamides	Phenylacetamides	1379342.031290293	7262907.797794508	1042224.4644697062	28090266.106475696	44386050.446473196	30508780.49663723	33594478.30237932	32104721.279266685	1693267.2447856888	136438826.5352162	34109443.70809944	27815652.149945147	38690589.05221243	34205462.35114091	40753529.34302336
Com_399_pos	Perillartine	C10 H15 N O	165.11523	5.908	166.12236	Full match	No results	No results	Lipids and lipid-like molecules	Prenol lipids	Monoterpenoids	Menthane monoterpenoids	1106690.1504070486	866897.5738697498	3612637.8375732047	1436578.417744878	1023740.4678154222	1116765.9768123776	553749.1408956771	852381.3472278139	985456.1432270432	1063007.8646392515	674838.774600996	568644.8002301321	887933.6833528031	929704.43685584	844325.509292025
Com_409_pos	Radicinin	C12 H12 O5	258.05003	5.957	259.0573	Invalid mass	No results	No results	Organic oxygen compounds	Organooxygen compounds	Carbonyl compounds	Aryl alkyl ketones	40098271.28354854	37583445.71574881	64323332.0568687	38604337.79383794	21083404.138618432	26822806.843714148	13524480.34075152	38474488.088627964	35873674.12686047	26154673.82796975	15945145.799215557	26510135.603510205	24533130.022872433	25159952.023166962	27859857.200775813
Com_429_pos	Isoquinoline	C9 H7 N	129.05768	5.279	130.06495	Full match	No results	No results	Organoheterocyclic compounds	Isoquinolines and derivatives	Not available	Isoquinolines and derivatives	21722409.148634247	51104893.43012212	22128336.871653564	39677585.7823737	48965923.358247034	45773072.09259571	25838938.278777517	41659959.9420522	36316605.06575792	42960093.03222299	24915697.17256106	22102337.64281393	31128573.162379585	37835424.801608585	39923950.69809112
Com_442_pos	Tetramethylpyrazine	C8 H12 N2	136.09986	6.021	137.10714	Full match	No results	No results					2032280.5389520754	1606034.0553632767	1889080.1902899274	26140190.98055676	32448645.154119223	28794857.077246554	3802159.571678208	21149373.72209152	1219675.821835372	43542217.15075665	3933542.412241425	2963171.453407451	16488378.033223322	16111195.464896755	17019009.537503
Com_443_pos	2-({2-oxo-2-[(2-oxo-3-azepanyl)amino]ethyl}sulfanyl)acetic acid	C10 H16 N2 O4 S	260.08283	5.251	261.09016	Full match	No results	No results					6509640.369136015	18041798.241683196	782531.0939783544	25330019.47170502	41017601.54427062	40172605.456391394	41932169.82419059	29214488.666292794	8524347.584936481	44873967.33916327	30137040.906145263	32605508.651467573	35137372.12661276	36237293.34695322	34403182.1085475
Com_479_pos	N-(9-oxodecyl)acetamide	C12 H23 N O2	213.17245	6.307	236.16165	Full match	No results	No results					20549540.56892484	14965301.710119	19509470.44106633	15631641.73553461	6788879.317001977	6560193.219929566	8936250.674124412	24960848.861270804	19107930.679416567	33781876.65012421	29168660.737684105	46316409.246946104	18385580.452934206	19057714.24220604	18796521.58205981
Com_481_pos	2-{2-[(1-methyl-1H-pyrazol-5-yl)amino]-2-oxoethoxy}acetic acid	C8 H11 N3 O4	213.07627	5.862	214.08355	Invalid mass	No results	No results					18813824.05907851	44685356.81272418	14767119.469800398	28788427.08305463	152212.14128464903	25321108.70908609	5289277.689523503	27358985.680290725	27544876.59647069	29235159.17718344	17481532.513635874	17094646.260940894	22219468.350171477	22027251.247223232	23317707.946915288
Com_498_pos	4-(allyloxy)-1,2-dihydroquinolin-2-one	C12 H11 N O2	201.07859	5.472	202.08583	Full match	No results	No results					29199369.869761188	114553187.53801687	8757806.886945538	235023937.89253807	541262417.371857	566987845.6576107	23756229.616518073	230025249.9264767	18378385.925646614	17548426.65186428	22143694.93347168	15581266.173542444	199842593.3909717	208862953.72262838	208871087.22472417
Com_511_pos	5-amino-1-(4-chlorobenzyl)-1H-1,2,3-triazole-4-carboxamide	C10 H10 Cl N5 O	251.05285	5.753	252.06013	Invalid mass	No results	No results					8647607.381587489	42050404.08972164	5061020.031296073	14242149.737093404	12044937.00075936	9911971.906157065	6347553.800815493	10806001.755980011	22851395.21860948	53453280.62339967	13540945.272867506	6598144.241422551	14563363.390882218	14694644.760720855	15311710.004604217
Com_580_pos	1H-indene-3-carboxamide	C10 H9 N O	159.06827	5.863	160.07555	Full match	No results	No results					13193102.226565702	36136301.6963809	8744425.423117543	25371102.74216659	32398483.701533306	30987634.761784855	5304530.644635181	26416276.59151957	16607388.471448524	20856814.05600071	15025273.39484129	14495465.38775384	17706258.15225783	21773554.00639633	20419752.491917476
Com_582_pos	PC O-16:1	C24 H48 N O7 P	493.31561	8.74	494.32284	No results	Full match	Full match					735598.612213184	1236259.060851982	776071.6795209319	841462.292849218	25598819.787626747	309466.4518645771	1954288.5635072342	1286177.8040848682	1175361.0529853445	1707475.2395460776	2021832.1458220175	315025.15360882616	3773560.1890815734	3777170.669702915	3820552.544581052
Com_610_pos	N6-Isopentenyladenosine	C15 H21 N5 O4	335.15864	5.953	336.16592	No results	Full match	No results	Nucleosides, nucleotides, and analogues	Purine nucleosides	Not available	Purine nucleosides	347621.62989433936	22438588.38499808	320563.7572343069	14458532.681087155	19392908.92065252	22880530.106760047	7475432.190900634	14965879.135744672	16657697.365661636	6036922.48966497	12393642.918200647	7282974.846962336	13380422.048450239	13392295.945419343	12826044.67878375
Com_645_pos	6-methyl-4-(morpholinomethyl)-2H-chromen-2-one	C15 H17 N O3	259.12027	6.325	282.1095	Full match	No results	No results					78659535.73944415	35611935.91044772	83835883.3622922	29408549.150299817	21608897.005667556	23172644.29690355	21328793.60282337	24202338.12146054	50440083.786009565	27999685.338870116	30987713.1963845	26278526.145547416	28263294.032885846	29203299.46324696	29167767.64227683
Com_671_pos	Bicyclo prostaglandin E2	C20 H30 O4	334.21116	7.476	335.21843	Invalid mass	No results	No results	Lipids and lipid-like molecules	Fatty Acyls	Eicosanoids	Prostaglandins and related compounds	4635966.474362671	19860623.544687323	4090191.454114617	15818979.597767353	35331626.90058714	8289111.640082884	17704527.23935565	15459629.829845404	12834940.403343512	25275781.820832275	24742032.180019855	11551408.55712479	15909547.026289588	17794903.704856794	14852586.61809236
Com_680_pos	LNH	C16 H26 N6 O5	382.19564	7.85	383.20292	Full match	No results	No results					75346122.36643817	36782899.31026781	71537003.0280006	40437868.54211063	70453419.0196038	32263690.719082788	62328077.72617768	31451667.172465302	54097690.96569332	48947900.569519006	43185570.928469814	54776490.55482091	48457733.63490446	49557402.604193605	49458679.945107475
Com_681_pos	N,N-Dimethyldecylamine N-oxide	C12 H27 N O	201.20886	6.489	202.21614	Full match	No results	No results	Organic nitrogen compounds	Organonitrogen compounds	Aminoxides	Long-chain alkyl amine oxides	27728472.67592807	21674721.13489952	27906192.59463133	18245795.65819066	14580607.255403204	13988299.227234652	13281080.503083156	22901261.87663204	26702787.11317719	12497523.142314175	17570280.96493616	14970119.047155168	19395425.35762557	20182069.53372541	19921136.299782682
Com_686_pos	N1-(2-amino-2-oxoethyl)-2-(isopropylthio)acetamide	C7 H14 N2 O2 S	212.05815	5.589	213.06543	Invalid mass	No results	No results					3781059.899559236	32993384.169274002	3194820.9007450636	25566255.56350144	36007323.462090425	33757658.79547391	15041903.407749014	33450778.31207563	19511686.55255766	19306953.16547249	15757693.481713127	14007964.479164766	24045005.41583094	25272009.303123493	24479352.38715093
Com_689_pos	2-[(butylamino)(imino)methyl]-1-oxohydrazinium-1-olate	C5 H12 N4 O2	182.07884	1.35	205.06805	Invalid mass	No results	No match					59382204.68590006	2759968.6420214935	65373100.232361995	6464156.676683682	3525839.955162161	5567688.248483107	22137701.893757828	1809017.868105612	23941159.43199056	1096368.0094437106	3288528.213043	12487220.911277065	8949400.496150026	9458133.929061973	9525718.98543361
Com_711_pos	(2S)-2-(2-hydroxypropan-2-yl)-2H,3H,7H-furo[3,2-g]chromen-7-one	C14 H14 O4	246.0863	6.219	247.0936	Invalid mass	No results	No results					27127802.7100638	29930402.497802816	23693141.528833795	22017981.13326112	16275345.462812662	17210902.41877058	5789305.298677549	20434311.855776258	33868241.23648728	25791246.581454545	26711292.32818679	14878385.019321902	18844447.811420526	19468169.655043796	19441875.86607235
Com_714_pos	1,3-Diphenylacetone	C15 H14 O	210.10407	7.156	211.11134	Full match	No results	No results	Phenylpropanoids and polyketides	Linear 1,3-diarylpropanoids	Not available	Linear 1,3-diarylpropanoids	5611134.234108124	26751511.533134084	4705100.477384769	5515182.442850732	4919152.498492798	4393388.479268587	1279568.4455349862	18645639.92924896	4249906.74854761	17909601.54074726	13231730.529145941	1230982.453231998	16307754.951467158	15987409.739154305	15279395.911983706
Com_735_pos	2-methyl-2,3,4,5-tetrahydro-1,5-benzoxazepin-4-one	C10 H11 N O2	159.06818	5.627	160.07546	Invalid mass	No results	No results					55990744.768572845	26087707.739424393	72564547.30543616	19101327.205260776	118234990.0242594	19128097.384618748	13543144.501497522	16056565.884911703	34048970.47365729	19289143.320878066	18249226.115876265	16422972.317440577	18945039.493950713	20811126.260272287	19734069.429015268
Com_754_pos	3-methyl-5-phenylpyridazine	C11 H10 N2	170.08404	5.46	171.09132	Full match	No results	No results					833349.2035109884	6401667.603934471	740736.5199747896	10665442.216709912	13051279.74824942	22371725.32967184	3131471.3265563413	7621080.042699524	3276486.846205054	8144617.934113996	9231298.114981323	2639956.53570972	8347365.308294984	9177275.528586857	9111664.012925392
Com_758_pos	2,4-Dimethylbenzaldehyde	C9 H10 O	134.07296	5.906	135.08023	Full match	No results	No results	Benzenoids	Benzene and substituted derivatives	Benzoyl derivatives	Benzoyl derivatives	40896178.24437779	21076563.382600248	32946926.15963938	21791508.675079208	13469858.46690852	16233306.06408096	17411446.72951005	14238206.473463645	49266442.41403062	23365231.325492553	17050432.938286718	17402879.3737136	17764197.185150508	19523725.179405518	19040694.502642643
Com_799_pos	3-(2-methylpropyl)-octahydropyrrolo[1,2-a]pyrazine-1,4-dione	C11 H18 N2 O2	232.12105	5.154	233.12833	Invalid mass	No results	No match					1114282.3296597472	4889678.429060301	862156.2601304831	10215505.556980776	19670317.818220273	17631966.061701823	22829914.36772045	12607572.38683226	5248667.075395996	15340658.261161681	15735728.068178663	15384659.648069626	14887088.445589304	14145755.720317652	15151584.915033396
Com_804_pos	LMH	C17 H29 N5 O4 S	399.18999	5.18	400.19744	Invalid mass	No results	No results					684295.7037192353	31581328.879575588	428537.4795269451	15492715.305026855	6148741.708447866	13985540.424414212	9541545.414402803	16431012.551657842	16126027.036269652	5173452.097829108	20870219.69212177	18546854.549375102	11724072.39665268	11413919.09647736	11498476.846223291
Com_813_pos	7-(2-hydroxypropan-2-yl)-1,4a-dimethyl-decahydronaphthalen-1-ol	C15 H28 O2	257.23479	8.5	280.22398	Invalid mass	No results	No results					17947058.11564311	15699863.02117561	17592420.908197425	20527231.64647679	12272605.915842405	14246577.768361878	16994275.441037085	16622946.282047069	22294128.265581965	18683728.01121731	13189466.999886684	20168047.682604413	16381356.154658597	17107631.04987802	16931064.877673708
Com_818_pos	YLK	C21 H34 N4 O5	844.50425	5.3	423.2594	Invalid mass	No results	No results					6240466.875086792	41082462.575070634	4021539.563068827	80724200.4793745	123291151.95366457	134736060.57360515	62149682.62544146	71120260.91407605	30468712.78862849	40257418.0523904	76747898.32850158	57543113.14197468	77099097.26921928	80336413.83356653	78027347.03616077
Com_832_pos	Physostigmine	C15 H21 N3 O2	275.16283	5.499	276.1701	Full match	No results	No results	Organoheterocyclic compounds	Indoles and derivatives	Pyrroloindoles	Pyrroloindoles	474066.60313630494	3175172.8452968253	559401.7008749342	5747957.625145623	18969991.119218532	15047574.319501033	16351579.332268402	7843976.231208118	605590.2060459931	33799133.45682952	10716913.77814848	7433573.349189875	12999596.105455413	13897556.195122493	13593263.43135916
Com_833_pos	Palmitoleic Acid	C16 H30 O2	276.20586	7.806	277.21314	Invalid mass	No results	No results	Lipids and lipid-like molecules	Fatty Acyls	Fatty acids and conjugates	Long-chain fatty acids	2882849.108365206	3010961.9886884317	2466796.8738154666	5932855.601778842	15334459.876126634	5018938.339180483	13288247.600612018	5057360.889325883	3545726.5425346326	9730271.419525715	5502511.944276243	7589516.870887027	4969475.727482162	6531955.363119218	5975309.006821264
Com_843_pos	N-Methyloctan-1-amine	C9 H21 N	143.16722	5.538	144.17449	Full match	No results	No results					53724137.00584406	18091091.53477007	59970663.73009889	13305796.204134941	7491946.347240258	7954014.551479103	7868787.739781262	10869310.546002988	30993561.266169555	12645503.476104429	13062340.914070668	12692741.538370531	12749431.19805803	13069353.638978709	13699409.789317302
Com_881_pos	(2,6-dimethylmorpholino)(1-methyl-5-nitro-1H-pyrazol-4-yl)methanone	C11 H16 N4 O4	250.10163	6.781	251.10891	Invalid mass	No results	No results					774415.5796040884	11824632.870943658	845509.5208408006	5915916.7339002695	14679199.804728	11675026.330246778	4471987.650105076	3297424.462207369	6474499.158173824	6409619.166584925	4949774.714288324	1790729.2895867832	8354218.998375954	7886811.258343863	8450183.353686536
Com_908_pos	RNH	C16 H27 N9 O5	447.19726	5.73	448.20454	Invalid mass	No results	No results					837637.0939042276	3358936.4065645873	506150.99342284276	7749294.241220111	26276137.625257526	32945188.90648223	18257543.51804762	10823981.938685406	2605121.877295767	27693544.103344206	14543831.20205431	5102772.6537232045	17455949.495805535	16698179.3013807	16716047.467288513
Com_913_pos	Norcodeine	C17 H19 N O3	285.13337	6.589	286.14061	Invalid mass	No results	No results	Alkaloids and derivatives	Morphinans	Not available	Morphinans	1334416.4956135456	8043060.203477783	2436371.1144007794	4455517.580821411	16415336.883721003	15429684.483598737	5260788.277917871	4607535.929525154	2136419.977026295	4187470.6397628183	3830971.993869091	3744196.1499329717	6856837.546973344	7236599.081208422	6847594.450177045
Com_930_pos	N4-[5-(2-pyridyl)-2-thienyl]morpholine-4-carboxamide	C14 H15 N3 O2 S	198.079	5.417	199.08627	Invalid mass	No results	No results					512868.7870389966	17772270.070007615	459500.16688252403	10464483.359339103	15384771.269549634	14202849.35737223	5573867.097564457	10849690.29150341	5872596.760608444	4723037.040122932	2144634.434778528	4552828.52050064	8626838.793903738	9274377.359772965	9140245.795894455
Com_950_pos	L-Glutamate	C5 H9 N O4	147.05302	1.347	148.06028	No results	No results	Full match	Organic acids and derivatives	Carboxylic acids and derivatives	Amino acids, peptides, and analogues	Glutamic acid and derivatives	5450467.906717903	8912016.466366494	8498216.891646774	9453682.624677937	22734420.86312468	19203931.859813586	8744915.49083376	15292555.9347071	9393461.464428227	11923586.504576221	13067317.34058012	21987150.868322738	13605742.971277757	13729591.522114383	13978377.12337687
Com_997_pos	tert-Butyl N-[1-(aminocarbonyl)-3-methylbutyl]carbamate	C11 H22 N2 O3	230.16299	5.194	231.17027	Full match	No results	No results	Organic acids and derivatives	Carboxylic acids and derivatives	Amino acids, peptides, and analogues	Leucine and derivatives	1011120.8321156683	8920218.321221996	676025.6030210663	8716789.986269774	9749744.407425607	11182638.654564042	14463842.666013928	9428033.01911412	6928983.220746484	8783778.694207853	15520502.354164613	18570204.384667672	11766247.684879038	9563844.30410756	10717674.38603982
Com_1031_pos	2-(2-amino-3-methylbutanamido)-3-phenylpropanoic acid	C14 H20 N2 O3	264.14675	5.436	265.15405	Full match	No results	Full match					1040151.2338466095	13428225.493759908	802078.5027895626	14295738.961725345	15642604.8873769	8333611.672251675	11234309.350135177	14802817.944613777	7756770.442112947	11899356.542798849	15415629.380143717	8513521.4168403	12212720.779728997	13253946.125208307	10969529.874390377
Com_1053_pos	WNK	C21 H30 N6 O5	446.23658	5.294	447.24384	Invalid mass	No results	No results					1494908.5780055874	7675541.919048406	1023326.1293334742	18854858.30871269	7114766.46759118	6957151.986733544	19930748.314228542	14426461.136493934	10959437.986290315	19196662.477354124	19733272.410117272	15103888.896242868	28774916.46388386	27561511.678374056	28809038.993318357
Com_1076_pos	DL-5-Methoxytryptophan	C12 H14 N2 O3	234.10002	5.332	235.10728	Full match	No results	No results	Organoheterocyclic compounds	Indoles and derivatives	Tryptamines and derivatives	Serotonins	5062260.221224551	14542900.625503814	2805065.6318411287	22536065.415565938	30179904.66691264	34369276.08974273	18523064.92167447	6301729.345302923	9664758.60855507	2783830.2102465886	9383997.030627435	17451991.6085395	21986761.70579917	23559489.987947624	24453118.051439654
Com_1082_pos	FPH	C20 H25 N5 O4	199.59524	5.17	400.19775	Invalid mass	No results	No results					684295.7037192353	31581328.879575588	428537.4795269451	15492715.305026855	6169291.991916532	13985540.424414212	9541545.414402803	16431012.551657842	16126027.036269652	5173452.097829108	20870219.69212177	18546854.549375102	11724072.39665268	11413919.09647736	11498476.846223291
Com_1083_pos	(5Z)-3-aminonon-5-enoic acid	C9 H17 N O2	171.12562	5.639	172.1329	Full match	No results	No results					34128164.4692458	13214029.085423993	34397311.467980154	11507411.523034237	9318392.38894591	7898549.055381872	5858546.761801186	9523553.547377428	21980374.52789811	21679577.318096966	14640213.170390151	10650219.016987279	10645434.315333884	10218366.033772748	11763386.827791162
Com_1099_pos	5-acetyl-2,6-dimethyl-1,2,3,4-tetrahydropyridin-4-one	C9 H13 N O2	167.09432	5.778	168.10159	Full match	No results	Full match					2192060.9617058104	2557782.4573916174	2161978.817306949	4713818.224213142	5108163.642805531	6690251.804851472	7645829.682227275	2911589.7520276136	4364995.096374532	6575140.056053444	16909359.526336458	10825805.74802034	6629084.194933904	7546843.18547406	6918040.517804907
Com_1165_pos	3-hydroxy-1,5-diphenylpentan-1-one	C17 H18 O2	254.13013	7.365	277.11939	Full match	No results	No results					14367457.360049367	17494720.664261818	13170859.93045432	9397026.938386727	8268272.419108082	7457018.097395483	5585584.857771856	10281062.16807357	14307322.98939424	13199790.542138062	13564676.751778428	5482830.205499698	15639963.26841253	14936119.173659062	15626882.060617628
Com_1168_pos	(1R,2R)-trans-N-Boc-1,2-cyclohexanediamine	C11 H22 N2 O2	214.1675	6.777	215.17495	No results	No results	Full match	Organic nitrogen compounds	Organonitrogen compounds	Cyclohexylamines	Cyclohexylamines	1497226.9572516975	881301.8460026459	1483886.9010627992	770596.6610374379	13822470.316877997	585090.4569735155	5693288.78636017	520116.1841821176	2132866.802000366	8498123.136433244	14830372.516276041	1336668.522146116	4886471.593815697	4739244.500306476	4901488.949603182
Com_1177_pos	1,4-dihydroxyheptadec-16-en-2-yl acetate	C19 H36 O4	310.24976	8.731	311.257	Invalid mass	No results	No results					11621592.47030508	11491230.1167337	1276837.6632850298	12372026.152898727	14101313.61010073	13278972.346820787	6150902.147760425	10710049.129692234	22440701.220556334	27426909.732566487	7759335.423116749	4615423.719731055	9289163.562576829	9960778.87706641	9980454.886459546
Com_1184_pos	2-(4-methylphenyl)imidazo[1,2-a]pyrimidine	C13 H11 N3	209.09484	6.424	210.10212	Full match	No results	No results					317713.7456871327	7811638.608425024	336777.9592150452	6392497.91306522	12436033.547567334	12888183.56333768	2416393.965988264	10156412.367987929	2104197.431892961	3133149.2741024685	2097898.208556366	2427359.7459967197	6021614.817424402	5697354.487154599	6127053.773680137
Com_1210_pos	2,3-dihydroxypropyl 12-methyltridecanoate	C17 H34 O4	284.2343	8.503	285.24157	Invalid mass	No results	No results					3432942.444575244	7834842.552331862	2496117.070303411	6851749.053964162	11284010.84952341	10858727.459912391	4433312.592655802	5713477.180173862	6272134.302664519	6331952.74877359	3620076.3548981347	2423131.5334850913	5995303.177029333	6312266.008824024	6585367.398604511
Com_1214_pos	ethyl 3-amino-4-(methylamino)benzoate	C10 H14 N2 O2	194.10534	5.879	195.11262	Full match	No results	No results					5993706.53967262	8909635.688360743	6019214.344834644	10588433.995187132	24010511.580680635	18738133.25244557	7408387.735800646	8222400.4144878015	3410367.315137059	11037734.249922005	4831703.132024038	3522130.751981413	11120236.714853026	10615592.640360648	10380980.222897017
Com_1229_pos	12-oxo Phytodienoic Acid	C18 H28 O3	292.20081	7.397	293.20809	Invalid mass	No results	No results	Lipids and lipid-like molecules	Fatty Acyls	Eicosanoids	Prostaglandins and related compounds	16938147.117778074	14078411.558109475	5732824.211174357	16367028.108605983	24813196.066380087	16838238.028167658	25092240.85073303	17048036.029135767	16380577.909974413	25724036.7599933	14696759.11772111	13744993.39045069	16453555.37048376	17705952.9547787	18440061.55200408
Com_1238_pos	2-phenyl-2,4,6,7-tetrahydrothiino[4,3-c]pyrazol-3-ol	C12 H12 N2 O S	232.07075	6.004	233.07804	Invalid mass	No results	No results					15588751.782142544	10307793.388066692	18813015.228697293	13146493.975886242	17602334.010996144	17745635.640275136	3846697.6424682382	20791277.487780917	7586896.573771695	8674207.494558286	6849306.225268429	5433758.914998222	12459308.591620056	12164027.368574688	13390429.399462352
Com_1269_pos	PE 8:0_8:0	C21 H42 N O8 P	467.26354	8.954	468.27087	No results	Full match	No results					793784.1171260376	8896083.949679462	770118.454070078	12043497.105827129	2698236.0078870985	2902923.8981456244	5563580.477010118	12701912.229998251	11725343.86874926	12716706.814903729	6818799.619870677	8143319.731872529	8563775.330086812	8494757.878404874	8539969.116209056
Com_1283_pos	Virginiamycin	C28 H35 N3 O7	507.23265	5.241	508.23993	Invalid mass	No results	No results	Phenylpropanoids and polyketides	Macrolide lactams	Not available	Macrolide lactams	230837.73299087846	1520827.666077287	225377.78590418474	3561148.243583949	8098450.263861832	5864144.553414151	3952470.6053416613	5960314.207869161	7276353.691948537	2524629.3089627908	2777680.568148355	3911793.5430418868	5246147.195459808	4121635.1619539284	3350443.4482862656
Com_1288_pos	2,4-diaziran-1-yl-6-(1-phenyl-1H-pyrrol-2-yl)-1,3,5-triazine	C17 H16 N6	304.14108	5.731	305.14881	Invalid mass	No results	No results					417516.9031243299	4729016.996935237	440217.03897019516	11391396.657204088	13308586.667926213	12191599.01484287	3924802.295838939	6726907.2800461175	529281.9602674333	2315373.0013463628	4699048.263019816	2553761.354566317	9044148.213229699	8507216.212975796	6893311.664283648
Com_1289_pos	2-Naphthol	C10 H8 O	144.05722	5.749	162.09106	No results	No results	Full match	Benzenoids	Naphthalenes	Naphthols and derivatives	Naphthols and derivatives	4561563.330829581	34001481.434884265	3297528.537264714	18212455.815181352	40225205.23346698	32839699.319053963	26824691.071490936	16706830.014101077	13561837.587623483	29093110.36762768	26289682.611415558	14692008.098166287	25157128.874461632	25322742.557340626	26538539.16260387
Com_1301_pos	Indole	C8 H7 N	117.05766	5.81	118.06493	Full match	No results	No results	Organoheterocyclic compounds	Indoles and derivatives	Indoles	Indoles	6065096.921600068	25164017.72857156	5650162.582632296	16763114.417313049	22834144.195290953	21972122.347089004	9300271.879352055	17834051.426869035	10619354.82220223	16087657.698102115	10368947.656082032	9556623.869837163	14511379.098885179	15524308.490545308	14887192.382680366
Com_1302_pos	7-(1-pyrrolidinyl)pyrimido[4,5-d]pyrimidin-4-amine	C10 H12 N6	216.11062	5.329	217.11786	Invalid mass	No results	No results					1027256.2409917925	7333342.148172064	517322.26082598517	11455745.912395013	14695304.884280639	14400779.707622962	20495652.86801713	11467306.736117726	5407223.240186444	13629041.9840227	10735871.066842075	14818371.873483868	12390685.232681278	12514331.471316945	13373367.982596554
Com_1305_pos	3-hydroxyquinuclidine-3-carbonitrile hydrochloride	C8 H12 N2 O	152.09473	5.629	153.10201	Full match	No results	No results					1864231.2984610219	2719452.3167421077	1860285.7908178414	7365718.844533404	13315943.649541372	13174678.205197472	3519834.695491706	8537808.203848807	1200834.326061759	7737729.33005261	1326250.3621653456	1845397.7605698612	6706578.807706719	6103598.903047121	6845917.143737218
Com_1316_pos	1-(4-nitrophenyl)piperidine	C11 H14 N2 O2	206.10551	5.051	207.11279	Full match	No results	No results					1643652.1939583232	1966614.0693221206	1693629.1733897587	9200852.789452672	6308593.977603159	6703393.400059224	6017652.835800168	7451123.966403531	1578506.4408013627	16312957.85093909	11124551.547913192	11750316.241849363	8185064.254567542	7788791.642269812	8093954.0203924235
Com_1318_pos	2-(tert-butyl)-1,3-thiazolane-4-carboxylic acid	C8 H15 N O2 S	189.08211	5.644	190.08938	Full match	No results	No results					261443.11859916715	1082430.2775679259	246392.04498744482	2505797.748491466	5881760.773187947	4523243.00369946	12217840.668319745	10297766.785124078	957000.2391384306	8509057.102828996	3894131.9630994536	11037244.509900613	6091832.777355628	6282063.149576829	6722659.205703495
Com_1320_pos	4-(3,4-dihydro-2H-1,5-benzodioxepin-7-ylamino)-4-oxobutanoic acid	C13 H15 N O5	287.07627	5.695	288.08355	Invalid mass	No results	No results					1917093.8082874177	11687521.41077945	1326160.2200843026	8493368.798526602	12266639.8087949	12608669.8152831	6099222.56606201	6864663.8280391	5349390.613975919	16940666.037578713	8010881.7711528195	3794864.9292206243	9637313.635301726	9790041.123045264	10625214.722748242
Com_1326_pos	Corey Lactone Diol	C8 H12 O4	172.07349	0.524	155.07019	No results	No results	Full match	Organoheterocyclic compounds	Lactones	Gamma butyrolactones	Gamma butyrolactones	18091686.037974704	11339372.35515481	21361185.908358917	8419620.806900326	5805841.618123974	6158462.334528216	6436922.93987287	7018527.397299114	11844485.393700842	23405937.943213493	3429202.946450057	10517137.69804215	9131089.7123352	11653046.032978041	10477732.376403118
Com_1349_pos	mesityl(piperidin-4-yl)methanone hydrochloride	C15 H21 N O	231.16186	6.677	232.16914	Full match	No results	No results					19471639.274715267	13700110.480326077	25610821.728736177	11221640.085135965	9458211.488818081	9590116.919394538	8587114.609785154	9577607.760820912	14350288.26887441	8220408.146815322	13098093.479295176	10226487.349530086	10263280.805338386	11751593.235025758	12829979.679061001
Com_1389_pos	Acetylcarnitine	C9 H17 N O4	203.1153	5.721	226.10445	No results	No results	Full match	Lipids and lipid-like molecules	Fatty Acyls	Fatty acid esters	Acyl carnitines	2160255.3292332957	11209303.484631933	728812.4783809055	7831977.887719838	10928211.107379707	11731024.3361307	4692268.207441827	6083243.723551254	4499753.445539306	8396229.117602311	5927081.788744772	3796204.040443358	6300457.913485101	8314839.609007955	8627707.751946172
Com_1395_pos	3-{[(3S)-3-(1,3-Benzothiazol-2-yl)-1-pyrrolidinyl]methyl}benzonitrile	C19 H17 N3 S	319.1163	5.407	320.12357	Invalid mass	No results	No results	Organoheterocyclic compounds	Benzothiazoles	Not available	Benzothiazoles	800728.582377484	8171229.389256958	621367.9393721132	10968976.268098218	4833169.8921565935	4830065.442097463	7931781.563302379	13014752.482184825	10010535.452525854	14667353.860949263	9047603.388041593	12795296.407051072	9116472.569543695	9063607.642286425	9190408.241410542
Com_1400_pos	HRH	C18 H28 N10 O4	448.22927	5.556	449.23625	Full match	No results	No results					361610.11981999775	5865098.933583647	361076.68933952844	21892471.553712588	8585442.262166884	2616315.589167572	7316757.315295038	7521147.901365795	6951186.520351829	9386109.386081671	6250503.754865279	6567431.946689621	10068022.364928007	7784454.747861491	13199157.903647898
Com_1417_pos	17(S)-HETE	C20 H32 O3	320.232	7.962	321.23926	Invalid mass	No results	No results	Lipids and lipid-like molecules	Fatty Acyls	Eicosanoids	Hydroxyeicosatetraenoic acids	7580895.724592699	6341371.855500434	5240135.272682696	19677880.776385795	46463602.53423213	13439518.097801037	56189042.477458395	13629764.406181497	13049460.7322247	13810368.87684014	13802227.563360332	38054819.30274597	22351249.08504138	21518176.081051372	24434585.468480393
Com_1460_pos	EPH	C16 H23 N5 O6	343.20975	5.46	382.17263	Invalid mass	No results	No results					3382504.902746592	11095452.183942676	1480755.0026814684	15493458.077418003	3945426.865287367	3739349.1999725276	9007735.681867907	16701609.27838297	20165803.531739675	93374033.10266718	9236587.34883427	9855975.371382717	11928452.497957105	12785084.460591393	22006639.42613225
Com_1489_pos	Glu-Val-Phe	C19 H27 N3 O6	393.18896	5.669	394.19624	No results	Full match	No results	Organic acids and derivatives	Carboxylic acids and derivatives	Amino acids, peptides, and analogues	Oligopeptides	812509.9451486772	7655067.375124464	539437.9596392248	13062101.166632695	8068509.4285621345	8102341.564168247	16788052.178774282	11276414.14219151	7496534.874526478	17470896.173843887	22735909.09923573	15193888.928576991	19568489.190647908	15918121.207953945	12523065.44795242
Com_1540_pos	Tyramine	C8 H11 N O	137.08391	5.517	155.11772	No results	No results	Full match	Benzenoids	Benzene and substituted derivatives	Phenethylamines	Phenethylamines	34169918.45219558	14078665.252134062	37810397.60656808	7691462.6628563255	11019635.67282578	12492691.052803501	8597758.089814322	7811042.455376869	18026949.838270236	8536618.299646253	9944371.01672491	8939463.582984356	11151354.49000371	10664440.749759763	11155163.64595283
Com_1550_pos	(4-nitrophenyl)(2,3,4,5,6-pentamethylphenyl)methanone	C18 H19 N O3	297.13335	6.195	298.14072	Invalid mass	No results	No results					22084114.012230728	10424941.29494904	24713411.29909738	8274781.40534866	6395326.6034782985	7834127.496345957	6591351.4485742	6999266.766604237	13946233.58977407	6615215.501813491	9052511.977804426	8563279.917143572	8641988.827910328	8352086.562853932	8760697.029821988
Com_1583_pos	Methyl N-benzoylphenylalaninate	C17 H17 N O3	283.11788	6.21	284.12514	Invalid mass	No results	No results	Organic acids and derivatives	Carboxylic acids and derivatives	Amino acids, peptides, and analogues	Phenylalanine and derivatives	29523818.846559953	13815467.781012215	34398625.302817844	11357936.441916235	7534316.419882974	8752667.677799657	7286437.456645303	9537709.061728483	19475886.98723181	10134605.191137575	12078195.543314693	10346746.255078154	11667151.616879812	10885086.726905555	11537695.041310208
Com_1596_pos	3-(3,4-dihydroxyphenyl)propanoic acid	C9 H10 O4	164.04716	2.62	182.081	Invalid mass	No results	No match					7797079.485887449	14613968.524484841	9348314.219983516	13148424.844572857	19362322.89791067	20270190.87266157	11196650.04548416	12857211.158907985	8208034.004958491	15176949.422347836	12836361.78911371	12035474.438514983	13716682.166828906	13237340.856517866	14104187.746483618
Com_1642_pos	FRH	C21 H30 N8 O4	480.22114	5.394	481.22846	Invalid mass	No results	No results					1323188.4469772005	19189714.129484948	1497131.8842264465	17939154.384356182	7609077.169270329	8468619.82145179	8594309.732634151	13804136.247058546	14344672.24382944	10289542.544876516	17299004.815697145	19283362.5845673	10128254.888948007	11131838.08778824	10454027.73409683
Com_1643_pos	(2R,3S,4S,5R,6R)-2-(hydroxymethyl)-6-(propan-2-yloxy)oxane-3,4,5-triol	C9 H18 O6	222.1101	7.062	245.09932	Full match	No results	No results					6857049.909577898	3630436.405460243	8018593.796286668	3360775.5961078196	3985343.5181464227	4255732.025639553	8689642.579242874	1995999.1291608	6014958.076542619	6761005.4851729125	4059970.8397976323	3970408.9069967438	4420582.783576967	4005470.2372617996	4111453.963682714
Com_1652_pos	Homoserine	C4 H9 N O3	119.05815	1.34	120.06543	No results	Full match	Full match	Organic acids and derivatives	Carboxylic acids and derivatives	Amino acids, peptides, and analogues	L-alpha-amino acids	4128096.179259917	5595068.553720777	4718877.181020246	5867868.924403186	10507930.787512045	11501161.335308589	6097683.8376511615	7725268.182429113	4074630.3539750874	8593371.196025403	6996825.202074735	7512878.458790082	7161212.07269321	7178839.83850959	7416988.373001609
Com_1663_pos	Indole-3-acrylic acid	C11 H9 N O2	187.06305	5.612	188.07033	Full match	No results	Full match	Organoheterocyclic compounds	Indoles and derivatives	Indoles	Indoles	4386855.298169252	25597383.67867572	3964973.7687114985	23769701.669525996	36985937.87715337	33633493.56761039	20064314.289625805	22929891.57817714	11949667.63250698	22283750.19169899	17145065.590700958	17315505.03444093	23420038.352718566	22686659.570370957	19935847.50058502
Com_1739_pos	Alanyltyrosine	C12 H16 N2 O4	252.11035	5.676	253.11759	Full match	No results	No results	Organic acids and derivatives	Carboxylic acids and derivatives	Amino acids, peptides, and analogues	Peptides	373708.71443222725	7400387.217229095	366606.57350594917	4464916.748897276	11816168.503908198	7732572.735432264	3114311.039816407	3391295.712531085	684947.3477049532	1004915.4096918443	2384863.4013340203	2002417.939343202	4908490.497589454	4626072.484417417	5152051.698683227
Com_1755_pos	L-Aspartic acid	C4 H7 N O4	133.03853	6.793	134.0458	Invalid mass	No results	No results	Organic acids and derivatives	Carboxylic acids and derivatives	Amino acids, peptides, and analogues	Aspartic acid and derivatives	637558.9082151216	5999671.193140736	709309.0822391507	2201352.578131801	6665502.759345362	7306523.438039	1824662.072416565	3651238.4984284295	2542457.9596573524	2531251.2960134256	1888292.3192397836	750377.3861263436	3377190.7331038597	3481397.393723418	3553188.7761767623
Com_1775_pos	(4-benzoylpiperidino)[4-(tert-butyl)phenyl]methanone	C23 H27 N O2	389.19714	7.386	412.18722	Invalid mass	No results	No results					7216234.1212169165	2710891.4603725336	6244295.508671075	1683247.1894777815	1865159.192775214	1949032.6557302584	2367414.400245786	1584594.5968094044	4400282.105888259	1385720.686114367	2892237.025228293	2892857.563619439	3369110.0454314835	3486746.9607398305	2954828.2484024325
Com_1851_pos	Heptadecanoic acid	C17 H34 O2	270.2665	7.11	271.27378	No results	Invalid mass	No results	Lipids and lipid-like molecules	Fatty Acyls	Fatty acids and conjugates	Long-chain fatty acids	677433.3695975984	326169.566509658	335577.60739797837	244302.66731296945	6912126.9893796705	161085.4548932614	1095721.873702122	386857.4876115185	288960.871917735	1657453.6786407188	1378532.9939994484	233720.29491344083	1327811.416137317	1634446.958364961	1481919.9896485175
Com_1853_pos	5-oxo-3-phenyl-5-(2-quinolinylamino)pentanoic acid	C20 H18 N2 O3	278.16231	6.231	317.12549	Invalid mass	No results	No results					973831.7848841402	12690269.309929086	814226.301412177	9788388.450766208	18541291.87214825	17467816.29130761	6970186.727024171	8939297.400593985	3758326.736813363	7753136.504653052	5390070.551178143	5662653.546619934	9647203.211066231	9613304.480901321	9968986.279897528
Com_1858_pos	FNK	C19 H29 N5 O5	778.41962	5.369	390.21709	Invalid mass	No results	No results					248550.10297679505	12518701.898421908	238634.3930934502	1806745.2274383162	4192068.633242614	6054307.40161118	2147739.7805563645	6622486.190579226	4052582.7854115367	3487119.8846362773	5290075.97918422	6091024.498747614	5170438.1344283465	4497612.919339498	5266064.72152316
Com_1910_pos	6,7,8-trimethoxy-2H-chromen-2-one	C12 H12 O5	258.04997	5.887	259.05725	Invalid mass	No results	No results					18276092.603376314	9848707.078566829	22275824.528928317	7574574.24093	3942151.488697726	26822806.843714148	4012421.6745806686	5583252.334057059	12792502.658274207	4963388.88553137	7719407.709083708	6676865.086622323	6212034.865557681	5967792.359248021	6975584.773169744
Com_1911_pos	SPB 14:1;2O	C14 H29 N O2	243.21939	6.434	244.22668	No results	Full match	No results					16699631.781162322	8571926.69327195	17132259.27775747	6546209.936271538	5465918.164498567	5509222.048987198	6156265.088714289	7204975.135070127	11151078.941956935	5773788.16820089	7537807.58914175	6502935.089853415	7155958.039990984	7441301.750256729	7459858.66741043
Com_1921_pos	Homosildenafil	C23 H32 N6 O4 S	976.43411	4.986	489.22434	Invalid mass	No results	No results	Benzenoids	Benzene and substituted derivatives	Benzenesulfonamides	Benzenesulfonamides	347462.9017537368	719538.4093371436	255946.59941378506	4313604.815889897	5182611.297496363	5642846.721273302	8702631.161103742	2939472.3046683804	775604.8471191587	6764343.774453874	5837150.563331259	5415698.332049871	4708369.628880854	4856819.507756661	4617685.331876623
Com_1926_pos	2-(14,15-Epoxyeicosatrienoyl) glycerol	C23 H38 O5	372.2862	8.512	395.27542	Invalid mass	No results	No results	Lipids and lipid-like molecules	Glycerolipids	Monoradylglycerols	2-monoacylglycerols	22904278.024446096	9223458.61392844	20846865.910826318	9610118.808682287	6327602.862251162	5207633.600983795	5048702.005319087	4354741.366297626	13659514.930007828	7943720.207251489	9311852.2616598	7335347.034107323	7250447.123552004	8509803.943358548	8142827.73144725
Com_1932_pos	N,N'-di[4-(2,6-dimethylmorpholino)phenyl]thiourea	C25 H34 N4 O2 S	454.24284	5.245	455.25001	Invalid mass	No results	No results					1032481.5233792397	1087020.041155519	595633.1262293915	8466297.981806813	9711891.9402354	12083969.443874076	4477836.348927512	16421103.453089971	3860935.855297205	8597079.906907216	9537991.66355611	7347221.74624916	14488159.843102518	10065129.021524113	7200556.283648119
Com_1968_pos	4'-(Imidazol-1-yl)acetophenone	C11 H10 N2 O	169.05255	5.916	170.05989	Invalid mass	No results	No results	Organic oxygen compounds	Organooxygen compounds	Carbonyl compounds	Alkyl-phenylketones	564270.9090320431	554192.5683513033	536615.51474064	734831.5978185319	1375286.1521750002	1666029.5103285387	1460669.170925746	879503.9884535114	459187.66384856636	649955.7494941861	706253.1676926839	878667.7266800244	788100.0905044689	1048144.9931929408	874735.8662724268
Com_1988_pos	6��-Naltrexol	C20 H25 N O4	343.17398	5.148	344.18141	Invalid mass	No results	No results	Benzenoids	Phenanthrenes and derivatives	Not available	Phenanthrenes and derivatives	307795.7753778785	1672972.7084518452	296542.8150851966	3543959.6851864634	4404074.61434301	3966855.178301492	5385826.598548159	2776141.07267853	1299141.0378372448	5334500.7146421615	5229235.485566971	5037985.415918698	3710441.282141842	4000778.607283032	3851577.3949725092
Com_2017_pos	Methyl alpha-D-glucopyranoside	C7 H14 O6	194.07972	6.173	406.19369	No results	No results	Full match					2850935.2258445267	3471576.0418977966	2547975.3364104936	5503161.049043693	13383829.483715003	14241574.080222232	11444874.33131889	6835348.618972319	1899208.3715287724	6556872.505205116	7288673.174232318	6781580.05989408	7353559.088944937	7246564.774885933	7391011.863900507
Com_2022_pos	Obscurolide A1	C15 H17 N O5	323.13947	5.164	324.14538	Invalid mass	No results	No results	Benzenoids	Benzene and substituted derivatives	Benzoic acids and derivatives	Aminobenzoic acids	209540.25606779213	5019443.6897935495	217598.53760873608	3366415.782866212	6966541.072885637	6152484.398785703	3397997.903335621	3695126.337234727	1837245.6987061538	3724303.0198157886	2873018.642639611	2726730.513883037	4147423.9363912023	3966929.4869302707	4175753.777694913
Com_2030_pos	2-Aminobenzenesulfonic acid	C6 H7 N O3 S	173.01458	5.226	174.02196	No results	No results	Full match	Benzenoids	Benzene and substituted derivatives	Benzenesulfonic acids and derivatives	Benzenesulfonic acids and derivatives	492415.6683851862	3421874.3685643827	279553.9997311356	2556057.17939474	5638284.853231388	4621562.815057375	2764809.839097139	2281572.0313291606	1068396.781735203	2397185.9336766484	2031397.0729231352	1980811.353597702	3359436.397039407	3254103.0763733326	2891728.044058051
Com_2068_pos	N'-[(2,4-dihydroxyphenyl)methylene]-4-methylbenzenesulfonohydrazide	C14 H14 N2 O4 S	295.11777	6.568	296.12506	Invalid mass	No results	No results					43268170.47130466	9282012.694483249	22915925.68381458	17284856.286891017	7616402.532487285	16081496.036882225	13958866.697396556	15858430.82323784	12364672.783966003	16691615.896963125	8156071.226375588	15633642.402613752	8384406.173861912	7884734.408965211	7931422.988894048
Com_2108_pos	Benzoic acid	C7 H6 O2	122.03656	6.74	105.03329	No results	Full match	Full match	Benzenoids	Benzene and substituted derivatives	Benzoic acids and derivatives	Benzoic acids	1253607.755390411	2141654.7131517488	1214788.252855894	1781225.5038814084	1832284.7286939744	3041221.7553102872	1650518.5504922583	5220434.262623096	1006414.9915197699	4416536.004673323	1499109.3005430032	823489.4783487985	2400043.8713511676	2013056.7375179373	2354483.6285462743
Com_2128_pos	PPK	C16 H28 N4 O4	340.21047	5.254	341.21762	Full match	No results	No results					276068.26961426256	1417755.741162992	255193.3653867758	4539287.474397128	7607840.71635025	6444593.106131271	4487116.113554237	5277568.857715645	3527716.193596084	3868207.343285717	4527183.019889587	2755607.5707304343	5149999.766971104	4884044.803751192	4649815.98548599
Com_2190_pos	(2R)-2-[(2R,5S)-5-[(2S)-2-hydroxybutyl]oxolan-2-yl]propanoic acid	C11 H20 O4	216.13574	5.967	217.14304	Full match	No results	Full match					12935528.921627361	4981293.13433258	11448884.188466888	3642956.8406830668	5700896.34471247	3934429.1329205018	4358499.554759595	3090505.3037718055	6707471.532019749	7980890.071163759	5364886.839982964	3513588.2840616005	5059878.430100081	4801376.138028639	4988475.713211099
Com_2197_pos	Prostaglandin F2��-1-glyceryl ester	C23 H40 O7	900.52683	5.027	451.27069	Invalid mass	No results	No results	Lipids and lipid-like molecules	Fatty Acyls	Eicosanoids	Prostaglandins and related compounds	229726.41309660784	775297.5474851946	220158.43728694957	4370363.613044487	1471379.5364054167	1513620.5516043494	3676799.125652388	3075406.0550746573	2553177.9162729294	2539611.2808754663	4665811.414706552	8336789.156725031	3062944.1240385496	3468289.123186138	3086403.9589492823
Com_2232_pos	2-[(3S)-1-Benzyl-3-pyrrolidinyl]-1,3-benzothiazole	C18 H18 N2 S	294.12096	5.287	295.12831	Invalid mass	No results	No match	Organoheterocyclic compounds	Benzothiazoles	Not available	Benzothiazoles	239475.30500000712	2102276.2411597846	221367.37805965924	2670418.79527914	5773188.931566058	7156083.082838238	1004916.0330502914	1758681.7704736087	891482.5873162419	2227730.790192342	1660389.257071116	1307811.493801382	1980982.2597363198	1918722.9056016002	1797883.5206415134
Com_2269_pos	Benzamidine	C7 H8 N2	120.06863	5.416	121.07591	No results	No results	Full match	Benzenoids	Benzene and substituted derivatives	Not available	Benzene and substituted derivatives	471603.5473761803	4968725.483854836	518671.68595831934	2047903.9751490627	5761031.033153527	3458401.2935275263	621097.8890939617	2035011.9732880914	471044.3630087003	1032204.2907551164	687118.4949525559	623571.0163144609	2020652.773112951	2035601.942977154	2570037.6339506875
Com_2283_pos	1-Methylguanosine	C11 H15 N5 O5	297.10675	4.868	298.114	No results	No results	Full match	Nucleosides, nucleotides, and analogues	Purine nucleosides	Not available	Purine nucleosides	181523.25432286103	3978135.110329292	201543.33918876233	5450239.446718073	5722000.578683835	5674380.747200515	2008484.7623967195	2949469.4775346024	1557067.1354420427	1732310.0169289906	3318445.6077883565	1947705.9032424262	3181852.8417463256	3323606.639856309	3319607.6562783252
Com_2287_pos	��-Ergocryptine	C32 H41 N5 O5	1114.58481	5.158	558.29968	Invalid mass	No results	No results	Alkaloids and derivatives	Ergoline and derivatives	Lysergic acids and derivatives	Lysergamides	180981.24638980997	7218589.184350754	187941.2351977276	3788483.855145234	4335609.524651679	4667537.036209261	434389.0907962462	3433025.8890007716	3053314.291940904	590014.4364908271	1577872.440431948	1749254.1405661886	3119082.614477823	3588216.8444717024	2804388.5858338075
Com_2299_pos	RMH	C17 H30 N8 O4 S	442.20932	5.336	443.2166	Full match	No results	No results					540847.5383735343	1942602.110571315	499951.34780083754	2926713.1122187474	5649468.387908575	7554764.312962906	5608656.179769238	4004863.732020861	4199779.941502057	5601990.594764382	11988428.588925239	15888774.642426055	4651848.977192556	7473528.390441046	7411902.662911039
Com_2311_pos	2-[6-(1H-benzo[d]imidazol-2-yl)-2-pyridyl]-1H-benzo[d]imidazole	C19 H13 N5	329.12291	6.165	312.11957	Invalid mass	No results	No results					15364219.85897758	7656275.204931937	20704268.014655557	6520762.423070586	4926033.77333936	5652556.006216433	4430967.383102372	4889877.203573329	12217318.457421016	5915585.237616037	6878748.529574782	6221658.083254201	6982886.206580204	6576575.165090372	4974474.573219862
Com_2374_pos	1-(3-ethyl-2,4-dihydroxy-6-methoxyphenyl)butan-1-one	C13 H18 O4	220.10702	5.811	221.1143	Invalid mass	No results	No results					19092055.903859835	8431805.058175595	11848056.426049136	6728038.928003745	5493561.138822677	4719138.935772494	5364248.393734167	6077904.484962544	6464727.716957405	7798339.336770887	8984783.058212442	4650955.069783397	7695584.621945563	7669002.327565733	7371363.425167608
Com_2376_pos	19(R)-hydroxy Prostaglandin E2	C20 H32 O6	350.19656	6.496	351.20352	Invalid mass	No results	No results					17297773.83240209	8234351.685957538	19933135.35820627	7202293.523493732	4815679.83758945	5840807.868058026	5508970.392207862	5625667.776870297	11373873.943616478	4614912.588824476	7609526.038620174	7248628.137956761	6547814.643500749	7456416.30777776	6711155.4505887525
Com_2412_pos	trans-Cinnamaldehyde	C9 H8 O	132.0572	6.617	133.0645	Full match	No results	No results	Phenylpropanoids and polyketides	Cinnamaldehydes	Not available	Cinnamaldehydes	22477127.643466353	16314919.067636762	24899163.4392212	10942373.399810761	11135584.381436327	12457657.440299025	9929873.45533382	10492153.185789904	18970115.623584416	15357887.890392825	17646312.482111387	13324688.697918735	11713485.81833778	10073347.893829597	12075214.72176923
Com_2424_pos	Natamycin	C33 H47 N O13	647.30297	6.564	648.31024	Invalid mass	No results	No results	Organic oxygen compounds	Organooxygen compounds	Carbohydrates and carbohydrate conjugates	Aminoglycosides	544380.6165012016	2496680.483346223	560620.7601462327	2894862.0318705896	6708439.8117366545	7099826.505237551	5402538.305455784	3144562.1761831595	1043824.3116335202	2645829.022045508	3888411.9815551634	4089191.548354679	4343944.20507391	3834089.706064354	3934419.492984379
Com_2459_pos	2-cyano-2-(2,3-dihydro-1H-inden-1-yliden)acetamide	C12 H10 N2 O	198.07886	5.7	199.08614	Full match	No results	No results					357579.9987027754	6576788.448750058	350784.37568107573	5268939.612500331	8147709.65686204	7921659.225570723	2242502.0652489555	5836993.270370187	1709805.5688818593	1807698.362432993	1494249.667237316	2327641.6300868643	4219198.522830301	4417256.299680386	4075758.426492217
Com_2496_pos	Oleoyl ethanolamide	C20 H39 N O2	331.30778	7.267	332.31506	Invalid mass	No results	No results	Organic nitrogen compounds	Organonitrogen compounds	Amines	N-acylethanolamines	1010323.2567000242	2986181.241446232	321424.96008474973	4772353.32895379	1710118.2187876964	1209366.1073453901	1502018.0287263747	4868150.823006794	1796642.8152496044	3145741.012240429	823148.2587063948	3265268.847641348	2285051.163477243	2452890.405867205	2394713.957294076
Com_2525_pos	1-Naphthol	C10 H8 O	162.06786	5.715	163.07516	Invalid mass	No results	No results	Benzenoids	Naphthalenes	Naphthols and derivatives	Naphthols and derivatives	16493247.894351494	8422670.60786399	20305039.511196446	6298238.56378911	6400144.712390489	6516298.8190226285	4528748.680623448	6711111.998141047	12041630.396980543	9044422.782092782	7482513.786060223	6908009.960646544	8169285.306764673	7888824.355410101	7975918.662676581
Com_2536_pos	D & C Yellow 11	C18 H11 N O2	273.07597	6.565	296.06525	Invalid mass	No results	No results					589962.0157069853	3355257.5179971554	367998.3998961793	2749186.7253533257	5153680.382491838	4933070.284358033	2740538.7217071652	4213724.994752122	2650616.1906667473	4673177.416251888	4284518.154301411	1800545.424885411	3484806.1872061403	3794176.986883799	3479161.0543311182
Com_2547_pos	L-Methionine sulfone	C5 H11 N O4 S	181.04177	6.588	182.04904	No results	No results	Full match					389775.0563647006	5641233.726845513	401402.955508679	2635489.7326096697	4538967.479408268	4007726.2894208953	1297291.4797380413	4768560.853212264	4077697.8168184455	1178017.6379896565	2006383.665446655	990048.370367977	2517601.578146952	2624926.2978454586	2661194.5486896425
Com_2584_pos	Leucine-enkephalin	C28 H37 N5 O7	555.26671	5.55	556.27402	No results	No results	Full match	Organic acids and derivatives	Carboxylic acids and derivatives	Amino acids, peptides, and analogues	Oligopeptides	352667.8449092508	2727511.1489616693	352147.6056580659	5254106.678863401	5390992.206428255	4600256.192787494	4095547.619848798	1485299.015859769	2545635.629563555	5003682.0862407135	4521527.252344278	6181926.654102802	4717822.931927641	5552450.232414701	4151279.5714246714
Com_2624_pos	RLH	C18 H32 N8 O4	212.13077	5.3	213.13805	Invalid mass	No results	No results					277525.97360088944	4040255.092498182	214264.21862769575	4359489.072162295	10446571.416076878	7186465.531527236	1829544.3870571477	5196433.2259970745	987521.4371944906	4759496.925069995	2484889.062360618	2100584.907300996	4141583.588067151	2693610.447117132	4314284.773702149
Com_2628_pos	Pyroglutamic acid	C5 H7 N O3	147.0529	5.438	130.04967	No results	Invalid mass	No match	Organic acids and derivatives	Carboxylic acids and derivatives	Amino acids, peptides, and analogues	Alpha amino acids and derivatives	9316299.320719458	7089382.307066367	9195121.40066587	8955892.785864431	10277198.641434526	17247583.400231186	10822666.430070015	8451157.914241755	8640357.822957989	21168998.942722134	10597359.519459065	10171943.423999425	9864823.427084677	10106540.546010913	9843637.435115455
Com_2630_pos	3-Methoxycinnamic acid	C10 H10 O3	160.05223	5.886	161.05953	Invalid mass	No results	No results	Phenylpropanoids and polyketides	Cinnamic acids and derivatives	Hydroxycinnamic acids and derivatives	Coumaric acids and derivatives	19256625.936603826	8700685.215576693	22152472.97093087	7409829.088050903	6127492.621206352	6602445.279886984	4944238.893025222	5945228.629566741	12403910.814421913	7660644.070712885	8097361.939855913	6817192.724227558	6016887.749731676	7479946.437166813	7285447.69184989
Com_2634_pos	CAR 14:1	C21 H40 N O4	369.28694	7.448	370.29422	No results	Invalid mass	No results					346080.49145527877	4730491.311361176	380684.0933079915	3573553.670702997	4115210.987959949	4871122.99979697	707302.9641508831	4260664.576335095	527597.2671805114	346713.9969800847	432015.2036112524	620039.5177161884	2309809.318331622	2422141.1057694587	2611630.984560387
Com_2774_pos	LPH	C17 H27 N5 O4	365.20639	4.934	183.61049	Full match	No results	No results					168415.5393650478	988387.8368580494	175366.6868943046	1910236.2544605576	3435859.3909711954	3776738.189740713	4741942.9114359245	1430921.4724351682	965916.3642542132	2022423.561300152	2417063.3555444516	2865128.7110610083	2415582.9321126356	2266631.5783358514	2395776.22064189
Com_2776_pos	Debromohymenialdisine	C11 H11 N5 O2	245.08947	1.538	246.09675	Invalid mass	No results	No results	Organoheterocyclic compounds	Pyrroloazepines	Not available	Pyrroloazepines	164940.54261819413	1007878.938616007	169851.9215975249	1437431.990180823	6028900.736005058	3658587.030773016	53456.07621255912	1797913.3019894795	105916.7105341793	216593.47949507475	70113.66745650742	110114.46780344931	1288810.4774309152	1284359.5709988899	1253527.2267987009
Com_2826_pos	4-benzyl-2H-1,4-benzoxazin-3(4H)-one	C15 H13 N O2	239.09407	6.885	240.10134	Full match	No results	No results					438811.40728873137	624047.5796467462	457086.67192157585	1956057.8545855228	3792475.2726979335	3443740.390749855	1445477.5303119505	1786382.1427059444	345429.0306002765	1588040.7446901305	1195166.9723015653	582353.8020319933	2463276.447464751	2494898.201876213	2419194.277390145
Com_2830_pos	(1E)-5-hydroxy-1,7-diphenylhept-1-en-3-one	C19 H20 O2	280.14561	7.382	281.15265	Full match	No results	No results					3908971.116136311	1644510.1688356583	174613.14482382647	1182586.4044470703	650883.2290174502	937277.0227402163	998001.725261619	1086038.643978937	2294054.362514314	1351423.3841846606	2639673.5066629415	1028523.2839480246	2128153.547207098	2001212.7631873584	2051822.730023504
Com_2845_pos	1-(3,4-dimethoxyphenyl)ethan-1-one oxime	C10 H13 N O3	195.08934	6.028	196.09663	Full match	No results	Full match					684735.8678308296	824728.690754373	478019.33820025204	3858789.8752467697	3965984.7771319533	4144390.810397631	933495.8377564725	2572848.164160817	515249.90005717473	3419428.5721136164	1760964.5014133872	739087.5856170284	2187466.408205846	2337273.1322541004	2374173.8813383933
Com_2864_pos	TMK	C15 H30 N4 O5 S	356.20879	6.329	357.21602	Invalid mass	No results	No results					2757711.5698354878	1282998.4662859247	3369158.354454694	1269506.3256653699	971485.4393002967	825988.7927944164	914334.2930575529	984208.5587822502	1755821.9731946285	597836.2080614448	1313347.8186503777	1168170.23790857	1241316.754883408	1310353.8883790358	1232520.0442317443
Com_2900_pos	Bisphenol BP	C25 H20 O2	347.18768	7.153	348.19499	Invalid mass	No results	No results	Benzenoids	Benzene and substituted derivatives	Diphenylmethanes	Bisphenols	5877099.547000193	3075223.8861164213	3232196.64910398	1419035.7853682686	3260098.392978586	1513151.8151322207	1495064.7018916674	1099774.7521828965	3903455.959115656	2296886.7718656715	2425691.9447868885	2381595.193567789	2344453.953494315	2338090.9676500214	2426540.561809867
Com_2925_pos	Levamisole hydrochloride	C11 H12 N2 S	204.07578	5.527	205.08306	Invalid mass	No results	No results					26634850.224907838	4537507.3310491275	34082875.62661286	1691703.8254030142	1268662.3876442641	1247326.5940470945	1141708.6246088457	1228855.4523411016	2825218.631093035	4184670.4574219906	1715286.3330267316	1401917.6280815634	1465557.351026231	1846176.2023216914	1675513.6934395288
Com_2975_pos	4-(2,3-dihydro-1H-indol-1-yl)-1-phenyl-1H-pyrazolo[3,4-d]pyrimidine	C19 H15 N5	148.05095	6.767	314.13529	Invalid mass	No results	No results					8292316.675463604	5032017.244886258	12864364.700057866	4831810.902021056	3098243.6328338603	4485140.180711837	3491445.706297287	3069700.870331354	6303410.3859095005	3220593.4949316685	4579901.221387981	3875797.081157174	4556770.888194627	5062602.746196346	4648117.082942492
Com_3006_pos	Tramadol N-Oxide	C16 H25 N O3	257.19844	6.789	280.18751	Invalid mass	No results	No results	Benzenoids	Phenol ethers	Anisoles	Anisoles	7258868.802779612	4167501.5422956524	6407271.220290083	3832764.732926308	3630765.810504364	2999308.340784163	3832945.303345348	3618572.712491683	5749845.677302421	4109498.9028426264	4805305.840282957	4792681.868552045	4143100.2119934326	4403655.768948196	4148784.7656479594
Com_3106_pos	N-cyclohexyl-1-methyl-5-(1H-pyrrol-1-yl)-1H-pyrazole-4-carboxamide	C15 H20 N4 O	272.15904	0.543	273.16631	Invalid mass	No results	No results					62020412.41741107	17053243.759965654	39461755.94241985	14540654.547789471	11299320.617571317	11351905.02180619	11115855.535454035	11503070.681883654	23433624.763321597	46791344.32311561	16459482.033448113	14214208.944545496	15018516.958913857	14556115.792906346	14497103.882204343
Com_3122_pos	1,2-dihydroxyheptadec-16-yn-4-yl acetate	C19 H34 O4	343.27142	7.189	344.27876	Invalid mass	Invalid mass	No results					325250.66771675734	3249331.543008773	343805.21492353047	2410795.378105173	3222522.399924926	3758377.644448585	480034.7405780756	3098737.6143934587	545239.7687098047	362429.8659872999	363894.57075440785	504008.7247662684	1948385.7733490875	1767819.8487438706	1773074.831228592
Com_3140_pos	Oxymorphone	C17 H19 N O4	301.12806	5.368	302.13499	No results	Invalid mass	No results	Benzenoids	Phenanthrenes and derivatives	Not available	Phenanthrenes and derivatives	299386.1067954706	3292385.762357445	289555.48806208296	5852432.617406529	3290769.305175522	3846990.4125034604	5856090.036596202	4550650.728133021	5727971.166017921	4657561.930194394	4343037.980345769	5439434.453681181	5080450.88846651	4868178.397198016	4607309.666555046
Com_3166_pos	Sodium Dehydrocholate	C24 H33 Na O5	424.22139	5.721	425.22867	No results	No results	Full match	Lipids and lipid-like molecules	Steroids and steroid derivatives	Bile acids, alcohols and derivatives	Bile acids, alcohols and derivatives	450504.69980724127	1500871.9247606383	360473.9596439056	3899959.050092285	11391310.136399021	14113194.51294537	8597401.291224912	5212788.877683727	1223990.0801747146	13751093.786478015	6439831.835151939	2251595.595746939	7881966.796163614	7947762.838847114	7024344.332325092
Com_3176_pos	Dihomo-��-linolenic acid methyl ester	C21 H36 O2	337.29484	7.537	338.30212	Invalid mass	No results	No results	Lipids and lipid-like molecules	Fatty Acyls	Fatty acid esters	Fatty acid methyl esters	1985310.9417617547	3098822.36374564	513347.10552721145	9778627.94639534	928613.7732860305	3067139.9910358367	3745909.009235892	1250605.9508891604	2547539.500154958	1303193.3184668072	2737567.278979149	6313019.130990214	4462219.100425551	4737830.888892591	4985308.187908799
Com_3193_pos	SMK	C14 H28 N4 O5 S	364.17533	6.451	365.18261	Invalid mass	No results	No results					17897022.06480636	8381923.607780695	20950426.39226955	7317259.314586745	5400505.700714781	5527197.732603619	4719606.509593427	5985773.18718682	12185414.686178992	5359167.6623699	8037213.215211216	7146698.057214163	7895044.709001741	8046543.871012064	7660188.390624119
Com_3195_pos	Propionyl-L-carnitine	C10 H19 N O4	217.13135	5.173	473.22613	No results	No results	Full match	Lipids and lipid-like molecules	Fatty Acyls	Fatty acid esters	Acyl carnitines	286429.7957033835	621946.2868996637	140411.74250542233	2626181.8868048424	5169030.047523007	4533649.383442503	4853408.388055671	2345809.008497006	342464.6505364787	6626459.032994694	2861040.1000099937	2676433.3110986394	3387496.687008208	4283219.069647186	3176986.426890259
Com_3217_pos	N-(2-hydroxyethyl)-N'-(4-methylphenyl)thiourea	C10 H14 N2 O S	210.07928	5.977	211.08659	Invalid mass	No results	No results					334561.24495989684	2024182.0165457102	315036.8632657341	2231749.706050339	2809177.9820818393	4984990.892766416	248550.00828959173	2292196.1962016867	331590.6732843582	657443.807065466	492316.00758077094	187349.29391658094	1475211.0348533173	1874159.7680839393	1667177.1739833783
Com_3223_pos	3-[4-methyl-1-(2-methylpropanoyl)-3-oxocyclohexyl]butanoic acid	C15 H24 O4	306.12246	7.421	307.12977	Invalid mass	No results	No results					9929235.810589913	5640314.3501020055	9321135.651497424	3993940.9182818723	3211044.6385268234	3228348.802264232	3458418.603899748	3173959.4694786384	7208017.327100746	5258298.065614391	4908673.388132985	3706796.8801143575	5827764.462849387	5708860.888031437	6236851.4824645985
Com_3356_pos	LPC 18:2-SN1	C26 H50 N O7 P	519.3312	9.234	520.33854	No results	Full match	Full match					775271.743136015	2697061.216998011	846226.6570364352	4653326.775216801	3147802.6353914444	2410504.187463631	899335.2847601812	4157722.932705631	1249327.1241684367	3031996.0838689515	1391485.5550166662	1701567.5604360003	2593689.0224878504	2440019.9830525904	2660787.7078933073
Com_3383_pos	(2E,4E)-N-[2-(4-hydroxyphenyl)ethyl]dodeca-2,4-dienamide	C20 H29 N O2	293.23477	7.731	316.22413	Invalid mass	No results	No results					1180534.8516991574	3681537.8242004625	800446.3986903057	3928367.0110449395	4552139.121161028	3200555.452768853	3934213.5051461062	4731220.543841766	5651645.279587823	3929772.50231229	5610788.322302273	3569834.150291415	3577089.259130268	4983743.444059269	4977446.283643639
Com_3387_pos	(2E)-3-(3,4-dimethoxyphenyl)prop-2-enoic acid	C11 H12 O4	190.06262	6.197	191.06993	Invalid mass	No results	No results					11246908.847830255	5333604.932040337	13334653.643119644	4191502.6098899106	3482928.1515708156	4222107.936693836	3039645.1204166394	3430126.624989018	7252857.873400943	3896394.94395638	5433942.921884217	4212976.886910749	4388568.469136262	4372508.0191886	4774078.076470034
Com_3452_pos	4-methoxy-6-(prop-2-en-1-yl)-2H-1,3-benzodioxole	C11 H12 O3	192.07822	6.217	215.06743	Full match	No results	No results					7899725.917883971	8375766.23152012	7820881.007437359	5982722.690695927	4079187.2320933333	4967652.885275229	207305.37107674134	5760923.805892352	9175845.154659878	7774624.465049344	9784094.94176372	3760273.816530759	5137031.728774901	5496569.002778303	5036927.282855708
Com_3488_pos	N1-(4-cyclohexylphenyl)-2-[(4-methylphenyl)thio]acetamide	C21 H25 N O S	394.14724	4.939	377.14515	Invalid mass	No results	No results					171147.2167177769	3166890.43314423	178211.11092321776	1720563.969764439	1723510.0906324435	1614006.1168785943	539136.1680335092	1813158.814236133	2061336.8407592797	1033037.4767416248	1148866.6230743395	802829.9250601425	1220346.324417275	1503547.596826642	1385150.93501998
Com_3490_pos	6-Deoxy-D-glucose	C6 H12 O5	164.06826	5.905	165.07552	No results	No results	Full match	Organic oxygen compounds	Organooxygen compounds	Carbohydrates and carbohydrate conjugates	Hexoses	5930877.707132676	3462512.016384871	3766465.7331876657	3492779.7599893906	2116995.589798535	2415307.8996854764	2745738.048270555	2201778.8375847037	8478932.969304143	2652491.581651501	2855524.933711211	2610534.0767638944	3011222.784478517	2938343.2323909584	2874353.1021003807
Com_3507_pos	1-adamantyl(piperidino)methanone	C16 H25 N O	285.1468	5.797	286.15415	Invalid mass	No results	No results					261350.15937991784	3905468.62934751	258839.4831394835	1957299.1579422117	2891889.3479064065	2400002.8173158728	1301694.0183100372	3639099.9640495856	362530.20222062216	1058536.9353738476	884515.4561065433	886378.1741041251	2029304.642724191	2086839.6351394027	1981240.792861465
Com_3572_pos	MNK	C15 H29 N5 O5 S	374.16985	5.135	392.20361	Invalid mass	No results	No results					530456.8578130786	3143982.830932337	550856.6167224087	3897313.918471469	7338390.005890222	8755004.646863878	7021192.6554975035	6426618.371416993	1097862.9803151635	6118295.761790941	12794920.418574745	8139773.787269889	6528180.231659412	6064263.679863024	6860675.295880275
Com_3575_pos	1,3-dipyridin-3-ylpropane-1,3-dione	C13 H10 N2 O2	226.07148	5.279	227.07881	Invalid mass	No results	No results					16393305.252701545	27618818.520817094	11096106.169827279	14969498.487222867	10924811.890287876	9702613.65053402	6079276.269794136	11821157.434702925	18879471.3007682	41674972.78998963	7504324.583758287	7363439.369673949	12315011.490081815	12126741.830880744	12315076.51135465
Com_3576_pos	8,8-dimethyl-2H,8H-pyrano[3,2-g]chromen-2-one	C14 H12 O3	228.07574	6.244	229.08299	Invalid mass	No results	No match					6293405.723558208	5004797.422220434	7140049.129856014	3921827.2111319355	1879914.4781982354	484717.6163897566	1744372.747827491	1590791.1976462847	6342959.9527881015	4349088.4074142855	5378019.779824732	2349967.499459922	3507328.936136336	3461756.769542584	3168888.9597413824
Com_3621_pos	Ohmefentanyl	C23 H30 N2 O2	366.2373	7.978	367.24458	Invalid mass	No results	No results	Organoheterocyclic compounds	Piperidines	Fentanyls	Fentanyls	10171083.668154538	4457418.941097437	10691701.374555264	4239731.950576751	3514695.083513368	3508127.1627529413	3417597.4368342697	2983104.058219422	6198454.828443083	4080432.188290302	4390224.717707263	3925560.7633833266	4517568.819597099	4570912.185985016	4505661.733736765
Com_3735_pos	3,3,5-trimethyl-3H,11H-pyrano[3,2-a]carbazole	C18 H17 N O	263.1302	6.902	264.13743	Full match	No results	No results					7885114.67194283	2550164.3067882233	9204707.118807197	2945611.149091328	2198376.93647986	1975515.1095868712	2333199.454083482	2250336.997839607	3645644.711439235	1899199.9809384865	2981356.7122001746	3466979.473746256	2608632.405569911	2792292.7384270774	3075560.905917795
Com_3737_pos	Deoxyadenosine	C10 H13 N5 O3	251.10224	5.176	252.10945	No results	No results	Full match	Nucleosides, nucleotides, and analogues	Purine nucleosides	Purine 2'-deoxyribonucleosides	Purine 2'-deoxyribonucleosides	462676.71692061983	635064.5343968882	455673.8453210913	799084.8783433095	1904049.07258832	2379367.3917215136	722577.2909412703	595557.5434584173	483693.79409062804	40955331.102189	1139101.895354421	684367.2327484363	876340.5649845989	989241.1097816252	817697.5125406149
Com_3753_pos	2-Methoxybenzaldehyde	C8 H8 O2	136.05214	9.776	137.05942	Full match	No results	Full match					65890999.97346964	33345906.646672104	79146250.29171576	27856274.67049063	21419451.347113177	23141185.353019647	22037163.60959013	24217769.11563754	46311243.31436986	44314084.09750921	30536247.667122778	27457638.1419553	28264799.706181444	29597336.513711557	28801493.69373573
Com_3837_pos	FLK	C21 H34 N4 O4	812.52036	5.363	407.26746	Invalid mass	No results	No results					144191.87104108676	256041.79160980927	138712.87328199382	712100.0990563418	2397775.344878499	2769357.0995707577	1040790.9824125891	265181.2061761891	211757.2512417116	415925.80792160943	349985.9038961166	334330.5741191342	1351844.1417393475	1436154.0922939638	1878048.518506366
Com_3932_pos	N-allyl-2-(2-methyl-1-benzofuran-3-yl)acetamide	C14 H15 N O2	251.09207	5.945	252.09935	Invalid mass	No results	No results					5980514.375558132	3744930.506296659	11690190.062988754	1292645.7514106666	1831169.8743727475	2204330.0716049145	1913539.1868154102	3234165.9079666496	5253070.031044916	3094237.5835125954	3251672.0502813617	2870171.7786003393	2898412.6053670757	3164030.6806570357	3009210.0379304257
Com_3982_pos	L-Asparagine	C4 H8 N2 O3	132.05335	1.309	133.06063	No results	No results	Full match	Organic acids and derivatives	Carboxylic acids and derivatives	Amino acids, peptides, and analogues	Asparagine and derivatives	565878.0099364469	1961438.7025811565	824505.9354512916	1366955.1815842262	3830886.4226925434	2840309.185354576	2250458.7188471104	2778841.571673202	980250.9149996801	1118312.2838397794	1379372.786617082	2011633.447494785	1233688.0192256093	2369330.1671242057	1979198.2498867707
Com_3989_pos	5-[4-(tert-butyl)phenyl]-1,3,4-oxadiazole-2-thiol	C12 H14 N2 O S	252.08939	5.899	253.09663	Invalid mass	No results	No results					704039.6251174192	781897.289651997	654159.3791542404	728619.4813716217	550685.1568832597	443746.45944916975	2823373.3610704956	554294.7321003214	477261.7667869677	3173349.5886666337	2631691.709641225	1600328.595661861	1855052.2642163988	1510159.4135592815	1566699.8539217652
Com_3997_pos	D-Ala-D-Ala	C6 H12 N2 O3	160.08467	1.483	161.09194	No results	No results	Full match	Organic acids and derivatives	Carboxylic acids and derivatives	Amino acids, peptides, and analogues	Dipeptides	183763.03473471626	2514091.4553433103	147461.42849613502	1298774.153438612	1815381.8340216083	1867723.118819832	1886675.3011188929	1717159.6100925857	1198345.180763486	2003210.9788402917	3723506.1702383696	1938008.9917764466	1766982.9279675959	1917147.221859824	1854233.2731746095
Com_4001_pos	ENK	C15 H27 N5 O7	389.19744	5.251	390.20498	Invalid mass	No results	No results					216804.45031801908	1204235.987833886	206750.2351504866	4734977.579928853	1904297.7145455573	1917252.591742248	2556503.466469011	1949528.1776259032	1769205.896393889	3582457.55914917	3778317.8888356984	4668593.538497641	2851948.65235599	4051176.9903658456	2742601.9354741205
Com_4020_pos	3-methyl-5-oxo-5-(4-toluidino)pentanoic acid	C13 H17 N O3	257.10452	6.185	258.11167	Invalid mass	No results	No results					2574390.132473882	782002.949671241	586071.7075271759	3094969.6820705896	1140634.9833540795	3192125.2906663353	2407311.8843731913	1040482.0959065642	653186.7783124043	2716558.7033093343	1636426.683344432	313420.4450680946	2552010.9215067355	1808374.192040884	2163090.1640048786
Com_4070_pos	N,N-Diethylethanolamine	C6 H15 N O	117.11522	1.507	118.1225	Full match	No results	No results	Organic nitrogen compounds	Organonitrogen compounds	Amines	1,2-aminoalcohols	183976.21559862513	119378.91294199975	200081.0987463201	107050.88714865934	73107.71172378978	93796.89569392169	2707179.4210761553	92808.12568025997	124459.40518581004	193061.65206690456	70120.56395967	80882.79559974394	447502.66575237655	496512.32515178353	410022.3095783067
Com_4089_pos	1-(5H-dibenzo[b,f]azepin-5-yl)ethan-1-one	C16 H13 N O	235.09927	5.898	236.10654	Full match	No results	No results					384761.4427130046	4070481.7957058647	365903.95912482793	2905109.286084197	4649029.654499796	1358601.505048846	1747311.556561955	4776389.93145021	4898037.122959842	2845547.902922655	2703079.0578544918	1955222.1636553605	2221896.3093173094	2582368.860662714	2180556.8905935194
Com_4090_pos	1-[(3,5-dimethylisoxazol-4-yl)sulfonyl]piperidine	C10 H16 N2 O3 S	244.08781	5.456	245.09514	Full match	No results	Full match					376129.3289627561	1768036.1623904775	425574.461649258	608456.7318361067	1698720.7786382253	1429533.3094482536	1851264.2175485028	976507.2314590059	1449332.782071153	2685437.2464697976	2104250.7996877804	1217512.3629666406	1985791.9648682512	1060390.1461889679	1518148.0367148821
Com_4099_pos	Quinine	C20 H24 N2 O2	324.18262	6.428	325.18954	No results	No results	Full match	Alkaloids and derivatives	Cinchona alkaloids	Not available	Cinchona alkaloids	5364983.425116956	2703414.1471034503	7539853.609688903	1673015.9520854112	1810035.6548113348	1729946.8075139227	1674524.7713711883	1896044.8953616705	3701911.892388698	1478004.5963260964	2822146.63911165	2473779.9442532724	2435586.19986071	2623274.2286325353	2449711.6295999005
Com_4124_pos	4-oxo-4-(5,6,7,8-tetrahydronaphthalen-1-ylamino)but-2-enoic acid	C14 H15 N O3	267.08655	6.077	268.09382	Invalid mass	No results	No results					7830664.943854593	4614361.751707994	11377313.923269039	4880118.518739543	4843031.463358064	4343785.871853514	2710182.005772749	4644554.958727801	6097344.028195056	10175748.541294944	4871947.264227502	3230415.157608651	4019624.961344303	3092663.11940737	3822026.996112534
Com_4200_pos	N1-(1H-1,2,3-benzotriazol-5-yl)-3,4,5-trimethoxybenzamide	C16 H16 N4 O4	328.11834	6.01	329.12562	Full match	No results	No results					369174.1820797191	4140064.9502780763	365623.5424856353	3376697.531829534	4346243.128445178	4654014.787283943	990485.3553339907	4251674.011639011	2450691.19212244	3839092.549230016	1196634.321007873	1277784.8042050928	3128315.170842428	2972748.2532992573	3184652.011839661
Com_4205_pos	3-Methoxy prostaglandin F1��	C21 H38 O6	408.24784	7.174	409.25512	Invalid mass	No results	No results	Lipids and lipid-like molecules	Fatty Acyls	Eicosanoids	Prostaglandins and related compounds	1853158.9872294746	3357252.763556467	2112207.7012714394	1889217.7547723588	8185614.175350213	2743242.2634493783	3011435.773966956	3733525.326808215	4266924.224584851	3554377.655468675	3851084.1748902365	2291260.9467232227	3813800.3869678234	2910415.856369236	3143807.7948392937
Com_4208_pos	N-(1,2-diphenylethyl)-N'-(4-fluorobenzyl)thiourea	C22 H21 F N2 S	364.1392	5.953	365.14647	Full match	No results	No results					9497022.82089607	471014.8652060032	11159588.347943967	4355035.594067676	2655185.0877564168	2912265.2219142583	1923552.8490064384	3425407.2305338467	6924949.422400313	2952886.1307259444	4144395.6920175003	3665975.8252268406	3762550.546667021	3924957.643113594	3734275.3639664105
Com_4247_pos	N1-(2,3-dihydro-1,4-benzodioxin-2-ylmethyl)-2,2-dimethylpropanamide	C14 H19 N O3	227.15178	6.167	250.14106	Invalid mass	No results	No results					3666868.6285686693	1661805.6833621692	2919496.4130992005	2050737.7082624373	1569299.6790356648	1437360.1190139102	1890802.4685659318	1019316.2423333905	2989203.5874601654	1432074.6069467869	2985607.103972876	1887434.1508381509	1798790.1479432632	1712178.4083572282	2127706.1967600407
Com_4263_pos	3-(3,4,5-trimethoxyphenyl)propanoic acid	C12 H16 O5	111.0432	6.334	223.09367	Invalid mass	No results	No match					33296042.034566537	15799728.477777647	36075991.249486044	11913995.772639537	10517849.231590742	11166250.84366683	8062124.861366335	9894910.928916076	21377509.968322605	12434869.521518555	14388059.155238504	12556356.504803041	12364528.29645256	13340886.554167865	13620406.970705178
Com_4348_pos	FPK	C20 H30 N4 O4	390.22504	5.101	391.23231	Full match	No results	No results					216713.3651563615	1076448.9349937825	228549.40868702007	3434131.086249375	2244324.0820074077	2913168.961364143	1588643.7048899115	2448850.5437024864	1225312.3686938654	892820.6754550942	2136287.095921595	1830568.0960445532	3301619.8766687717	2152740.3593007913	1892398.031187803
Com_4349_pos	2-[4-(2,4-dimethylphenyl)-1,3-thiazol-2-yl]pyrazine	C15 H13 N3 S	245.10482	6.063	268.0938	Invalid mass	No results	No results					7830664.943854593	4614361.751707994	11377313.923269039	4880118.518739543	4843031.463358064	4343785.871853514	2626707.7563229734	4644554.958727801	5943950.44362479	4516487.479371012	4871947.264227502	3230415.157608651	3872950.953014125	3092663.11940737	3822026.996112534
Com_4419_pos	Triethanolamine	C6 H15 N O3	149.105	1.331	150.11233	Full match	No results	No results	Organic nitrogen compounds	Organonitrogen compounds	Amines	1,2-aminoalcohols	1322384.0587836232	786012.3910888153	1074456.7213535316	712395.3922943774	836890.867433269	290416.7791416744	2936208.2554384987	677239.0017570612	1543294.6557047144	265159.90914748755	587626.4525938254	789108.8154665757	1332581.0666181825	1415456.9728870492	1324808.2628409006
Com_4426_pos	1H-indol-3-yl(pyridin-2-yl)methanol	C14 H12 N2 O	224.09445	7.114	225.10172	Full match	No results	No results					365226.7836217159	1801527.592909038	334340.78482090053	2156412.9038174655	2273755.3482229332	2301871.5009808326	792408.0850115933	2249740.3888979745	607689.1193796328	1170603.9451925808	985319.136103792	1076946.6777923019	1695868.3275258534	1761154.486881704	1764932.77347716
Com_4443_pos	Catharanthine	C21 H24 N2 O2	336.18235	7.178	337.18965	Full match	No results	No results	Alkaloids and derivatives	Ibogan-type alkaloids	Not available	Ibogan-type alkaloids	3578497.452143981	2497166.7577111544	3203171.2135342513	2223537.3304368886	1847834.0274122108	2152396.192592251	2024408.070873487	1832726.8580413756	3245270.5600441084	1739431.1091760278	2448934.0063899304	2366423.4792146445	2699787.2809255286	2511358.1350375954	2440368.4376266534
Com_4447_pos	Prostaglandin J2	C20 H30 O4	334.21097	6.88	335.21824	Invalid mass	No results	No results	Lipids and lipid-like molecules	Fatty Acyls	Eicosanoids	Prostaglandins and related compounds	1347819.5452350078	2735520.175591038	1756626.5481753834	1332887.640607356	5364915.185768982	2341786.1143599004	2770232.6022150144	2981825.89987977	2453619.882419171	3005014.477709534	2964612.36090185	1416337.4604639548	2221273.964168669	2160482.5483253677	2301897.156059907
Com_4449_pos	1-(3-methoxy-2-nitrostyryl)pyrrolidine	C13 H16 N2 O3	248.11548	5.837	249.1227	Full match	No results	Full match					292885.94402343023	325399.22013053385	466321.47595713986	2235997.1869263775	2323042.794267846	2125031.682510509	860230.7403086299	2713209.1078588357	208062.49723700818	3373632.473174509	889388.3495455877	573110.1415603281	1491343.8522719566	778031.8879997318	1626804.0111388196
Com_4450_pos	2-(2-methyl-1H-indol-3-yl)acetonitrile	C11 H10 N2	170.08406	6.507	171.09134	Full match	No results	No results					303504.941886025	993719.2536930311	318390.50530964904	248665.49208230205	416623.74243478355	321310.2760249234	114985.25719792696	2608420.567595951	215501.30507828185	614492.1632910338	155395.49244584792	167175.80622767395	560169.9261288285	550754.8388973356	518287.3653357925
Com_4483_pos	3-(5-phenyl-1,3-oxazol-2-yl)-4-(trifluoromethyl)pyridine	C15 H9 F3 N2 O	290.06609	6.876	291.07336	Full match	No results	No results					419229.3070511698	404530.68695530784	436689.0321197184	2591739.338145555	10857273.958903885	8269060.247024313	163461.62069694378	1216858.7773338978	287552.9609245757	493494.58962897	230171.41004329154	212903.18995679024	2546953.8496045354	2640635.4098177324	2738984.295609542
Com_4507_pos	Phenylpropiolic acid	C9 H6 O2	146.03662	5.992	147.0439	No results	No results	Full match	Benzenoids	Benzene and substituted derivatives	Not available	Benzene and substituted derivatives	4300774.538921061	4170314.215590924	4560392.345526628	2063533.0603092932	1901590.9276442928	2271524.6976322765	1578237.0831523424	2930153.257452239	3735927.37797923	3885434.9052181668	2985184.2139861835	1981073.4243774693	2584806.0452143485	2571084.9220096003	2068419.0668240893
Com_4518_pos	1-(4-hydroxyphenyl)propane-1,2-diol	C9 H12 O3	190.0628	5.911	191.07017	Invalid mass	No results	No results					4574452.095077866	2583078.5624699136	4748093.409040059	2033293.612028536	1811466.9855102766	1476988.1642993651	1225636.7257353794	1581713.8750473561	2807826.6751274923	1148817.459204853	2129091.499257569	1594808.3360173702	1831160.1759485127	1866851.9459441588	1889421.733217202
Com_4622_pos	2-hydroxy-3,6-diphenylcyclohexyl acetate	C20 H22 O3	332.13801	7.424	333.14529	Invalid mass	No results	No results					37187637.35334662	17394448.285595052	39333376.638790146	10845239.470461827	9347506.411354901	10040237.776740769	10322089.006532384	8078352.830089694	21700999.306361362	12072710.97328138	13917196.874945106	4510538.186665576	14164749.370413627	17094393.36420264	10002386.076473482
Com_4666_pos	2-[(3S)-1-Isopropyl-3-pyrrolidinyl]-5-methyl-1H-benzimidazole	C15 H21 N3	243.17303	5.621	244.18029	Full match	No results	No results	Organoheterocyclic compounds	Benzimidazoles	Not available	Benzimidazoles	278893.10820260097	855574.623972077	266423.38251119305	2306367.5515159913	3311040.242732782	3120589.6696516983	2641351.3745276076	2521852.7601361144	359052.8662004516	9518345.364439096	2961124.802788996	2128138.0172971524	2901185.449087747	3121465.7051263666	2899573.9578347304
Com_4691_pos	5'-Adenylic acid	C10 H14 N5 O7 P	347.06278	5.182	348.07006	No results	No results	Full match	Nucleosides, nucleotides, and analogues	Purine nucleotides	Purine ribonucleotides	Purine ribonucleoside monophosphates	8466048.035530735	7236403.78155379	9064055.220624149	4342336.7482725615	3022370.507860653	2399901.949415926	1873169.6890453857	1352481.3024487202	9968790.457912132	13591301.79685704	3170876.8412772925	2848103.740905206	3471371.2242679833	4351237.097372844	5012092.272872942
Com_4742_pos	GPH	C13 H19 N5 O4	146.05902	5.623	310.15207	Invalid mass	No results	No results					281468.200098308	354864.55078937986	268883.3382180693	497665.70147271646	624592.5050301393	623829.7726085449	621448.8773276571	455358.01570946106	362368.0937865399	15869196.607016996	652480.181445322	623155.2241403795	613839.1295071312	566629.6915280451	531596.5580109145
Com_4781_pos	4-(4-nitrophenylazo)aniline	C12 H10 N4 O2	242.07582	6.899	243.08307	Invalid mass	No results	No results					9877946.572291993	1353545.797844323	14313295.09919209	2075822.6568076913	1236897.4434947988	1251639.1304009564	1611857.2097583779	2775149.790158342	3379024.72027089	4204831.763542741	2922602.3214945775	2510741.0951887965	2060229.0329121628	2259275.153057185	2022871.748908815
Com_4788_pos	7-(2-aminophenyl)heptanoic acid	C13 H19 N O2	243.12163	1.5	244.12894	Invalid mass	No results	No results					153462.3525673598	214406.72582134133	162989.59754676212	663544.3654479022	2228132.821041035	3510940.004693629	1076266.0831869359	438782.51749461005	208029.95130088404	335680.6755914549	746612.6126199199	804447.4100896311	1057645.907130836	974068.6270497537	912194.185012207
Com_4820_pos	Sodium cholate	C24 H39 Na O5	430.26904	7.005	431.27632	No results	No results	Full match	Lipids and lipid-like molecules	Steroids and steroid derivatives	Bile acids, alcohols and derivatives	Trihydroxy bile acids, alcohols and derivatives	888214.0272258465	1365805.8447829536	687192.6946359167	1358244.0519041773	4393575.782377629	944165.2044490989	1633476.9457487003	1269697.1352577496	1526911.2468288671	2939096.282220675	1541381.8973594492	1250279.676286202	1144199.7931825412	1214491.9050099521	1160845.3950425256
Com_4883_pos	Phe-Pro	C14 H18 N2 O3	262.13127	5.996	263.13855	No results	No results	Full match	Organic acids and derivatives	Carboxylic acids and derivatives	Amino acids, peptides, and analogues	Dipeptides	2067742.8969884156	2737259.9173989794	1726485.3121320477	2710972.8905002913	5191043.353569218	4554503.275976585	3938213.2698534904	2777178.1169682206	1104162.1961641486	3222142.792121111	2626001.2441259525	2179707.008947633	2937083.58989305	3344220.974402795	3367137.278895623
Com_4914_pos	(��)13-HpODE	C18 H32 O4	334.21114	7.371	335.21842	Invalid mass	No results	No results					7125417.124039348	6387103.257034169	8442480.156330451	5291752.851066357	10957969.829474295	6548325.436170411	6838200.36106857	4754934.096991931	9926900.820091661	10360818.8618882	8096187.239679948	4632735.054851757	7185507.628766167	7141223.644869766	6941032.892240961
Com_4951_pos	4-(3-methoxy-5,6-dihydrobenzo[c]acridin-7-yl)morpholine	C22 H22 N2 O2	173.08241	6.418	347.17197	Invalid mass	No results	No results					8972746.289558966	4248324.3179966835	10954747.045929153	3807422.702907725	2855699.2231253376	3073045.5418295255	2638789.502293257	3060996.7910058866	6085924.2247619415	2573217.9438684676	4474383.028440684	3696452.7697096867	4014512.378586476	3732755.846598767	3929673.42944136
Com_4953_pos	HPK	C17 H28 N6 O4	380.21647	6.486	381.22375	Full match	No results	No results					2195974.2963766125	4468675.22064544	2646485.3918093853	4177106.4921080587	8581515.865590708	7838854.963554025	3995619.6936111506	3591652.5113450876	3860252.0364643317	4712001.474078746	3039385.729678974	2214989.7533683493	4482744.993890528	4025846.2757594422	4534795.364891425
Com_5014_pos	SPB 16:1;2O	C16 H33 N O2	271.25056	7.47	294.23986	No results	Full match	No results					1748827.0401562254	4046328.207951643	2074866.8473130898	2935659.7168337675	1589900.8934185125	2238881.9655614547	2795207.4953139015	4408188.467467596	4825237.2364216335	3345457.590284619	3806849.5460638315	2608859.599020793	3321002.617896551	2562271.667322031	2836048.9154491704
Com_5180_pos	2-chloro-3-(ethylthio)-1,4-dihydronaphthalene-1,4-dione	C12 H9 Cl O2 S	252.00067	1.308	253.00793	Full match	No results	No results					222950.4168954461	1040349.3631244656	240560.80404067578	1451086.3148172142	2820645.9722848055	2524456.529965572	856855.8940920553	3892577.922435035	1361982.1787713896	298966.47875497106	1045426.1390694603	2664864.4749424127	1750251.0949041925	1549483.8825691661	1643756.6483940668
Com_5200_pos	Normorphine	C16 H17 N O3	271.11785	6.272	272.12513	Invalid mass	No results	No results	Alkaloids and derivatives	Morphinans	Not available	Morphinans	5312778.14131269	3470023.686323334	5508940.735211063	2927869.245416443	2977451.5830770195	3088563.9368972573	2470134.0518565164	2441363.897090608	3989071.165422219	2798676.4504551813	3256893.07257259	2579200.1376777473	3065755.5506787803	3379826.988321387	3393837.632396443
Com_5225_pos	L-Alanyl-L-proline	C8 H14 N2 O3	186.1001	1.536	187.10738	Full match	No results	No results	Organic acids and derivatives	Carboxylic acids and derivatives	Amino acids, peptides, and analogues	Dipeptides	639180.6870354352	683547.3044672916	732050.1653719109	983936.1436488748	1950864.0710923558	2457165.364136612	1178501.6341253957	662908.9848690095	817544.85764713	1316007.4885468862	1151349.2717306744	934017.2714019545	1305698.3995403612	1233649.2224952483	1265242.5740851748
Com_5249_pos	Estriol	C18 H24 O3	283.21384	7.484	306.20316	Invalid mass	No results	No results	Lipids and lipid-like molecules	Steroids and steroid derivatives	Estrane steroids	Estrogens and derivatives	444296.18020136794	1558855.2770022643	455334.0370939545	886102.1043719068	2395893.8958384	1992380.5632598633	505642.2810165365	883592.0601133879	309975.2047877847	440542.6404514482	380933.88172425237	461216.4535773993	941575.6259640832	1025571.4553930381	1089113.1869606993
Com_5306_pos	N1-[3,5-di(trifluoromethyl)phenyl]-2-cyclopentyl-2-phenylacetamide	C21 H19 F6 N O	393.15645	6.385	416.14563	Invalid mass	No results	No results					2191652.108275833	2182072.2692017998	2297759.6253816113	1811740.8616856118	3641680.577295848	2932101.7128222072	1592479.8306594992	1407603.4223737507	1627831.7455064382	1238757.9043377254	1993822.98122492	1623236.3786473603	1839199.6067186682	2012376.6625868038	1646181.0265632938
Com_5353_pos	Spiculisporic Acid	C17 H28 O6	328.1877	5.164	329.19498	No results	No results	Full match	Organic acids and derivatives	Carboxylic acids and derivatives	Tricarboxylic acids and derivatives	Tricarboxylic acids and derivatives	208744.79354868195	3410854.281264454	203263.2069295545	3569244.0170046515	4775310.446230573	4601867.769594843	2505079.3014830104	2313046.3114709468	1347263.7019297956	2607581.0003287173	3683121.90289166	1984524.686964081	2990414.4824514906	2931658.198036172	2880476.0454239612
Com_5515_pos	Sphingosine (d18:1)	C18 H37 N O2	337.23573	7.075	338.24301	Invalid mass	No results	No results					364953.69114517357	1607504.8792192861	361944.4732063427	1834497.7574448949	1580629.3434459756	1921093.9049886172	187386.54551117733	1807974.9517995513	335418.5666719843	376783.47700552334	213290.52792002243	219136.2595370554	781955.9234273607	914337.532873672	885998.2992654272
Com_5523_pos	N1-pyrazin-2-yl-4-chlorobenzamide	C11 H8 Cl N3 O	233.03581	5.109	234.04311	Full match	No results	No results					205450.98105521261	732504.3708192685	216671.91684489723	1030950.0965057828	2074465.900930921	2236536.2329666414	2032255.151495405	1108282.580246761	519726.98126046266	1901617.8923819151	1529503.4389044496	1237503.1056906504	1540169.346703484	1435229.173726999	1737865.3788886648
Com_5532_pos	11-dehydro Thromboxane B2	C20 H32 O6	368.21674	7.283	369.22401	Invalid mass	No results	No results	Lipids and lipid-like molecules	Fatty Acyls	Eicosanoids	Thromboxanes	825480.7708718735	1925474.623642837	922665.341475393	1496438.3682373469	2385096.1167494515	2270532.658252365	1474185.5273783028	1117507.0571661405	1531477.149892669	1748259.4620427503	1523125.5463556382	1170578.6073092471	1762738.2188247582	1642161.760708153	1585088.794225247
Com_5537_pos	2-(cyclopropylimino)-3-(2-thienylmethyl)-1,3-thiazolan-4-one	C11 H12 N2 O S2	252.03672	6.204	253.04399	Invalid mass	No results	No results					5090835.594329163	1909611.6282139446	6380406.588268081	1682816.1638043565	1012783.6301703891	1005773.0205176576	942624.3497172219	1246391.4379655344	2890116.4402163704	1386994.5732790877	1773054.2239665221	1464502.1474411748	1550901.8662251509	1471498.897571777	1496171.4495652658
Com_5545_pos	1-benzyl-3-butyl-4-hydroxy-6-phenylpyridin-2(1H)-one	C22 H23 N O2	355.15373	6.381	356.16101	Invalid mass	No results	No results					5950116.7461913545	2828381.293628854	6617281.551897149	2289825.0850802953	1611014.8997585084	1831069.4324294901	1896297.997357011	1868060.5879197149	3964028.11426443	1748100.1561324215	2691132.48216584	2410257.0510124722	2349343.6633161507	2432988.695532779	2339102.13669616
Com_5565_pos	N1-[2-oxo-6-(1H-pyrrol-1-yl)-2H-chromen-3-yl]acetamide	C15 H12 N2 O3	268.08405	6.373	269.09133	Full match	No results	No results					412828.44620981836	1825186.1951444985	442873.16599427967	829258.1179748232	2668558.5482276957	2195859.6755814278	342303.20850126015	1001169.8797654391	302695.66347552993	442564.7308803642	275320.22901106713	254642.92327486273	869373.2912332248	970779.4680373562	871503.1677464112
Com_5605_pos	5-(2,2-diethoxyethyl)-4-methyl-4H-1,2,4-triazole-3-thiol	C9 H17 N3 O2 S	231.10444	6.253	232.11172	Full match	No results	No results					4385267.881847308	2983566.577093658	3208637.820643353	2355592.4330476127	2052384.585334543	2131267.384235289	2110606.568296434	2139172.6713607428	4406224.110040857	2512417.891793659	2607195.0931685856	2491025.7568754163	3000552.911826074	2882406.314944894	2964375.403083266
Com_5641_pos	Astragaloside A	C41 H68 O14	806.43033	6.049	807.43761	Invalid mass	No results	No results	Lipids and lipid-like molecules	Steroids and steroid derivatives	Steroidal glycosides	Cucurbitacin glycosides	808830.6642374278	799574.5061981323	675342.3086795643	2225583.09383174	1400369.0423193686	1202559.4355415239	408112.48350274254	2012865.2403634333	495194.34548615455	436759.0935435197	1531976.343801564	1227851.6035793195	1082629.6446069286	1038555.4844234007	928700.7433416762
Com_5716_pos	2-Isobutyl-3-methoxypyrazine	C9 H14 N2 O	166.11035	6.042	167.11763	Full match	No results	No results					11823111.404037587	6340160.319391917	12436364.756516334	5142930.887024785	4021416.111512725	4065971.8041957603	3928663.1201952104	4271404.851546694	8378834.248068242	4788321.876038585	5464981.607427597	5097278.509726435	5586569.380681785	5362619.759193381	5520951.73014567
Com_5727_pos	L-Methionine Methyl Ester	C6 H13 N O2 S	163.06672	4.889	164.0739	No results	No results	Full match					173607.84496472796	1033823.0292224105	179903.9659507345	1784335.0671017237	2637113.917222423	2479456.2417128235	652308.23981832	1275508.8301098838	123381.99998349354	233196.63335748453	202359.2541107168	173332.1423603933	899662.1948192541	920451.0152063982	916714.1688640186
Com_5745_pos	DKK	C16 H31 N5 O6	778.44709	5.533	390.23082	Invalid mass	No results	No results					129727.08670383842	1775893.527146593	128107.79248658616	533056.7330239058	1967591.6258757242	1894933.0368105925	244386.27158705957	1425689.3146630316	1133358.1567740256	297962.08229218045	420456.10563560965	237998.04124157256	679017.777015065	787655.2342869083	578849.3604264588
Com_5799_pos	1-(4-methyl-2-morpholino-1,3-thiazol-5-yl)ethan-1-one	C10 H14 N2 O2 S	226.07375	6.309	227.08102	Invalid mass	No results	No results					554360.0804576471	2561703.293426129	535799.44115672	2071511.9430443964	3449787.595536635	3929836.4183303583	553208.0268958602	2548569.487836028	945886.8779540873	1419602.297173434	512037.32707249204	339314.92257611	1570692.685149651	1663636.687797292	1679029.607879789
Com_5802_pos	7-{[(2E)-3,7-dimethylocta-2,6-dien-1-yl]oxy}-2H-chromen-2-one	C19 H22 O3	320.13798	7.052	321.14523	Invalid mass	No results	No results					11261828.020703332	2087551.641465986	10851173.691121973	1768127.7233683208	1432702.773789958	248187.47901962028	2370410.563213397	1087573.3104066702	570221.8432114943	2001005.6546686369	2360834.846072422	1979134.0293071338	2090290.8257181586	2097156.03481538	2221704.5430769636
Com_5824_pos	LysoPC 10:0	C18 H38 N O7 P	411.23682	5.122	450.20023	No results	No results	Full match	Lipids and lipid-like molecules	Glycerophospholipids	Glycerophosphocholines	Phosphocholines	216884.7309177715	445534.6477056496	225225.45864458042	627943.595636158	2332463.6947037736	2342151.6095230635	1001237.945002582	379203.71304565767	524874.1332462344	591150.4675139806	540138.0683145701	1065634.0985850675	1172425.9435355803	1073365.4929781745	890627.3034341373
Com_5861_pos	9-Aminoacridine, monohydrochloride, monohydrate	C13 H10 N2	194.08422	5.835	195.0915	Full match	No results	Full match					245705.00016095763	1857243.3948961338	232558.31795730375	1457284.5452273139	1827678.8487646054	1929417.1261390755	441441.84046312986	1931498.8052459229	518296.54473623657	470376.98323930654	501414.390703678	502760.50680865214	1072796.4553888522	1023024.464043119	1130546.0528389115
Com_5873_pos	16-Heptadecyne-1,2,4-triol	C17 H32 O3	301.26085	7.095	302.26813	Invalid mass	No results	No results	Lipids and lipid-like molecules	Fatty Acyls	Fatty alcohols	Long-chain fatty alcohols	377139.18531179614	1601906.0703616522	458575.16397757054	2025409.7335175602	1281773.8273621695	2046286.2068189012	1230476.7029427353	2418103.5804453148	764426.6151216865	865967.0242652879	1228483.9923744348	1341587.422923118	1494797.977925391	1633082.2935416072	1428506.2885340701
Com_5920_pos	SPB 17:1;2O	C17 H35 N O2	285.26616	7.306	286.27342	No results	Full match	No results					291347.75963964546	1135448.3629369864	331398.94829023344	1952289.9061839285	835854.865985149	679489.5128460312	604228.1851024531	1811878.0048860426	762710.3383926337	835672.1999889787	717748.1166053755	1421346.5363874086	972441.829858185	1121484.151661016	1121548.6034258555
Com_5939_pos	Oleoyl-L-alpha-lysophosphatidic acid	C21 H40 Na O7 P	458.23866	5.413	481.22806	No results	No results	Full match	Lipids and lipid-like molecules	Glycerophospholipids	Glycerophosphates	1-acylglycerol-3-phosphates	560219.0067388825	19189714.129484948	616131.3636162595	17939154.384356182	7609077.169270329	8468619.82145179	8594309.732634151	13804136.247058546	14344672.24382944	10289542.544876516	17299004.815697145	19283362.5845673	10128254.888948007	11131838.08778824	10454027.73409683
Com_5941_pos	ethyl 2-[(4-ethoxyanilino)carbothioyl]-3-(propylamino)-2-butenoate	C18 H26 N2 O3 S	328.1879	6.404	351.17727	Invalid mass	No results	No match					3912717.8524086038	2337688.3212992037	6838615.647784285	1518922.361960049	1371931.8730458205	1442955.2984086813	1531900.8941546173	1365248.9622766993	2961257.653966793	2255861.288955422	2049626.0839520018	1456166.982342565	2007223.8435564039	1966931.4795222534	1927448.467318679
Com_6035_pos	morphine-d3	C17 H16 [2]H3 N O3	288.15055	7.477	289.15783	Invalid mass	No results	No results					5865997.627046484	2498427.699392921	5664095.109132138	1730033.9657362585	1508926.1868650664	1728415.7770563436	1831971.6647703375	1127428.3978806743	4138803.2261876385	1208985.8805781542	2261039.863017359	2063856.8565128401	2209313.7210096386	2439755.458070749	2571796.374914652
Com_6130_pos	Morphine D3	C17 H16 [2]H3 N O3	288.1544	5.798	289.16182	Full match	No results	No results					6203093.062415804	912895.7624377395	5813241.200946923	398772.13941597583	411554.0274655937	364972.20115219516	373211.382111485	385116.1778872811	2372507.5907957125	981000.0930523013	565983.7895660261	94096.71245006044	567409.160154851	330756.4571274197	488221.6663490873
Com_6133_pos	KQH	C17 H29 N7 O5	822.43515	5.166	412.22485	Invalid mass	No results	No results					74869.22579511478	76510.13025999849	71200.51213161067	1610235.7330709894	126379.10762463468	351557.74184797343	1498283.80634058	1364834.5882797914	1793992.4907800972	1401266.5934050921	1629678.1529624304	3860466.0582683804	957359.5267441033	1413730.3232451722	839378.4534400569
Com_6141_pos	2-{[(4,5-dimethoxy-2-nitrophenethyl)imino]methyl}phenol	C17 H18 N2 O5	330.12153	7.425	331.12881	Full match	No results	No results					7642892.44347648	2160362.9200054365	8444099.232846642	1138207.5151201852	2197111.944041241	1208451.131903941	526414.8706301204	712231.7128453419	4457987.853143321	2126398.85103598	2593362.836293008	1871323.5679538974	1943550.5611167804	2020705.5723674938	2323394.4642076897
Com_6143_pos	Pyridoxine	C8 H11 N O3	169.07338	5.694	170.08082	No results	No results	Full match	Organoheterocyclic compounds	Pyridines and derivatives	Pyridoxines	Pyridoxines	1305220.14069589	302070.56075987354	1421140.273098324	1930721.1433098377	905177.696120312	703388.8182950873	678432.7987428765	1811190.2867376194	599288.7892665175	2201013.7800491615	501792.10162831604	510105.7302465514	1298235.9491087778	1193106.8543326189	1467436.9810498976
Com_6195_pos	2-Isopropylmalate	C7 H12 O5	176.06814	5.56	215.0313	No results	No results	Full match	Lipids and lipid-like molecules	Fatty Acyls	Fatty acids and conjugates	Hydroxy fatty acids	5485483.04232747	1318502.8325104325	6736676.085496876	506955.4251941481	566698.8796279039	514942.82892712083	477315.74990925484	465589.85749210295	3220995.374125815	969485.007861486	735831.2057868412	456138.1074053153	684330.3066692833	466696.7828986401	849287.869221481
Com_6210_pos	4-(1-adamantyl)-2-methyl-1,3-thiazole	C14 H19 N S	233.12	5.847	234.12728	Invalid mass	No results	No results					4544051.855040505	2270472.0746634477	5411965.63312767	1630680.0340661441	1228514.810968902	1237330.0068976283	945907.6383465622	1394073.8262689365	2766678.9114788063	1083355.4963765908	1816848.0783727537	1531507.533552434	1642207.0151693372	1830678.1103822154	1596972.3502930931
Com_6264_pos	2-(4-aminophenoxy)isophthalonitrile	C14 H9 N3 O	252.10269	6.425	253.10997	Invalid mass	No results	No results					22623635.448205132	7147752.07204557	24926686.581559654	5916866.844320363	4371222.32141244	4771861.935716352	4171126.9934064145	4478476.896309604	3932988.3615355142	8270902.100210192	6794003.788831266	1857252.0153517418	5946355.400420475	5763664.921403476	5676775.753559076
Com_6333_pos	PC O-12:0	C20 H42 N O7 P	439.26879	7.676	440.27623	No results	Full match	No results					358767.63584372954	176524.95858697974	378286.5146467395	149791.40949385523	1679848.0143194615	125317.55402855622	115294.57001899507	107856.80480822701	234526.5544124667	344528.19848957704	145932.99270062416	143831.26604289634	256731.57488817067	149967.96668354468	160209.4446332963
Com_6370_pos	ethyl 2,3-dioxo-1,2,3,4-tetrahydroquinoline-4-carboxylate	C12 H11 N O4	255.05272	4.673	256.06	Invalid mass	No results	No results					206405.18554976713	96011.2598753791	216797.6512850454	85839.02854918463	70514.80238524273	70034.67802666684	2010047.300290495	70063.71490372927	137675.9086962511	277206.1824684229	85818.3028167612	78504.64336645372	137704.03088712998	92745.44536162305	179158.38355485085
Com_6458_pos	L-Ornithine	C5 H12 N2 O2	132.08985	1.213	133.09713	No results	No results	Full match	Organic acids and derivatives	Carboxylic acids and derivatives	Amino acids, peptides, and analogues	L-alpha-amino acids	1269417.3556433541	1431793.7709193304	2606039.611919411	1267881.8116886998	1709825.9122314856	794434.8275715102	1182909.1712036224	860478.5717470908	1448688.3069840032	1111972.46731934	1188470.6859848776	2620247.2838313873	1705320.693051533	1804821.7895937723	1870818.3829128568
Com_6466_pos	ethyl 2-cyano-3-[(2-oxoazepan-3-yl)amino]acrylate	C12 H17 N3 O3	289.08083	4.972	290.0881	Invalid mass	No results	No results					310766.57776742795	803900.7923339495	297823.3247106774	984893.8780503423	2356526.325801495	3543658.085756935	225858.1098632876	200632.6332231166	234474.91766305914	391749.46346236946	717421.9544922798	242097.623647127	1118915.5202403262	1149184.7172738318	1037219.3084307039
Com_6467_pos	4-acetyl-4-(ethoxycarbonyl)heptanedioic acid	C12 H18 O7	274.10433	9.173	275.1116	Full match	No results	No results					115147853.40089649	56920507.666288435	126907330.10134283	48312276.87908854	36732691.00639669	39105888.797791004	38282762.34289579	41133784.82923334	87714425.49397534	63434506.30193963	53308716.80878626	48394970.56280353	49434415.04315232	51067306.73385081	51591641.21917641
Com_6509_pos	4-[3,5-di(tert-butyl)-1H-pyrazol-1-yl]benzoic acid	C18 H24 N2 O2	300.18292	6.032	301.19018	Full match	No results	No results					359292.10150172573	792051.1292624747	372440.8214311115	1597340.2466239631	1819668.5867785362	1183860.5176073115	823678.0999251264	1611173.0430380122	245277.58201908384	1522100.298241222	670222.8470184604	699899.0884869093	1297617.6365107663	1076538.1142596812	1096265.929553335
Com_6534_pos	5-Methyl-2'-deoxycytidine	C10 H15 N3 O4	241.10726	6.422	242.11452	No results	No results	Full match	Nucleosides, nucleotides, and analogues	Pyrimidine nucleosides	Pyrimidine 2'-deoxyribonucleosides	Pyrimidine 2'-deoxyribonucleosides	4437670.530324306	2975221.6288160025	4185608.9612044436	3200228.5498297587	574012.2846977459	2293120.3616134063	1622941.9786207082	2076529.870338682	3734874.7281541713	2061572.2133158548	2850618.492563572	2921142.867213339	2296768.692598509	2637842.765550831	2645313.9787515244
Com_6548_pos	6-Methoxy-2-naphthoic acid	C12 H10 O3	202.06247	6.201	225.05173	No results	No results	Full match	Benzenoids	Naphthalenes	Naphthalenecarboxylic acids and derivatives	Naphthalenecarboxylic acids	634137.7553750483	1681534.5042085743	694684.7439305605	985027.5614216872	915517.229066198	798139.7394805729	612612.8660967737	1567169.4530982138	751515.8011424049	956945.8651670336	1319577.8584086196	544203.726016684	876989.3860597955	935938.7393018481	945079.0240486342
Com_6608_pos	L-Ergothioneine	C9 H15 N3 O2 S	229.08889	6.483	230.09592	Full match	No results	Full match	Organic acids and derivatives	Carboxylic acids and derivatives	Amino acids, peptides, and analogues	Histidine and derivatives	2373891.8186770785	3286423.195398332	2419351.2290303325	1988924.1797942913	1937343.9840370566	2704437.2581851357	2073494.5527907698	3461983.231010134	2131870.023437915	4423091.624007649	2636823.0340248165	2751368.609096489	1864993.1187388827	1836413.7482862016	2147596.1781920064
Com_6614_pos	Artesunate	C19 H28 O8	401.19569	7.149	402.20295	Invalid mass	No results	No results					13451093.148136763	5133360.33935237	15206026.891930535	6228044.798836476	3108755.7639460284	3485887.95647269	3390383.7914917762	2274038.703083886	8301636.900433621	2795574.1288166856	5591024.408789426	4265345.31855795	4874184.704363712	4323711.7178735705	4945941.467990391
Com_6641_pos	N-(1-benzothiophen-2-yl)-N'-(2-methylphenyl)urea	C16 H14 N2 O S	304.07046	6.457	305.07774	Invalid mass	No results	No results					10739218.055101536	4806635.827488473	11168730.645959545	3440511.665228584	2686209.549340799	3410378.4465004327	2928418.10934435	3249197.612554965	6854558.4287106	3708952.8751315973	4455369.009565305	3838949.0203452157	4170482.4492318938	3516741.0619698893	4150055.857261926
Com_6773_pos	10-Nitrolinoleate	C18 H31 N O4	307.21174	7.974	308.21901	Invalid mass	No results	No results	Lipids and lipid-like molecules	Fatty Acyls	Lineolic acids and derivatives	Lineolic acids and derivatives	907475.6783322698	1511028.8135958342	1005714.6689914097	3249883.816109109	8585378.27514128	7886441.765073946	2033098.6836951158	2492668.7462935927	2757386.928943884	2527121.639664193	2004383.4226528136	2692081.8115380905	3603601.694871064	3792962.8271248927	4700087.191984674
Com_6778_pos	(3S,9aS)-3-benzyl-octahydro-1H-pyrido[1,2-a]pyrazin-1-one	C15 H20 N2 O	266.1373	4.754	267.14457	Invalid mass	No results	No results					396033.4985833372	54943.909170846615	464220.54236299515	1754930.3620059055	466381.64912364737	747116.8884625183	1761659.8060438223	355041.60299847793	540562.1798233486	2065430.0214986785	892114.3079885815	403989.0947762288	1339267.8030963037	1302204.1580509304	1268303.325534725
Com_6809_pos	Desmethyldoxepin	C18 H19 N O	283.15425	7.157	266.15092	Invalid mass	No results	No results	Organoheterocyclic compounds	Benzoxepines	Dibenzoxepines	Dibenzoxepines	10718857.315317018	3425183.0557967555	9833322.888585709	4251729.3340040315	2267317.204148303	2559656.5406059907	3665264.232228958	2126385.418311039	7260210.321332313	2724231.0503321416	3845945.228927679	4195414.266823781	4452605.222234913	3170237.647502042	4515027.259369502
Com_6821_pos	Gly-Val	C7 H14 N2 O3	174.10026	3.376	175.10753	No results	Full match	Full match	Organic acids and derivatives	Carboxylic acids and derivatives	Amino acids, peptides, and analogues	Dipeptides	1364974.5573810833	1651260.4627991635	898182.8433584102	2580170.0434855013	3739326.879477303	3631769.8903886937	3590325.902753988	2151780.221346131	1791167.2644135382	2796000.548526381	3692033.646514074	3395797.820251941	2710941.8562208028	2826092.2750823963	2634098.3205956416
Com_6903_pos	N1-piperidinocarbonyl-4-methylbenzene-1-sulfonamide	C13 H18 N2 O3 S	282.09902	6.256	283.10622	Invalid mass	No results	No results					702093.2818136378	1232801.5273980855	336365.1735773026	1132247.1185842776	1799505.7974789871	2376568.861567393	1342869.9066759439	1348602.8995496237	430005.9157873675	687988.8053701648	630503.0484863867	704215.929533763	1436314.089518725	1213640.176466185	1157275.2666363437
Com_6926_pos	2-(3,5-dimethyl-1H-pyrazol-4-yl)-5-methoxybenzoic acid	C13 H14 N2 O3	246.0976	5.397	247.10487	Invalid mass	No results	No results					4429416.930521808	359039.26252780436	4858272.617013207	468678.0532503725	516608.33406850055	526814.2182188962	507922.3860731344	404370.3917509539	1180082.5143397935	643986.9323983366	514594.9069182185	447938.1166958171	513376.2930547587	497884.1130998251	511762.7574977006
Com_6997_pos	Thromboxane B2	C20 H34 O6	408.18929	7.842	409.19662	Invalid mass	No results	No results	Lipids and lipid-like molecules	Fatty Acyls	Eicosanoids	Thromboxanes	742237.5893492036	1790421.0190453155	808574.2202240716	1576374.1786780609	1179223.1898534985	1206012.1934516393	483267.9614957082	1219744.0471960476	480254.55551104853	839240.9325261931	371393.9628834941	270042.3432996114	902929.0820944537	1000284.5607653924	1071690.037985972
Com_7186_pos	bicyclo[2.2.2]oct-2-en-1-yl 4-methylbenzene-1-sulfonate	C15 H18 O3 S	278.09191	6.3	279.09973	Invalid mass	No results	No results					4531739.244247858	2026949.1123598402	5662575.611245625	1658724.10418574	1157353.594227562	1303383.262664443	890538.2335686103	478963.16926491755	2809241.9654703853	1720912.5676956237	1935038.2968428663	2036416.8603176868	1799482.2789580752	1805324.142341995	1781522.1299333568
Com_7221_pos	3,4-dihydroxy-4-(4-methoxyphenyl)-1,2,3,4-tetrahydroquinolin-2-one	C16 H15 N O4	303.10844	6.242	304.11592	Invalid mass	No results	No results					248247.90213547714	145303.54406570864	258841.46307198043	349267.2083453891	974983.8362807629	1101077.6076588035	246172.0380599952	170990.47830194896	164073.65436608234	283361.5783319058	128270.87633187819	157640.9113557529	329563.46323662845	303960.94045652234	419332.05683616496
Com_7448_pos	Dioctyldimethylammonium chloride	C18 H39 N	269.30778	11.221	270.31506	Full match	No results	No results					2028407.0553787118	1019558.5883422559	2209180.926946014	898217.5130993089	665344.4611648578	619260.5580553437	654880.3107742874	752350.483110711	2444476.6577994158	1818641.9147740686	1044831.2328831102	817487.5588947566	846642.7364676604	890601.117840989	898470.5007512532
Com_7488_pos	(2E)-3-phenyl-N-(2-phenylethyl)prop-2-enamide	C17 H17 N O	289.09208	5.892	290.09933	Invalid mass	No results	No results					623389.9771253945	1560558.4342477554	592837.10732694	2543657.9751324523	3387646.9698565793	3057023.7184940367	1710283.8748488007	2679528.3757862085	704174.190836653	3215466.629431632	2159415.0372914867	1420585.734012404	2523504.838876404	2599884.0659189383	2551379.7224519276
Com_7508_pos	DRH	C16 H26 N8 O6	852.40652	5.276	427.21054	Invalid mass	No results	No results					222913.19243250877	1091404.2891292293	206057.60975517402	894470.3570029341	741585.4881889978	679869.7779593446	1196936.0627895142	470726.714067852	370462.6692943936	608826.3853976568	1055801.4480751818	1110180.6380116928	1265157.701276425	1234210.461071082	1096502.6443015283
Com_7511_pos	1-(2-furyl)pentane-1,4-dione	C9 H10 O3	188.0471	6.044	189.05439	Invalid mass	No results	No results					3165426.4142124024	1823579.1722589969	4059136.8370629023	1552678.6132824102	1300844.5839926468	1119694.2847537163	965247.1064752659	1297480.0050707213	2518463.994746633	1096991.9080566387	1743233.4605237974	1256778.2233527037	1320112.1205962645	1393431.610260516	1499765.777208958
Com_7516_pos	4-oxo-5-phenylpentanoic acid	C11 H12 O3	174.06723	6.487	175.07515	Invalid mass	No results	No results					5172684.993676368	3349627.321262142	5676989.81636583	2498391.688617277	2309535.3057222115	2337460.364622764	1892232.1168749393	2725584.638730053	3922919.8768983	4383258.557916998	3258285.7261143015	2317803.4334683046	2533612.6851432608	2629660.222184502	2945440.69761937
Com_7536_pos	2-[1-(4-isobutylphenyl)ethyl]-5-(3-nitrophenyl)-1,3,4-oxadiazole	C20 H21 N3 O3	329.17714	7.408	352.1664	Invalid mass	No results	No results					6643929.434547228	1676440.7169390786	7700190.4978442	1539842.3728842705	1160371.6196735243	1339958.0686877498	1720391.9636253817	715443.5866447702	4323704.4650304625	1030882.0861730935	2192354.106502758	2363462.795467747	2395307.3051267867	2454467.5986565035	2602438.5793758184
Com_7541_pos	o-Veratraldehyde	C9 H10 O3	166.06283	6.908	167.07013	No results	No results	Full match	Benzenoids	Benzene and substituted derivatives	Methoxybenzenes	Dimethoxybenzenes	4410904.4827980865	2692729.539615527	4543145.497510722	2334603.6170956497	1466679.612870378	1643304.511637609	1458576.6941765253	2738864.2376645277	3688604.469954772	2411956.338136836	2125147.1123462846	2062632.6389103835	2063798.2400664	1855442.30728277	2117907.5605777064
Com_7659_pos	AMK	C14 H28 N4 O4 S	660.35788	5.103	331.18622	Invalid mass	No results	No results					323075.79228833	515198.9504728202	335500.3055641017	994599.455324458	1561066.9399930742	1307736.0663932208	1484380.2335381145	951854.8094966877	344453.57269912434	783185.7807842644	1000224.3530340049	695923.3729201467	1116085.9854834655	1039320.0058131455	894680.7250260097
Com_7672_pos	1,6-Hexanediol diacrylate	C12 H18 O4	226.11871	6.872	227.12581	Invalid mass	No results	No results					3253454.640762395	1196464.7836486155	3918036.5297501204	469418.54019129125	671816.3120912763	238167.42259787396	700969.2896950527	938675.4320665735	1307998.8006793268	2634402.8695578827	1653471.0929903558	787872.7996518363	938607.6689660742	886544.5186855827	1194328.2375570864
Com_7707_pos	Epigallocatechin	C15 H14 O7	612.15111	2.36	307.08283	No results	Invalid mass	No match	Phenylpropanoids and polyketides	Flavonoids	Flavans	Epigallocatechins	266973.96980612347	279221.1686355046	277398.622665561	99464.55855361513	400584.4319487819	81035.75949752532	2583878.70839615	190857.06674574266	1222360.3355178945	532454.6677641994	2004795.639372097	1035174.3126854153	686095.1550175818	815105.8875095696	794896.0584323312
Com_7773_pos	Choline Glycerophosphate	C8 H20 N O6 P	257.10255	5.961	258.10982	No results	No results	Full match	Lipids and lipid-like molecules	Glycerophospholipids	Glycerophosphocholines	Glycerophosphocholines	5055838.3260874925	2453376.5505029648	5760554.465732209	1478043.0764208022	958272.0672829889	1097626.8094763928	899479.8585461793	1192492.4562709879	3215026.260018409	1684271.1514658818	1596011.64350539	1271561.0611246692	1377310.2279804726	1446578.8057803484	1713158.896173228
Com_7774_pos	4-Hydroxyretinoic Acid	C20 H28 O3	316.20275	6.828	339.19233	No results	No results	Full match	Lipids and lipid-like molecules	Prenol lipids	Retinoids	Retinoids	1579422.3059736378	1176699.5203146555	1016292.6379086798	1275567.8421617893	1058695.8937937035	707539.4062653868	1260527.0810947728	1098020.5937407715	2222711.4867183873	1180789.3785667405	2206958.278260656	1356998.1993448692	1421642.782351853	1332196.8905727384	1381031.527096422
Com_7797_pos	NPK	C15 H27 N5 O5	357.20015	5.341	358.20743	Full match	No results	No results					238505.2476984874	581923.7582558779	228195.00527175373	1534735.25740971	1142945.9259168566	1054406.845801093	920619.7802751639	870274.7425499692	930636.3211709398	1598860.739336032	1199171.238763131	1432134.785126636	1108135.6981825326	923128.2963800075	1493191.054334389
Com_7885_pos	L-Tryptophan	C11 H12 N2 O2	204.08895	6.048	431.16632	No results	No results	Full match	Organoheterocyclic compounds	Indoles and derivatives	Indolyl carboxylic acids and derivatives	Indolyl carboxylic acids and derivatives	246016.7430577721	926425.6701316558	254461.50626285025	611151.9200878303	84205.54774780106	753361.1942543186	101457.56186421073	147370.26815135693	722323.1872940023	293197.2379689405	136173.3693510891	108515.06204941445	481135.4039442436	447758.18098017905	597659.9687681475
Com_7887_pos	2-morpholino-1-phenyl-1-ethanol	C12 H17 N O2	189.11855	6.289	190.12599	Invalid mass	No results	No results					3337957.6225300515	234993.95467383237	2442586.2230398743	214555.79120869847	103121.07635899259	225266.1886022626	126796.3369238872	213662.64008559586	420900.4616423731	369105.67769705644	439689.6668329392	557290.3385249149	401002.3170494939	387562.9336632137	452937.75868432206
Com_7926_pos	3-(4-hydroxy-3-methoxyphenyl)propanoic acid	C10 H12 O4	218.05513	5.67	219.06236	Invalid mass	No results	No results					3994656.6815340156	622898.7488778579	4889982.730415809	622865.6701477127	816209.9606264157	750211.5752215633	766723.3807408033	549798.8324313825	2023745.5084065716	1041871.4819235601	791994.6395237935	782970.7195194175	790851.3764830951	738543.3557786756	744799.4233601644
Com_8024_pos	GNK	C12 H23 N5 O5	634.35141	4.999	318.18298	Invalid mass	No results	No results					331467.58891173126	1537371.608720754	317662.15039187117	2314512.4489454585	546976.5426104137	517731.0253706023	743300.5379644883	1809915.975107487	1802556.6638163747	862463.0315598414	1550725.1642255988	1449422.2707095032	1214594.2225884285	1092883.4899386903	1232325.6278212448
Com_8295_pos	4-(2,3-dihydro-1,4-benzodioxin-6-yl)butanoic acid	C12 H14 O4	244.06837	6.325	245.07564	Invalid mass	No results	No match					3139631.9726204704	1359446.2074549398	4538992.979451186	1257964.1973720884	913170.5143373385	927159.8081991345	738365.9220874115	984912.4800053989	2250857.5205358947	937648.040784648	1407647.7619101622	1093660.786020913	1160556.4979826952	1271053.8537397955	1272787.3063278736
Com_8302_pos	Nonadecanoic acid	C19 H38 O2	298.28676	10.826	299.29404	No results	No results	Full match	Lipids and lipid-like molecules	Fatty Acyls	Fatty acids and conjugates	Long-chain fatty acids	1774307.0082878682	479992.0224962403	1733507.577564307	733560.674251488	176589.20739277103	183047.27488252806	385471.357267468	715372.9468091853	1595589.7742659403	803101.5113634573	768200.4979144688	1621220.0264422542	254185.45809246477	235068.54428405716	220153.54875642085
Com_8381_pos	2-(Dimethylamino)Guanosine	C12 H17 N5 O5	311.1221	5.272	312.12938	No results	No results	Full match					223241.12082669878	1480965.547536255	206360.74184143715	1480958.6070961074	3040732.055562204	2833771.9938687077	1821146.2153047614	1368052.620770146	330909.99006462714	3555083.342019709	1396837.6188353458	683652.0165477314	1681914.610694475	1977102.3216671401	2003267.0290928476
Com_8382_pos	4-{3-[(3,4-dihydroxyphenyl)methyl]-2-methylbutyl}benzene-1,2-diol	C18 H22 O4	302.14862	6.29	303.15589	Invalid mass	No results	No results					7334335.264666253	3914507.0311591728	12679655.037942568	3611359.988223397	3991160.2887852406	3135886.9640136645	1236640.6308328502	2674118.12186483	5882743.6871970035	5235595.344749765	5398175.53899276	3530239.204510268	3427081.0945490897	3219751.61260984	4004683.001386864
Com_8420_pos	(11E,15Z)-9,10,13-trihydroxyoctadeca-11,15-dienoic acid	C18 H32 O5	350.2062	6.754	351.21345	Invalid mass	No results	No results					1458548.6178180587	3628111.954239715	2653727.9566975464	1983195.9897166132	4988073.604156971	3532543.7897078423	2371505.3037018566	1543324.6650428302	2646226.458509698	4290922.058790427	2734824.339903676	1380072.833376937	2772741.65744677	4579521.527354024	2786938.2946248497
Com_8439_pos	Lysopc 18:1	C26 H52 N O7 P	521.34669	9.555	522.35376	No results	No results	Full match	Lipids and lipid-like molecules	Glycerophospholipids	Glycerophosphocholines	Phosphocholines	820753.2136833023	358885.2700931792	813246.486301373	333697.64927351254	1200878.99656258	246690.12023314892	218626.94166933396	454638.0294943982	486152.0202285423	710926.6615060115	313958.9146048808	278845.73213768605	325919.1574943893	300525.99956665596	296363.0050603465
Com_8502_pos	1,7-bis(4-hydroxyphenyl)-5-methoxyheptan-3-one	C20 H24 O4	350.14866	7.101	351.15596	Invalid mass	No results	No results					5069576.10786856	2070863.293818069	5558854.636611342	1406329.2783289058	1310694.7198338076	1439710.7199020614	1265990.601427858	1135159.8986747607	2687165.4909896697	1969251.632363839	2465740.1124727153	1882219.4260110662	2186648.787742799	2028881.331541003	1993688.9182150564
Com_8562_pos	N1-[6-(2-fluorophenoxy)-3-pyridyl]-2-methylacrylamide	C15 H13 F N2 O2	272.10138	6.889	273.10866	Invalid mass	No results	No results					2038661.0224448547	1594950.1662161895	2456586.436557983	1120623.2868395215	722340.3417623395	830737.8689645033	568822.6856999554	2382055.523585503	1198974.742304943	682547.7178865505	1163307.7671563483	993427.8808543631	1046572.0451119202	1602468.2353049014	907283.9896733774
Com_8627_pos	PAF C-16	C26 H54 N O7 P	523.36264	10.159	524.37002	No results	No results	Full match					635477.1158514292	704743.529867144	746738.3855533224	644199.6126297568	213273.89042621772	217979.39138233924	293125.9723110602	1555005.902586908	1101017.9412696734	1090598.7133073006	424568.3556961687	700345.1724657783	411248.2346789132	336419.975724011	225125.06055730052
Com_8662_pos	(3-Methoxy-4-hydroxyphenyl)ethylene glycol sulfate	C9 H12 O7 S	264.03022	5.885	247.02714	No results	No results	Full match					1764230.5697272746	1272908.9056192625	1652455.9485848765	905770.797995476	425214.3891752445	379780.9345200298	258267.9704935459	694129.0713187683	1824492.2657647636	1036827.016387598	865421.954129675	619419.0821443034	731827.3465693286	714168.3290770854	887277.7495430647
Com_8663_pos	3-(3,4-dimethylphenyl)-3,4-dihydro-1,2,3-benzotriazin-4-one	C15 H13 N3 O	273.08431	1.412	274.09158	Invalid mass	No results	No results					648681.73961073	640293.9084559699	412321.3071441543	717424.8446823925	1121281.8107727608	1387367.4151398465	1251797.3562969922	543188.7216092646	891641.9954779699	907704.9030504323	771927.1994947505	1068491.1751046993	829235.775948726	869397.1253948911	907532.9886112128
Com_8693_pos	��-L-Glutamyl-L-glutamic acid	C10 H16 N2 O7	276.09535	1.501	277.10263	Full match	No results	Full match	Organic acids and derivatives	Carboxylic acids and derivatives	Amino acids, peptides, and analogues	Glutamic acid and derivatives	395731.22668073117	477451.3184115933	537803.9654810159	708638.2605999903	698895.4182171995	1025558.5075380985	889851.8666642142	1412218.2199333266	696226.6517454553	872679.812952901	948602.4851965192	1234857.7500357893	1123629.8708322574	1137972.6880953198	1256853.8977361114
Com_8712_pos	EPK	C16 H28 N4 O6	412.19529	5.097	413.2028	Invalid mass	No results	No results					173943.152916159	165327.83850096783	173466.49777534988	274937.9500496079	715651.7482498123	453545.89248716756	782130.6624825225	182654.9743999938	182887.6681772422	306888.3187872762	232503.05206210943	217901.72803067227	238706.14447743364	203075.01787983737	190853.541582072
Com_8822_pos	Hydrocortisone	C21 H30 O5	362.20832	6.226	363.21506	No results	No results	Full match	Lipids and lipid-like molecules	Steroids and steroid derivatives	Hydroxysteroids	21-hydroxysteroids	1142710.6431172912	1022792.3786730862	1251815.7825678904	655764.4876728278	1344044.2082925423	1381319.9437732555	301399.7320171289	647869.1984528146	701537.1521068381	837367.8418365777	737503.0497191461	574234.8818404465	862008.8281720141	962998.7703523897	819552.0067475964
Com_8984_pos	Lysopc 14:0	C22 H46 N O7 P	467.30043	8.515	468.30771	No results	No results	Full match	Lipids and lipid-like molecules	Glycerophospholipids	Glycerophosphocholines	1-acyl-sn-glycero-3-phosphocholines	539650.6280641013	272603.4350253619	621257.4696043787	203272.73521696043	950827.7862259544	189306.81824312627	171755.17132657178	173330.14021821023	330889.2898835181	448692.05337248417	232123.164862185	212233.70592379782	242043.17715065798	217860.21981438657	208829.4167021502
Com_9118_pos	Palmitoylethanolamide	C18 H37 N O2	299.28179	7.194	300.28907	No results	No results	Full match	Organic acids and derivatives	Carboximidic acids and derivatives	Carboximidic acids	Carboximidic acids	1391090.9569427536	1698823.133119137	1107669.6645657634	1928582.3361409204	1229029.0114826956	1715426.4804818234	1178951.2994572595	2322660.5282759666	1284638.6966320984	1163274.8757268218	962201.1701321636	1723544.5589512172	1476099.9813189597	1272080.2411609532	1329112.5960479388
Com_9184_pos	Adipamide	C6 H12 N2 O2	144.08979	1.504	145.09707	No results	No results	Full match	Lipids and lipid-like molecules	Fatty Acyls	Fatty amides	Fatty amides	1591801.7779042788	1390092.6464093882	1677859.3220466	1856778.397302567	2475138.745585814	1491921.4225395278	1660271.8591590475	2136327.376637669	1386425.6337483847	5642954.04653549	2925941.7643556977	1603524.6735958415	2093468.5044133163	1914322.672743501	2360049.2838470833
Com_9224_pos	Taurine	C2 H7 N O3 S	125.01454	1.31	126.02182	No results	No results	Full match	Organic acids and derivatives	Organic sulfonic acids and derivatives	Organosulfonic acids and derivatives	Organosulfonic acids	145611.57107162874	69275.52932936302	157113.12453406985	55961.42452086752	45296.1539833422	45694.09106319251	878170.3481820393	46196.47528995666	98015.25237968047	188162.1080877363	60852.077553235154	55688.0357216352	264941.3031856247	295020.45908924204	269807.79086002376
Com_9307_pos	4,5-diphenyl-2-(3,4,5-trimethoxyphenyl)-1H-imidazole	C24 H22 N2 O3	386.16933	6.629	409.15863	Invalid mass	No results	No results					1146459.7741410187	899288.7358177265	373949.4874869316	300428.3528616884	3211412.2261354956	1031715.0545708461	4958427.951998216	1650035.5910078506	2021730.9366271128	6364154.251470372	1270325.382943306	960911.2005217212	3906738.2307306724	2959134.768285554	2424805.07514562
Com_9425_pos	6-(4-nitrophenyl)-2,3-dihydroimidazo[2,1-b][1,3]thiazole	C11 H9 N3 O2 S	247.04526	4.797	248.05254	Invalid mass	No results	No results					166512.98791557594	373012.3591698057	181915.05620619195	407941.13156540407	1411805.4365219031	929530.452132421	789139.6323648306	471966.7288551344	422529.0677351958	243563.33875952248	1556501.62510424	1033591.6488235709	840636.3474032081	789539.6862634538	787428.8342780683
Com_9563_pos	N-(2-morpholinophenyl)-2-furamide	C15 H16 N2 O3	272.11516	6.081	273.12244	Full match	No results	No results					4940368.382698883	2465403.9730219305	5137374.566092129	3106626.63800746	2769829.3776541622	1523851.6191141896	1062964.9135612783	4446318.142041609	3421725.892221069	3665498.913658879	363480.8589438781	2083397.2135865658	2334386.422735447	2240807.533768804	2219132.902398401
Com_9773_pos	UDP	C9 H14 N2 O12 P2	404.00176	4.779	405.00883	No results	No results	Full match	Nucleosides, nucleotides, and analogues	Pyrimidine nucleotides	Pyrimidine nucleotide sugars	Pyrimidine nucleotide sugars	165106.3884039338	76798.10236284757	179785.74901822797	370765.02720708214	550806.3945868256	792212.8408165651	87286.50644503765	66960.89247272724	115074.79010251873	222447.68813673902	77792.54276149148	70891.456400298	329915.66292628914	331213.6781464692	192343.86141816762
Com_10017_pos	Lysopc 18:2	C26 H50 N O7 P	519.33032	9.035	520.33767	No results	No results	Full match	Lipids and lipid-like molecules	Glycerophospholipids	Glycerophosphocholines	Phosphocholines	726367.1216027873	612982.9907259246	740435.1697445106	670383.3518657177	754584.9505966168	473417.0400750916	293085.5497756696	791850.5973728667	422518.43640937674	664310.3961734031	325801.87528237194	544454.1609393107	663862.3599149645	692478.9427617943	746310.1444223446
Com_10196_pos	2-Hydroxycinnamic acid	C9 H8 O3	163.06294	6.172	181.09673	Invalid mass	No results	No match	Phenylpropanoids and polyketides	Cinnamic acids and derivatives	Hydroxycinnamic acids and derivatives	Hydroxycinnamic acids	2553845.870881696	2373580.1174315754	2282456.729641321	2999196.1077363812	5904929.22495626	5834645.4857644895	4440172.087421065	3420681.332063459	2223095.1595336106	5897398.168120366	3203469.1712678345	3127534.599144032	3831908.3046414447	3836724.119136759	3532189.4317270042
Com_10275_pos	2-Phosphoglyceric acid	C3 H7 O7 P	185.99259	1.362	186.99994	No results	No results	Full match	Organic oxygen compounds	Organooxygen compounds	Carbohydrates and carbohydrate conjugates	Sugar acids and derivatives	312911.29698083183	160116.15794087417	336006.0027261994	253012.3661814042	726541.7605694429	489719.24171317613	95762.36542081315	2394286.69776575	207526.41574594742	398393.1778228489	130432.73118588226	117907.55186219429	377733.59711123124	470707.1674576988	387506.2164836603
Com_10344_pos	Quinoline-4-carboxylic acid	C10 H7 N O2	173.04759	5.337	174.05487	No results	No results	Full match	Organoheterocyclic compounds	Quinolines and derivatives	Quinoline carboxylic acids	Quinoline carboxylic acids	2908101.867036404	5216951.826826616	3148193.668860147	3005584.570050622	1197074.129854	1281617.8172871596	737384.6696469315	2732688.3892462878	3189971.7051641378	3230319.394926785	1359900.0992993356	1566808.3512949543	2095863.289440272	2175091.758269156	2138587.6421553316
Com_10665_pos	2-(3,4-dimethoxyphenyl)quinoline	C17 H15 N O2	270.06472	6.246	288.09869	Invalid mass	No results	No results					9581355.483046656	2870118.135348369	8993975.132719245	2471137.598009911	1701672.4117868135	2286220.555745857	1584429.886237944	1840336.3368067632	5502176.029924099	4281492.471048384	2650353.677287126	2512182.061140623	2791724.0051679327	2638086.4320192286	2883355.8689195854
Com_11144_pos	1-[2-(2,5-dimethyl-1H-pyrrol-1-yl)-4-nitrophenyl]-1H-imidazole	C15 H14 N4 O2	300.11775	6.213	283.11469	Invalid mass	No results	No results					2662690.7780474545	1216428.5629343844	3217446.057871713	1044506.783762429	524548.3058269572	722522.4762983373	680836.2575721096	775114.6782086882	1681200.3249725383	3027699.974489719	1027413.466210901	900864.9806367656	1193337.7319998266	983081.0339922726	1070958.823295797
Com_11347_pos	D-Glucosamine	C6 H13 N O5	179.07931	1.273	180.08664	No results	No results	Full match	Organic oxygen compounds	Organooxygen compounds	Carbohydrates and carbohydrate conjugates	Hexoses	241026.04896711337	455920.8815127396	688975.2455395465	448590.26271878777	919729.3350319711	506183.8980894782	358730.7319430311	256580.5979937011	323912.09007786104	223922.4138740171	443045.18813272263	433673.8144045276	605881.3913849989	403046.97865268483	366483.1476782414
Com_11463_pos	N-(tert-butyl)-N'-cyclopropylthiourea	C8 H16 N2 S	172.09999	5.698	173.10727	Invalid mass	No results	No results					10618542.746723859	59107759.83150523	8090451.159426951	40343648.30027571	78465275.40736586	65484716.135836445	64925083.16400713	38646742.02440034	29351125.233038317	77139163.8290624	61891052.68215149	37922281.82623793	55664997.44231477	56228635.65124777	56435729.35146717
Com_11591_pos	N1-[2-(4-chlorophenyl)-2-oxoethyl]-4-chlorobenzamide	C15 H11 Cl2 N O2	258.13616	6.372	259.14343	Invalid mass	No results	No results					347619.19361877657	363299.489718395	377911.663744346	324810.68603697204	1011746.6273578122	849019.1546207302	378318.0343130404	563707.6112685434	241120.8669429316	366381.5976302021	170540.89377798582	304950.738156051	465914.9540679909	404951.72185111546	389980.50072277203
Com_12029_pos	TNK	C14 H27 N5 O6	343.18545	5.289	344.19273	Invalid mass	No results	No results					271305.1409052622	686718.7937115405	581348.1101638863	677421.8258427115	902575.3620541308	827461.8648348313	649407.9360683439	864727.5511791458	402155.2174123718	757383.8912523047	615655.0540000533	690318.2255354497	702954.9937454024	702192.4367384104	688224.734496943
Com_12061_pos	3'-Dephospho-CoA	C21 H35 N7 O13 P2 S	687.14783	4.981	344.58199	No results	No results	Full match	Nucleosides, nucleotides, and analogues	Purine nucleotides	Purine ribonucleotides	Purine ribonucleoside diphosphates	220684.19307052298	167254.61564173887	211492.8206357618	556308.7338417514	176620.00921078777	191863.3477527633	160388.2730301679	207110.7904293459	166507.3135325204	278192.4454395579	269883.45785264927	268941.0436813652	179640.67503405845	266751.73888088623	239538.3174218526
Com_12335_pos	Progesterone	C21 H30 O2	314.22355	7.517	337.2128	No results	No results	Full match	Lipids and lipid-like molecules	Steroids and steroid derivatives	Pregnane steroids	Gluco/mineralocorticoids, progestogins and derivatives	1875986.5942369883	171288.17261702745	349467.7989620939	137609.44560544356	113593.63166547145	110266.66237281122	115207.8271475277	108221.58413620325	225575.0439343766	312042.74151560175	145512.01087188328	138884.5808203973	153509.1343493556	154466.34156729153	138417.27851331787
Com_12365_pos	6-benzyl-4-oxo-1,4-dihydropyridine-3-carboxamide	C13 H12 N2 O2	228.08952	5.869	229.09675	Full match	No results	No results					259972.85044715722	299496.6944026272	249028.81654506366	190463.6622301696	567287.731788639	627908.9231195692	504327.24448131653	469162.72682266164	203309.34236311537	407230.04041454755	522198.6644051734	368850.31042478944	320445.1404496606	352215.7397591142	470582.2779373765
Com_12505_pos	N1-(1-benzyl-4-piperidyl)-4-chlorobenzene-1-sulfonamide	C18 H21 Cl N2 O2 S	364.09752	1.385	365.1048	Invalid mass	No results	No results					159844.73975080356	276729.94231146015	175217.21959235455	222241.58496113363	769700.7991448215	175281.51612813617	928719.1128095741	241965.56331127242	106015.16606884098	200928.01736933057	204281.57246661035	185489.57489531446	732851.1315769462	713500.1748641486	699737.6797526347
Com_12511_pos	(6E)-7-(2H-1,3-benzodioxol-5-yl)-1-(piperidin-1-yl)hept-6-en-1-one	C19 H25 N O3	337.16473	6.647	338.17201	Invalid mass	No results	No results					1472976.808845984	764768.9280676559	1711297.048918595	533596.1773656632	373210.2788174375	464606.95912523696	482093.9510660933	404794.68190557073	901364.2480056036	318402.99536197627	698992.3348380419	526448.5890424019	623658.6564735401	657235.5024948241	751935.3970526028
Com_12726_pos	Mag (18:1)	C21 H40 O4	356.29145	8.417	357.29867	No results	No results	Full match	Lipids and lipid-like molecules	Fatty Acyls	Lineolic acids and derivatives	Lineolic acids and derivatives	2798704.702392975	730156.953724572	2458392.4554789066	895172.4881356882	704397.1233966138	585709.5421738371	583035.1682701261	436327.5393815148	1542559.292372947	746196.2366876585	361375.2989411846	812272.751845035	791481.9398962627	830548.286766334	904567.7352867924
Com_12746_pos	3-oxoindane-1-carboxylic acid	C10 H8 O3	176.04712	6.184	159.04381	Full match	No results	No results					2131428.3722885954	1668440.7377230753	2737966.8127630963	1397491.9253279637	1079154.9076454428	1406358.6400017014	886575.786854919	1347584.174403585	2142870.0314685795	1374033.9201685586	1863026.058171101	733222.1677910371	1297743.9999524865	1294986.8175923529	1372409.5469359984
Com_12802_pos	1-acetyl-N-(4-ethoxyphenyl)-4-piperidinecarboxamide	C16 H22 N2 O3	308.17081	5.406	309.17813	Invalid mass	No results	No results					1354747.9937672897	561551.448981481	1229763.474778955	1104201.2307785922	329640.05585804017	369536.14784230635	645826.2602764699	1441511.7960224734	927972.2600285996	1440996.510625336	1241949.7879597363	1291668.735075595	650194.9715231995	1041797.7307501293	900118.3739949518
Com_13099_pos	Coenzyme Q2	C19 H26 O4	318.18022	6.368	319.1875	Invalid mass	No results	No results	Lipids and lipid-like molecules	Prenol lipids	Quinone and hydroquinone lipids	Ubiquinones	3146448.60394684	2230561.2109785895	4891154.896038732	2007369.8159758649	2294325.9962083655	2096774.343281598	1271970.998797609	1809782.4142205573	2787368.031234443	2724649.439986496	2010160.9566535542	1694070.1939176004	2020554.0085613048	1999997.583172234	1822389.1864027071
Com_13289_pos	L-cysteine	C3 H7 N O2 S	121.01968	1.384	139.05351	No results	No results	Full match	Organic acids and derivatives	Carboxylic acids and derivatives	Amino acids, peptides, and analogues	Cysteine and derivatives	301503.12453623884	212076.31249729905	496981.9347116187	112908.79397677591	421451.9940387306	161511.08183439734	2689507.1317851674	526672.6068371293	269353.00749063166	2293525.253078759	182880.0622598308	133267.50338471853	1712560.9377386626	1569664.9368399351	1832381.3861137338
Com_14425_pos	Dl-3-Hydroxy-kynurenine	C10 H12 N2 O4	224.07963	5.157	225.0869	No results	No results	Full match	Organic oxygen compounds	Organooxygen compounds	Carbonyl compounds	Alkyl-phenylketones	206349.8669917688	332811.98068225954	214285.45586314079	562655.4052176778	407583.9096054665	769728.8040313083	880995.3265050844	361419.80762175913	346353.24176726775	1072762.9458156023	1648134.9573675413	922009.4019980062	594295.6147419539	825408.0075480727	1071865.9102910294
Com_14538_pos	methyl 3,4,5-trihydroxycyclohex-1-ene-1-carboxylate	C8 H12 O5	170.0578	5.385	171.06506	Invalid mass	No results	No match					694905.0490530323	514720.9832928269	2172215.424842298	656389.4339445904	776818.0469743945	711630.5161568578	662640.284244368	542312.1683128353	1981223.7020476803	924253.7998528337	703576.8944570076	672104.9746351768	695959.4972057057	691111.2660065953	648909.6049621198
Com_14608_pos	Lysopc 20:4	C28 H50 N O7 P	543.33051	9.155	544.33765	No results	No results	Full match	Lipids and lipid-like molecules	Glycerophospholipids	Glycerophosphocholines	Phosphocholines	776340.7971912742	362567.80894866516	809976.6532992863	348971.6890956795	279297.4593710558	223285.60379328206	223137.7895631559	506790.31756268756	443663.8835287982	726000.6014467194	288266.0744368905	249077.50695001284	328830.02358222514	308856.27490300126	284326.98360292363
Com_14952_pos	Argininosuccinic acid	C10 H18 N4 O6	290.12383	5.24	291.1311	Full match	No results	Full match	Organic acids and derivatives	Carboxylic acids and derivatives	Amino acids, peptides, and analogues	Aspartic acid and derivatives	3866131.2677376512	1813622.9709076015	4368055.148790235	1789069.6972225062	2383699.7393786456	2185325.142338931	1715085.0699420008	1513070.527286448	1437660.1750893244	2000249.3532273355	1625943.775406379	1590879.4481035776	1856502.7429646803	1854488.8314230542	1817600.1575322333
Com_15564_pos	2-oxa-4-azatetracyclo[6.3.1.1~6,10~.0~1,5~]tridecan-3-one	C11 H15 N O2	193.10948	5.871	194.11676	Full match	No results	No results					329715.61664667557	370772.8823871612	312186.6432657647	773969.3905477232	2175439.959003176	2582099.2583701448	308710.8863028599	458052.26132747467	277899.96605808125	969776.1466117442	160250.2155821145	174990.15383962437	580800.769755569	596508.8543235211	555439.8976378941
Com_16027_pos	acetoacetate	C4 H6 O3	102.03153	10.172	103.03881	No results	No results	Full match	Organic acids and derivatives	Keto acids and derivatives	Beta-keto acids and derivatives	Beta-keto acids and derivatives	1047921.1006451913	548084.1287054169	1050831.509473278	355206.1277739832	416039.8407361065	767477.8025011418	507618.43795353454	387407.2134231777	813294.7203098657	957641.1615686244	717130.323280513	482849.1439466974	589585.4859818467	518117.31518869475	578376.0057700421
Com_16088_pos	7-(2-thienyl)[1,2,4]triazolo[4,3-a]pyrimidine	C9 H6 N4 S	224.00823	1.297	225.01541	Invalid mass	No results	No results					176776.70850348577	84102.51990658988	190739.93099194474	67938.80704095174	663617.5576928114	520594.4915245661	54909.09651656725	316614.25717667333	118927.564848673	237049.6131073195	72615.83482746298	67884.28469012224	129416.3906466151	165262.02230876772	166030.66769223762
Com_16374_pos	D-glutamine	C5 H10 N2 O3	146.06936	4.909	147.07664	No results	No results	Full match	Organic acids and derivatives	Carboxylic acids and derivatives	Amino acids, peptides, and analogues	D-alpha-amino acids	113736.81731918856	276365.20545500575	117991.13213801535	449160.833084247	436913.5420627923	493394.0252088498	354227.18605608237	347726.22628139943	180219.57519644802	231592.2719781848	382388.6677655074	381218.52862393163	401165.3641611672	316506.16408379574	373383.92724517727
Com_16708_pos	Cyclohexylsulfamate	C6 H13 N O3 S	179.06206	1.504	180.06934	No results	No results	Full match	Organic acids and derivatives	Sulfamic acid derivatives	Cyclamates	Cyclamates	97522.27698323087	66649.62610528589	103576.65193724797	100988.0969461336	197789.0560293988	209173.717999666	31216.325802695475	72010.54488158261	63520.40493709778	129493.26997738333	42190.69076329741	37289.82235374602	39668.480692681565	38991.104053806164	39347.49843070008
Com_16717_pos	N-METHYL (-)EPHEDRINE	C11 H17 N O	179.13082	5.824	180.13816	No results	No results	Full match					178525.62283691127	121025.64369833414	163674.67155980575	134711.72756890967	623153.78825369	198412.75276473674	302833.689540777	115837.85328207203	144269.52378018145	515818.2360238159	624362.0293770934	169596.87348353572	257546.35244603586	344943.66787760565	192591.38863325716
Com_16723_pos	Lenalidomide	C13 H13 N3 O3	276.12513	6.305	259.12198	Invalid mass	No results	No results					255509.84733704833	700213.6017871699	246955.0716931332	475642.9133672509	481272.9311005711	474701.9324211736	285106.1323750404	693920.6005534541	508283.81320239365	399079.74271247984	347639.5838998353	291421.34801560396	670729.137970868	435240.2976301899	443998.1111068841
Com_16999_pos	(5S)-5-hydroxy-1,7-diphenylheptan-3-one	C19 H22 O2	304.14413	7.433	305.1514	Invalid mass	No results	No results					534273.7395398907	177545.38901055124	990567.3939429816	187532.26801976928	434696.08577693097	104262.97961966618	104995.85843379087	106461.84989208936	419105.09992669703	306593.46513337886	540625.0931091174	202654.87497097367	295237.0173352918	236089.43849704618	156707.47910877262
Com_17035_pos	5,8-dihydroxy-10-methyl-5,8,9,10-tetrahydro-2H-oxecin-2-one	C10 H14 O4	220.06924	6.037	458.17105	Invalid mass	No results	No results					455598.3872781434	1623007.9763554134	332082.5703805643	2472242.452585475	4394829.669412752	5566819.260544535	1729723.3650153868	986426.6071862223	690781.3359884362	1289354.4095775397	2368080.046110853	584965.2229188224	2497263.428310881	2699626.7610258306	2417092.1492115604
Com_17111_pos	Orotidine	C10 H12 N2 O8	288.0583	5.734	311.04709	No results	No results	Full match	Nucleosides, nucleotides, and analogues	Pyrimidine nucleosides	Not available	Pyrimidine nucleosides	443056.70783913974	219989.44857852845	671289.6802230536	217844.5028170952	305911.4446629049	283196.66467990703	290584.75008295925	204016.04293866782	173583.85252771532	342679.0538735623	293331.0704058411	283862.8971423231	280575.0837835994	258736.26952336042	254203.9785479874
Com_17120_pos	4-Aminoindole	C8 H8 N2	132.06834	5.843	287.12518	No results	No results	Full match	Organoheterocyclic compounds	Indoles and derivatives	Indoles	Indoles	1123941.6042784462	769981.6944366755	1820252.1651219921	761306.3356839743	1161851.0130858067	1046571.0595958976	1099124.2222477589	660484.7712259571	678246.8360133421	1190877.26021092	1026538.8147406649	974514.3217027779	1015647.6825717634	954610.8342512014	939774.6458925151
Com_17147_pos	cAMP	C10 H12 N5 O6 P	329.05176	4.643	330.05904	No results	No results	Full match	Nucleosides, nucleotides, and analogues	Purine nucleotides	Cyclic purine nucleotides	3',5'-cyclic purine nucleotides	130058.73492174891	59749.48178019839	136607.16994603284	52322.34900824649	278397.8212440106	106480.49286802112	116138.03478995136	66666.43174563487	85404.93675756801	174671.41297008592	100642.43132668885	58033.39780026504	105649.69097398888	107040.7057895836	86900.83946742186
Com_17184_pos	(-)-Caryophyllene oxide	C15 H24 O	220.18236	6.886	203.17894	Full match	No results	No results	Lipids and lipid-like molecules	Prenol lipids	Sesquiterpenoids	Sesquiterpenoids	1227192.7653021032	3357126.5736124767	1139164.4883552557	2927751.172251074	2000025.6847628145	2152065.3569082413	1769917.6389625687	3914085.8322663167	2824078.458370272	2136723.119966935	1469794.072608203	2035835.0747391405	2407945.5041042957	2196088.080527337	2474468.0470308373
Com_17291_pos	N1-(5-methylisoxazol-3-yl)-2-morpholinoacetamide	C10 H15 N3 O3	247.09389	4.803	517.17762	Invalid mass	No results	No results					197982.39031602573	79704.20554738947	187204.01416945318	253256.73257940073	506864.132766564	443274.92794185056	801002.0379394937	213457.57217521232	115789.99090555904	230865.2911112742	292382.9376282698	310395.04693446204	312211.4963619139	289368.5161617464	223064.82909236994
Com_17316_pos	2-Hydroxy-3-methylbutanoic acid	C5 H10 O3	118.06272	9.919	119.06999	No results	No results	Full match	Lipids and lipid-like molecules	Fatty Acyls	Fatty acids and conjugates	Hydroxy fatty acids	187066.9775265549	70137.91202628304	442966.75202668365	89989.90791523458	51272.685227808135	32083.67042584896	60254.82660057453	31396.35701649534	240080.51662322547	182730.86553276097	80970.66520095579	80125.91213606698	40315.39838286544	38972.019289334596	51672.40531268603
Com_17395_pos	N-benzyl-N-isopropyl-N'-(4-isopropylphenyl)thiourea	C20 H26 N2 S	326.18529	7.205	327.19257	Invalid mass	No results	No results					1310123.8956636374	836037.6210314626	1771477.3019665387	821557.2954787296	970546.8426936558	794867.5193432949	845413.9612750986	813889.2462549196	1445263.4672910722	1033737.613485012	1633595.698450437	1016266.9577959877	1121096.1661774693	1145990.4354824906	982569.5795007382
Com_17416_pos	Deoxyribose 5-Phosphate	C5 H11 O7 P	214.02421	1.434	237.01349	No results	No results	Full match					175650.78114964915	416447.7319146827	183527.10040500053	260880.93120125326	386486.95027330756	489282.82430606097	403620.55307836365	387378.6512545435	433668.528373287	214343.16606562457	250815.60900595004	164359.59350004263	300032.70806744066	374453.70343199745	447374.41389541136
Com_17549_pos	N-(2-hydroxy-2-phenylethyl)-N'-(2-thienyl)urea	C13 H14 N2 O2 S	262.07271	5.389	263.07999	Invalid mass	No results	No results					340468.35557074065	294847.0796681365	283440.4086242628	373888.9897830637	444185.03875090036	433126.6405964959	419181.51064965746	334924.4547192967	271705.12152951973	504395.99171341246	408750.7379103305	403357.10514428787	419585.5048568099	409399.01753387786	380430.12111163314
Com_17578_pos	N-morpholino-N'-[(5-nitro-3-thienyl)carbonyl]urea	C10 H12 N4 O5 S	300.05122	5.596	301.05829	Invalid mass	No results	No results					273473.1744672921	308280.3563244495	346600.2731671089	441237.2466694842	503599.9443113578	498801.93446198857	489623.98323176306	387922.42259067146	285924.3935724058	602455.3016492055	530149.0513743318	480737.1052621084	507913.04389450327	524911.1266260269	457718.7065028674
Com_71_pos	Prolylleucine	C11 H20 N2 O3	228.14687	5.71	229.15427	Full match	No results	Full match	Organic acids and derivatives	Carboxylic acids and derivatives	Amino acids, peptides, and analogues	Dipeptides	8047523.613682839	52919502.73554097	7347254.437247401	96303815.72775503	176681226.09848997	168628152.86297303	201603413.9939272	128231470.17207505	49190390.098899774	129761923.30463922	193277118.7428762	210688697.6903847	148405500.54250726	151188963.95043856	154532539.07310325
Com_93_pos	Biopterin	C9 H11 N5 O3	237.08612	5.208	238.09339	Full match	No results	Full match	Organoheterocyclic compounds	Pteridines and derivatives	Pterins and derivatives	Biopterins and derivatives	370656.1863215702	2743225.0220756507	297497.97693131963	109945496.3113825	156268293.85302785	210349649.66373137	16832294.989937764	40447202.41811097	253660.3628617353	166308932.69874662	134941358.48390338	12766324.40698005	96387164.25088668	100081801.14421241	92315438.78136757
Com_103_pos	N-cyclohexyl-6,7-dimethoxyquinazolin-4-amine	C16 H21 N3 O2	287.1628	5.623	288.17007	Full match	No results	No results					6849858.838472882	27634995.263432935	4789383.784703463	121966857.43586673	175330588.76145694	127214528.9814112	139589400.68615758	126358396.65993431	7148784.183067878	474568102.1152189	171771677.10297826	111383048.11038692	159373392.89614022	162785513.6784566	155403812.83945885
Com_169_pos	2-Amino-6-methylmercaptopurine	C6 H7 N5 S	181.04186	6.79	182.04914	Full match	No results	No results	Organoheterocyclic compounds	Imidazopyrimidines	Purines and purine derivatives	6-thiopurines	2994390.113993997	90161791.88085772	1635338.7964534848	35559071.26910951	97035405.20375296	105824257.0026676	27049134.85179011	53762402.6351062	39964790.57471188	40462187.88357101	28257852.74098581	10932518.297178391	48710781.01218948	53137749.85595691	50521132.003264904
Com_178_pos	Adenine	C5 H5 N5	135.05443	1.658	136.06171	Full match	No results	Full match	Organoheterocyclic compounds	Imidazopyrimidines	Purines and purine derivatives	6-aminopurines	66167758.73848002	229218856.38213962	66895623.65808421	242136270.37784976	387947918.54214936	383809399.1568524	84013123.14645503	374772771.54535747	129715263.5310277	190009065.23276073	212884901.1632914	119015708.7827065	208010956.07713342	218439209.08396733	217408960.5827007
Com_391_pos	Ala-trp	C14 H17 N3 O3	275.12649	5.294	276.13373	No results	No results	Full match	Organic acids and derivatives	Carboxylic acids and derivatives	Amino acids, peptides, and analogues	Dipeptides	3641048.9401009986	30538440.346903086	2615741.484722636	28663616.315677565	47357368.29961631	47317997.19885412	43062684.95077647	30068388.28239748	17923099.23108862	42091610.646347985	34295915.833846204	31521906.86740255	38829956.2513492	38015483.58229967	39369175.21619117
Com_452_pos	Biotin	C10 H16 N2 O3 S	244.08782	4.704	267.07704	Full match	No results	Full match	Organoheterocyclic compounds	Biotin and derivatives	Not available	Biotin and derivatives	2454787.204551258	18464104.679634925	1917468.4058431366	18934614.289223175	35219605.13016647	32080670.206824187	21085983.0689798	18592821.079863433	14670753.532607175	30690786.32818459	25994311.617430903	23379236.66764952	23958522.69207495	24588647.86491922	24312940.18557767
Com_486_pos	D-Pantethine	C22 H42 N4 O8 S2	554.24277	5.571	555.24943	Full match	No results	Full match	Organic acids and derivatives	Carboxylic acids and derivatives	Amino acids, peptides, and analogues	Beta amino acids and derivatives	270580.1293596427	13637097.384199966	242384.48607690164	1668558.3216558055	9860463.451176915	6164008.4740418615	505495.2750627485	416261.41592139314	504371.6719930082	644824.4111871284	521200.429102001	483067.3576417443	2186665.7965801745	3084069.908114035	3123210.2158902995
Com_571_pos	5-Hydroxytryptophan	C11 H12 N2 O3	220.08481	5.062	221.09209	Full match	No results	Full match	Organoheterocyclic compounds	Indoles and derivatives	Tryptamines and derivatives	Serotonins	1069837.9156584467	22250997.996535603	907799.9788077641	16773403.99661136	27152207.101778094	25359473.02962663	15460369.496178757	14237976.430797894	7625387.246662484	11061243.382645177	9328328.684884982	7181803.904720112	14163894.49753179	14667352.061640792	14754900.00913176
Com_612_pos	N6-Succinyl Adenosine	C14 H17 N5 O8	383.10753	5.076	384.1148	No results	No results	Full match	Nucleosides, nucleotides, and analogues	Purine nucleosides	Not available	Purine nucleosides	272356.42380348244	5324106.840825899	270523.65276869125	3355194.048223007	22544349.072112154	6390285.156866041	9593624.651468413	4128078.6807104102	3563889.8309450066	6291051.074946657	8962661.278477468	4122585.645144072	8546709.466752429	8444073.320673848	8258602.346812469
Com_776_pos	7-Hydroxy-3,4-dihydrocarbostyril	C9 H9 N O2	163.06293	5.702	181.09674	No results	No results	Full match	Organoheterocyclic compounds	Quinolines and derivatives	Quinolones and derivatives	Hydroquinolones	2790959.1666412875	7629334.718198257	2740892.2302256324	13343081.075960642	24602124.060092114	20891581.081689727	7288020.086506489	13438352.348880813	2504522.7418939117	14769654.158396775	5246829.785281425	4737758.083488427	10951625.718357537	11667337.384716867	11214135.980772918
Com_838_pos	Phe-Phe	C18 H20 N2 O3	312.14662	5.628	313.15389	No results	No results	Full match	Organic acids and derivatives	Carboxylic acids and derivatives	Amino acids, peptides, and analogues	Dipeptides	721805.3176027844	2916848.5879896567	359255.65258359053	9587179.27466045	12695878.537867175	10045524.563284673	17293815.34168974	7846679.558534624	3845722.4617979582	9372015.344083063	8576891.699989732	4770071.946153008	8673558.39838841	9733214.168009669	9069470.212022372
Com_969_pos	2-{2-oxo-2-[(2-oxo-3-azepanyl)amino]ethoxy}acetic acid	C10 H16 N2 O5	244.10561	5.401	245.11288	Full match	No results	No results					981509.3161071728	7854733.263029188	1056247.5014198509	16801234.00564423	27078966.484224066	29422064.509268254	29205810.097126715	18694100.037460867	6126639.933987322	23926922.285230625	19542952.603031084	15233786.547857866	20940354.310063582	20222843.100605723	17022370.10546653
Com_978_pos	Gly-Tyr	C11 H14 N2 O4	238.0953	5.075	239.10238	No results	No results	Full match	Organic acids and derivatives	Carboxylic acids and derivatives	Amino acids, peptides, and analogues	Peptides	589410.4530848399	619751.029111578	565030.0988978072	793756.742085668	986076.7536050369	1134110.9671357314	821090.6568704041	700741.0365330545	592569.6468346851	1042042.7015217148	924728.6568339189	796201.7414432009	845754.065656411	797601.6527138549	849863.4682995025
Com_1186_pos	N,N-dimethyl-9H-purin-6-amine	C7 H9 N5	163.08565	5.265	164.09292	Full match	No results	Full match					528596.4588443075	5561628.633616672	237738.31441351707	8457599.158860186	8884374.437489446	9389874.680200296	8589392.240375424	10987420.86029523	12935644.341759868	7926398.051459185	10888669.335197331	8264120.575174815	8702907.629848327	9053408.015434045	8217832.809631034
Com_1250_pos	Methyldopa	C10 H13 N O4	211.084	5.683	212.09138	No results	No results	Full match	Phenylpropanoids and polyketides	Phenylpropanoic acids	Not available	Phenylpropanoic acids	564532.8889726037	567011.9484827988	348000.840432879	12932148.095953995	2403219.3365477584	2902404.592647327	2224774.0564956698	8705805.862317218	575060.0607476194	6812783.244092218	1908843.6109763114	3132128.9873685045	5465578.567605598	5817190.546702577	6144209.840156741
Com_1264_pos	N-Acetyl-D-tryptophan	C13 H14 N2 O3	246.09979	5.425	247.10704	No results	No results	Full match	Organic acids and derivatives	Carboxylic acids and derivatives	Amino acids, peptides, and analogues	N-acyl-alpha amino acids	770185.9313192718	7624269.114107125	647150.3142204072	6482982.912062384	12106281.552787147	11933023.453597525	5961860.396931463	6533359.880617637	2694202.3690266903	6978878.69455019	6086554.760539779	3734241.05288964	7201051.506796973	7456849.3469081875	6907029.975101073
Com_1426_pos	Feruloyl Putrescine	C14 H20 N2 O3	264.1469	5.361	265.15423	No results	No results	Full match	Phenylpropanoids and polyketides	Cinnamic acids and derivatives	Hydroxycinnamic acids and derivatives	Coumaric acids and derivatives	905618.6026319065	13428225.493759908	576503.3888645266	5269557.509578955	7788956.022391994	5928696.252182726	11234309.350135177	6716568.510198359	13599071.670028575	8240494.715854215	10447891.23963659	9795142.033938425	8093981.541969749	8160200.255823457	9762411.597973632
Com_1604_pos	��-Aspartylphenylalanine	C13 H16 N2 O5	280.10562	5.393	281.11289	Full match	No results	Full match	Organic acids and derivatives	Carboxylic acids and derivatives	Amino acids, peptides, and analogues	Peptides	902546.8464162087	10963214.193171058	670301.4036256875	7680773.132682065	10797755.104634834	11910601.791478356	8483800.35305333	8212281.834679832	5304530.843606061	9937348.62732401	10185703.891862724	8932344.221594747	8971488.474732459	9028339.796258422	10715510.080426874
Com_1606_pos	1-(4-Methoxyphenyl)-2-propanone	C10 H12 O2	164.08369	5.792	165.09105	No results	No results	Full match					20204060.59955244	9809933.587328268	27287930.33422269	6599282.642505033	6679284.180082638	11245868.212471748	8878027.294976776	5768195.916939271	4583007.983578866	10537993.45813186	9193699.894592883	4489343.883859838	7984679.089916035	5424014.987443815	8699133.490638582
Com_1657_pos	Desthiobiotin	C10 H18 N2 O3	214.13161	5.809	215.13889	Full match	No results	No results	Organoheterocyclic compounds	Azoles	Imidazoles	Imidazolyl carboxylic acids and derivatives	832259.0256318377	2554357.19221779	534192.880305352	2803152.4295495693	6245975.235819042	5758366.77373312	11721699.801782945	2999281.6525002243	1824818.7400260377	4106993.9631722784	5000568.646136229	4199998.311983533	4883938.177904942	5378192.329476843	4886445.713541872
Com_1994_pos	4-Methoxycinnamic Acid	C10 H10 O3	178.06276	5.892	201.05186	No results	No results	Full match	Phenylpropanoids and polyketides	Cinnamic acids and derivatives	Cinnamic acids	Cinnamic acids	17022178.588842288	9790149.80343704	18825704.140649423	7312706.259595053	5244296.107601828	5686056.323086486	4176532.886062744	6091239.072501045	12167752.416312011	7982784.180366021	7914959.030211	6033523.0985943135	6930453.102912433	7735408.190732954	7227910.214012754
Com_2015_pos	Pyridoxamine	C8 H12 N2 O2	168.08956	5.359	169.09683	No results	No results	Full match	Organoheterocyclic compounds	Pyridines and derivatives	Pyridoxamines	Pyridoxamine 5'-phosphates	2664375.153774127	2464977.1989832865	2551838.529917166	4383350.451876699	5958528.544823937	6665552.190551853	6147021.063520644	4264304.624384976	2896221.9309545527	11679917.413987668	4670178.693324625	5037110.912292026	5633498.985047135	5881602.984430325	5836030.298283541
Com_2304_pos	N-Formylkynurenine	C11 H12 N2 O4	236.07927	5.481	237.08656	No results	No results	Full match	Organic oxygen compounds	Organooxygen compounds	Carbonyl compounds	Alkyl-phenylketones	526066.6823095594	9158237.837931117	595222.2490410218	5112216.055683861	2166736.5267065004	2051559.0305847537	1661747.7197392837	5452713.255510095	1875515.045903992	2023574.8109539945	1722217.8148663912	2072958.8491893252	2819168.44915945	3140654.7107971227	2837252.149528944
Com_2317_pos	6-Hydroxymelatonin	C13 H16 N2 O3	248.11526	5.31	249.12276	No results	No results	Full match	Organoheterocyclic compounds	Indoles and derivatives	Hydroxyindoles	Hydroxyindoles	161839.7354907317	2520710.10606005	503682.16346138006	2678863.472206407	2743047.417892796	3011757.474432574	2362238.132512406	1502622.0323896057	823385.4162225114	1805380.876799401	2413626.9352946207	1344001.6049101518	2048332.8483984915	1938248.3656428694	2081480.1147635153
Com_2339_pos	Vitamin B2	C17 H20 N4 O6	376.13712	5.743	377.14424	No results	No results	Full match	Organoheterocyclic compounds	Pteridines and derivatives	Alloxazines and isoalloxazines	Flavins	162129.82940428978	12603432.006722031	431883.0442331866	4319541.040219565	13101347.120439287	10247762.204674322	4144858.162130898	8524007.403998138	8015287.763794346	5015359.125875449	6074800.56226642	3240759.326215411	7361249.442782449	7009516.262934079	8509835.560966594
Com_2386_pos	Thymidine	C10 H14 N2 O5	242.0914	6.559	243.09867	No results	No results	Full match	Nucleosides, nucleotides, and analogues	Pyrimidine nucleotides	Pyrimidine deoxyribonucleotides	Pyrimidine 2'-deoxyribonucleoside monophosphates	12402743.369981904	10655448.525126066	10797898.109140707	7389654.797565348	6541835.48588353	6846682.137439251	5759738.169851804	7414482.7574060485	13244410.016955925	7680649.407989929	7987294.165307893	5809356.4156868	7341471.7421517065	6559574.828632231	7800198.044423358
Com_2492_pos	5-Methoxyindole-3-Carbaldehyde	C10 H9 N O2	175.06312	5.664	176.07028	No results	No results	Full match	Organoheterocyclic compounds	Indoles and derivatives	Indoles	Indoles	1636258.6596033527	6804623.104868774	1693673.3088427158	4936567.604454873	5731513.188566078	6808442.847383392	2064802.6095708741	5369875.8058701195	2763007.2092739185	4386161.106655782	2695302.1900619115	2680629.9110434763	3575871.421753466	4282809.599003556	4161116.6811811333
Com_2567_pos	L-Kynurenine	C10 H12 N2 O3	208.0844	5.613	209.0917	No results	No results	Full match	Organic oxygen compounds	Organooxygen compounds	Carbonyl compounds	Alkyl-phenylketones	301728.5934817388	3370871.00962828	381772.4758887369	2538815.747427296	4072817.003774266	3407296.2663405887	2113363.7715596943	2307454.589610976	1005575.4501878299	3754071.871192196	3488697.0807216684	3002914.5895172996	2939623.5416848813	3441337.2163976757	2566696.2663194383
Com_2581_pos	5-Hydroxytryptophol	C10 H11 N O2	177.07875	5.355	178.08596	No results	No results	Full match	Organoheterocyclic compounds	Indoles and derivatives	Hydroxyindoles	Hydroxyindoles	952235.417979841	2296665.545823391	824554.284655671	7109801.328123381	5893573.207726969	6618314.776188299	3602551.7449983004	5811757.388481089	1518386.4239452677	7382545.5784765165	4291891.28985181	3013739.99408545	4501524.202075582	5285016.743149081	5716041.04772484
Com_2763_pos	Pipecolic acid	C6 H11 N O2	129.07866	5.503	259.1644	No results	Full match	Full match	Organic acids and derivatives	Carboxylic acids and derivatives	Amino acids, peptides, and analogues	Alpha amino acids	687181.4760909724	1906302.4283883378	836168.4486706365	5493873.8665916035	8288274.02918547	7841187.924838184	7136364.040547201	5883130.402265288	1094791.5292202127	9718784.049377775	5131991.901186419	4371264.86735156	5778198.767919294	6336709.047753849	6536413.3875722075
Com_2786_pos	gamma-Glutamyltyrosine	C14 H18 N2 O6	310.11633	5.0	311.12369	No results	Full match	No results	Organic acids and derivatives	Carboxylic acids and derivatives	Amino acids, peptides, and analogues	Tyrosine and derivatives	231685.09084612405	1613857.4606470165	222035.53721059163	2085892.0186384595	3159973.6709128837	2408987.6188587644	3250280.695945413	1731639.1178419446	326085.92259078205	2223539.8644889174	1935692.866800158	1878197.5708517653	2152673.3143952535	2996244.5689128363	2387098.144295879
Com_2837_pos	3-Methylindole	C9 H9 N	131.07323	5.617	132.08063	No results	No results	Full match	Organoheterocyclic compounds	Indoles and derivatives	Indoles	3-methylindoles	1232720.6041983857	3354014.1740727304	1006643.1548008235	4058644.819027203	8145539.036717392	6022373.709536538	5912645.415930728	3857830.134207794	3018650.4808508162	5483415.50475934	3556385.3270760165	2937823.0581345875	5097392.742353434	4757158.272175305	4859210.44920763
Com_3396_pos	Uridine	C9 H12 N2 O6	244.0691	1.637	245.07643	No results	No results	Full match	Nucleosides, nucleotides, and analogues	Pyrimidine nucleosides	Not available	Pyrimidine nucleosides	437162.02557054866	6090700.427989831	464830.6502854257	2091138.860950609	9719644.471614378	6951801.591035691	1625547.2240752245	13412745.906075079	1805635.8828140362	2147193.41385156	1794897.0299483228	2562535.9391138484	4543674.429101904	5027935.95951624	4889367.29092372
Com_3607_pos	2-deoxyglucose-6-phosphate	C6 H13 O8 P	244.0344	5.933	245.04168	No results	No results	Full match	Organic acids and derivatives	Organic phosphoric acids and derivatives	Phosphate esters	Monoalkyl phosphates	7617936.644917739	4492779.195164938	9116646.528598603	3392403.6482241857	1827992.6170098034	1997071.2246909987	1871311.1817388865	2743338.2404488986	6295019.569888349	3571019.8323043375	3781062.0159551576	2666152.073181664	2950937.2939890698	3070398.4335475815	3157666.2471785056
Com_3941_pos	Phenylacetylglycine	C10 H11 N O3	193.0737	5.858	194.08103	Full match	No results	Full match	Organic acids and derivatives	Carboxylic acids and derivatives	Amino acids, peptides, and analogues	N-acyl-alpha amino acids	1476153.5138118954	1192350.2355002451	1619310.8494436103	3014368.831049709	2840721.0603374997	2500929.9109900994	3208869.4116975176	2741201.0372731695	1025936.7035758983	3786558.2279994534	4265749.23712833	3942236.0240292014	2865132.4169938937	3109291.954837885	3015456.6880560494
Com_4047_pos	13(S)-HOTrE	C18 H30 O3	294.21877	6.619	295.22603	Full match	No results	Full match	Lipids and lipid-like molecules	Fatty Acyls	Lineolic acids and derivatives	Lineolic acids and derivatives	1455000.9973654344	2636252.4890279556	1673684.4909610979	1786183.7026950724	5459970.132107097	3537824.2250433825	2223696.6656506495	1691383.2222449179	771431.8926395501	3585358.9881901513	2546252.801593396	1409288.5674258322	2479105.722383345	2530685.359563596	2558914.9331534677
Com_4244_pos	Isoproterenol	C11 H17 N O3	211.12051	5.833	212.12778	No results	No results	Full match	Benzenoids	Phenols	Benzenediols	Catechols	717669.8408652344	829520.7392226313	836490.1607547264	3393682.1400822313	3286707.1946703237	4194891.781310319	1162294.4350680201	3022953.696754546	589602.1332531149	2081660.932216382	1245955.030032269	1195975.3617670555	2400773.7348929797	2363348.2866285155	2693800.487340315
Com_4594_pos	Tauroursodeoxycholic acid	C26 H45 N O6 S	499.29802	5.608	500.3053	No results	No results	Full match	Lipids and lipid-like molecules	Steroids and steroid derivatives	Bile acids, alcohols and derivatives	Taurinated bile acids and derivatives	489699.28889543173	2900053.739846916	493393.3461018948	5160426.427042922	4314995.453674923	3641880.661374753	3927389.0402241857	4070285.140053265	1774084.0630256052	3637465.625732948	2969496.1892981976	3622651.153372774	4153682.632631452	3325950.451795566	3620119.946557737
Com_4836_pos	Octopamine	C8 H11 N O2	153.07875	5.574	154.08611	No results	No results	Full match					5450094.357567442	4769882.486189723	6241650.616032472	4663414.794933642	3434282.5063740537	8201051.802811598	4576251.109867284	4856051.840588161	4686502.955395037	8843051.04382191	4756994.382088144	4365528.3228174215	4975164.700887048	5612121.44083719	5583852.787179412
Com_5294_pos	D-Fructose 6-phosphate	C6 H13 O9 P	260.02923	1.292	283.01844	No results	No results	Full match					206508.36558901	98247.52409328058	222820.02948895478	79365.27453681728	2952102.857540805	2127722.1783123203	74470.70363387107	2151556.8896241877	138929.7110931115	276918.4276634184	84828.92058036705	79301.58220057463	642717.2083621019	754626.2686745037	723979.0186964546
Com_5399_pos	N-Acetylglycine	C4 H7 N O3	117.04313	6.506	252.12018	No results	No results	Full match	Organic acids and derivatives	Carboxylic acids and derivatives	Amino acids, peptides, and analogues	N-acyl-alpha amino acids	414406.33182004327	4174389.855466683	375160.2041347034	6457363.050252368	11007646.61679057	10393604.782417966	7127717.714892933	8662995.917853102	1643495.8201989944	7625615.036722586	6618700.84670709	6374757.312364545	6608826.816217174	6724509.007098158	6861817.485717566
Com_5603_pos	D-(+)-Maltose	C12 H22 O11	364.09745	1.474	365.10472	Invalid mass	No results	No results	Organic oxygen compounds	Organooxygen compounds	Carbohydrates and carbohydrate conjugates	O-glycosyl compounds	566738.439876086	1632750.1915693926	3991146.5871712565	1002282.4096547876	1788227.398242672	433587.7771435646	515523.3367575212	361102.0865487839	391452.00220120104	193166.05378508757	460364.114175916	716464.9178055868	925878.7290126118	1147072.132398306	1063000.6159982502
Com_5988_pos	Glycyl-L-leucine	C8 H16 N2 O3	188.11595	5.238	189.12323	No results	No results	Full match	Organic acids and derivatives	Carboxylic acids and derivatives	Amino acids, peptides, and analogues	Peptides	270896.93363343284	1409163.3188512984	171222.61517382736	1970707.1645452075	1844456.3565950054	1852854.6666727578	1601413.199985853	1510011.4752151521	1186967.485642622	1777653.9733742154	2226201.535250589	2366614.796927967	1708156.428683606	2051685.477271453	1500451.231414529
Com_6058_pos	Phenylacetylglutamine	C13 H16 N2 O4	264.11167	6.771	265.11895	No results	No results	Full match	Organic acids and derivatives	Carboxylic acids and derivatives	Amino acids, peptides, and analogues	N-acyl-alpha amino acids	4429685.756038558	1981526.9854278297	5563957.675086299	1532605.4812849301	762076.1681591276	398065.14626604127	1645339.6846135915	1499733.4645195296	2369216.6888553305	1127153.84010054	1841663.8605478925	1321466.764048918	1311359.953116114	1715840.2312545879	1771988.610337666
Com_6074_pos	L-Tyrosine	C9 H11 N O3	181.07375	2.633	182.08102	Full match	No results	Full match	Organic acids and derivatives	Carboxylic acids and derivatives	Amino acids, peptides, and analogues	Tyrosine and derivatives	5395533.075361919	14613968.524484841	7039028.419291272	13148424.844572857	19362322.89791067	20270190.87266157	11196650.04548416	12857211.158907985	8208034.004958491	11956384.678018982	12836361.78911371	12035474.438514983	13716682.166828906	13237340.856517866	14104187.746483618
Com_6084_pos	3-Indoleacrylic acid	C11 H9 N O2	187.06311	6.176	188.07039	No results	No results	Full match	Organic acids and derivatives	Carboxylic acids and derivatives	Amino acids, peptides, and analogues	N-acyl-alpha amino acids	3539422.1523081325	9605279.566641722	4209965.587327218	7643859.82820179	11854256.410414388	11353382.717945103	5896642.457934747	7824492.234182245	4874398.880741132	6905158.1938018035	5644392.0103485165	4885852.335813474	7238487.781993505	7656566.867386066	6822218.489624111
Com_6712_pos	Methionine	C5 H11 N O2 S	149.05093	5.311	150.05821	No results	No results	Full match	Organic acids and derivatives	Carboxylic acids and derivatives	Amino acids, peptides, and analogues	Methionine and derivatives	182072.89712329424	500599.3431131984	175446.5811469686	482674.4416163997	593551.0571616493	637197.8911082493	1444824.1005835414	743304.8904305542	281836.9237908869	3116544.6139278817	630419.528319908	1856738.401459783	657917.9760062442	579903.3912494873	677407.908440292
Com_7245_pos	N4-Acetylcytidine	C11 H15 N3 O6	285.09727	5.902	286.10455	No results	No results	Full match	Nucleosides, nucleotides, and analogues	Pyrimidine nucleosides	Not available	Pyrimidine nucleosides	6924786.523744882	1116924.9933883229	8207696.477869275	3644879.7305825157	1928873.434133739	2304257.380893093	1260759.493010938	2633858.0388188446	4103403.948824246	1430994.2250146898	2593179.955004139	2000751.5692286412	2836279.699114123	2877573.372688004	2959457.922767929
Com_7504_pos	LPE 18:3	C23 H42 N O7 P	475.26888	7.605	476.27616	No results	Full match	No results	Lipids and lipid-like molecules	Glycerophospholipids	Glycerophosphoethanolamines	1-acyl-sn-glycero-3-phosphoethanolamines	351736.4794826714	779738.8078221199	373803.52219582774	608431.4417271	1768393.7628419136	1356972.1041143844	337960.07137813757	607551.601556451	603057.5601117329	328734.1398625011	365565.7866798255	171732.50672272817	609208.3616265113	654179.14805939	682451.2698209238
Com_7579_pos	DL-m-Tyrosine	C9 H11 N O3	181.074	6.808	363.1554	No results	No results	Full match	Organic acids and derivatives	Carboxylic acids and derivatives	Amino acids, peptides, and analogues	Phenylalanine and derivatives	4382600.35051009	1837818.086090653	5876409.831123797	1534977.0496246084	1434271.0421263257	1371346.2688648193	1339957.9419590351	1140868.5088179973	3038820.226878418	1029664.8555840247	1885239.6306279022	408087.2723146383	1900730.0344954072	1737987.3861668336	1782885.7632242702
Com_7604_pos	N-Acetyl-DL-phenylalanine	C11 H13 N O3	207.08936	4.998	208.09663	No results	No results	Full match	Organic acids and derivatives	Carboxylic acids and derivatives	Amino acids, peptides, and analogues	Phenylalanine and derivatives	162953.19940065243	667484.11293818	156166.29035978304	730687.0302693755	1197577.3629180521	1080474.306504235	1206188.9553374164	590404.6104059455	133716.63150087543	651353.9842635063	726346.9760138823	763231.2868225172	791696.5056944259	779239.9081040558	817335.7107384048
Com_7902_pos	2-Deoxyuridine	C9 H12 N2 O5	228.07575	6.488	229.08301	No results	No results	Full match	Nucleosides, nucleotides, and analogues	Pyrimidine nucleosides	Pyrimidine 2'-deoxyribonucleosides	Pyrimidine 2'-deoxyribonucleosides	3928961.0708958474	3796893.6461358536	4656011.3313387465	1921873.319591128	1682167.0140422815	1943182.1364996072	1019619.1263757704	3258757.4859063835	4550239.61163241	5431023.7497491	4815499.714046923	1921244.3653549731	4693925.9563498655	2426580.0999702504	4354539.882798288
Com_8059_pos	Octanedioic acid	C8 H14 O4	174.08888	6.154	175.09616	No results	No results	Full match	Lipids and lipid-like molecules	Fatty Acyls	Fatty acids and conjugates	Medium-chain fatty acids	2114009.902109861	1030392.0133818906	2068676.3179072281	846543.5491428119	645281.6311238166	653281.5692925224	649943.3505172611	921277.2947097525	1337940.2843735896	1077481.5966046068	933297.4254295753	755596.2966487255	883558.0536909035	806724.071084498	824155.8085233846
Com_9170_pos	(5-L-Glutamyl)-L-Amino Acid	C8 H14 N2 O5	218.09127	6.188	219.09855	No results	No results	Full match	Organic acids and derivatives	Carboxylic acids and derivatives	Amino acids, peptides, and analogues	N-acyl-alpha amino acids	1557112.5499987742	1010161.691296765	2043923.0831257754	735103.1453332914	1086383.1366476454	555324.6184065001	417090.8443555549	562097.7660487853	1304518.278779798	1318207.6048697166	1025270.1474228252	725320.8900238045	810059.6050610846	805118.7851343825	797528.0637642017
Com_11081_pos	Asp-glu	C9 H14 N2 O7	262.08131	5.989	245.078	No results	No results	Full match	Organic acids and derivatives	Carboxylic acids and derivatives	Amino acids, peptides, and analogues	Dipeptides	10515379.009525735	4962974.421403292	12896151.359853556	3424360.280668577	2404665.817840276	2460699.684350674	1956688.3957128471	2876512.3968425514	6782064.396659294	5939736.58520561	4257328.328157413	3415372.0908468314	3735838.7387952204	3609398.5439281254	3889018.797243117
Com_11454_pos	LysoPC 12:1	C20 H36 N O7 P	433.22182	5.562	434.2291	No results	No results	Full match	Lipids and lipid-like molecules	Glycerophospholipids	Glycerophosphocholines	Phosphocholines	380448.0745676246	573309.8635916865	365602.66024386114	620623.2478409649	859319.3322369872	1237026.5720118382	1080089.666867564	834584.7026465788	434887.2663776382	1086643.5401673818	732831.7130491072	1205859.3283027604	794578.5904333924	922688.7522477355	697884.5160575053
Com_12105_pos	Gly-Phe	C11 H14 N2 O3	222.10047	5.443	223.10774	No results	No results	Full match	Organic acids and derivatives	Carboxylic acids and derivatives	Amino acids, peptides, and analogues	Peptides	642491.227969975	933219.4290731654	726951.7089021455	1217004.5334332946	1078001.7189563538	905179.4199270884	762023.6877417564	1165444.7199465286	540293.0025504287	889011.7788376006	792205.9671329688	717352.0456554975	785512.9458243613	893604.8815181995	1017366.1592092457
Com_12610_pos	Glu-Glu	C10 H16 N2 O7	276.09438	5.038	277.10166	No results	No results	Full match	Organic acids and derivatives	Carboxylic acids and derivatives	Amino acids, peptides, and analogues	Dipeptides	237458.99815060946	186341.33896214166	228386.24466419712	474582.9191253736	415602.67630748934	445459.237770879	924341.0520856327	213961.3539999415	222953.24844183918	401418.2662706604	1071203.8662766474	498325.0685994411	429588.97695378185	418601.2436408207	392520.997407209
Com_13776_pos	5-Hydroxyindole-3-acetic acid	C10 H9 N O3	191.0581	5.881	192.06535	Full match	No results	Full match	Organoheterocyclic compounds	Indoles and derivatives	Indolyl carboxylic acids and derivatives	Indole-3-acetic acid derivatives	411814.06659052626	245478.82856820783	376469.28802507813	586663.4759954729	462820.1222832206	230772.49743244366	291154.1018248543	333025.038321267	335122.60892922146	456844.8232633611	835433.0080219735	796266.726365976	478438.1293679557	496198.5516297389	725675.2159242582
Com_14299_pos	Glutathione	C10 H17 N3 O6 S	307.08318	5.792	308.09046	No results	No results	Full match	Organic acids and derivatives	Carboxylic acids and derivatives	Amino acids, peptides, and analogues	Peptides	185049.0187496504	650848.2313017145	279267.17044896504	223605.83607802016	497462.0052886111	307391.89446749043	452545.17580321024	362607.7453409644	668805.5286223028	473591.58482006355	1148919.2708191783	509042.16790940077	441492.589297788	579906.9708848513	736121.9792435112
Com_17370_pos	2-Phenylglycine	C8 H9 N O2	151.0637	6.915	303.13525	No results	No results	Full match	Organic acids and derivatives	Carboxylic acids and derivatives	Amino acids, peptides, and analogues	Alpha amino acids	457934.178062323	1252731.4710496669	416127.5387156856	1092507.5216734577	746321.3147528035	803055.8101518545	660455.1478404499	1460564.0850751088	1053821.4404311127	797330.7644524327	548462.2787806442	759683.7986505025	898538.9878577186	819483.1476709221	923362.264916545
