# Supplementary material for: Combined transcriptome and metabolome analysis reveals the regulatory network of histidine kinase QseC in the two-component system of Glaesserella parasuis
Source: Front Microbiol. 2025 Aug 29;16:1637383. doi: 10.3389/fmicb.2025.1637383 (PMC12425974; doi:10.3389/fmicb.2025.1637383)
Supplement: Supplementary file 1 [file Data_Sheet_1.zip › Table S1-S17/Table S2 meta_intensity_class_neg.xls]

Compound_ID	Name	Formula	Molecular Weight	RT [min]	m/z	mzCloud_Results	mzVault_Results	MassList_Results	Class_I	Class_II	Class_III	Class_IV	neg_MY1902_1	neg_MY1902_2	neg_MY1902_3	neg_MY1902_4	neg_MY1902_5	neg_MY1902_6	neg_qseC_1	neg_qseC_2	neg_qseC_3	neg_qseC_4	neg_qseC_5	neg_qseC_6	neg_QC1	neg_QC2	neg_QC3
Com_2_neg	N-Acetyl-L-phenylalanine	C11 H13 N O3	207.08932	5.762	206.08204	Full match	Full match	Full match	Organic acids and derivatives	Carboxylic acids and derivatives	Amino acids, peptides, and analogues	Phenylalanine and derivatives	359278716.80173224	1916636873.294155	175260445.1636889	999086319.7360237	1350614827.3522222	1071511500.364752	985021721.0123101	825645461.3860075	921464442.1128823	1171994446.5845716	1087376955.5494723	682491775.3781796	1084266459.1153212	1085440435.5067165	1110785989.4846454
Com_31_neg	2-Isopropylmalic acid	C7 H12 O5	176.06835	5.532	175.06107	Full match	Full match	Full match	Lipids and lipid-like molecules	Fatty Acyls	Fatty acids and conjugates	Hydroxy fatty acids	7862359.166689451	72890248.8309857	8201369.03461451	41141791.53258295	124654167.35267776	84458870.88433525	21262219.945237905	37150975.53660911	10023494.521610506	25848449.21703108	19509466.95306198	17843035.853712805	45993583.378774986	45603311.607681744	45654060.00072403
Com_37_neg	2-Hydroxycaproic acid	C6 H12 O3	132.07858	5.788	131.0713	Full match	Full match	Full match	Lipids and lipid-like molecules	Fatty Acyls	Fatty acids and conjugates	Medium-chain fatty acids	116160230.3952303	106493239.21066274	97032988.1267718	79697880.14862272	127742080.08586845	118655498.01103531	84638968.04259373	83335866.74280062	85027765.2543189	104094053.35340936	96760999.43887685	76761985.628477	101789011.68278836	103661423.94479915	105004175.0950294
Com_43_neg	N-Acetyl-D-alloisoleucine	C8 H15 N O3	173.10518	5.717	172.0979	Full match	Full match	Full match	Organic acids and derivatives	Carboxylic acids and derivatives	Amino acids, peptides, and analogues	Isoleucine and derivatives	60596811.238508284	223980004.18643892	36281607.08837288	134869762.9853411	162443843.47423974	140059855.9043832	149743447.62682262	124063589.5338278	140493315.80083257	174293087.8656189	165312249.7914767	115638970.50649445	151152469.0611008	152864080.04644054	156074975.5495702
Com_120_neg	Terephthalic acid	C8 H6 O4	166.02645	5.488	165.01917	Full match	Full match	Full match	Organic acids and derivatives	Carboxylic acids and derivatives	Dicarboxylic acids and derivatives	Dicarboxylic acids and derivatives	88224068.01506773	74733941.61849529	80575452.50613505	49019631.22905735	52471675.265166916	43678097.08548173	36587161.17863844	46260139.28826294	82335974.31318797	45735292.509730436	48696904.98006717	47268421.02011086	57346954.53577384	52090623.74476973	59276405.3216377
Com_183_neg	D-(-)-Mannitol	C6 H14 O6	182.07899	1.368	181.07175	Full match	Full match	Full match	Organic oxygen compounds	Organooxygen compounds	Carbohydrates and carbohydrate conjugates	Sugar alcohols	187386529.324819	7339481.835196154	213357908.34653196	16840498.8369792	2863293.1638326542	4984449.139654256	53629489.25771884	1896731.4668977128	54977773.709984414	3951437.183898192	8041223.492237558	23735806.452529613	16561530.059499888	16067826.48988335	16707212.780502686
Com_257_neg	2-Methylhippuric acid	C10 H11 N O3	193.0737	5.71	192.06643	Full match	Full match	Full match	Benzenoids	Benzene and substituted derivatives	Benzoic acids and derivatives	Hippuric acids	9593335.99493546	20944397.72568567	6166622.513239901	19580015.004088785	24205790.066520095	24452120.309148397	21249369.18960914	19993527.34732878	13633063.984094083	19844491.364862118	18683633.73936695	17881584.18730114	20523438.80442247	21228908.805915076	21327263.239720713
Com_273_neg	2,4-Dihydroxybenzoic acid	C7 H6 O4	154.0265	5.103	153.01926	Full match	Full match	Full match	Benzenoids	Benzene and substituted derivatives	Benzoic acids and derivatives	Hydroxybenzoic acid derivatives	8181815.981148115	7269397.6054909825	6196016.647002889	42021391.37438639	8216288.509716945	14288768.939577589	14570856.375085771	28534080.887868393	4486294.493322857	36140861.57714344	9703805.685017074	5496129.900443415	17338150.486566205	17388761.539755613	17910097.631808978
Com_443_neg	Suberic acid	C8 H14 O4	174.08894	5.755	173.08166	Full match	Full match	Full match	Lipids and lipid-like molecules	Fatty Acyls	Fatty acids and conjugates	Medium-chain fatty acids	72178504.13786206	12280222.017297065	82633980.48328386	9311004.057016734	5094126.836603726	4978570.6521584485	5329500.976179564	6711104.209502481	26777568.32578332	9474610.808610866	8363910.162091	7219420.371980072	8901967.338947894	9284825.85171929	9294368.651285207
Com_578_neg	3-Coumaric acid	C9 H8 O3	164.04726	5.809	163.03998	Full match	Full match	Full match	Phenylpropanoids and polyketides	Cinnamic acids and derivatives	Hydroxycinnamic acids and derivatives	Hydroxycinnamic acids	56629655.28822799	14890227.045736207	66433778.17882551	12753798.065845609	7953151.205834908	7958051.016658845	6290015.457275215	9527735.847642884	24948559.242996097	7407424.348675541	9131632.109858688	9754785.250319535	10076068.354395041	11294463.176730797	11335698.352217661
Com_618_neg	D-Mannose 6-phosphate	C6 H13 O9 P	260.02946	1.323	259.02218	Full match	Full match	Full match	Organic oxygen compounds	Organooxygen compounds	Carbohydrates and carbohydrate conjugates	Hexose phosphates	971197.8351374561	1342412.5886012143	3422060.934175339	875084.3796914181	15436359.570735184	13591509.1954748	1795953.1979207946	15681004.861815294	308646.85259480006	6504036.926303608	1302567.0829460672	2053269.0731273731	7291108.174299238	6824390.262375926	7345959.039413062
Com_782_neg	Pseudouridine	C9 H12 N2 O6	244.06929	1.545	243.06201	Full match	Full match	Full match	Nucleosides, nucleotides, and analogues	Nucleoside and nucleotide analogues	Not available	Nucleoside and nucleotide analogues	1758538.2104589508	20400281.786567915	2018753.8361760874	7319911.95332267	27216997.50742439	20342313.967974134	5782513.581774604	41613918.197821386	8165584.444001411	11168789.883379322	6382708.935203127	8897560.437172884	14974449.267047418	15199842.119946709	15103937.073391452
Com_801_neg	Glycoursodeoxycholic acid	C26 H43 N O5	449.3142	7.519	448.30692	Full match	Full match	Full match	Lipids and lipid-like molecules	Steroids and steroid derivatives	Bile acids, alcohols and derivatives	Glycinated bile acids and derivatives	1803891.7878655703	5470124.046875032	789630.2947048709	3999872.1861717803	6452901.732284027	5558552.0829391405	5653362.656911699	3615739.790898659	5248122.200293159	6155457.318994983	4664472.398690798	4234228.384595786	5139914.894061679	4872924.600368042	4728058.235703002
Com_816_neg	D-Ribulose 5-phosphate	C5 H11 O8 P	230.01893	1.334	229.01166	Full match	Full match	Full match	Organic oxygen compounds	Organooxygen compounds	Carbohydrates and carbohydrate conjugates	Pentose phosphates	1238396.835753211	9781432.357691359	1420561.1893692734	12380885.65534118	9638332.478383673	9164509.845024299	8433008.402807014	17806567.076356243	11350208.742014172	4436201.829049975	8089085.838876283	14323551.98235239	7971906.905165654	8817477.358934434	9514042.98289799
Com_855_neg	3-Hydroxyanthranilic acid	C7 H7 N O3	153.04249	1.994	152.03521	Full match	Full match	Full match	Benzenoids	Benzene and substituted derivatives	Benzoic acids and derivatives	Hydroxybenzoic acid derivatives	3769686.0824649134	2615075.4384427136	3568667.3740387135	15121892.381669136	6470248.067607581	9751744.99156331	6741759.179422322	8642389.82597552	2808858.192989879	19193865.001611218	4818963.645945598	2049842.6292299528	6615200.522122671	7468385.2884292025	7108041.290756948
Com_948_neg	Indole-3-acetic acid	C10 H9 N O2	175.06306	5.697	174.05579	Full match	Full match	Full match	Organoheterocyclic compounds	Indoles and derivatives	Indolyl carboxylic acids and derivatives	Indole-3-acetic acid derivatives	2488483.2713260655	11836071.615003126	2052217.0051126815	5655782.905449585	5770371.609132209	6232488.640458104	2098230.8991179983	5421390.185986893	4327146.016666064	2068840.6800791777	2297416.124212642	2441738.578118576	4219967.219231972	4536231.632901051	4692394.208881324
Com_984_neg	2-Deoxyribose 5-phosphate	C5 H11 O7 P	214.02417	1.441	213.01689	Full match	Full match	Full match	Organic oxygen compounds	Organooxygen compounds	Carbohydrates and carbohydrate conjugates	Pentose phosphates	2300929.4360334952	14531915.54533945	1180842.6793147603	8908316.32370756	7766172.270334777	9493957.622900441	8613443.089839384	9445166.759819621	15529401.222487882	9782698.001451619	7797441.30554478	5565336.193012965	7797058.934399727	7850950.914912254	8191927.534572927
Com_990_neg	Glycocholic acid	C26 H43 N O6	465.30899	7.044	464.30172	Full match	Full match	Full match	Lipids and lipid-like molecules	Steroids and steroid derivatives	Bile acids, alcohols and derivatives	Glycinated bile acids and derivatives	1188843.5845245477	3411916.5791768893	735722.5542731333	2699172.333172633	5314624.780202858	4084063.5689086714	3509639.146410815	2942256.1919695064	1674318.922027254	3500899.817636715	2873653.68247847	2196663.234411128	3538587.579313986	3260914.3431842756	3286746.920482674
Com_1097_neg	(2R)-2,3-Dihydroxypropanoic acid	C3 H6 O4	106.02658	1.474	105.0193	Full match	Full match	Full match	Organic oxygen compounds	Organooxygen compounds	Carbohydrates and carbohydrate conjugates	Sugar acids and derivatives	2702996.5507632704	2843294.466820582	3037088.3679226497	1168276.8534283964	4790075.786097835	3669390.998062897	1279417.7171151745	7804319.722472672	1715679.996095046	1264890.4933266647	999303.5160126969	996593.2545979836	2674116.0641701207	2673476.959192258	2913727.806793436
Com_1449_neg	2'-O-Methylguanosine	C11 H15 N5 O5	297.10694	4.866	296.09966	Full match	Full match	Full match	Nucleosides, nucleotides, and analogues	Purine nucleosides	Not available	Purine nucleosides	560076.1124522482	4795324.213615099	497665.61437047727	5981781.80421724	3865957.8590507614	4071416.298797595	1739796.1204879226	3246768.6574026435	1914660.8774112952	2177801.009549203	2651448.6959592593	2274323.887291545	3169506.8846987463	3164051.8002464194	3193237.3618172957
Com_1724_neg	Ethylmalonic acid	C5 H8 O4	132.04216	4.735	131.03489	Full match	Full match	Full match	Lipids and lipid-like molecules	Fatty Acyls	Fatty acids and conjugates	Branched fatty acids	9036264.112579808	12108232.871074801	12667766.618380347	3125002.614971096	2400526.7350327284	2556537.3124268665	2449334.916460931	2627790.9944683686	5898599.753933649	2420759.8905435572	4056160.328654381	3701852.1621090393	3186160.517278169	3611062.355728546	3450349.1451680036
Com_1830_neg	Citric acid	C6 H8 O7	192.02687	2.145	191.01959	Full match	Full match	Full match	Organic acids and derivatives	Carboxylic acids and derivatives	Tricarboxylic acids and derivatives	Tricarboxylic acids and derivatives	3192336.8831339334	1187339.0172398295	3944588.262692416	952797.664611293	1670623.0155688596	1323013.090686306	1424977.960681695	14550011.252189938	2032921.135710563	1925864.862367636	1062781.5434103408	1575076.015311118	2726345.2964250506	2505877.47025913	2324282.1324013346
Com_2121_neg	��,��-Trehalose	C12 H22 O11	342.11621	1.467	387.11455	Full match	Full match	Full match	Organic oxygen compounds	Organooxygen compounds	Carbohydrates and carbohydrate conjugates	O-glycosyl compounds	3458650.3870615805	3342319.006528364	13603741.927705454	1836586.6197514106	2179635.8392257523	455561.44731179724	4434197.483721368	450884.56658603234	1322171.0000690774	714773.6720447154	1004482.8773141402	1485848.8050205552	1898087.2021407702	1925416.752484125	1917268.966986486
Com_2157_neg	1,5-Anhydro-D-glucitol	C6 H12 O5	164.06833	5.925	163.06105	Full match	Full match	Full match	Organic oxygen compounds	Organooxygen compounds	Carbohydrates and carbohydrate conjugates	Monosaccharides	13692137.874185171	3636682.1825399534	9510484.10024615	3413508.6247006827	932557.3742414768	1340636.0370791063	1881350.2003172976	2070255.9931880226	10568367.633615602	1956354.617711887	2180753.7288191193	2884802.8978887144	2533012.3192563676	2536996.4054573276	2490865.384972349
Com_2433_neg	3-Hydroxydecanoic acid	C10 H20 O3	188.14102	7.162	187.13374	Full match	Full match	Full match	Organic acids and derivatives	Hydroxy acids and derivatives	Medium-chain hydroxy acids and derivatives	Medium-chain hydroxy acids and derivatives	3744797.8883959204	1627378.797581658	3638419.283888403	1378195.7635144566	2154057.5114893313	985908.300195047	1589999.4863590768	1152325.3208837607	2112647.30323609	1763953.8713853285	1946632.9119384743	1512893.1254647875	1499113.5502053804	1467656.412660393	1554855.0417598705
Com_3716_neg	D-Sedoheptulose 7-phosphate	C7 H15 O10 P	290.04005	1.324	289.0328	Full match	Full match	Full match	Organic oxygen compounds	Organooxygen compounds	Carbohydrates and carbohydrate conjugates	Hexose phosphates	120371.31383673156	650038.096534275	179241.3219974876	203997.45801717797	2269121.3364728238	1618142.2102830147	406332.1347247701	3326078.5249204854	56821.14468951108	954364.5593183863	188090.11350275108	877335.6652533954	1229415.0918178274	1201314.3716866921	1252420.7758058612
Com_4283_neg	D-Alanyl-D-alanine	C6 H12 N2 O3	160.08467	1.479	159.07739	Full match	Full match	Full match	Organic acids and derivatives	Carboxylic acids and derivatives	Amino acids, peptides, and analogues	Dipeptides	302284.4404276841	1149014.4313725878	223414.9208683948	633699.1859617558	602057.1387945813	682666.0745552743	1131467.757420853	904899.2536192968	697852.9958891033	1133264.2297333863	1557458.192649012	1005795.458629874	778384.4969299586	782829.8154735696	898230.7266842994
Com_5311_neg	N-Acetyl-��-D-glucosamine 1-phosphate	C8 H16 N O9 P	301.05588	1.357	300.04862	Full match	Full match	Full match					146060.2811396275	2058304.1843649284	163744.42972739186	914510.8023684631	1622973.524218636	1122289.4350061424	504309.27485872316	1152167.7070142182	193171.53429558643	268438.16721418296	305074.4828069338	389759.99792763015	753717.5706759058	756317.8511774453	778141.1659753895
Com_5949_neg	Adenosine 5'-monophosphate	C10 H14 N5 O7 P	347.06295	1.495	346.05567	Full match	Full match	Full match	Nucleosides, nucleotides, and analogues	Purine nucleotides	Purine ribonucleotides	Purine ribonucleoside monophosphates	1141064.2269827272	2655245.855641778	1623091.506891642	1668521.682854385	1382257.5352822803	972203.845942676	899366.8835642771	699416.1825984807	2736373.025427943	1016711.5448568226	1361735.2629649309	1151886.7486370194	1359403.8658696215	1458984.408610378	1222393.3399953789
Com_6493_neg	Gallic acid	C7 H6 O5	170.0214	3.263	169.01412	Full match	Full match	Full match	Benzenoids	Benzene and substituted derivatives	Benzoic acids and derivatives	Gallic acids	1445493.2795381264	962437.2529589497	836926.1976280535	3229326.851435047	1634702.6465497238	3078840.6295345863	2252491.6504273065	2227790.474783241	624426.4054598561	3834059.95558746	1693802.655916915	682450.9050324955	1875133.835643399	2054859.615463945	2230543.2687572534
Com_10888_neg	Uridine monophosphate (UMP)	C9 H13 N2 O9 P	324.03538	2.02	323.02811	Full match	Full match	Full match	Nucleosides, nucleotides, and analogues	Pyrimidine nucleotides	Pyrimidine ribonucleotides	Pyrimidine ribonucleoside monophosphates	810031.2523503413	287630.0641488349	829914.899082427	205859.78145242675	1259129.0552708604	230071.47307769657	1212982.047821869	638852.0253808103	407455.646602482	513230.647556569	1088112.6363122875	767360.2275076674	604518.6843165149	650930.3875708512	622563.650610289
Com_107_neg	Flavin mononucleotide (FMN)	C17 H21 N4 O9 P	456.10469	5.308	455.09743	Full match	Full match	Full match	Nucleosides, nucleotides, and analogues	Flavin nucleotides	Not available	Flavin nucleotides	67739603.43919821	137010938.39900756	66132534.902451664	83289035.33044718	64001936.03095903	79364829.9687017	37879557.69059284	83138532.60734995	90379638.2728765	57480697.695824444	58881110.039280705	32558636.759235222	70883165.93713076	78603410.4287611	68532477.71015128
Com_158_neg	Daidzein	C15 H10 O4	254.05775	5.952	253.05047	Full match	Full match	No results	Phenylpropanoids and polyketides	Isoflavonoids	Isoflav-2-enes	Isoflavones	5283265.223443723	81017844.19134127	5375074.64324875	45441995.2613278	34856885.797796644	41241760.69159198	9898872.82656106	60533163.43250734	26835793.17227099	14941197.49995701	10647136.205006616	13875164.148747308	33018753.265102033	33853823.385575086	34350337.61633493
Com_267_neg	Indole-3-lactic acid	C11 H11 N O3	205.07361	5.719	204.06635	Full match	Full match	Full match	Organoheterocyclic compounds	Indoles and derivatives	Indolyl carboxylic acids and derivatives	Indolyl carboxylic acids and derivatives	10455312.123335812	31391212.69266764	7690005.403231605	16931318.409048676	19038453.19037853	22643751.184322316	7962419.541299941	18148478.093457427	18335090.932939634	14621133.667761184	16459256.190800568	11985737.787574636	17110644.841658287	18430452.827313706	17555566.038843602
Com_1195_neg	Guanosine	C10 H13 N5 O5	283.09158	3.625	282.08431	Full match	Full match	Full match	Nucleosides, nucleotides, and analogues	Purine nucleosides	Not available	Purine nucleosides	1874715.8726154084	16860111.36253362	1676990.534058066	30347848.044852894	15971890.611368287	16017224.782742828	11029565.245364992	32815719.08537455	18411699.80884912	12184779.570265256	19002245.856181666	18969549.700681247	16215820.569371657	16528541.60811777	17278175.88932809
Com_1248_neg	Pantothenic acid	C9 H17 N O5	219.11044	5.105	218.10317	Full match	Full match	Full match	Organic oxygen compounds	Organooxygen compounds	Alcohols and polyols	Secondary alcohols	1318430.1552133176	8669770.299777074	1063946.6237489698	3679070.267660938	4001555.1046187584	2857359.827994314	3000252.3080949956	2222009.615899958	3967069.908462676	2954618.607451461	6421812.650159635	3564677.9903164087	3824586.7765130904	3793744.2587524303	3843685.5168930255
Com_355_neg	Flavin adenine dinucleotide (FAD)	C27 H33 N9 O15 P2	785.15872	5.21	784.15145	Full match	Full match	Full match	Nucleosides, nucleotides, and analogues	Flavin nucleotides	Not available	Flavin nucleotides	91178443.61549313	75138530.77823989	89357434.51950549	56377871.6006337	41035161.29013506	36796402.302663654	31051478.111735556	22216952.73881128	83277235.61576742	51092030.54420084	55254904.4999067	45888777.90562604	45803298.85205042	53878262.05175694	47834889.09834725
Com_710_neg	N-Acetyl-L-methionine	C7 H13 N O3 S	191.06141	5.363	190.05413	Full match	Full match	Full match	Organic acids and derivatives	Carboxylic acids and derivatives	Amino acids, peptides, and analogues	Methionine and derivatives	1448421.5370313558	13555586.434033994	721776.0648764138	5785709.247386503	6005494.214518617	4539485.624974345	6777683.627157698	5557834.823064943	3036733.8878725865	3182055.2689512535	6929318.94960966	6958017.279505138	5914647.319168224	5789082.342716428	6127450.300836585
Com_1779_neg	Hippuric acid	C9 H9 N O3	179.05801	5.457	178.05077	Full match	Full match	Full match	Benzenoids	Benzene and substituted derivatives	Benzoic acids and derivatives	Hippuric acids	5074391.300551103	2832072.5729897227	4494290.867652088	3059094.4630946014	4158110.2885692134	2777773.384907489	2140193.917416418	2389306.8724451694	3036477.9498864817	3527012.5570421843	3085264.6562116076	2421587.5279580955	3271006.189134447	3192704.527144742	2842942.016975884
Com_1295_neg	N-Acetylneuraminic acid	C11 H19 N O9	309.10588	1.423	308.09861	Full match	Full match	Full match	Organic oxygen compounds	Organooxygen compounds	Carbohydrates and carbohydrate conjugates	N-acylneuraminic acids	3626661.774166848	2552041.942462321	3152422.697631174	3072688.850689148	4661488.515103779	5294255.299790049	6585609.85122327	1931722.4848185626	4171456.1617712053	3179381.2784769186	2903338.152847862	4377437.271495157	3935891.6206018045	3824244.844572912	3954651.086575472
Com_3915_neg	Adenosine 3'5'-cyclic monophosphate	C10 H12 N5 O6 P	329.05229	2.217	328.04501	Full match	Full match	Full match	Nucleosides, nucleotides, and analogues	Purine nucleotides	Cyclic purine nucleotides	3',5'-cyclic purine nucleotides	181917.94872878242	142744.50985749555	185190.55365271424	680036.5401035553	3377734.3948338036	1721118.0925817273	1740357.0524615992	629410.9939362922	190092.9449534607	916235.8451708597	1768589.2003857393	890727.2537784622	1426126.9165771746	1453319.7378308317	1317041.045997865
Com_6_neg	4-Methyl-2-Oxopentanoic Acid	C6 H10 O3	130.06297	5.614	129.05569	No results	No results	Full match					68483129.68140808	152593462.2386477	50389869.56318793	202972735.08462146	300531726.4177683	520848581.337167	328393784.1093748	270316564.46996075	84593307.60126573	228101951.66725433	224161063.50506994	210252907.52232507	273623559.44640607	277559234.1131594	279268505.5417662
Com_7_neg	Perillic acid	C10 H14 O2	166.09921	6.475	165.09194	Full match	No results	Full match	Lipids and lipid-like molecules	Prenol lipids	Monoterpenoids	Menthane monoterpenoids	1576383106.3328881	541661151.8071396	1425744795.5438476	389173181.8327839	198624386.7144786	234339636.48253852	294760634.7248398	349314555.8366868	910741726.0711653	364695932.92572665	384620351.8816856	379641867.24933046	354046026.0918399	366428381.03696525	369373192.4071998
Com_14_neg	17(S)-HpDHA	C22 H32 O4	396.20122	5.534	395.19395	Invalid mass	No results	No results	Lipids and lipid-like molecules	Fatty Acyls	Fatty acids and conjugates	Very long-chain fatty acids	58602125.91149432	324711035.18626887	37841250.00973258	171771913.60880828	200809119.71332067	194317863.22664866	201376908.04058892	189693182.79933935	136980491.59771377	184785652.3821614	175751418.49663025	209091829.63798523	202976345.8256743	200739587.93336532	224028948.42463413
Com_24_neg	DL-��-Methoxyphenylacetic acid	C9 H10 O3	120.05739	5.796	119.05009	Invalid mass	No results	No results	Benzenoids	Benzene and substituted derivatives	Benzylethers	Benzylethers	12659844.390585639	17175955.093532164	13653525.77778427	9487461.392918816	12385751.282448746	10966512.151980408	4711689.993921681	8262601.865667929	8190881.871593955	5468905.376764879	5989013.250461051	4342986.902886509	8640618.347041227	8833011.820107559	9163804.32435534
Com_163_neg	p-Hydroxybenzaldehyde	C7 H6 O2	122.03669	5.575	121.02941	No results	No results	Full match	Organic oxygen compounds	Organooxygen compounds	Carbonyl compounds	Hydroxybenzaldehydes	74612984.2574527	80180029.14853635	120411766.99894793	55853798.37677695	38470569.34354594	38123945.192352675	24457415.71049512	40382177.71481188	50284887.50679067	30792998.27678799	25194163.588650316	22235173.971185885	34836947.416185215	32775484.894545298	45034525.483033426
Com_187_neg	methadone-d9	C21 H18 [2]H9 N O	317.9551	1.258	316.94783	Invalid mass	No results	No results					4000963.0318983537	3474226.4741789144	5872068.938515801	1101969.6558099543	19276964.55252657	15740289.167539127	5194863.388623608	32798173.10779069	2745237.0034621516	8452801.344386742	2100641.8065982754	5752348.681734076	9182134.311103841	9405987.111408314	7786259.890725152
Com_199_neg	4-benzyl-N-(4-fluorophenyl)tetrahydro-1(2H)-pyrazinecarboxamide	C18 H20 F N3 O	313.16363	5.458	312.15628	Invalid mass	No results	No results					11658863.347196763	31606148.71767834	7332646.669474756	36060901.20918401	38439167.37456376	38652637.50372304	39045761.18294703	35371460.45840297	23162390.333779104	36010664.00581863	36231542.21260845	38084203.98295439	38796423.581879795	38633694.067194596	38590693.951353036
Com_214_neg	Phenylglyoxylic acid	C8 H6 O3	150.03154	5.709	149.02426	Full match	No results	Full match	Benzenoids	Benzene and substituted derivatives	Benzoyl derivatives	Benzoyl derivatives	198883554.38744	39002891.81568197	227562102.92526156	24404596.070882134	10943967.830253033	12489770.504720358	11711562.244596044	18301263.35491952	70827574.59494142	16566194.851627108	21809864.81127334	20927989.466642905	20238776.984981753	21740110.393047933	21110792.895265523
Com_218_neg	4-((5-(4-Nitrophenyl)oxazol-2-yl)amino)benzonitrile	C16 H10 N4 O3	306.07695	5.362	305.06967	Invalid mass	No results	No results	Organoheterocyclic compounds	Azoles	Oxazoles	Phenyl-1,3-oxazoles	1677108.4956995582	8409780.828366522	995853.318512121	15812445.622437516	24498476.318642106	25516224.88337016	29958436.60046139	16768232.638827644	7146345.711606498	21357445.72451492	20485199.66075382	20367417.977838516	18283912.728444796	20512861.610067032	18491899.465326235
Com_262_neg	3-(benzoylamino)benzyl benzoate	C21 H17 N O3	331.11984	5.292	330.11256	Full match	No results	No results					2708025.97016954	8914328.128781889	1570830.8003060361	15848732.789056322	15450980.709081165	19576065.795531094	25037630.54442812	19174772.800337903	6498939.735453202	21719386.42564292	14368540.28586458	15665095.578583332	18727382.537807424	18714145.632087152	18559855.745075554
Com_349_neg	Quinaldic acid	C10 H7 N O2	173.04758	5.504	172.0403	Full match	No results	Full match	Organoheterocyclic compounds	Quinolines and derivatives	Quinoline carboxylic acids	Quinoline carboxylic acids	2810425.465357353	33895914.44977075	4137509.8986704587	7578472.447887265	1466397.9368814363	1460160.7531853607	867746.3986591551	11358001.737777235	20842604.98976928	1882817.895551723	1711242.2518002735	2813240.689040837	3791120.282360437	4378807.826286904	4378059.1019272115
Com_356_neg	isoleucine	C6 H13 N O2	131.09445	5.696	130.08718	No results	No results	Full match	Organic acids and derivatives	Carboxylic acids and derivatives	Amino acids, peptides, and analogues	Isoleucine and derivatives	11093110.13923297	47282844.48644088	14155611.6190278	35105732.97677921	30938433.379409336	12624957.931303006	36574887.85831456	20695193.55706203	20369004.31896363	38820443.47044656	26427508.02597701	29574285.892175697	24455594.493630257	37240768.675000876	25129731.361416847
Com_374_neg	trans-Cinnamic acid	C9 H8 O2	148.05227	5.775	147.045	Full match	No results	No results	Phenylpropanoids and polyketides	Cinnamic acids and derivatives	Cinnamic acids	Cinnamic acids	9902450.55384679	29449621.83271602	6726190.3884616755	15338631.498997577	22744749.941197462	19323043.96657697	11505818.458457239	13276065.523926975	11708413.30319009	13753552.142150322	13460056.384331122	8354427.561272299	15778062.737633163	15959152.044714423	16890192.95878628
Com_392_neg	1,4-Cyclohexanedicarboxylic acid	C8 H12 O4	126.06802	5.876	171.06622	No results	Invalid mass	No results	Organic acids and derivatives	Carboxylic acids and derivatives	Dicarboxylic acids and derivatives	Dicarboxylic acids and derivatives	115262575.54742375	32312375.32638121	111227162.70371473	24891584.19099289	18902878.863801654	24527916.4354388	21460470.93089113	22353793.16164084	52765000.038506076	22233178.586885765	24904646.27593074	25010968.670518603	23919844.52243205	25318847.986598957	25029117.920714132
Com_404_neg	8-iso Prostaglandin A2	C20 H30 O4	370.18489	5.296	369.17764	Invalid mass	No results	No results	Lipids and lipid-like molecules	Fatty Acyls	Eicosanoids	Prostaglandins and related compounds	5730924.793542609	17705935.23623274	3824977.43433908	21111748.066610787	20271909.198456023	23146476.51966995	25898085.928807627	21255264.726367425	15044772.066322463	21392158.9471148	21471333.550491214	23896844.19433924	22644207.619988747	23401542.450930655	22972900.218264777
Com_406_neg	o-Toluic Acid	C8 H8 O2	136.05231	5.275	181.05051	No results	No results	Full match					27587713.839830913	28239492.273449905	28072980.334681336	11888215.17582632	12846328.771389315	13565545.877245532	6543549.262957368	9962168.766196951	13367335.78304086	7427148.2440081695	8148602.409621221	5644330.780358183	11336219.69938877	11947956.033316331	11561357.239407213
Com_411_neg	Homovanillic acid	C9 H10 O4	182.05779	5.271	181.05051	No results	No results	Full match	Benzenoids	Phenols	Methoxyphenols	Methoxyphenols	27587713.839830913	28239492.273449905	28072980.334681336	11888215.17582632	12846328.771389315	13565545.877245532	6543549.262957368	9962168.766196951	13367335.78304086	7427148.2440081695	8148602.409621221	5644330.780358183	11336219.69938877	11947956.033316331	11561357.239407213
Com_412_neg	ST 24:1;O4;T	C26 H45 N O7 S	515.29182	6.845	514.28454	No results	Full match	Full match					2849130.0222197743	3918210.702133578	1857467.395582847	3198877.485358056	21895207.537428644	5365094.6254252875	13808187.6420157	3195046.2603342123	6499106.469544141	14207187.512203984	17773700.863444276	5100862.013730582	10138656.644324258	9049261.181631848	9547699.212738212
Com_415_neg	5-(tert-butyl)-2-methyl-N-(5-methyl-3-isoxazolyl)-3-furamide	C14 H18 N2 O3	262.13126	5.453	261.124	Full match	No results	Full match					21228210.958048984	43221020.568392135	13013298.232886897	46038076.60583183	17772510.526584953	16321270.805631276	21056305.273806643	42933374.09036363	44873410.69922842	29145949.647860635	33913495.00304401	10342504.965469802	43205135.61748697	41965894.32258773	42939406.5828677
Com_436_neg	3-Hydroxypicolinic acid	C6 H5 N O3	139.02684	5.947	138.01956	No results	No results	Full match	Organoheterocyclic compounds	Pyridines and derivatives	Pyridinecarboxylic acids and derivatives	Pyridinecarboxylic acids	82128390.0218323	23389343.277148515	86205606.1002293	14646803.256546272	10204555.574800283	6176165.839243699	10213312.654325519	12586379.753533559	44685856.53428062	17222817.745997053	23043611.34742661	13084319.269967759	15387093.077426605	15165553.949511511	16065384.176755395
Com_438_neg	(��)9-HpODE	C18 H32 O4	312.22995	7.476	311.22268	Full match	No results	Full match					4553674.160500979	4183601.7028692514	6691000.1488497555	2648551.879495493	18667120.27595779	3076570.6909677014	10411229.82259874	2859424.09852272	7978933.4737199955	14265162.551737385	14013375.023806516	4349704.5077325795	7793390.126633435	7705969.22761868	7509418.164662127
Com_444_neg	3-[(methoxycarbonyl)amino]-2,2,3-trimethylbutanoic acid	C9 H17 N O4	157.11007	5.736	202.10828	Invalid mass	Invalid mass	No results					10021371.171078002	32014368.78160992	6607587.849147986	19888262.32300966	37040483.28711413	36015765.660518095	14691876.986609042	15522812.528885707	8452678.441525744	15976210.487329649	21341193.978836194	11255404.269747626	26985748.272211324	19384922.558288287	27359943.757732652
Com_453_neg	LNAPE 14:0/N-2:0	C21 H42 N O8 P	467.26502	8.933	466.25775	No results	Full match	No results					779106.3381664393	12675685.936979206	271173.69782984856	15150971.422877654	2773343.179344381	4008857.0767370597	7723015.259897858	14281672.173433326	17110043.247236524	14968374.46909554	8043778.935166869	12406279.525679396	9465186.992912365	10017067.55071135	8601718.053554041
Com_512_neg	2-Hydroxy-4-methylthiobutanoic acid	C5 H10 O3 S	150.03483	5.316	149.02756	Full match	No results	No results	Lipids and lipid-like molecules	Fatty Acyls	Fatty acids and conjugates	Thia fatty acids	2918821.4341314817	13892172.906855654	1406393.1059968153	6707025.292361991	9187272.063092548	10299662.006008549	12332475.118299408	13004862.510895178	5702763.457925578	15440267.724962855	17275955.214014318	10796322.395000089	12187801.56119913	11880960.44241978	12072733.227674946
Com_526_neg	Dodecanedioic acid	C12 H22 O4	230.1516	6.707	229.14432	Full match	No results	No results	Lipids and lipid-like molecules	Fatty Acyls	Fatty acids and conjugates	Medium-chain fatty acids	45355210.108146586	17576079.21245802	53679644.378602386	13842132.612286676	11643150.83166955	10253638.996705962	12180579.595311197	10466610.463042166	33323751.34712793	13532486.509999696	10827720.942822907	11611969.414342389	13181693.19471984	13329020.955934277	13514934.471931143
Com_550_neg	Fumaric acid	C4 H4 O4	116.0109	2.474	115.00363	No results	Full match	Full match	Organic acids and derivatives	Carboxylic acids and derivatives	Dicarboxylic acids and derivatives	Dicarboxylic acids and derivatives	9072920.465771833	11254786.357599968	8098242.641283165	28839847.84800857	37216594.79372671	29309084.162355453	21353661.291872647	11432355.57717258	7901130.665862872	16873278.563885283	21685512.76321883	11963163.255978392	18662624.914242584	19463184.33785656	20358655.346998647
Com_606_neg	N-(1-benzothiophen-3-ylmethyl)-N'-(cyclopropylmethyl)thiourea	C14 H16 N2 S2	276.07799	2.17	275.07071	Invalid mass	No results	No results					3203702.1763288146	18581924.133585073	2285156.370165499	17584312.369466048	31344663.975428134	27741888.33556761	34908052.796735525	16491877.32670269	15345836.307960188	31249333.054239105	22711843.41281314	22884965.91056014	21994194.292301647	21952016.165977914	21258192.88665429
Com_632_neg	LPG 16:1	C22 H43 O9 P	482.26458	8.784	481.25731	No results	Full match	No results	Lipids and lipid-like molecules	Glycerophospholipids	Glycerophosphoglycerols	Phosphatidylglycerols	26843833.8750135	18633458.7561937	10785121.073341576	7539209.928177339	6782460.682750891	6083899.717146014	3642651.9030950638	11578872.815211667	63658612.52794411	9054230.184176655	6513184.571217214	3573352.658316717	6908935.508104967	6846748.867391173	7102264.593638505
Com_648_neg	4-fluoro-N-[4-(4-methylpiperazino)phenyl]benzenesulfonamide	C17 H20 F N3 O2 S	349.12723	5.112	348.11998	Full match	No results	No results					1929506.94791491	6753755.29123173	1563239.6019427585	8537574.592547987	10373991.687820638	10040116.570069687	12544200.769352255	10609651.282947175	6018900.134137244	9115283.40480622	8821348.004018659	11032401.691904765	11099776.749630654	10146561.081503818	11342308.882807352
Com_650_neg	Vanillyl alcohol	C8 H10 O3	154.06282	5.665	135.04501	Full match	No results	No results	Benzenoids	Phenols	Methoxyphenols	Methoxyphenols	64504039.338587955	9070702.027661698	49315707.54065161	5045969.743051103	3284487.2069008145	3938570.85692208	6009112.740144252	4640901.992452939	12590863.98549866	6312872.782370206	4738612.446774752	6262804.914710726	6611910.619179128	5644462.516583026	5834419.05120054
Com_659_neg	13,14-Dihydro-15-keto Prostaglandin A2	C20 H30 O4	370.18489	5.541	369.17761	Invalid mass	No results	No results	Lipids and lipid-like molecules	Fatty Acyls	Eicosanoids	Prostaglandins and related compounds	2994578.205219875	9703342.411201688	2062170.822468745	10658152.408958342	11043795.596974298	11765199.667058248	12903700.278842876	11475946.907977937	8252208.424870427	11904494.26595581	12009639.716737323	11932842.071748486	12132878.935245272	12233492.663365558	12252807.942943415
Com_672_neg	Hydrocinnamic acid	C9 H10 O2	150.06786	6.476	149.06059	Full match	No results	Full match	Phenylpropanoids and polyketides	Phenylpropanoic acids	Not available	Phenylpropanoic acids	44138247.58624924	14349869.768998442	41147127.544421054	10187074.046482833	5105932.730953434	6055280.386593691	8299747.857689152	8793757.239669899	26266329.98266285	9595074.897134438	10247502.741011173	10377545.58270456	9288959.261756819	9597006.784136727	10180758.79720142
Com_682_neg	Capryloylglycine	C10 H19 N O3	201.13635	5.842	200.12907	Full match	No results	No results	Organic acids and derivatives	Carboxylic acids and derivatives	Amino acids, peptides, and analogues	N-acyl-alpha amino acids	46158688.93548718	10352895.201723708	31492004.94038742	7662425.806020368	3863431.538343823	3034924.612438542	4177954.082074111	6587671.729948503	16533673.715369642	7014499.932137177	8131122.895489018	6048802.383791819	6799395.317705827	6948958.645663948	6886091.767311852
Com_684_neg	4-Toluenesulfonic acid	C7 H8 O3 S	172.01919	5.334	171.01192	No results	Full match	No results	Benzenoids	Benzene and substituted derivatives	Benzenesulfonic acids and derivatives	p-Methylbenzenesulfonates	12299791.464179069	12203829.455854394	11405932.59315076	7738257.732233476	4230966.129573331	6578850.426130854	4331960.904474596	15291766.839609588	16716766.872033894	5965477.951941755	7415103.84783145	5982325.072592955	6867432.72097345	7383918.952041258	7242922.59361287
Com_751_neg	LPC 16:1	C24 H48 N O7 P	539.32237	8.715	538.3151	No results	Invalid mass	No results	Lipids and lipid-like molecules	Glycerophospholipids	Glycerophosphocholines	Phosphocholines	99281.24482677526	690759.5974071551	98491.57482342214	380639.6311661532	7358033.390004046	138837.06909717823	599349.2427683162	723135.545782319	552506.58842752	850947.7609142452	672512.5520634282	220768.76420560075	1303384.6445969492	1227770.0273753502	1335185.132151436
Com_793_neg	Acetyl-N-formyl-5-methoxykynurenamine	C13 H16 N2 O4	264.10834	5.613	263.10111	Invalid mass	No results	No results	Organic oxygen compounds	Organooxygen compounds	Carbonyl compounds	Alkyl-phenylketones	5162874.1477649445	3238653.0375399296	3346227.5442525316	2116916.075657722	209714.96023089503	232850.81207789545	373686.8350821514	1601758.1782219326	5292523.210702285	1583547.6262289654	1764635.5940574342	1389737.2714981511	2400201.8330295677	2050653.5440260633	1809831.446563452
Com_799_neg	2-{1-[2-(4-benzhydrylpiperazino)-2-oxoethyl]cyclopentyl}acetic acid	C26 H32 N2 O3	420.23738	6.244	419.2301	Invalid mass	No results	No results					665865.0936094199	4042086.5461677457	287957.10669364384	4048915.583257731	7078815.4453949565	7096019.831247836	5588997.125158414	4210066.7824139865	966562.6865249765	3590777.164320576	3680212.7423254214	3803477.4773478243	4639140.537245582	4686506.953872341	4269106.726608311
Com_839_neg	Taurochenodeoxycholic acid	C26 H45 N O6 S	499.29706	7.316	498.28978	Full match	No results	Full match	Lipids and lipid-like molecules	Steroids and steroid derivatives	Bile acids, alcohols and derivatives	Taurinated bile acids and derivatives	2965891.3489463814	12254563.17197117	1105969.3311146344	7709547.9313898105	12284559.697063133	9585843.019316042	14908626.292259328	6279822.30683605	13085585.88574468	16790641.052851528	12948540.366364812	10900428.315930627	9623630.029186396	10661277.980842054	10498741.603639781
Com_844_neg	5-chloro-N-(4-morpholinophenyl)-1H-indole-2-carboxamide	C19 H18 Cl N3 O2	355.11265	5.073	354.10538	Invalid mass	No results	No results					1233195.3752532694	3214919.94974835	1387611.678152942	12635404.43374722	3230821.9362279945	3445910.026916829	1135678.3855110873	8382200.074939363	1225024.7151286977	5486213.559260735	9665791.735090068	3159793.561422826	4852393.836742128	4981214.751064327	5063092.661516037
Com_859_neg	L-threo-3-Phenylserine	C9 H11 N O3	181.07369	5.784	180.06651	Full match	No results	Full match	Organic acids and derivatives	Carboxylic acids and derivatives	Amino acids, peptides, and analogues	Phenylalanine and derivatives	1620368.7685767661	1860379.526518942	1286683.7330240945	5013423.68830351	3314551.8734115884	2511038.6469488665	1175146.1285552478	5422475.208651766	840920.2724542153	8609152.276836794	1815628.0347738662	1468421.2763778456	3532458.6875290372	3240813.5421780045	3543111.007801541
Com_867_neg	Kinetin	C10 H9 N5 O	215.08008	5.28	429.15301	No results	No results	Full match	Organoheterocyclic compounds	Imidazopyrimidines	Purines and purine derivatives	6-alkylaminopurines	1727128.6558878503	19415230.163538948	366178.67876456364	6109879.454638066	1343505.3377134427	890481.4248656231	114329.75356720375	3709608.0365432613	6806880.733232475	105138.08151267582	952682.7630742483	322884.0265942684	2263476.1162062804	2806295.5027328925	1687651.9079417177
Com_889_neg	Traumatic acid	C12 H20 O4	228.13597	6.55	227.12869	No results	No results	Full match	Lipids and lipid-like molecules	Fatty Acyls	Fatty acids and conjugates	Medium-chain fatty acids	28835883.5958314	7487759.747614634	24515300.941240225	5472605.76762954	7167887.873061478	4407651.589643336	5977810.691890389	5219035.308793131	11562621.187454294	7207999.836287528	7521756.151940148	5485411.972452137	6515207.487455629	7041562.728981461	7122217.641896925
Com_899_neg	Ethyl chrysanthemumate	C12 H20 O2	196.14605	6.913	195.13878	No results	No results	Full match	Lipids and lipid-like molecules	Prenol lipids	Monoterpenoids	Monocyclic monoterpenoids	10388178.633855397	6910476.068063874	10288152.15627646	5330050.673685594	3000639.1253447006	3391802.039306466	3187708.6395305293	6728832.290858796	7488583.415150507	4077154.3894391605	4104336.6494897357	3847080.5353800496	4007608.935517911	3987749.0975829856	3969569.667790137
Com_906_neg	albiflorin	C23 H28 O11	526.17683	5.209	525.16956	Invalid mass	No results	No results	Lipids and lipid-like molecules	Prenol lipids	Terpene glycosides	Terpene glycosides	106402.2851614158	417673.2444013549	101682.62039449248	142852.39800758814	6772928.057722208	274872.4460571884	368305.43101314054	139103.76823970923	119256.79423705723	119156.23533315846	123530.63985707669	130425.44286289568	1227363.0186933943	1330899.3887088515	1232128.557287116
Com_911_neg	4-Hydroxyisoleucine	C6 H13 N O3	147.0894	5.551	146.08213	No results	No results	Full match	Organic acids and derivatives	Carboxylic acids and derivatives	Amino acids, peptides, and analogues	Isoleucine and derivatives	2987364.5058285994	5103253.109973492	1173155.4974649528	1230787.4834666487	5931316.790265096	3110638.995562745	282464.48302288476	960062.1285476612	1257706.5161643599	471102.0667161229	755678.8782392624	213850.73922146563	2314243.5227523893	2610510.789179491	2525704.6115474617
Com_963_neg	Prostaglandin H2	C20 H32 O5	352.22255	6.621	351.21575	Invalid mass	No results	No results	Lipids and lipid-like molecules	Fatty Acyls	Eicosanoids	Prostaglandins and related compounds	863711.153582105	887066.2404539835	881815.0555544259	620358.1623863755	1531953.872534205	1088877.111948977	859100.4571576967	602806.7175299951	551354.3482579588	809057.6911602686	1094499.944150093	592329.738540337	1008687.2568203638	1015348.4347109635	993930.7589026542
Com_970_neg	LPG 10:0	C16 H33 O9 P	400.1862	6.851	399.17892	No results	Full match	No results	Lipids and lipid-like molecules	Glycerophospholipids	Glycerophosphoglycerols	Phosphatidylglycerols	1719981.1132417219	6845752.9422523575	698813.1643358391	4983728.031229134	7044410.246254582	5563996.470009518	2029676.876473775	3738128.0214318694	16543452.086675191	3264158.6006196993	5436250.221153251	3793919.326002614	5163295.505963851	4972291.369528035	4892860.940145058
Com_981_neg	Gibberellic acid	C19 H22 O6	346.13732	5.568	345.13005	Invalid mass	No results	No results	Lipids and lipid-like molecules	Prenol lipids	Diterpenoids	C19-gibberellin 6-carboxylic acids	732884.8589571499	2554880.802611572	307981.1528405966	6025939.445352256	8447192.276773471	8013049.8328840155	5271479.038606631	5677605.777312226	2543384.6425019274	8303863.432811647	6494467.000281198	6857780.279292923	6859799.031240104	6375071.631795197	6612894.457384113
Com_1086_neg	CUMYL-PICA N-pentanoic acid metabolite	C23 H26 N2 O3	396.20075	5.393	377.18276	Invalid mass	No results	No results	Organoheterocyclic compounds	Indoles and derivatives	Indolyl carboxylic acids and derivatives	Indolyl carboxylic acids and derivatives	1464244.3642354163	3406705.6318137003	1258535.5094839372	10146314.51272917	1868543.3942895406	2629084.704560578	1563926.1578779544	6497465.651656619	8582338.466551857	4353396.00438883	3344962.2876177314	4476965.894500152	4505018.7963135345	4405540.840973117	4425685.040239196
Com_1102_neg	Monobutyl phthalate	C12 H14 O4	222.08894	6.46	221.08166	No results	No results	Full match	Benzenoids	Benzene and substituted derivatives	Benzoic acids and derivatives	Benzoic acid esters	31707548.618555333	9534983.941062737	33223084.515846312	8733333.184724301	5118681.228000197	5216759.100482651	6429368.968982596	6951227.465627147	16445009.182762356	6801673.4212631425	8102171.074037156	8265402.863846266	7399612.716138728	7821632.533331839	7726368.501182117
Com_1103_neg	8-iso-15-keto Prostaglandin E2	C20 H30 O5	386.17995	5.279	385.17266	Invalid mass	No results	No results	Lipids and lipid-like molecules	Fatty Acyls	Eicosanoids	Prostaglandins and related compounds	1026472.7637924672	3194517.501731107	604044.1865664356	4007675.7815750386	4537844.6570991995	5664223.419859356	8165483.439725951	4931731.710640019	3067523.673517206	4483698.7204635115	5297594.68943525	6134919.144376137	5040744.624923357	5215310.312277218	5373628.997757373
Com_1131_neg	Resveratrol	C14 H12 O3	228.08192	6.029	227.07464	Invalid mass	No results	No results	Phenylpropanoids and polyketides	Stilbenes	Not available	Stilbenes	1854476.2439641769	8465917.813765496	1323888.3141691992	3958595.97718984	3763662.8525781836	4412931.809232534	1497947.4260808271	4889685.894808964	4752743.301579565	5237188.935895609	1428448.8823376116	555359.5575922743	2262985.9275133666	2306156.6295890873	2429331.022557398
Com_1157_neg	Gamma-Caprolactone	C6 H10 O2	114.06802	6.551	227.12876	No results	No results	Full match	Organoheterocyclic compounds	Lactones	Gamma butyrolactones	Gamma butyrolactones	28835883.5958314	7487759.747614634	24515300.941240225	5472605.76762954	7167887.873061478	4407651.589643336	5977810.691890389	5219035.308793131	11562621.187454294	7207999.836287528	7521756.151940148	5485411.972452137	6515207.487455629	7041562.728981461	7122217.641896925
Com_1193_neg	5'-Deoxy-5'-(Methylthio)Adenosine	C11 H15 N5 O3 S	297.08927	5.235	342.08749	No results	No results	Full match	Nucleosides, nucleotides, and analogues	5'-deoxyribonucleosides	5'-deoxy-5'-thionucleosides	5'-deoxy-5'-thionucleosides	2106431.3283176534	7578155.060294489	1616126.9098515166	3917450.22760028	3213706.6866961345	3483439.181092975	1626108.4472972758	5899380.200252957	4586595.738075056	3318171.829006504	2775786.1892071804	2107865.255650628	3653485.185181359	3831646.5773705067	3589160.2267179657
Com_1213_neg	2-cyano-3-(3,4-dimethoxyphenyl)acrylic acid	C12 H11 N O4	233.06833	5.785	232.06098	Full match	No results	No results					2210824.8363328963	1725928.4174988265	2175959.3970012013	4450667.779010653	4133731.1582327173	4198620.11868625	129340.05690099357	4624755.4961084165	1161468.4552456718	527480.9655523112	329405.6007254627	195438.90356829026	2448326.3632205166	2685458.8928468833	2702217.0863742237
Com_1217_neg	Mevalonic acid	C6 H12 O4	148.07341	5.609	129.05557	No results	No results	Full match	Lipids and lipid-like molecules	Fatty Acyls	Fatty acids and conjugates	Hydroxy fatty acids	68483129.68140808	152593462.2386477	48334159.18968429	202972735.08462146	300531726.4177683	520848581.337167	328393784.1093748	270316564.46996075	84593307.60126573	228101951.66725433	224161063.50506994	210252907.52232507	273623559.44640607	277559234.1131594	279268505.5417662
Com_1219_neg	Phenobarbital	C12 H12 N2 O3	232.08439	5.671	231.07712	Full match	No results	No results	Organoheterocyclic compounds	Diazines	Pyrimidines and pyrimidine derivatives	Barbituric acid derivatives	2269854.0922211623	8728969.474583358	1482514.8693658828	5435779.603711318	5005716.695269112	4711472.9509062255	3468565.3584244954	4581930.046064684	4413510.105869191	3128728.3435560144	3467808.596640817	3711409.4500989886	4132568.4782977994	5007142.633698157	4310043.181898841
Com_1234_neg	N1-(3-amino-4-chlorophenyl)-2-[2,4-di(tert-pentyl)phenoxy]acetamide	C24 H33 Cl N2 O2	416.22694	5.437	415.21966	Invalid mass	No results	No results					2436204.098682745	12709846.956527123	871387.1261447804	14649503.741946895	8564849.968655245	8756327.977158213	8672617.75752161	15186404.29456053	10912405.519885376	9355774.473784514	9945697.709851474	10866706.544827055	9641219.50778939	10748794.832944566	10172012.11559008
Com_1235_neg	(3beta,9xi)-3-(beta-D-Glucopyranosyloxy)-14-hydroxycard-20(22)-enolide	C29 H44 O9	582.3044	5.739	581.29712	Invalid mass	No results	No results					193157.72813074692	2516358.5056503415	183048.96031468784	3523229.080615898	2934974.905427498	1848379.1736826368	3964289.505291614	3038638.0047933934	1358132.7697049514	2873510.0914402	4355648.866901039	3304518.6727327895	3289302.826679271	3241690.746711021	3318196.8119358467
Com_1266_neg	12-Hydroxydodecanoic acid	C12 H24 O3	216.17231	7.174	215.16504	Full match	No results	No results	Organic acids and derivatives	Hydroxy acids and derivatives	Medium-chain hydroxy acids and derivatives	Medium-chain hydroxy acids and derivatives	1734581.444797561	4619289.351493686	1133490.3409463186	2743987.3489572746	3191403.6174432915	3303704.139173606	2134869.1933048256	5220459.053567844	12496306.546635311	3574584.8761484628	4061986.5051504206	1551610.2389905883	3432653.4734097114	3548384.647669634	3312220.0467569698
Com_1352_neg	4-Chlorophenol	C6 H5 Cl O	128.00437	3.546	126.9971	Invalid mass	No results	No results	Benzenoids	Phenols	Halophenols	P-chlorophenols	150079.6572772965	5005967.9425576925	159249.7736145708	6869989.502902423	14102481.427372867	14725801.275120225	7529140.26841747	10065718.517180298	1195663.6790150711	5348062.992116607	7254861.799362681	4268522.303498844	7629346.173650661	7919509.573698262	8757418.253846996
Com_1403_neg	Indole-3-butyric acid	C12 H13 N O2	203.09425	5.793	248.09235	Full match	No results	No results	Organoheterocyclic compounds	Indoles and derivatives	Indoles	3-alkylindoles	3643818.3244120646	4115951.126996556	3158320.294776629	3263854.122148386	5363847.683514705	4748026.894415701	3946244.905629722	3778832.485561796	2947732.0335108754	4557137.126424638	3970049.3924473478	3123441.9929690394	3767563.089568757	3552509.687211286	3627041.1563224797
Com_1423_neg	Decanoic acid	C10 H20 O2	172.14608	6.939	171.13881	Full match	No results	Full match	Lipids and lipid-like molecules	Fatty Acyls	Fatty acids and conjugates	Medium-chain fatty acids	1708519.169224613	2023470.4946743508	1071399.1497208814	1941147.9811355001	3995605.513185268	3814685.4750686004	900467.7086242782	2169871.056991536	3916949.6925898506	936513.2768775661	1614310.1625347722	769738.816390074	1985518.4579063712	1957168.5793584653	2042466.608845007
Com_1437_neg	3'-Dephosphocoenzyme A	C21 H35 N7 O13 P2 S	687.15039	4.983	686.14311	Full match	No results	Full match	Nucleosides, nucleotides, and analogues	Purine nucleotides	Purine ribonucleotides	Purine ribonucleoside diphosphates	2018429.426585898	2571594.147869961	1598866.8865579034	7627960.145136568	2508738.0902101984	1633847.6668092422	2327730.0530692535	3097868.3125562104	2347845.1451537805	1960391.7926548268	4251387.410817138	5123060.614404838	3432673.2137922714	3030048.0670511774	3374222.3670516103
Com_1455_neg	Hydroxykynurenine	C10 H12 N2 O4	224.07955	5.365	223.07218	Full match	No results	Full match	Organic oxygen compounds	Organooxygen compounds	Carbonyl compounds	Alkyl-phenylketones	1175321.869699275	8831372.223465884	1067283.3964189854	2449223.728088801	2448535.98836227	1891074.1519433092	229605.4626801901	2777648.43763219	174568.03055541747	100644.6571196817	213189.6056233341	207496.55643520475	1748859.7807305348	1965657.2753169371	1664599.84974151
Com_1465_neg	2-Furoic acid	C5 H4 O3	112.01601	2.151	111.00873	No results	No results	Full match	Organoheterocyclic compounds	Furans	Furoic acid and derivatives	Furoic acids	4353026.019423399	1762614.88309493	4535302.003094273	8780338.749143234	7509566.0163265215	13117873.318550525	1587292.6766992733	4184235.6722557964	2120332.9389235773	3615409.5659155287	1563910.958238974	1390239.2191476105	4724820.215764826	4621082.421195418	4633285.799244251
Com_1485_neg	2-Arachidonyl Glycerol ether	C23 H40 O3	400.26844	5.672	399.26116	Invalid mass	No results	No results	Lipids and lipid-like molecules	Endocannabinoids	Not available	Endocannabinoids	912254.0980851593	8522562.842922475	528488.9393271037	7035185.239248643	1726434.9101111456	2382240.7328987746	4710552.528727396	9953956.954173105	10750522.691689786	5374204.587032333	9154605.408306401	11014468.047168622	6095095.526655476	5796698.330032366	6158812.558002269
Com_1531_neg	N-(4-chlorophenethyl)-1-adamantanecarboxamide	C19 H24 Cl N O	317.15841	5.244	316.15114	Invalid mass	No results	No results					888693.2658538208	3666630.5916674808	505438.45831257384	2791540.419164368	1663890.757366056	1337364.8086453138	2783136.630389514	2372781.0502389898	3165916.45059822	4222810.986817893	6778067.21587989	4519836.909081	2761150.9412512416	2927235.4052500813	3109687.3268734454
Com_1603_neg	Hydroquinone	C6 H6 O2	110.0367	5.103	109.02943	No results	No results	Full match	Benzenoids	Phenols	Benzenediols	Hydroquinones	3608185.450716671	1792157.691402968	3644849.0838258336	7101402.326197471	1812512.6509464113	2643710.333727769	2706799.815527877	5077549.889152488	1934224.4056561254	5747467.848252	2129644.7966630063	1635973.0809440077	3080142.1613990306	3252932.487536351	3481979.790793805
Com_1632_neg	Epinephrine bitartrate	C13 H19 N O9	333.10576	5.295	332.09848	No results	No results	Full match	Benzenoids	Phenols	Benzenediols	Catechols	223578.09294604821	526667.0597169141	132938.9392179376	2473542.0069016875	2827329.311187159	4906712.007085017	1838507.5233623818	1458805.5815354874	179904.2734206193	2957833.241097966	1035948.8559169787	937458.3151056698	1946951.7654763404	2149481.6306546517	1838646.5036858951
Com_1639_neg	Cholic acid	C24 H40 O5	408.28753	6.993	407.28018	Full match	No results	Full match	Lipids and lipid-like molecules	Steroids and steroid derivatives	Bile acids, alcohols and derivatives	Trihydroxy bile acids, alcohols and derivatives	230855.38500342003	78662.9092775464	228720.63375030126	63238.86515941995	3434477.9319102913	42732.822264579496	1813634.8323712314	51999.67225853275	850624.662080826	2080403.8303236756	2639816.5867641997	417102.298113439	1328294.0703771587	1170857.7048955893	1020027.3306816034
Com_1645_neg	4-Phenylbutyric acid	C10 H12 O2	164.08356	6.909	163.07628	Full match	No results	Full match	Benzenoids	Benzene and substituted derivatives	Not available	Benzene and substituted derivatives	15495128.758267479	6022893.3600290725	18537369.74431367	4713936.8591719195	2063107.6714312565	2714580.370731718	2601516.1970694065	4276161.958467619	7871173.876434663	3236118.648669415	3708282.590931582	3631289.6705583995	3579902.1306989198	3703922.300667765	3794086.394721489
Com_1693_neg	4-Methylphenol	C7 H8 O	108.05741	5.571	107.05014	Full match	No results	Full match	Benzenoids	Phenols	Cresols	Para cresols	2796332.317179465	2506256.942163244	2225483.776724365	2393972.8955736053	4876433.017389463	4453711.7092116205	3537437.7282821247	2327833.2276768894	2130422.477389135	2706916.6386501184	2706585.172375388	2459700.7322273646	2767169.4243922783	3235281.4829260474	3085396.9785641464
Com_1703_neg	Taurocholic acid	C26 H45 N O7 S	515.29212	6.254	514.28484	No results	No results	Full match	Lipids and lipid-like molecules	Steroids and steroid derivatives	Bile acids, alcohols and derivatives	Trihydroxy bile acids, alcohols and derivatives	360574.78779261245	128380.15253427411	372828.0412335068	108213.69158598426	5317482.155161824	72935.18412365022	3031598.810679218	86504.85770148998	1502909.2389248172	3515131.466179555	5157210.614272383	643619.5718287705	1938057.561902566	1723800.3805693432	1829739.0100679665
Com_1731_neg	3,8,9-trihydroxy-10-propyl-3,4,5,8,9,10-hexahydro-2H-oxecin-2-one	C12 H20 O5	244.13071	5.927	243.12343	Full match	No results	No results					12508334.286137111	6628147.7070934875	14145245.267182557	4174879.5461858823	5080283.775151344	4227244.227223406	3980307.689223444	3619387.4982829955	6738380.530560241	5142826.224222198	4203701.68103903	3665627.475744829	4915952.4512158595	4894303.43785363	5276796.774084187
Com_1878_neg	alpha-D-Glucopyranosyl 2-O-(2-methylbutanoyl)-alpha-D-glucopyranoside	C17 H30 O12	472.18055	5.118	471.17327	Invalid mass	No results	No results					201811.0968485518	922761.2895431634	110216.9288654324	1949253.3037291695	2804154.8038087357	3222448.886983933	4139921.014784278	2251282.45440177	746845.9339309264	3173205.582160407	2540159.3910702188	2727471.400410827	2824551.9353904296	2622032.280591183	2700762.6787046012
Com_1913_neg	LPC 18:0	C26 H54 N O7 P	569.3696	10.354	568.36232	No results	Invalid mass	No results	Lipids and lipid-like molecules	Glycerophospholipids	Glycerophosphocholines	Phosphocholines	2130944.1981534553	2754192.9967018827	1815993.936147129	2191118.716283013	313790.7819909991	622866.1166202899	498731.4225076601	4485315.993879665	3295127.340223087	1332411.3332383228	934871.9697401932	1662884.645247802	884978.1355499203	747284.553043622	640065.4645693437
Com_1923_neg	D-Mannitol 1-phosphate	C6 H15 O9 P	262.04243	5.885	261.03515	Invalid mass	No results	No results	Organic oxygen compounds	Organooxygen compounds	Carbohydrates and carbohydrate conjugates	Monosaccharide phosphates	14875202.803994188	2321153.871649243	16059940.66589112	1161586.7257806696	218156.35692769947	284909.3393090225	283794.92333187175	921591.9172074527	5174784.295102271	596203.2021679489	673225.2630330028	785762.638928178	747656.9130975255	854560.7489934096	689853.7266529365
Com_1935_neg	2-(1-{2-[(3-furylmethyl)amino]-2-oxoethyl}cyclohexyl)acetic acid	C15 H21 N O4	279.14667	5.97	278.1394	Full match	No results	No results					296559.20124476514	1828286.6410130053	266119.9111926358	1809346.0600670686	2588822.323971673	3012260.1889716582	2429214.373326951	2108398.886825295	1043196.7901682291	2106154.303881213	1754778.9568094732	2022839.388394109	2079828.7507747603	2184889.5771338157	2311233.0928384624
Com_1957_neg	JWH 250 N-pentanoic acid metabolite	C22 H23 N O4	365.15872	4.942	364.15144	Invalid mass	No results	No results	Organoheterocyclic compounds	Indoles and derivatives	Phenylacetylindoles	Phenylacetylindoles	527053.0824532146	2234471.7746694693	444507.8631076261	4989139.30811309	2388710.471312104	1952773.8066600657	2834025.458098202	2232032.618398798	1689103.012491272	2075220.018274275	4922054.751588132	4893306.5938467095	2902001.524323091	2747764.033231857	2838976.338028473
Com_1999_neg	Heptanoic acid	C7 H14 O2	130.09924	5.941	129.09201	Full match	No results	No results	Lipids and lipid-like molecules	Fatty Acyls	Fatty acids and conjugates	Medium-chain fatty acids	3043921.873270501	1037584.8313823636	4216074.339866764	766505.5880766412	563804.1870368829	750372.0277270671	604689.0439012446	609441.1858167023	1520719.022740251	601770.8532909441	797866.4716343229	858516.0887984346	690006.1066055731	842089.6331935043	712503.7727698571
Com_2067_neg	2-[(carboxymethyl)(methyl)amino]-5-methoxybenzoic acid	C11 H13 N O5	239.07917	5.139	238.0719	Full match	No results	No results					601467.2739282192	1995699.2900688595	508467.9238135502	3714992.8143965947	3934102.343591007	5223127.897811895	1679968.627386873	2215043.931089966	344018.71065278584	2166728.3618307076	170767.19840692013	187104.7587727832	2786812.615857328	3363113.1497700247	3151297.642258656
Com_2223_neg	LPE 8:0	C13 H28 N O7 P	341.16001	6.424	340.15274	No results	Full match	No results	Lipids and lipid-like molecules	Glycerophospholipids	Glycerophosphoethanolamines	1-acyl-sn-glycero-3-phosphoethanolamines	297307.78816693457	1350680.7427875916	287615.316673431	1641159.9368650268	2184313.8676042906	2243497.9687550836	920083.1156309857	1795803.7676622423	2333779.7553117	979057.1888357757	1237711.7281884772	1273133.7977444066	1434879.1839760193	1443702.8812543766	1585397.1882351877
Com_2225_neg	Protoporphyrin IX	C34 H34 N4 O4	526.28081	5.698	561.25043	Invalid mass	No results	No results					2433735.122210462	2822642.9636666533	1406194.3034377634	3611592.7578355405	713811.41506764	1042277.2964070819	1028939.3002881717	2491593.5738462806	4526705.786491104	1572742.4382118962	2231873.149627395	2695533.6935113235	2509486.5073360563	2451685.640607105	2241790.1083896044
Com_2244_neg	L-Adrenaline	C9 H13 N O3	183.08931	5.635	164.07153	No results	No results	Full match	Benzenoids	Phenols	Benzenediols	Catechols	2361434.076306746	5170382.473756679	1699244.7011204613	4859496.190570717	5097788.126981261	3206443.7332019554	4185731.484172924	4306509.756280495	3409485.0788079714	3639890.232620038	4825472.800247377	3881376.0933227586	5394538.257464327	5372632.258671315	4742609.341610691
Com_2307_neg	D-Proline	C5 H9 N O2	115.06311	5.608	229.11888	No results	No results	Full match	Organic acids and derivatives	Carboxylic acids and derivatives	Amino acids, peptides, and analogues	Proline and derivatives	340634.9482140971	3447469.774049634	1674672.8525764141	3909918.0388863916	4220962.370639219	3890431.6360785295	4628864.289482328	3594845.7655778695	2599857.2253014846	3752360.9026153916	3999350.483062314	584801.2789967472	4308995.935648957	4052744.2477250188	4378233.2320002485
Com_2417_neg	acetyl phospahte	C2 H5 O5 P	139.98726	1.367	184.98541	No results	No results	Full match					497743.6708754096	905256.0122532017	509290.76484123804	1168746.8079248047	2748856.497930377	2133340.0522545013	792962.0922192761	7307992.931660124	786375.8087306102	2070197.2231139669	600946.6036211975	753766.0898038199	1520949.745508371	1621253.6188464356	2426858.044267863
Com_2420_neg	trans-10-Heptadecenoic acid	C17 H32 O2	314.24546	7.5	313.23819	Invalid mass	No results	No match	Lipids and lipid-like molecules	Fatty Acyls	Fatty acids and conjugates	Long-chain fatty acids	5292498.287029147	3503828.8799973405	5893334.475507195	2480047.424218103	2290868.3440737044	3810246.9186657076	4222548.705040673	2848800.2217332125	5173654.733274586	1606934.8925095324	1683678.2791763546	815378.4151584693	1258191.6165105414	1312055.4476777494	1140108.0645983783
Com_2457_neg	Lauric acid ethyl ester	C14 H28 O2	228.20856	8.483	227.20129	Full match	No results	Full match	Lipids and lipid-like molecules	Fatty Acyls	Fatty acid esters	Fatty acid esters	767261.9915750241	1913164.9076317272	267950.41261025914	1598455.8358913332	2127615.402680625	2070004.2712908112	923192.252295039	1671602.1310165138	1478875.189053789	745303.7355720566	738222.2805998178	418101.48358021426	1274284.1541311743	1227310.0160640555	1199108.0163502726
Com_2468_neg	Testosterone sulfate	C19 H28 O5 S	368.16905	5.39	367.16177	Invalid mass	No results	No results	Lipids and lipid-like molecules	Steroids and steroid derivatives	Sulfated steroids	Sulfated steroids	559948.8801793815	1608487.0280393048	274757.77083470667	1606186.6502025982	1870518.3940259926	505386.2995897924	2161732.2809044654	2111655.9590956257	1013791.0280724054	3294119.023053273	1645191.8782961299	1471983.922624412	2157719.0170163573	2179328.091607931	2242519.908678881
Com_2576_neg	Acetaminophen glucuronide	C14 H17 N O8	327.09521	5.211	326.08794	Full match	No results	No results	Organic oxygen compounds	Organooxygen compounds	Carbohydrates and carbohydrate conjugates	Phenolic glycosides	127442.96007951428	4087375.1248014327	101411.10676073094	1739243.8681115634	2372039.0565577205	1775368.5515065747	2509120.205982632	1264492.0244008298	3667428.4870586777	850049.3048764248	2344664.274779522	2850230.142066823	2190491.0482826447	1958223.8310688187	2211597.019670545
Com_2619_neg	Valproic acid	C8 H16 O2	144.11491	5.975	125.09711	No results	No results	Full match	Lipids and lipid-like molecules	Fatty Acyls	Fatty acids and conjugates	Methyl-branched fatty acids	11818312.265968034	3391616.1836085245	10414049.942500642	1971638.3888340371	2041073.2988656247	1594038.7288569915	1710451.1528537204	1984204.5275385263	4232135.918965444	2723954.8757749046	2838306.2116150777	2120227.5994709535	2363477.311013477	2680835.9710880066	2468802.692098726
Com_2633_neg	LPC 12:0	C20 H42 N O7 P	485.2752	7.856	484.26792	No results	Invalid mass	No results	Lipids and lipid-like molecules	Glycerophospholipids	Glycerophosphocholines	Phosphocholines	138593.38853897425	559152.6065925502	134259.32633450272	366071.15026850265	2062326.6820956522	364103.77150791336	387751.6107384288	499419.6769837457	188046.79337684595	273415.7407004113	299797.05077837425	141489.08329259526	560130.2492444874	558438.776816893	511397.76744327054
Com_2634_neg	L-Glutathione oxidized	C20 H32 N6 O12 S2	612.14479	4.778	611.13751	Invalid mass	No results	No results	Organic acids and derivatives	Carboxylic acids and derivatives	Amino acids, peptides, and analogues	Peptides	232752.4843295212	580760.5248007837	117133.25358934612	2486495.0111362473	2048233.634686511	1892836.8450565985	1031042.860022355	1271120.3307403568	368425.22489755444	904304.2260419141	1392834.849450054	1220310.373143956	1517452.835158537	1564407.06427832	1427601.623138041
Com_2642_neg	LNAPE 14:1/N-2:0	C21 H40 N O8 P	465.24892	8.363	464.24164	No results	Full match	No results					132639.69728289163	1331933.6319818827	122381.35864056104	1076115.5324551614	323132.3721340582	395893.6818395948	2524730.9480506475	2631432.085157099	5636165.361894044	3273478.1544546797	2557173.9065495636	2338559.7534723296	1877311.969552615	1883410.1741811903	1589742.7032849102
Com_2674_neg	2'-O-Methyluridine	C10 H14 N2 O6	258.08512	4.805	515.16316	No results	Full match	Full match	Nucleosides, nucleotides, and analogues	Pyrimidine nucleosides	Not available	Pyrimidine nucleosides	142924.63563774145	587489.9737123813	69356.47987905948	1212281.5427763988	2116599.7939376426	2166414.3947481136	1989564.4476935857	1019237.4818728612	381038.19151810365	1383038.2635506114	1237414.327806524	1469465.1938158656	1355339.409260449	1325908.0925323698	1292229.389021759
Com_2807_neg	Ecgonine	C9 H15 N O3	139.09945	5.797	184.09764	No results	Invalid mass	No results	Alkaloids and derivatives	Tropane alkaloids	Not available	Tropane alkaloids	1530960.631536979	4163117.9436199567	994230.9689073144	4168598.3700781777	5453820.542837414	4910989.620417847	4011054.3964718664	4732561.670730675	2393520.865610919	4565302.495204573	3781187.1782722753	3413179.2407689737	4308891.177958383	4599042.014832041	4635172.991372964
Com_2857_neg	N-acetyl-L-ornithine	C7 H14 N2 O3	174.10014	5.613	173.09286	No results	No results	Full match	Organic acids and derivatives	Carboxylic acids and derivatives	Amino acids, peptides, and analogues	N-acyl-L-alpha-amino acids	1202655.866421831	3606126.3774657366	830281.7525483966	2721218.2212906657	2685793.618899688	2711181.175495253	2072418.4095933323	2291828.7428718624	2045531.8518302492	2163937.909592602	2134530.185759431	2249985.726225667	2405370.852087136	2661310.6757969437	2778099.839233573
Com_2892_neg	Tyrosol	C8 H10 O2	138.06795	6.028	137.06067	Full match	No results	No results	Benzenoids	Phenols	Tyrosols and derivatives	Tyrosols	9413050.268409895	2565693.4238309027	9458807.527831981	1860924.38745096	671074.0572609465	862832.0157560344	1168098.197474435	1717870.7582431398	4332223.742630054	1375094.9245405311	1913457.931787959	1822999.0883519305	1700777.2971965156	1517341.1321598971	1746148.17832761
Com_2932_neg	LNAPE 16:1/N-2:0	C23 H44 N O8 P	493.28047	9.161	492.2732	No results	Full match	No results					92936.74206839383	1850438.5291737618	100030.66628753312	1486680.0414990436	384755.055578829	443253.0815101663	1464154.4145258386	2666679.4288303466	3161434.9320949856	2432252.90760393	1544680.4079661048	1679132.0632308065	1330689.5579493921	1171590.8664969876	1414487.9021768686
Com_2939_neg	Malic acid	C4 H6 O5	134.02142	1.549	133.01415	No results	Full match	Full match	Organic acids and derivatives	Hydroxy acids and derivatives	Beta hydroxy acids and derivatives	Beta hydroxy acids and derivatives	4416877.3468626095	2677817.2019942887	7954104.575195723	1585912.3103211198	5648451.714096603	4172380.276920531	2328702.253252113	5670324.751245378	2813159.7262493675	6974195.903359406	2128971.2005080236	2380660.461462199	3774420.6059742873	3953448.391849623	3457648.60607309
Com_2985_neg	��-Estradiol	C18 H24 O2	272.17333	6.276	271.16605	Invalid mass	No results	No results	Lipids and lipid-like molecules	Steroids and steroid derivatives	Estrane steroids	Estrogens and derivatives	4578814.312217712	1669503.190369179	5288426.813685384	1553343.5033158571	2272903.9562072433	1972833.2299783677	1714584.7371477925	1198102.7918022147	4044252.435106166	1402985.7890293614	1138252.0493364008	1158382.7587066765	1347635.3170342892	1413782.866495755	1385333.7637953062
Com_2993_neg	4-Hydroxy-3-methylbenzoic acid	C8 H8 O3	152.04719	5.454	151.03991	No results	No results	Full match	Benzenoids	Benzene and substituted derivatives	Benzoic acids and derivatives	Hydroxybenzoic acid derivatives	14306191.167115133	2872174.7956068236	11936116.95301575	1770926.059751605	1454011.9332363948	1361158.417999752	2841324.3798670154	1500665.3750873655	3889746.7374859913	1421268.6842382844	1901710.324383373	1431370.7948083652	1963430.9424312934	2028917.6984516524	2222157.8978510806
Com_2997_neg	Threonine	C4 H9 N O3	119.05816	1.364	118.05088	No results	Full match	Full match	Organic acids and derivatives	Carboxylic acids and derivatives	Amino acids, peptides, and analogues	D-alpha-amino acids	1869272.1831119498	1579231.6801901625	1937797.7336846634	1793872.3187811829	1320672.2236258038	1667818.3383553987	2840746.897200408	1072158.6395470337	1232046.4813347412	1594546.5299873594	1795547.2370966363	1762742.7117071997	1421273.210483382	1547913.5854636552	1636736.6910952001
Com_3036_neg	Kinetin 9-riboside	C15 H17 N5 O5	347.12156	5.311	346.11429	No results	No results	Full match	Nucleosides, nucleotides, and analogues	Purine nucleosides	Not available	Purine nucleosides	186409.92527964048	270853.98813323514	149978.01842036145	913763.594884141	1163574.8285483734	2100468.4682441885	573818.6655619509	269119.9838341041	220290.71295911368	1111076.1115679438	285997.26338877494	243477.61857769787	789777.3771549095	739619.0408188693	630612.248165703
Com_3076_neg	Leu-Pro	C11 H20 N2 O3	228.14708	5.657	227.13982	No results	No results	Full match	Organic acids and derivatives	Carboxylic acids and derivatives	Amino acids, peptides, and analogues	Dipeptides	422940.2742484721	1216399.067387438	333613.2566351195	2107566.023322651	2993511.286376001	3595331.0305744433	2895245.9553258573	1734449.82823675	1300274.8447982501	3696799.2070918	2556059.405539416	2153296.4021360707	2528143.5847726446	2969547.7449197704	3239569.3282421837
Com_3109_neg	(+/-)12(13)-DiHOME	C18 H34 O4	296.23471	8.173	295.22743	Invalid mass	No results	No match	Lipids and lipid-like molecules	Fatty Acyls	Fatty acids and conjugates	Long-chain fatty acids	3735708.2341145314	1208533.9290795808	2477926.732702424	1224058.9838079973	2503323.8697121437	713151.4450071155	1832730.0840846463	878711.367734418	2557624.569221596	3034307.4459892595	2419981.282878873	1337309.9553631598	1297699.7969605038	1271372.4887668598	1331083.7272130873
Com_3122_neg	Methyl 3-indolyacetate	C11 H11 N O2	189.07873	5.847	188.07145	No results	No results	Full match	Organoheterocyclic compounds	Indoles and derivatives	Indolyl carboxylic acids and derivatives	Indole-3-acetic acid derivatives	3697145.2399988617	2225892.492476273	3800802.170032617	1914405.1550167077	5329723.992705422	1221002.808582112	4027281.5115668722	2079738.4544550916	2930976.1612724024	3108370.9753340725	2918968.1095812526	2431737.8282527025	2780699.468165971	3043368.3597444575	2817541.8927811896
Com_3138_neg	13,14-dihydro-15-keto-tetranor Prostaglandin E2	C16 H26 O5	280.16469	7.302	279.15742	Invalid mass	No results	No results					7184268.564043261	2029139.1718087634	8576316.546106752	1514013.211417424	1089009.735139191	1155014.8460509104	1586642.3728289553	913210.2757749155	4941031.551019186	1932364.47473245	1236331.3633641037	1676803.4412448183	1480789.9208366845	1555640.0486622443	1572042.617094502
Com_3145_neg	Xanthosine	C10 H12 N4 O6	284.07708	5.47	283.0698	No results	No results	Full match	Nucleosides, nucleotides, and analogues	Purine nucleosides	Not available	Purine nucleosides	7832048.373609999	4125980.9164775624	6655368.493885805	2101250.034860448	357914.23009361874	1066641.6697304805	189032.66770549366	1171840.810926639	4926718.46282738	876894.2503607903	1662153.1891264042	514109.3978872314	1642793.973721498	1654963.8956438329	1626126.8354413372
Com_3157_neg	Neopterin	C9 H11 N5 O4	253.08028	6.465	252.073	Full match	No results	Full match	Organoheterocyclic compounds	Pteridines and derivatives	Pterins and derivatives	Biopterins and derivatives	22867418.16985172	2458696.8780286605	16458229.644659538	1688380.837295173	1699794.999814901	2125415.503654984	3514897.4369301205	2280312.7700211876	9301274.32715918	6787764.990978759	5763679.243633308	3783666.9217463154	3842436.5483212965	3486913.288839168	3941436.991717439
Com_3206_neg	diethyl 2-[(2-morpholinoanilino)methylidene]malonate	C18 H24 N2 O5	348.16816	6.278	347.16089	Full match	No results	No results					686842.271618561	2463755.968833953	705968.7853581378	3225495.288245253	5202384.677177597	5670479.8388980655	4852388.741257302	4202655.748900771	1478749.2725303117	4153933.5348674217	3019934.871204137	4147038.8620203203	4127613.1579914778	3940183.7705890043	3257465.4635032658
Com_3237_neg	D-(-)-Quinic acid	C7 H12 O6	192.06322	4.789	191.05594	Full match	No results	Full match	Organic oxygen compounds	Organooxygen compounds	Alcohols and polyols	Quinic acids and derivatives	1164744.7137370287	1009140.4332875102	1303827.915936541	1896067.3372017853	2974161.170054701	3647132.1298276046	1235234.250325396	1524456.182721782	760707.1120511	1065080.1393590008	1032192.9481601898	647990.7912569233	1258405.1835798935	1520919.304785401	1511134.304794159
Com_3321_neg	LPG 16:0	C22 H45 O9 P	484.28016	9.841	483.27288	No results	Full match	No results	Lipids and lipid-like molecules	Glycerophospholipids	Glycerophosphoglycerols	Phosphatidylglycerols	301999.1350913012	3817150.078154196	315627.76977418584	3824897.829598321	67813.13472350095	256742.24346384645	269236.0138181631	6540922.566955089	3920282.79425993	1445794.755297665	890980.1010376145	1050191.7645278482	658839.3805664321	572627.4183128283	603700.7830057467
Com_3346_neg	LPE 11:0	C16 H34 N O7 P	383.20715	7.454	382.19987	No results	Full match	No results	Lipids and lipid-like molecules	Glycerophospholipids	Glycerophosphoethanolamines	1-acyl-sn-glycero-3-phosphoethanolamines	179642.32710532215	790978.1223557651	169523.66290790448	612178.5573936728	1509766.9305420718	1393368.4522185284	252663.4716096555	807690.6807297199	319641.5098243557	158545.5959705798	188279.90205783088	112093.03433972917	562005.9507524626	573330.3530575177	589676.8358501456
Com_3376_neg	(��)9(10)-DiHOME	C18 H34 O4	314.24543	7.402	313.23815	Full match	No results	Full match					1183688.5275424575	844630.5174624652	1597739.0281743887	643521.8964065019	1618875.5041297087	736339.7637112903	1032743.1913590599	646970.9930162368	1941324.1421357505	1242867.536473271	1154344.0361281387	642020.6121936993	961010.1018248926	1465953.3358522588	806607.8105256124
Com_3396_neg	4-[2-(trifluoromethyl)phenyl]-5-undecyl-4H-1,2,4-triazole-3-thiol	C20 H28 F3 N3 S	399.18924	5.16	398.18303	Invalid mass	No results	No results					211564.40564060386	4823776.646353703	187810.02579945838	1533338.1370251484	275390.1023272445	92535.23659878163	308546.70330379595	1688047.8689382814	3546816.1983925067	413698.2343994126	1626162.9522421719	1621932.901076553	972873.0359562652	965663.1502514926	958344.8132128229
Com_3398_neg	Indole-3-pyruvic acid	C11 H9 N O3	203.05805	6.012	202.05078	Full match	No results	No results	Organoheterocyclic compounds	Indoles and derivatives	Indolyl carboxylic acids and derivatives	Indolyl carboxylic acids and derivatives	791174.745327978	3732651.2744198823	859348.7612664324	2676327.7271184106	1391885.877503406	1911789.598449306	904688.7846670249	2185826.960358764	1273156.9381012472	1003251.1637890352	1131803.3028308963	893711.3590292588	1638919.2554560022	1544342.0603024971	1699560.489194634
Com_3432_neg	(��)12(13)-DiHOME	C18 H34 O4	314.24544	7.751	313.23816	Full match	No results	Full match					3914060.9109393754	1278359.8065467125	4168079.906985986	1005146.6520345787	3280272.7960414104	1001283.1783844887	1882047.3660235647	835927.9537815395	3167189.070482228	2892298.676009197	2240132.958293342	1199036.792548512	1755432.9590673747	1719121.446210817	1681902.2665055103
Com_3448_neg	Tyrosylalanine	C12 H16 N2 O4	252.11102	5.114	251.10346	Full match	No results	No results	Organic acids and derivatives	Carboxylic acids and derivatives	Amino acids, peptides, and analogues	Dipeptides	656514.2500994754	2461886.0870487196	558109.131833825	1339626.327780186	1776745.3118457294	1424554.3162887292	1362119.8426412796	1262299.7295343261	2448460.8347017122	2013124.945314566	1680766.1853123491	1226506.9939229381	1567962.2791748182	1649803.3938166862	1633647.3811730354
Com_3453_neg	MAM2201 N-pentanoic acid metabolite	C25 H23 N O3	385.17361	7.008	384.16633	Invalid mass	No results	No results	Organoheterocyclic compounds	Indoles and derivatives	Naphthoylindoles	Naphthoylindoles	8696615.34928061	2818712.980849208	8604820.580083948	2437523.408622404	1449937.018715765	1553417.0113028649	1633230.7309168377	2108311.9220013106	4730971.406540761	1922535.1837310535	2106820.294767551	2177338.7215261483	2125929.084421906	2181202.0151504106	2090674.3110487247
Com_3558_neg	2,4-Dinitrophenol	C6 H4 N2 O5	184.0118	6.044	183.00437	Full match	No results	No results	Benzenoids	Phenols	Nitrophenols	Dinitrophenols	4813774.624662387	2199870.603581276	4844342.04016488	1475297.3492799029	793793.0900385678	714894.2318965836	851295.892465067	1281849.7703392166	2812824.972068519	1611953.7178036703	2637334.584094504	1125940.3022150837	1438211.5849655664	1305103.4500025164	1459591.759215909
Com_3659_neg	Syringic acid	C9 H10 O5	198.05272	5.041	179.03488	No results	No results	Full match	Benzenoids	Benzene and substituted derivatives	Benzoic acids and derivatives	Gallic acid and derivatives	4347285.483295007	2854630.195663336	4069755.5524893254	4844134.829072542	3411315.529003306	4602043.015644043	4148869.866298878	4527082.41730054	2774276.978758627	2922206.987587607	2611087.694710764	2620306.8629768537	3829725.506455284	3969410.705852948	3985865.1204293054
Com_3717_neg	10-Undecenoic acid	C11 H20 O2	184.1461	6.552	183.13883	No results	No results	Full match	Lipids and lipid-like molecules	Fatty Acyls	Fatty acids and conjugates	Medium-chain fatty acids	7736471.907140657	1769988.8203916922	6370534.920490696	1445601.9774220681	1739996.6585859652	1007433.4043492979	1616444.969733534	1397868.7375937356	3053303.5298650693	2030011.2170695015	1974483.8025853443	1411506.823623977	1978244.7021332867	1945173.8812483596	1862110.8198205663
Com_3749_neg	D-Gluconic acid	C6 H12 O7	196.05809	1.393	195.05082	No results	No results	Full match	Organic oxygen compounds	Organooxygen compounds	Carbohydrates and carbohydrate conjugates	Gluconolactones	1190212.318416399	2771156.5759591646	1230091.6816574645	799842.9343424133	2194301.984954476	1441937.0946306887	713129.5601514641	1908722.5940526514	1493180.5389682525	797698.7631103238	877698.8862466875	951122.6615655394	1446102.2439628195	1467327.3501119146	1340086.8737001745
Com_3770_neg	Dibutyl sebacate	C18 H34 O4	314.24549	7.27	313.23821	No results	No results	Full match	Lipids and lipid-like molecules	Fatty Acyls	Fatty acid esters	Fatty acid esters	1463991.4909738498	1425358.2428367073	2204610.620874126	1018702.2682852527	3023456.349404426	1236256.787607984	1608074.284206709	971639.9989279256	1941324.1421357505	1817406.9946915046	1801865.7233832185	1104318.7779607642	1463311.5623147744	1465953.3358522588	1460034.7852359829
Com_3828_neg	ST 24:1;O5;S	C24 H40 O8 S	488.24447	6.942	487.23719	No results	Full match	No results					378037.37534310855	139860.85070728895	383787.6407021291	126555.64076868077	2133955.959515564	82496.48820395765	1464399.7738020804	107859.92346943205	652784.691424848	1565067.0267617942	2131490.1549490914	207627.2867679805	624237.0319643022	654655.6071821235	602242.4727796332
Com_3982_neg	13-Hpotre(R)	C18 H30 O4	310.21412	6.937	309.20685	No results	No results	Full match					2555436.9985474073	2309772.8103586105	2508262.0860648258	1973689.136773498	3398421.207860992	1738252.118053456	1647595.5751014415	1469428.6657591746	2653160.0039008013	2270478.140602045	2766386.719664993	1616852.468885539	3492819.1844976977	2790631.7572900574	2479871.035444717
Com_4006_neg	3-Methoxyphenylacetic acid	C9 H10 O3	166.06288	6.44	147.04507	Full match	No results	Full match	Benzenoids	Phenol ethers	Anisoles	Anisoles	4855660.195945848	3683874.476696004	5239461.3624504935	2095630.7906176778	1467130.907133397	1448681.8476657567	1383360.6176451647	2176005.641387982	4074456.152385071	2266669.6850812477	2322538.931071676	1417668.0950040226	1424033.6554173995	1861931.696980546	1844317.1845923946
Com_4008_neg	5-Phenylvaleric Acid	C11 H14 O2	178.0992	6.727	177.09193	No results	No results	Full match	Lipids and lipid-like molecules	Fatty Acyls	Fatty acids and conjugates	Medium-chain fatty acids	7967815.445007889	2335912.8677124796	9148270.594424522	1850534.3175468715	1113866.6622212057	1135336.2186259357	1363787.2926742684	1719400.9894498081	3624553.680479099	1622701.364566438	1929008.8342459993	1833188.1341229605	1784739.2948755904	1831328.9111879831	1792236.1717221302
Com_4087_neg	Lysope 14:0	C19 H40 N O7 P	425.25258	6.649	424.24531	No results	No results	Full match	Lipids and lipid-like molecules	Glycerophospholipids	Glycerophosphoethanolamines	1-acyl-sn-glycero-3-phosphoethanolamines	237141.94859831262	608438.8818190413	246967.79145183382	651476.7179658742	1278238.0225653672	1313020.151443042	1099073.6552791996	813973.379344829	236064.53731501792	678819.6987830929	719944.3702221195	825645.5664525994	806868.6769124947	828643.8312375308	808699.847235298
Com_4121_neg	Royal jelly acid	C10 H18 O3	186.12538	6.242	185.11812	No results	No results	Full match	Organic acids and derivatives	Hydroxy acids and derivatives	Medium-chain hydroxy acids and derivatives	Medium-chain hydroxy acids and derivatives	9383625.066288523	2514097.3169162795	8792360.170974	2194952.810630112	1443667.9511802273	1314101.0466051921	1185334.9414463956	1963800.9010915705	4476945.73087091	1933153.5719940476	2340647.4828727013	2248562.2399393306	1918726.2279867437	2043103.3575327992	2211917.9272556733
Com_4137_neg	Isobutyryl carnitine	C11 H21 N O4	231.14673	6.362	230.13946	No results	No results	Full match	Lipids and lipid-like molecules	Fatty Acyls	Fatty acid esters	Acyl carnitines	265265.485431372	765019.8282164846	271614.7345950007	694868.8252694432	1163671.3206839003	1292712.0960966938	254166.20772268294	453590.0497340177	135835.97147367944	203499.74940617345	160758.45110940648	201558.6855264514	540568.9795672719	600073.6021555681	553761.047228034
Com_4166_neg	5 methyl THF	C20 H25 N7 O6	459.18559	5.608	458.17831	No results	No results	Full match	Hydrocarbons	Unsaturated hydrocarbons	Branched unsaturated hydrocarbons	Branched unsaturated hydrocarbons	597948.034279598	1350500.8989172194	541999.9269963873	3688889.2401127564	4276439.797980251	4463395.881500278	4568034.082831985	3470740.351786558	1248725.7750795458	5542045.737749208	4163923.5824833675	4319983.918937672	3729150.4257913237	3295517.1575810686	3872698.819527038
Com_4237_neg	4-(octyloxy)benzoic acid	C15 H22 O3	250.15623	8.926	249.14895	Full match	No results	No results					6377197.068819287	2036086.7710924896	6197833.939267705	2063427.6571544672	1088657.3703926592	1451945.9313103904	1200718.4492996586	1319095.8550576349	2858746.1933980677	1298189.8143856712	1615805.3890698852	1949684.897047356	1731196.3987362136	1853724.3706330636	1635611.6235629567
Com_4247_neg	Corchorifatty acid F	C18 H32 O5	328.22459	6.497	327.21732	Full match	No results	No results	Lipids and lipid-like molecules	Fatty Acyls	Lineolic acids and derivatives	Lineolic acids and derivatives	2142745.1598938685	4671725.487765413	1941361.658351194	3108584.345821132	6603239.484950972	3945402.5507294536	3896727.129393441	2912197.3860117835	2985224.6501340796	3851433.35384171	4018077.0684984373	2320053.177872865	3853057.0100129335	3763106.458577049	3719184.0497936923
Com_4254_neg	��-Muricholic acid	C24 H40 O5	454.29328	6.991	453.28601	Invalid mass	No results	No results	Lipids and lipid-like molecules	Steroids and steroid derivatives	Bile acids, alcohols and derivatives	Trihydroxy bile acids, alcohols and derivatives	258942.3272268591	88233.40549089371	256547.85218559092	70932.80026941172	4696440.603088272	47931.89661137003	2644313.557873637	58326.19477106387	1228492.3017665467	1411237.830454286	2002243.4992257077	572373.1392270131	1718026.2340838553	1651695.9468068148	1649484.2330857322
Com_4359_neg	P-Aminohippuric Acid	C9 H10 N2 O3	194.06906	5.087	239.06716	No results	No results	Full match	Benzenoids	Benzene and substituted derivatives	Benzoic acids and derivatives	Hippuric acids	570407.6779922065	1666587.932746872	506723.67538113863	1697419.2975241793	1807204.1322133883	1693882.719231408	1455602.3874408996	1663573.7688419693	971733.6622343042	1278234.9750573118	1304743.9123136096	1345055.69371636	1488726.2834013028	1595364.5186666232	1566548.1528478148
Com_4441_neg	7-Methylxanthine	C6 H6 N4 O2	166.04788	8.008	165.0406	Invalid mass	Invalid mass	No match	Organoheterocyclic compounds	Imidazopyrimidines	Purines and purine derivatives	Xanthines	4401341.535059354	1609974.348698876	5382784.144647086	2218101.3165456615	1401721.712124184	664697.3077382373	850036.3964703955	851130.2246211956	2317107.591109727	824548.5164409972	1132704.88127404	1115315.9717910858	1200116.6429149539	1231268.2526753696	1130117.0023151152
Com_4560_neg	N-Acetyl-L-carnosine	C11 H16 N4 O4	268.11577	7.072	267.10849	Invalid mass	No results	No results					1401538.7480626516	729996.5825625238	1961913.5748827397	541495.5995887361	764280.7430699794	766804.908650512	2461312.4545442136	187816.2923814807	1264493.4268202984	441122.1804095784	750799.246496138	826748.7617264217	863339.8521205336	812164.9469313264	830603.6946541356
Com_4682_neg	Lauric Acid	C12 H24 O2	200.17731	7.67	199.17003	No results	No results	Full match	Lipids and lipid-like molecules	Fatty Acyls	Fatty acids and conjugates	Medium-chain fatty acids	251901.5784979059	586941.2978161578	160809.6590240774	435601.02023637394	1008001.4470612432	847208.8413734753	277484.1114975152	507449.13147966453	585448.2689974533	235822.6574155445	313574.06717151153	79093.67173803409	472595.94698121387	437847.14123279636	472063.24368791044
Com_4704_neg	Methyl nicotinate	C7 H7 N O2	137.04746	5.838	273.08767	No results	No results	Full match	Organoheterocyclic compounds	Pyridines and derivatives	Pyridinecarboxylic acids and derivatives	Pyridinecarboxylic acids	571740.0856561341	2544617.7158011915	516506.8872975428	3492737.2088436154	62833.66064387168	2390236.8040865036	1805994.978710905	3267474.4091936927	773096.869287515	2686869.239744984	1793885.2740860933	1352085.060250329	2538972.9812350827	2419378.3854636257	2583088.696670461
Com_4847_neg	LPC 18:2	C26 H50 N O7 P	565.33818	9.219	564.3309	No results	Invalid mass	No results	Lipids and lipid-like molecules	Glycerophospholipids	Glycerophosphocholines	Phosphocholines	176443.33933444024	1034062.2352366745	84992.42394041974	1323915.7004261746	593912.951165045	620419.2879044596	275912.9596974663	1179335.9765443834	474594.902602328	509816.6274994442	329789.03892453504	412231.77385272435	642214.558877739	528635.4792518129	563418.7891391461
Com_4884_neg	Asparagine	C4 H8 N2 O3	132.0534	1.31	131.04612	No results	Full match	Full match	Organic acids and derivatives	Carboxylic acids and derivatives	Amino acids, peptides, and analogues	Asparagine and derivatives	749978.8858870135	1239245.4397221638	704859.7039614669	882999.7259420996	1606645.1159229826	1358866.9072738104	1156180.4584620611	1643523.5845430181	704280.7209561592	898210.7580347034	802817.0068732304	1030575.8356686002	1153022.648887114	1130639.1253807088	1252690.4217196375
Com_5008_neg	Pentadecanoic Acid	C15 H30 O2	288.22963	7.065	287.22235	Invalid mass	No results	No results	Lipids and lipid-like molecules	Fatty Acyls	Fatty acids and conjugates	Long-chain fatty acids	4597466.4514872	1574520.8781229202	5822401.956611803	1572739.1778507754	1674002.2308339502	1403420.2651445244	1413229.176411911	1204445.9313525406	3772683.7591857323	1973322.747243259	1479365.9849032103	1509656.3413660165	1656451.750216533	1680369.11203616	1723269.287091028
Com_5042_neg	3-Phenoxybenzoic acid	C13 H10 O3	214.06618	6.791	213.0589	Invalid mass	No results	No results	Benzenoids	Benzene and substituted derivatives	Diphenylethers	Diphenylethers	5322979.169070707	857262.1259563708	4444817.433832214	598466.1667513114	300432.07485752593	359860.44228682976	369047.26593332156	313583.2462706687	1959959.7824528879	552597.7820313113	758731.1684247587	557771.1547168227	653051.449671423	590215.1128784136	607462.8087696523
Com_5093_neg	S-Lactoylglutathione	C13 H21 N3 O8 S	397.11414	5.756	396.10719	Invalid mass	No results	No results	Organic acids and derivatives	Carboxylic acids and derivatives	Amino acids, peptides, and analogues	Oligopeptides	194564.92759963954	1283841.1655223053	178270.04252847153	696660.5155749408	496306.1071251309	568375.432745265	199490.44377576475	414798.1055041311	973116.3182569813	171568.92366482975	770999.7104507268	362333.1623884005	554004.6209483966	591640.7669894289	611880.8424400721
Com_5103_neg	6-(2-furyl)-2-oxo-1,2-dihydropyridine-3-carbonitrile	C10 H6 N2 O2	186.04274	6.266	185.03546	Full match	No results	No results					233854.45759019503	556485.6281704349	241801.43013000456	875079.3564925245	92793.69674734838	47795.16750704038	131551.26901614442	1192088.7089774294	305915.89771929354	238329.85094367666	191091.84321393233	275201.04202608595	302469.82929813943	311649.0004064389	327855.5531132791
Com_5194_neg	Gibberellin A4	C19 H24 O5	332.15985	6.858	377.15807	Invalid mass	No results	No results	Lipids and lipid-like molecules	Prenol lipids	Diterpenoids	C19-gibberellin 6-carboxylic acids	4997176.685803961	1507232.0960062586	5051135.1337574115	1140355.615127697	592222.1656507293	737968.5744522287	729435.7761335608	1079603.4212368955	2300623.86918093	1026835.0658008606	1084194.6525688618	1216487.6416047523	1075688.742266724	1090731.266576301	1016883.1556130002
Com_5308_neg	Chenodeoxycholic Acid	C24 H40 O4	438.29811	7.448	437.29083	Invalid mass	No results	No results	Lipids and lipid-like molecules	Steroids and steroid derivatives	Bile acids, alcohols and derivatives	Dihydroxy bile acids, alcohols and derivatives	191354.04274613026	58097.42455722341	181713.59228466003	45178.769833662955	881284.2722994228	30384.138762286097	486541.5151568837	39586.070361337675	248766.94993503368	591009.1205641864	625221.5591687392	88701.12791783703	257584.1946816166	268005.10702106584	263084.40938140766
Com_5321_neg	Capsaicin	C18 H27 N O3	305.19886	7.528	304.19159	Full match	No results	No results	Benzenoids	Phenols	Methoxyphenols	Methoxyphenols	168041.3626011803	828143.4761420123	159979.15469566654	414147.41944824153	871093.5326711049	810104.5800176505	171731.35041048555	332397.77525067684	261017.58864774686	278085.5539856566	147253.684832264	229651.32714633772	450469.6555128519	392630.11644066515	436390.26953047235
Com_5340_neg	Asaraldehyde	C10 H12 O4	196.07346	5.856	195.06615	No results	No results	Full match	Benzenoids	Benzene and substituted derivatives	Benzoyl derivatives	Benzoyl derivatives	5857029.075745773	1864773.3295192851	6845462.832702184	1311167.385671649	725704.9536066243	742319.7400969316	740172.3170378233	1071592.5747515238	2474609.6434721835	887507.329466603	1216150.6909895237	1185675.594805398	1112498.9817840923	1457756.6374388998	1183652.276678634
Com_5393_neg	ADBICA N-pentanoic acid metabolite	C20 H27 N3 O4	373.203	6.16	372.1958	Invalid mass	No results	No results	Organic acids and derivatives	Carboxylic acids and derivatives	Amino acids, peptides, and analogues	N-acyl-alpha amino acids and derivatives	212272.63173264897	465208.82819699985	213781.01471327676	508360.0596159874	897059.2972078475	862506.3309501193	708968.9729410897	542974.6385900554	112635.82735418848	534228.7121529077	467498.13032173354	457016.27747969097	620761.2027835037	572926.3113144586	566697.6437218335
Com_5419_neg	Sebacic acid	C10 H18 O4	202.12029	5.649	201.11307	No results	No results	Full match	Lipids and lipid-like molecules	Fatty Acyls	Fatty acids and conjugates	Medium-chain fatty acids	3465338.357669029	598875.8435591295	3274311.2251298013	395637.9666778993	386986.70479353686	291496.6909292609	294258.7006314998	313533.2466594821	255023.82520230598	293123.41420441977	1225952.6537709634	316245.0997833474	301679.45312908746	284648.23630046693	311065.7237270847
Com_5546_neg	Isopentenyladenine	C10 H13 N5	203.11691	5.963	202.10963	No results	Full match	Full match	Organoheterocyclic compounds	Imidazopyrimidines	Purines and purine derivatives	6-alkylaminopurines	198436.81428118053	1962419.8425506956	197415.06881383568	981790.5039661769	601041.6085312932	898017.9510077973	280724.19278146344	1164171.8230757709	1917298.934283244	192543.21207608838	752892.5665280195	506173.2021377442	777209.6669934936	782022.298660297	771395.8625575582
Com_5627_neg	1-[6-(benzyloxy)-3-(tert-butyl)-2-hydroxyphenyl]ethan-1-one	C19 H22 O3	298.15962	8.618	297.15234	Invalid mass	No results	No results					53686274.89428785	4603888.780436649	160847451.26293445	3694554.3463613125	2449980.201277528	1972747.6005689504	4249896.905760857	3027043.3224471505	20572871.547131944	7505313.091457773	5025404.136879133	4967534.245772003	3364441.827665751	3496033.668384146	3391476.9806088526
Com_5637_neg	LPG 12:0	C18 H37 O9 P	428.21733	7.614	427.21005	No results	Full match	No results	Lipids and lipid-like molecules	Glycerophospholipids	Glycerophosphoglycerols	Phosphatidylglycerols	356345.7523956078	1561603.3555712455	280924.27285251085	772901.2310043825	1117640.2026432299	840299.3722432819	417431.4289825099	762509.0698138541	4122342.1890956676	668685.9132614824	884984.9633872305	503080.07721697504	986759.8331663646	865395.9654022031	905615.9779485654
Com_5669_neg	3,4,5-trihydroxycyclohex-1-ene-1-carboxylic acid	C7 H10 O5	174.05269	1.544	173.04541	Full match	No results	No results					864997.4919723806	549879.8596382397	901886.6322448641	668380.0557183729	441136.9946877548	538548.1782141664	2753914.7550662756	1074112.6554204847	819769.2528979268	1488450.0883480823	991034.5524245357	1273837.138630341	923440.5054821691	1027015.187879058	1052799.2749042162
Com_5708_neg	17-AAG	C31 H43 N3 O8	567.28454	7.315	566.27726	Invalid mass	No results	No results					298565.79204342084	1364375.236029782	294155.7707003442	903665.6608040556	1326497.4674389702	1158119.7254517071	1518704.533258252	682896.941997013	1278911.2250467178	1871486.7529620607	1375826.321384961	1124888.7385760834	1022416.7786112626	1184430.9116381174	1094678.1579797298
Com_5749_neg	3-Oxo-7alpha,12alpha-hydroxy-5beta-cholanoic acid	C24 H38 O5	406.27169	6.829	405.2644	No results	No results	Full match	Lipids and lipid-like molecules	Steroids and steroid derivatives	Bile acids, alcohols and derivatives	Dihydroxy bile acids, alcohols and derivatives	280824.1411166562	107023.33312885353	269951.2617579978	77908.4554418726	1739844.489062213	77270.86320596864	1135063.9750090267	69084.25726987448	384913.9900701748	1232557.1142017785	2012491.6562285142	278016.3950768811	884548.0796798986	773883.0172949804	923449.9309560645
Com_5797_neg	10-Hydroxydecanoic acid	C10 H20 O3	188.14108	6.283	187.13378	No results	No results	Full match	Organic acids and derivatives	Hydroxy acids and derivatives	Medium-chain hydroxy acids and derivatives	Medium-chain hydroxy acids and derivatives	3617687.7025355864	1117287.725675744	3922862.7818639143	1100583.5170935604	739550.4937043495	793721.8134554955	843119.5934947191	828178.2373243456	2022063.807208533	1179884.9274619222	953142.8385200322	1138364.0551844437	1123519.2841070492	1059649.3296388746	1046136.6443595734
Com_5826_neg	4-Methylvaleric Acid	C6 H12 O2	116.08366	5.824	115.07638	No results	No results	Full match	Lipids and lipid-like molecules	Fatty Acyls	Fatty acids and conjugates	Hydroxy fatty acids	2655986.1819172753	1228673.501570632	3043747.12408546	909843.0855945448	482022.4928456998	620546.4514929692	628293.0198389561	774740.5989973655	1446797.055795391	962941.7178209086	841116.9042924582	1025236.0944262833	890627.4525148469	938932.798198255	916685.8737957621
Com_5827_neg	2,3-Dinor-8-epi-prostaglandin F2��	C18 H30 O5	326.20896	6.905	325.20168	Full match	No results	No results	Lipids and lipid-like molecules	Fatty Acyls	Eicosanoids	Prostaglandins and related compounds	2857696.0994917816	1061369.4591296492	3062289.86110231	1027318.8258533571	1405885.1367425923	1423600.1531086694	714606.151591309	632958.0762616029	1299974.0420479388	958828.5895211536	1227838.3887509303	778893.0622274692	862180.593355482	1017243.9816408718	805354.2361678809
Com_5942_neg	MN-18 N-(5-hydroxypentyl) metabolite	C23 H23 N3 O2	373.18454	5.69	372.17737	Invalid mass	No results	No results	Organoheterocyclic compounds	Benzopyrazoles	Indazoles	Indazole-3-carboxamides	846389.5647076888	1402403.0653406258	775504.1237780292	3486226.1655529607	2510324.1482245876	2652388.844422854	3489741.7836808558	3805664.566984032	1456515.2596474318	4016699.246029649	2711518.713777426	3813894.7615289045	2532130.7479445916	2436673.574300027	1477076.3675326426
Com_6060_neg	L-Homocystine	C8 H16 N2 O4 S2	268.05543	5.712	249.03764	No results	No results	Full match	Organic acids and derivatives	Carboxylic acids and derivatives	Amino acids, peptides, and analogues	L-alpha-amino acids	5289058.028237448	228983.759390797	6428495.50948702	292648.93623456085	280979.874873951	249425.4018642305	265549.17137599824	253561.26228671442	917324.3833493718	281773.7375976245	297436.682582511	259363.43605640065	303271.2339368183	263627.04267990385	274055.90221165365
Com_6151_neg	LPC 18:1	C26 H52 N O7 P	567.35383	9.753	566.34655	No results	Invalid mass	No results	Lipids and lipid-like molecules	Glycerophospholipids	Glycerophosphocholines	Phosphocholines	157232.1478840567	479497.253377492	104707.22295899621	470533.02890094195	500282.2081272839	275496.4581043114	114796.87899907825	1021762.3971634777	190132.7545786529	212975.0162014568	114088.81934554879	145970.11149274083	219615.45435829327	214427.3038702732	203896.80472191086
Com_6272_neg	Lysope 16:0	C21 H44 N O7 P	453.28547	9.522	452.2782	No results	No results	Full match	Lipids and lipid-like molecules	Glycerophospholipids	Glycerophosphoethanolamines	1-(1Z-alkenyl)-glycero-3-phosphoethanolamines	318510.6748264493	639536.9588905848	294296.6658184221	750268.8637322735	204136.04782613224	475730.8040751236	214837.58086601543	1134324.988495851	844595.4952566476	609608.1186742901	457636.0159779207	164609.00538949968	213294.06750203826	188008.9477668231	160461.92292905267
Com_6273_neg	N-Carbamyl-L-glutamicacid	C6 H10 N2 O5	190.05883	1.463	189.05153	No results	No results	Full match	Benzenoids	Benzene and substituted derivatives	Diphenylmethanes	Diphenylmethanes	110369.67397235442	71846.54291220747	114161.83825149575	59179.25080780108	76924.86231196263	59862.517848741525	1339526.481265523	32410.72118365556	51551.5595866107	26674.13627167753	45560.90378381584	73806.41653790031	136414.04393151708	229029.0624645792	172098.74094181278
Com_6357_neg	LPE 18:2	C23 H44 N O7 P	477.28543	9.198	476.27815	No results	Full match	Full match	Lipids and lipid-like molecules	Glycerophospholipids	Glycerophosphoethanolamines	1-acyl-sn-glycero-3-phosphoethanolamines	241138.93896268288	1085762.502278798	104539.82456654201	746925.3833511224	430013.01638604526	516009.7770851214	206481.962299759	875402.8094144823	398021.07950279216	264453.264418558	220939.2882196592	144295.65814065508	373950.0172693653	312961.73538373574	332239.7575589861
Com_6411_neg	14,15-Leukotriene E4	C23 H37 N O5 S	439.23333	8.111	438.22605	Invalid mass	No match	No results	Lipids and lipid-like molecules	Fatty Acyls	Eicosanoids	Leukotrienes	139574.39652232107	384408.961496575	141591.08640332002	279249.6893550165	102478.48823051652	153298.85065548873	621795.2248892242	897797.1825831209	1522833.9756439351	853760.65187186	697019.7396749104	476366.7398850429	495847.60883370065	469268.3153003249	452758.10364882567
Com_6420_neg	Dithranol	C14 H10 O3	226.06271	6.524	225.05544	No results	No results	Full match	Benzenoids	Anthracenes	Not available	Anthracenes	3703069.0318508865	1201996.59914354	4026699.224580829	898997.5284287117	442387.94800435234	506691.5537670409	655930.4830076243	678891.4086562237	1972285.4928996863	809827.4689248014	866873.4509251328	815736.5309086505	852648.4399479543	852277.9845742984	839325.430913003
Com_6464_neg	Oxaceprol	C7 H11 N O4	173.0687	5.021	172.06142	No results	No results	Full match	Organic acids and derivatives	Carboxylic acids and derivatives	Amino acids, peptides, and analogues	Proline and derivatives	1089047.4768690474	819516.822447727	1069922.5482089655	1323339.4523863967	1106065.0930318541	1134237.3674115273	1317746.0004936212	1243083.4808092313	926211.0659941547	1420350.4839470643	1027047.2726968278	1083129.9892688515	1068144.3489969964	1152547.7561806834	1163092.2141679558
Com_6507_neg	LPE 9:0	C14 H30 N O7 P	355.17584	6.747	354.1685	No results	Full match	No results	Lipids and lipid-like molecules	Glycerophospholipids	Glycerophosphoethanolamines	1-acyl-sn-glycero-3-phosphoethanolamines	225906.90040239407	278367.04647217196	224512.07023936295	316092.7725223489	591617.4464386078	629434.4216496426	79071.37515531646	399429.25150003907	189364.8931095033	97898.16108770773	117287.78899267875	108529.28396396704	239597.9025539279	205315.91378349866	224635.63016130115
Com_6549_neg	dTMP	C10 H15 N2 O8 P	322.056	6.38	321.04872	No results	No results	Full match	Nucleosides, nucleotides, and analogues	Pyrimidine nucleotides	Pyrimidine deoxyribonucleotides	Pyrimidine 2'-deoxyribonucleoside monophosphates	281449.6092289083	691006.1869317022	279989.5406787605	349977.9094345363	638216.2855709447	670224.4033172145	74501.99934538415	379500.5014861616	140788.8368717585	110040.31360300211	80015.45564162299	88965.2520769733	321783.08743806125	333759.6359610442	398140.91946784995
Com_6592_neg	4-Thiouridine	C9 H12 N2 O5 S	260.04627	4.84	259.039	No results	Full match	No results	Nucleosides, nucleotides, and analogues	Pyrimidine nucleosides	Not available	Pyrimidine nucleosides	59820.191303772255	475708.7445897185	60910.35766370845	527151.4466480776	592342.4632695545	548525.9294642075	428005.71046727337	1009561.2841258573	271733.98586597206	315486.23136565054	489205.17654655455	355863.1557880641	509668.7279314836	560031.6150402788	522472.1920025525
Com_6602_neg	19(R)-Hydroxy prostaglandin F2��	C20 H34 O6	352.22404	6.855	351.21677	Invalid mass	No results	No match	Lipids and lipid-like molecules	Fatty Acyls	Eicosanoids	Prostaglandins and related compounds	1263092.8646844563	855573.8776519948	2979400.703672692	824109.5528459828	1374344.9273065247	779459.5272641936	876663.4798921546	602517.4974039325	984696.2503237755	915353.8156284222	1427461.0318954207	764161.7526478948	913692.4426570049	790626.4343462634	959501.7707627829
Com_6641_neg	Astilbin	C21 H22 O11	900.22657	5.065	449.10573	Invalid mass	No results	No results	Phenylpropanoids and polyketides	Flavonoids	Flavonoid glycosides	Flavonoid-3-O-glycosides	1740049.0105417133	604167.8308850677	1102118.779450634	100981.90281451709	117571.24934043776	179976.98816856174	131818.0305701394	69575.17528100836	2425790.747387299	381830.1865080673	492155.5840305136	265340.7772846174	262958.5210077245	356997.7992031624	347378.62781901937
Com_6647_neg	Lysopc 17:0	C25 H52 N O7 P	509.34809	10.354	508.34081	No results	No results	Full match	Lipids and lipid-like molecules	Glycerophospholipids	Glycerophosphocholines	1-acyl-sn-glycero-3-phosphocholines	352475.8750627609	549457.0357326932	229751.56611938262	453644.7138767502	56298.63997666444	108195.34654691548	75407.34965072731	956998.6836235055	661144.7842752996	294159.65334098024	190176.58357617632	345959.70575334254	112798.14316981746	154984.35517977024	131846.76477193
Com_6679_neg	(+/-)13-HODE	C18 H32 O3	296.2347	8.299	295.22742	Full match	No results	Full match	Lipids and lipid-like molecules	Fatty Acyls	Lineolic acids and derivatives	Lineolic acids and derivatives	1208166.4310760773	337580.9384394101	1278926.6138233147	300051.8976690149	705417.1341837713	230458.3979772416	504345.14639952703	263057.66916064796	931555.4017190868	652816.6462739785	597003.0339702957	472594.0493444096	403248.56430842634	403082.87602427363	386960.5495852358
Com_6721_neg	Metanephrine	C10 H15 N O3	197.10499	5.807	196.09778	No results	No results	Full match	Benzenoids	Phenols	Methoxyphenols	Methoxyphenols	343411.04956442286	608006.4694863331	309690.9459053692	1133050.5455731754	1021293.2692929055	1031027.773039943	1178940.5390045962	989104.1689496342	452941.15944724926	1092157.042231672	725139.1808303213	1055372.3353151737	1852843.825904552	1752484.73354675	954989.0705671661
Com_6729_neg	LPC 10:0	C18 H38 N O7 P	457.24389	7.082	456.23662	No results	Invalid mass	No results	Lipids and lipid-like molecules	Glycerophospholipids	Glycerophosphocholines	Phosphocholines	168985.156108049	256782.33496199464	164259.99998133752	192712.60068739127	584817.9953103112	287573.1348038085	144689.1301843868	224120.15516128056	121930.21247585709	123996.80981654223	126613.18298469528	60337.46160697152	226511.00193839043	212785.08413620072	203740.01737656316
Com_6771_neg	Adenosine diphosphate ribose	C15 H23 N5 O14 P2	559.07195	1.462	558.06467	Full match	No results	Full match	Nucleosides, nucleotides, and analogues	Purine nucleotides	Purine nucleotide sugars	Purine nucleotide sugars	74438.84953945065	268508.25121936464	74723.78120098406	1676970.1024174946	636995.9747700746	382392.542568656	124430.18031345533	674104.7946488365	341881.61670330307	783527.1236022678	1298832.891111973	808457.3257424361	636137.4818881195	617599.5187931249	677848.2413119414
Com_6795_neg	L-Anserine (beta-alanyl-N-methylhistidine) (nitrate salt)	C10 H16 N4 O3	240.11485	6.985	239.10757	No results	Invalid mass	No results					3672523.704244716	1284971.0970490759	4134505.472818694	1000409.5179825778	509178.6527583152	581067.7379791501	787879.9172118094	605668.4271437767	1990912.3427629562	973537.2657944699	960560.3836103792	988844.618096392	945331.2101628929	802580.2444949654	893721.3690827772
Com_6855_neg	Kynurenic acid	C10 H7 N O3	189.04245	6.039	188.03517	No results	No results	Full match	Organoheterocyclic compounds	Quinolines and derivatives	Quinoline carboxylic acids	Quinoline carboxylic acids	237997.1463157363	2017047.251746227	244884.90934866766	1416711.1613709098	899730.9120566847	1225920.220140666	539363.2026089928	962486.4924744361	604546.5511956551	710450.8888047732	291468.95404651354	422649.24064915656	771973.5940242219	719661.5306901204	409470.7072978859
Com_6888_neg	16-Hydroxyhexadecanoic acid	C16 H32 O3	254.22408	8.9	253.2168	Invalid mass	No results	No match	Lipids and lipid-like molecules	Fatty Acyls	Fatty acids and conjugates	Long-chain fatty acids	898994.2930312525	1012855.8273805307	659286.6426481025	968660.5219322847	868205.779943688	735616.6874114734	371362.88181224023	987023.1472434502	1122786.358943884	483001.45241398824	412570.7777401008	411797.091385638	688978.5365273856	678560.8613547332	632096.3503906368
Com_6893_neg	5-cyano-3,4-dimethylthiophene-2-carboxamide	C8 H8 N2 O S	180.0342	6.374	179.02692	Invalid mass	No results	No results					296870.0840737767	1421841.3795223252	295330.0191419995	599091.3113332088	635319.609377353	598079.0891490248	324207.26289848395	517138.7059207419	920006.9725069631	374369.82205488026	532072.6004135266	309754.8978713771	591502.9253422751	497805.2094507985	608910.2825193091
Com_6941_neg	gamma-Glutamylleucine	C11 H20 N2 O5	260.13682	4.132	259.12955	No results	Full match	Full match	Organic acids and derivatives	Carboxylic acids and derivatives	Amino acids, peptides, and analogues	Dipeptides	149151.33281638526	939604.6671008645	158749.8602423245	1629594.1242323664	1839623.2252435647	2204293.3991705975	2389640.526393163	1357602.806200498	1076457.14300638	1613410.3440227502	2658223.2258987785	2193781.058206044	1599568.332580063	1586182.1610902012	1583383.3013172557
Com_7001_neg	Nicotinate ribonucleoside	C11 H13 N O6	255.07411	5.024	254.06683	No results	No results	Full match	Organic oxygen compounds	Organooxygen compounds	Carbohydrates and carbohydrate conjugates	Glycosylamines	177084.01060884038	1077644.237120037	156004.49225380193	1339006.7029357806	1114406.4165380597	949361.2131777533	756421.0368818081	925466.3659795447	873903.6520085457	764135.3997672069	862787.8646782907	1174153.2196238893	931830.5671776584	901778.46715245	1052852.1972521013
Com_7106_neg	3-Nitro-L-Tyrosine	C9 H10 N2 O5	226.05866	5.485	225.05138	No results	No results	Full match	Organic acids and derivatives	Carboxylic acids and derivatives	Amino acids, peptides, and analogues	Tyrosine and derivatives	149240.60799640763	276445.695961709	134565.7165942474	473558.0570246757	615107.106719262	601499.4383576845	643037.9899441985	478297.93123141926	296460.7636036658	551454.2992709831	652580.9546067805	750949.4597012607	580050.7581827096	586219.4300482036	672446.7474081541
Com_7116_neg	L-Cysteine-glutathione gisulfide	C13 H22 N4 O8 S2	426.08793	6.567	425.08066	No results	No results	Full match					6195618.271347098	1583743.3970023072	6165039.712918079	1395257.2200905785	490450.94130366045	538346.1855228131	639894.3669816687	1018501.4914039318	2359709.3468242274	862312.2553175819	1080971.6738268225	1117432.660432906	976239.0824470201	1059058.7739602074	982138.5169191381
Com_7206_neg	N-Lauroylsarcosine	C15 H29 N O3	271.21442	8.15	270.20715	No results	Full match	No results	Organic acids and derivatives	Carboxylic acids and derivatives	Amino acids, peptides, and analogues	N-acyl-alpha amino acids	752565.750924668	159603.9678514852	797904.215619907	100892.62263842995	62655.09546970315	122612.28171723276	627154.4711219827	71539.86031259075	767121.4624532429	962973.1918035764	691167.3892165801	233666.91094424	375596.0636333796	388477.27535902016	388319.4734992404
Com_7276_neg	N-Methylhydantoin	C4 H6 N2 O2	114.0428	1.496	159.04097	No results	No results	Full match	Organoheterocyclic compounds	Azolines	Imidazolines	Imidazolines	159251.04408550932	157860.52883930324	168679.078704438	116720.40260335272	97363.16145977887	83121.40396351558	1638074.2461276376	81500.01414941612	121902.69168576128	130494.40611820109	146754.8020172529	95631.56358183487	241656.47694955627	261070.82144840024	272742.5202562887
Com_7300_neg	2-Methoxyestrone	C19 H24 O3	300.16985	7.487	345.16811	Invalid mass	No results	No results	Lipids and lipid-like molecules	Steroids and steroid derivatives	Estrane steroids	Estrogens and derivatives	3102085.949932403	918593.0060502972	2745055.6113813976	691608.4312439325	518184.8493743059	544858.3382768404	603103.3473395773	638887.2815199952	1438827.372181295	696050.3639953446	686847.8265460306	681907.3723036653	710507.1982796378	682260.7603851482	716790.9224288799
Com_7305_neg	��17-6-keto prostaglandin F1��	C20 H32 O6	368.21976	5.996	367.21249	Full match	No results	Full match	Lipids and lipid-like molecules	Fatty Acyls	Eicosanoids	Prostaglandins and related compounds	726302.4639082404	3145489.5346052507	711692.5868417752	312736.05020179896	1083218.5473213473	3295951.5439583245	1842201.9558886965	365416.5965509418	436490.78373415035	1083859.9580446382	290969.1159828968	1155819.2976065946	1566007.7269775781	1746142.072754323	1736993.04336014
Com_7316_neg	8-iso-15-keto Prostaglandin F2��	C20 H32 O5	334.21412	7.663	333.20685	Invalid mass	No results	No match	Lipids and lipid-like molecules	Fatty Acyls	Eicosanoids	Prostaglandins and related compounds	155303.45432733535	592601.2848507024	154404.08756509158	362719.3077791357	539712.8807649005	603818.5144413137	254045.24533289	292110.34535527363	344680.8137066348	314407.6377124761	247581.26083827723	192961.1926600074	376884.0404039149	366502.93738492817	294481.92425042024
Com_7323_neg	Prostaglandin F3��	C20 H32 O5	398.23353	8.866	397.22626	Invalid mass	No results	No results	Lipids and lipid-like molecules	Fatty Acyls	Eicosanoids	Prostaglandins and related compounds	12564942.311687917	935383.4124081371	16684900.292261148	736221.3833904937	1165670.9153224395	425923.67555468506	1183388.9393173174	512014.03111961926	4264610.42459789	2816763.7789218123	1358662.4594712215	1155627.7861871463	946575.2135247398	939221.2981061862	914050.833490628
Com_7329_neg	Nicotinuric Acid	C8 H8 N2 O3	180.05324	5.521	225.05141	No results	No results	Full match	Organic acids and derivatives	Carboxylic acids and derivatives	Amino acids, peptides, and analogues	N-acyl-alpha amino acids	142600.69399393012	323447.70700635354	130279.62598081348	529278.443014017	660178.2693454652	689828.1036498748	643037.9899441985	530761.2010535508	296460.7636036658	638507.4929068428	703283.2436935718	750949.4597012607	642804.1947700233	654627.2473225032	672446.7474081541
Com_7352_neg	3-Phosphoglyceric acid	C3 H7 O7 P	185.99278	1.38	184.9855	Full match	No results	Full match	Organic oxygen compounds	Organooxygen compounds	Carbohydrates and carbohydrate conjugates	Sugar acids and derivatives	463921.2582705639	905256.0122532017	484890.42465440993	1168746.8079248047	2748856.497930377	2133340.0522545013	792962.0922192761	7307992.931660124	786375.8087306102	2070197.2231139669	566132.9911229132	753766.0898038199	1520949.745508371	1621253.6188464356	2426858.044267863
Com_7462_neg	Dl-Indole-3-lactic acid	C11 H11 N O3	205.07367	6.077	204.06636	No results	No results	Full match	Organoheterocyclic compounds	Indoles and derivatives	Indolyl carboxylic acids and derivatives	Indolyl carboxylic acids and derivatives	935956.0336483562	1502928.0539530404	823070.3389155982	1212716.5542962262	1401004.2308211771	2767830.284367256	731481.6803189232	1378998.5584357395	585924.3787626823	1102460.3225405056	975482.2722677361	941276.6507228663	1208336.4384641617	1291825.6239106334	1198394.2230646317
Com_7637_neg	8-iso Prostaglandin F2��	C20 H34 O5	354.24038	7.272	353.2331	Full match	No results	Full match	Lipids and lipid-like molecules	Fatty Acyls	Eicosanoids	Prostaglandins and related compounds	293198.517069229	547569.2756869269	288867.7740554892	272629.4906877078	848488.4869966732	367899.8808408326	608502.4821386394	281057.1853183951	546223.3131015106	630362.3587103359	873193.52717707	246293.8617415897	530429.7892361045	513891.91752082075	677538.555849898
Com_7652_neg	4-[2-(2-oxo-1-imidazolidinyl)ethyl]-1lambda~6~,4-thiazinane-1,1-dione	C9 H17 N3 O3 S	248.10046	1.487	247.09319	Invalid mass	No match	No results					321729.1877471702	383909.84502460394	327273.27726563095	493239.3515402229	545680.7225403351	673315.6759743678	595556.5575129627	572771.2125718229	373190.9562871288	463145.141474127	510989.58569441305	450459.7280279681	504426.4692236388	532005.8322027472	596599.289309479
Com_7677_neg	Serine	C3 H7 N O3	105.04263	1.299	104.03535	No results	Full match	Full match	Organic acids and derivatives	Carboxylic acids and derivatives	Amino acids, peptides, and analogues	Serine and derivatives	2120921.231529695	1006425.8865340505	3103663.5745744216	656600.75674837	478057.65784801636	558503.3409108411	1137355.8028806553	653102.6253714021	1127493.504055808	634878.5480314189	575787.6016857905	1009279.7958263771	863653.7997803966	824792.0941075336	948971.1538451514
Com_7704_neg	N-Acetyl-Asp-Glu	C11 H16 N2 O8	304.09037	4.85	303.08309	No results	No results	Full match	Organic acids and derivatives	Carboxylic acids and derivatives	Amino acids, peptides, and analogues	Dipeptides	112972.3206456786	685177.9659413953	63498.850126363126	1055380.8440032862	503374.18617522606	591364.9153884633	457181.81929609727	581036.3915299638	564935.7897804374	651039.073614707	700088.3802139487	522088.07826613175	568338.2132431897	613556.6521657195	559884.8838275201
Com_8177_neg	4-Nitrocatechol	C6 H5 N O4	155.0216	5.666	154.01433	Full match	No results	No results	Benzenoids	Phenols	Nitrophenols	Nitrophenols	4230226.14446141	991466.83946736	4375272.442438213	772608.3625377022	2283220.4624393196	438963.1321460188	1147183.036008558	698056.1362758719	1953983.2820902148	1644987.6955156436	2123979.501678466	820614.243416954	1264192.577048202	1192736.0297497474	1230517.7976135963
Com_8190_neg	Guanosine-3',5'-cyclic monophosphate	C10 H12 N5 O7 P	345.04715	2.543	344.03987	No results	Full match	Full match	Nucleosides, nucleotides, and analogues	Purine nucleotides	Cyclic purine nucleotides	3',5'-cyclic purine nucleotides	267583.6055721429	343789.30997389526	276382.1948576125	1119428.074978315	2434134.355542108	1326525.6849047479	791030.730380566	1895609.743701949	404464.4981995824	540703.819590043	1287676.9375737847	535074.2499800031	1011658.0028768119	1101395.1863900095	1114122.9012132334
Com_8310_neg	H-Gly-Pro-OH	C7 H12 N2 O3	172.08457	1.488	217.08274	No results	No results	Full match	Organic acids and derivatives	Carboxylic acids and derivatives	Amino acids, peptides, and analogues	Dipeptides	510843.72169167304	514524.85635973554	485600.57341190916	434896.45904408745	525343.2138136734	454438.0750920136	451021.8198375099	574626.2583668537	519562.57044997555	398874.7433971942	459974.71543011663	527516.4236333894	436016.16927031544	506055.27597147104	499884.82574527676
Com_8337_neg	LPG 8:0	C14 H29 O9 P	186.07752	6.325	371.14752	No results	Invalid mass	No results	Lipids and lipid-like molecules	Glycerophospholipids	Glycerophosphoglycerols	Phosphatidylglycerols	393358.5584758686	772345.7035604343	400302.0117402041	503747.79222402244	599379.8934017251	571526.0666933923	282555.04482719424	442699.9820488135	671196.1344008762	383833.77454740816	392493.0840866259	377012.5886851382	444205.8309240786	406588.3190890608	455979.7073728017
Com_8418_neg	5-Methyl-dl-tryptophan	C12 H14 N2 O2	218.10484	6.252	481.20718	No results	No results	Full match	Organoheterocyclic compounds	Indoles and derivatives	Indolyl carboxylic acids and derivatives	Indolyl carboxylic acids and derivatives	233784.8052205857	273038.49842843536	242197.16095018038	311006.81352653017	357557.71452603815	417390.93993311	375458.86134962604	316419.8574783751	174880.44930200645	301768.7417529892	272250.6215397877	310584.35123369005	414155.7778813159	371651.73458139296	393063.7879215974
Com_8512_neg	13,14-dihydro-15-keto-tetranor Prostaglandin F1��	C16 H28 O5	300.1934	6.858	299.18612	Full match	No results	No results	Lipids and lipid-like molecules	Fatty Acyls	Eicosanoids	Prostaglandins and related compounds	3906611.2334458604	1428605.0264942953	3839182.9020358985	827079.2308166837	734717.808358122	652436.6799135787	580337.8268664791	682417.1702813449	1836253.4563667814	864740.2855352947	697745.6817598998	945267.2484211929	855654.1994495535	892075.5239494208	910784.5942977106
Com_8589_neg	Ofloxacin impurity E	C17 H18 F N3 O4	347.13269	1.55	346.12542	Invalid mass	No results	No results	Organoheterocyclic compounds	Quinolines and derivatives	Quinoline carboxylic acids	Quinoline carboxylic acids	85037.73190621505	91516.13045785484	79365.0846577235	213334.93259920093	458238.1416141535	399429.12977710745	518563.61232428846	263409.12480971834	137308.68308478882	323649.9998544159	272508.8057321842	274970.4231840544	251685.81669244936	303394.89200582897	328958.9138832873
Com_8639_neg	Undecanedioic acid	C11 H20 O4	216.13585	6.202	215.12857	No results	No results	Full match	Lipids and lipid-like molecules	Fatty Acyls	Fatty acids and conjugates	Medium-chain fatty acids	3182703.098749055	991421.8903497633	3175682.77950168	775440.2462665555	532873.7248744622	498602.31086152745	602712.6981881125	612407.8887429199	1617334.3731156841	724968.928239556	735450.6808444203	713976.1767227552	803526.9181658621	717392.200950622	764637.9906376288
Com_8881_neg	gamma-Glutamylcysteine	C8 H14 N2 O5 S	250.0621	2.055	249.05482	No results	No results	Full match	Organic acids and derivatives	Carboxylic acids and derivatives	Amino acids, peptides, and analogues	N-acyl-alpha amino acids	411552.811013405	142702.4624561366	429520.99904297426	108254.2650554317	1186279.5988402495	60391.08142704812	137485.73546424828	95935.02873935903	189638.86293510735	124388.31838419435	143239.48839773075	73418.10250423636	215776.73145068972	229385.15412708264	192604.37466955464
Com_8906_neg	Flavin Adenine Dinucleotide	C27 H33 N9 O15 P2	785.15757	0.546	784.15029	No results	No results	Full match	Nucleosides, nucleotides, and analogues	Flavin nucleotides	Not available	Flavin nucleotides	1175644.4450015237	105952.02378089346	1287779.6893283017	71274.62036346983	223230.13429249768	529825.5954055691	262325.0222591291	307689.2292719741	307420.2296814843	199001.96431580518	149226.1758659139	114595.64379670436	289146.24942535773	472973.9807524948	276831.74940389674
Com_8954_neg	Pyridoxal-5'-phosphate	C8 H10 N O6 P	247.02415	2.502	246.01687	No results	Full match	Full match	Organoheterocyclic compounds	Pyridines and derivatives	Pyridine carboxaldehydes	Pyridoxals and derivatives	158948.69745705658	471551.27696013136	166077.80167353875	367578.7479684965	1084546.8184781207	1016512.5009922712	597009.4501331559	927382.7552778118	257009.43669179702	783220.708571676	606714.3777510336	353706.9050192302	587985.7416420882	614207.2305772351	626047.2007670086
Com_9056_neg	tetranor-PGFM	C16 H26 O7	312.15727	5.808	311.14999	Invalid mass	No results	No results	Lipids and lipid-like molecules	Fatty Acyls	Eicosanoids	Prostaglandins and related compounds	5863192.460065032	1498079.3454525587	10329118.937996695	969768.2091741813	778549.3780754689	815530.324541146	730746.0177864673	892186.5713075513	2488862.630554895	866523.3522057439	2269142.038139457	396632.9080569542	1212567.036983507	959781.884578285	1662162.415217035
Com_9091_neg	N'1-[1-(2-hydroxyphenyl)ethylidene]-3-methoxybenzene-1-carbohydrazide	C16 H16 N2 O3	284.11727	7.197	283.11	Full match	No results	No results					3083297.401171053	883989.7226299309	2273785.1734540067	229916.58274968038	242376.9364510016	253238.46653381546	390802.952845526	233667.35193510255	1237543.8280483168	1355787.6159022022	1079950.0649948956	549525.372715519	674274.9998370694	661494.8282205679	716553.7152172836
Com_9122_neg	20-Hydroxy prostaglandin F2��	C20 H34 O6	370.2354	6.574	369.22813	Full match	No results	Full match	Lipids and lipid-like molecules	Fatty Acyls	Eicosanoids	Prostaglandins and related compounds	548591.5580077842	1016993.9804473347	609865.9113817613	609033.0244551022	2415304.6054692403	1144199.9719559655	2656211.5791002144	847037.0270663445	943557.2699548125	2813261.5233308133	1842827.973631015	325678.4951456712	1321108.9369997089	1239816.8923333324	1314730.5373582824
Com_9334_neg	J147	C18 H17 F3 N2 O2	350.1243	6.34	395.12236	No results	No results	Full match	Benzenoids	Benzene and substituted derivatives	Anilides	Anilides	235833.11759212552	193172.58754207994	235349.9290476304	517617.678542395	111244.13835639264	130025.35040485168	51817.40562046688	351723.3583893669	115176.26951226107	55897.99385325253	63002.85462468614	60936.214613252414	145756.77948621186	109301.8543943413	84151.59094809904
Com_9386_neg	Deoxycholic acid	C24 H40 O4	392.29222	8.239	391.2849	Full match	No results	Full match	Lipids and lipid-like molecules	Steroids and steroid derivatives	Bile acids, alcohols and derivatives	Dihydroxy bile acids, alcohols and derivatives	111911.66143413082	31058.74572067069	236164.58110593725	27796.627574084825	340027.74353676604	51223.33516417375	115170.43391426119	23333.123891423467	64305.357906742356	120386.48641590054	150683.4902103052	34953.54182412768	94821.22075469967	91626.52983433349	88067.54999899327
Com_9577_neg	LPG 18:2	C24 H45 O9 P	508.2799	9.214	507.27263	No results	Full match	No results	Lipids and lipid-like molecules	Glycerophospholipids	Glycerophosphoglycerols	Phosphatidylglycerols	771975.951293271	962170.3331360682	240741.33429604635	320967.74160422874	210267.14033802412	267533.96227224224	166958.12856633659	910460.2168904544	2653577.942908728	485394.4770752865	239243.79453500066	146010.57242445817	176986.48635966954	163499.67167972424	191611.54895318593
Com_9678_neg	o-Cresol	C7 H8 O	108.05745	5.025	107.05017	No results	No results	Full match	Benzenoids	Phenols	Cresols	Ortho cresols	185398.15471430283	205237.78906820313	181593.58636971551	395001.8518243454	261586.0984780492	310497.8273894891	624457.382166218	351761.7725765621	166120.29120620503	230102.44326083304	245179.6363995179	248294.15565297374	277653.5492147754	276319.1020006208	273677.2250890097
Com_9679_neg	Maltotriose	C18 H32 O16	504.17071	5.041	503.16382	No results	No results	Full match	Organic oxygen compounds	Organooxygen compounds	Carbohydrates and carbohydrate conjugates	Oligosaccharides	91173.77134740578	79494.87027299014	76279.23906859067	403708.0729371068	256010.0350633498	238809.98208442744	289098.3000449116	188710.6530958249	273681.2687197199	167703.37439820386	372239.49092745245	789291.4264139731	332280.9345522636	307325.22972459934	376492.9038190683
Com_9695_neg	Dl-Glyceraldehyde3-phosphate	C3 H7 O6 P	169.99786	1.394	338.98847	No results	No results	Full match					235741.14423749005	80166.70429478005	264283.3419548838	432791.54713286256	1358638.1493392435	792058.723360419	91678.79312276909	631140.6212079448	109885.7780839286	677775.52457749	89801.2885680503	70389.3016976211	474152.7359688543	530922.1368330438	523952.4223387089
Com_9723_neg	6��-Prostaglandin I1	C20 H34 O5	336.22926	7.418	335.22253	Invalid mass	No results	No match	Lipids and lipid-like molecules	Fatty Acyls	Eicosanoids	Prostaglandins and related compounds	724829.7164569537	463068.630493397	727475.1886319955	285227.99413867516	803587.737291827	516958.9840572856	428836.2227669474	377275.7456670791	357523.09393796104	595183.441697043	474549.1140446763	226410.58885774924	500066.79432871926	449253.61837263254	413744.074369984
Com_9788_neg	D-Ribose	C5 H10 O5	150.05254	1.415	185.02204	No results	No results	Full match	Organic oxygen compounds	Organooxygen compounds	Carbohydrates and carbohydrate conjugates	Pentoses	123055.12554240569	513463.2290832226	135016.04415761877	105263.34639915611	618271.7750146559	466272.84030971286	166960.86254848665	907157.9954624772	264133.9114604624	167876.73446193137	196861.39066331772	304017.7993697268	456532.19232616137	436310.4792323882	525148.328654002
Com_9857_neg	LPG 18:3	C24 H43 O9 P	506.26439	8.593	505.25712	No results	Full match	No results	Lipids and lipid-like molecules	Glycerophospholipids	Glycerophosphoglycerols	Phosphatidylglycerols	401404.9098756382	342925.56124499306	182045.5486580938	126585.80849645426	132078.09171075549	127365.07950677256	96924.33723620104	286232.565155937	2194635.2475956846	297058.8916422079	228978.8431683174	58903.97474730085	170241.48552503492	152071.9208494666	162291.53812851652
Com_9884_neg	2,3-Dinor-TXB2	C18 H30 O6	342.20409	6.217	341.19686	No results	No results	Full match	Organic acids and derivatives	Hydroxy acids and derivatives	Medium-chain hydroxy acids and derivatives	Medium-chain hydroxy acids and derivatives	623924.654282174	1857405.4662984288	1397610.4435652096	254417.02276310785	1954220.225679947	1016335.9051281671	118259.85860838229	719260.7815639985	1017323.4727463367	1043010.3522333788	1537216.2293629143	571786.6635784659	1010627.3026919004	1060005.5091662088	1039583.5584216205
Com_9969_neg	LPC 14:0	C22 H46 N O7 P	513.30629	8.509	512.29901	No results	Invalid mass	No results	Lipids and lipid-like molecules	Glycerophospholipids	Glycerophosphocholines	Phosphocholines	98354.99220760693	78996.54866798516	101546.26852542575	83974.5667721282	324581.3897164822	22526.95634593122	58597.13532466032	100160.99452561206	51336.25217205201	85557.20532391983	73181.29054801266	28714.4908552801	117715.523638198	79421.86555933936	65380.37166124424
Com_10000_neg	7-Ketolithocholic acid	C24 H38 O4	390.27673	7.937	389.26945	No results	No results	Full match	Lipids and lipid-like molecules	Steroids and steroid derivatives	Bile acids, alcohols and derivatives	Bile acids, alcohols and derivatives	115976.36936844804	38800.716250102116	110771.75404737468	29734.888914144005	318394.01393432665	20283.52652068544	162715.16265943728	26868.479801224345	57058.07806893042	188819.89580253107	205367.78935207246	29762.90123149031	85336.60633640963	81706.90691704769	141156.2823240524
Com_10185_neg	LPC 14:1	C22 H44 N O7 P	511.29063	8.106	510.28336	No results	Invalid mass	No results	Lipids and lipid-like molecules	Glycerophospholipids	Glycerophosphocholines	Phosphocholines	147682.08654149604	43320.11043562996	149815.92324044547	34189.89536700358	373938.3794027105	23791.935807017406	27375.394659296304	30065.254104169733	71313.83534981759	33958.47589535059	34787.498371234	35047.31836367801	65638.07663949966	51036.140906120985	45973.38945989732
Com_10205_neg	5,6-Dihydroxyindole-2-Carboxylic Acid	C9 H7 N O4	193.03718	5.011	238.03551	No results	No results	Full match					267919.29221770307	980939.858052123	78016.60921640026	2444669.003851428	2371492.3832994145	3928390.3999453234	274052.55135582975	698832.5882099143	111357.23755715288	923408.1049223504	172366.93437532944	117801.04721947217	1543735.3973286953	1602669.0680192872	1582646.4894130253
Com_10258_neg	Prostaglandin G2	C20 H32 O6	368.21917	6.973	349.20132	No results	No results	Full match	Lipids and lipid-like molecules	Fatty Acyls	Eicosanoids	Prostaglandins and related compounds	4091113.8349050316	2033027.29784297	7248118.830768108	1479711.937569575	2621652.5896844724	1597785.911577178	1684571.572196	1222054.5713314363	2187067.759739658	1740580.838339003	2033238.1268298647	1609223.9761954409	2056643.6214348732	1919637.5286966134	1911701.3266734339
Com_10287_neg	JNJ-1661010	C19 H19 N5 O S	365.13124	5.719	364.12396	No results	No results	Full match	Organoheterocyclic compounds	Diazinanes	Piperazines	N-arylpiperazines	417645.01759805257	546044.8677821992	382667.09199621965	370569.66251631215	364671.02520498796	372356.269035357	371144.9120265479	321074.50176236534	394378.7786010219	356798.83272775874	381198.33946686017	343350.2907228725	419211.0544730849	375459.73132947413	348003.89840205567
Com_10554_neg	Thromboxane B3	C20 H32 O6	368.21943	6.208	367.21216	Full match	No results	Full match	Lipids and lipid-like molecules	Fatty Acyls	Eicosanoids	Thromboxanes	2765126.6402997794	2296359.343622677	7153388.108075602	1602238.2916004	2555038.807303419	1823258.88131382	1843426.0753755607	365416.5965509418	2370279.0319947163	1958321.9224443303	3405712.5969915492	1659701.1500682735	1972052.6217740956	1940898.9892242802	2039089.6448357506
Com_10562_neg	8,15-Dihete	C20 H32 O4	336.22991	7.189	335.22263	No results	No results	Full match					1014348.9981964853	979306.3148257141	985985.8123768552	621991.4634542328	1087538.2339070686	1081144.9631733133	948020.5064659151	818746.8131772162	693527.8107705362	1236631.2543153604	1166382.1501477878	533391.5760129186	1052519.7698236671	1273287.4513157269	932614.9942426049
Com_10611_neg	DL-Citrulline	C6 H13 N3 O3	175.09534	1.379	174.08809	No results	No results	Full match	Organic acids and derivatives	Carboxylic acids and derivatives	Amino acids, peptides, and analogues	Alpha amino acids	604868.0420106226	316580.955501425	1067478.5034710064	116421.40670562515	343978.48402568646	204925.2134144925	510274.45201716037	200695.63715055955	319648.88282037777	225161.6428857468	138683.12327957092	494923.2236128579	315828.7604397127	341979.1536911282	345058.62197591533
Com_10672_neg	mesaconic acid	C5 H6 O4	130.02652	5.643	111.00871	No results	No results	Full match	Lipids and lipid-like molecules	Fatty Acyls	Fatty acids and conjugates	Methyl-branched fatty acids	662377.9305640975	169890.5022839812	636346.0649860739	209023.88953459312	185274.4602863278	744086.6354561065	217045.54930416134	198165.14287040662	226097.72715520518	202526.34731353197	204427.11273601957	233262.74210387174	220974.99040425554	191185.58878595018	195255.58646435582
Com_10975_neg	Xanthurenic Acid	C10 H7 N O4	205.03731	5.889	204.03003	No results	No results	Full match	Organoheterocyclic compounds	Quinolines and derivatives	Quinoline carboxylic acids	Quinoline carboxylic acids	159047.52683901167	67371.00016970652	150768.99217924487	334056.40666984254	136258.88986808178	151762.374462296	111843.9457527407	280256.8175948792	95458.00882419576	308814.7169086198	70128.93169655012	61761.134735067564	98511.73984150331	143518.94177910662	127095.01605239045
Com_11157_neg	13,14-dihydro-15-keto Prostaglandin E2	C20 H32 O5	342.19007	4.966	387.18835	Invalid mass	No results	No results	Lipids and lipid-like molecules	Fatty Acyls	Eicosanoids	Prostaglandins and related compounds	177281.64592759204	437859.5667499327	57714.190604929005	657347.7447552347	252513.97015495534	265611.9352713784	130568.5324368445	657768.3883270831	411085.1544250336	184622.20978619682	372110.2748101024	314731.2779511231	313063.20505739877	340384.99983270065	388777.0557439617
Com_11159_neg	Isophorone	C9 H14 O	138.10415	5.858	183.10233	No results	No results	Full match	Organic oxygen compounds	Organooxygen compounds	Carbonyl compounds	Cyclohexenones	2259970.466431214	730951.5503918173	2152167.19225317	385468.3467509824	204534.40444050645	236815.33705298413	243651.33859495106	346199.40451847	912194.9014623886	205086.51788893645	379552.39214361657	419162.5802435035	368339.69861364446	424623.2685131451	431673.38757830265
Com_11198_neg	LPI 16:1	C25 H47 O12 P	570.28035	8.706	569.27307	No results	Full match	No results	Lipids and lipid-like molecules	Glycerophospholipids	Glycerophosphoinositols	Phosphatidylinositols	127711.25212406859	43959.220437163654	126195.37165065476	38644.071562322584	636213.1106991413	25089.846874889496	168928.46674182967	33811.0379932231	184566.88732681773	322926.4888806725	108454.73914054885	31746.041896875784	50316.6180749591	40520.27765896626	32105.717235363878
Com_11252_neg	IDP	C10 H14 N4 O11 P2	428.0139	3.616	427.00662	No results	No results	Full match	Nucleosides, nucleotides, and analogues	Purine nucleotides	Purine ribonucleotides	Purine ribonucleoside diphosphates	199371.8409789455	1037310.8263213558	201640.79352369093	1823262.0043116203	860542.4152384294	870246.4017988296	575433.0451375302	1659074.3091753628	951886.2215030105	656310.9493830318	986542.911188378	998295.4445776481	937716.8744528975	860337.906335595	915160.4678516764
Com_11294_neg	Estradiol Benzoate	C25 H28 O3	376.20282	6.566	375.19528	No results	No results	Full match	Lipids and lipid-like molecules	Steroids and steroid derivatives	Estrane steroids	Estrane steroids	235868.2668577964	339174.16203557845	244395.61169925725	69999.58131171056	96478.90008212133	51808.770527283996	51487.05252577655	56180.7472752394	118691.96062453858	59144.45518259058	67526.68015124762	71963.79109137	69421.04034010225	61474.892968347755	57978.75614313425
Com_11486_neg	2,3-dinor Prostaglandin E1	C18 H30 O5	308.19617	7.987	307.1889	Invalid mass	No results	No results	Lipids and lipid-like molecules	Fatty Acyls	Eicosanoids	Prostaglandins and related compounds	1050013.0472328234	96722.14634841325	1463084.801693639	83645.22885341693	42421.35624911739	51800.41769635337	98730.30169748598	28880.719171281267	323330.4329381166	118877.70040632275	77820.99331695357	175053.4846652745	58355.612327492956	80207.52081743335	66551.48661823268
Com_11564_neg	(+/-)-Equol	C15 H14 O3	242.094	7.458	241.08672	No results	No results	Full match	Phenylpropanoids and polyketides	Isoflavonoids	Isoflavans	Isoflavanols	1263355.3004223544	207106.2764548699	1885829.2795089819	155868.55052768055	114042.25448612063	107068.7773941309	227543.8184340716	62738.35556263833	680833.0497530052	286406.27480789187	322459.72741517087	328642.7792632903	155533.37846423275	166281.25864990306	179969.6578306078
Com_11585_neg	LPE 18:1	C23 H46 N O7 P	479.3011	9.723	478.29383	No results	Full match	Full match	Lipids and lipid-like molecules	Glycerophospholipids	Glycerophosphoethanolamines	1-acyl-sn-glycero-3-phosphoethanolamines	124465.50038880108	170305.92698247568	90545.23662508868	116192.90137855675	244675.91401676627	135889.7854951727	54709.3994931979	229712.88159482708	77548.66749563608	68389.12043831138	42553.65849150554	25254.95687504882	55516.59897355775	59562.09630421458	52703.33446447931
Com_11655_neg	O-Desmethylnaproxen	C13 H12 O3	216.07848	6.071	261.07675	No results	No results	Full match	Benzenoids	Naphthalenes	Naphthols and derivatives	Naphthols and derivatives	1206780.3385572387	820279.8784901738	2532313.0121347047	349562.6573085219	159668.36646195885	196562.73593702816	103206.60293530158	208382.61446694838	1291836.5532301213	286618.329227248	255193.5233198858	320264.76666752325	260241.09698988317	259960.79334494227	417958.2958008721
Com_11732_neg	5-Methyluridine	C10 H14 N2 O6	258.08484	2.75	257.07756	No results	No results	Full match	Nucleosides, nucleotides, and analogues	Pyrimidine nucleosides	Not available	Pyrimidine nucleosides	200831.33103721493	503984.20095228776	262779.2145603072	660264.3922720131	938288.4207961882	1062410.3868911664	1056152.0720656991	710894.4553314728	336393.64759912464	724467.4356982856	648866.6333999168	761926.6375023335	760681.640324898	785054.8951773186	838851.9185567944
Com_11772_neg	2-(3-methylbenzoyl)benzoic acid	C15 H12 O3	240.07826	6.677	239.07098	Full match	No results	No results					4076225.122310197	1065291.6172057914	4487556.778242022	849963.4100965072	492611.2142046656	598237.718809117	709799.7693176308	580739.4552230665	1915725.2419837546	868848.7906627337	936670.3144782827	976115.3784615517	839208.6243753892	894839.6845149344	849280.6119203469
Com_11823_neg	D-2-Aminoadipic acid	C6 H11 N O4	161.0687	1.456	160.06143	No results	No results	Full match	Organic acids and derivatives	Carboxylic acids and derivatives	Amino acids, peptides, and analogues	Alpha amino acids and derivatives	565997.3774987188	522097.54706366826	599564.2866647167	583786.5661586662	397398.32319456554	434500.9687726438	417518.4919452399	483064.51772182994	446039.9485064956	438837.11369257007	748476.4333042738	504505.3834370666	424900.6104729991	409629.87886546494	428186.38312251214
Com_11927_neg	Bz-RS-ISer(3-Ph)-Ome	C17 H17 N O4	299.11537	5.582	298.10809	No results	No results	Full match					42760.503292460184	177920.30724950746	41021.132276971555	49189.6568993051	47375.50386123807	45643.49778942347	44442.987439314194	46267.64769943559	43153.87930787873	49830.220968039524	51616.90020001628	55604.6387240681	51737.88092963102	51181.41951495056	46813.40990458195
Com_11984_neg	13-HPODE	C18 H32 O4	312.22971	7.829	311.22249	No results	No results	Full match	Lipids and lipid-like molecules	Fatty Acyls	Lineolic acids and derivatives	Lineolic acids and derivatives	2360464.486988222	682246.7665174281	3216019.482815718	508840.4443873371	909091.5530837018	429560.0824093104	735827.7157885657	394574.37579686224	1361671.077345421	957536.087643766	746486.0135023082	579142.1420790973	676691.1059084173	629066.414595789	690572.1877172379
Com_12077_neg	L-Ascorbate	C6 H8 O6	176.0318	2.461	175.02452	No results	No results	Full match	Organoheterocyclic compounds	Dihydrofurans	Furanones	Butenolides	1870724.9686468227	768696.1345867406	1866743.3690273443	1445630.2720515202	1314063.868160404	2033221.8938901236	601477.905835388	816103.8024445316	1032545.5357182686	992346.665319382	819646.908053862	645464.1420320533	1087479.85983507	1115595.0550957487	1114168.295259478
Com_12084_neg	N-Acetyl-Dl-glutamic acid	C7 H11 N O5	189.06354	2.37	188.05627	No results	No results	Full match	Organic acids and derivatives	Carboxylic acids and derivatives	Amino acids, peptides, and analogues	Glutamic acid and derivatives	262754.27221211855	597770.3476872583	346129.1699450848	506187.6096600059	566700.7310467516	454545.6415800784	673742.503453315	532771.545107258	557659.2753705579	476179.85069228767	957542.6963596478	1280365.2619692637	524819.7997577589	587683.1154540187	601852.4023812554
Com_12116_neg	Ne-(1-Carboxymethyl)-L-lysine	C8 H16 N2 O4	204.11087	1.517	185.09298	No results	No results	Full match					482362.05491212	170217.26018866268	389433.1913730439	132550.2760109179	214702.039106596	395232.4783007475	230546.4423840914	156134.19379830992	303032.22230576904	204782.2300754298	243345.74676428316	200225.87456131016	360191.02996172523	332726.89633864554	273558.9425035105
Com_12186_neg	Adenosine diphosphate (ADP)	C10 H15 N5 O10 P2	427.0294	1.481	426.02213	Full match	No results	Full match	Nucleosides, nucleotides, and analogues	Purine nucleotides	Purine ribonucleotides	Purine ribonucleoside diphosphates	250082.98818695731	613435.1397809032	114077.19995810353	545806.5716344265	281213.176227852	258393.7778543764	401487.1148664053	190417.43148991006	794832.2498283089	298037.48801667074	285137.8011842765	335180.6287056944	302375.7484018675	363707.6499495612	322291.6094031664
Com_12375_neg	Nicotinamide N-oxide	C6 H6 N2 O2	138.04331	6.307	321.08521	No results	No results	Full match					337677.28807033063	219377.68649258773	581034.5555165318	239063.45353786886	171998.56770870258	140031.31536266525	34564.05720733073	73830.18025891762	122488.53052383238	88379.22006844867	213164.6523664919	103623.70405201374	172720.41809631922	161348.9066849911	110725.4790011512
Com_12745_neg	Folic acid	C19 H19 N7 O6	441.14036	5.187	440.13309	No results	No results	Full match	Organic acids and derivatives	Carboxylic acids and derivatives	Amino acids, peptides, and analogues	Glutamic acid and derivatives	621140.1032785788	196668.67334047126	830627.2478053508	204818.1711525704	157304.808280129	167741.32259321847	172053.7363215841	173521.69029627298	376402.02222362364	333368.06228664203	243051.38905269824	289234.9938388291	292407.06462570274	217626.94886241408	298715.24176549155
Com_12769_neg	4-Guanidinobutanoic acid	C5 H11 N3 O2	145.08502	5.836	144.07729	No results	No results	Full match	Organic acids and derivatives	Carboxylic acids and derivatives	Amino acids, peptides, and analogues	Gamma amino acids and derivatives	29758.127661773127	121162.40550217498	29502.07602409046	62328.70644650009	62962.92674782799	76302.66185398697	25133.31508317529	72858.60744879863	51385.915386776476	49676.487720005134	14370.559665603208	33111.11770444135	88893.4185918966	61841.451189814936	86128.02651686459
Com_12820_neg	8-Bromoguanosine	C10 H12 Br N5 O5	361.00328	1.94	359.99599	No results	No results	Full match	Nucleosides, nucleotides, and analogues	Purine nucleosides	Not available	Purine nucleosides	389160.3563654102	141819.4503512517	389164.7190548676	96301.89126204574	300520.2665024228	109115.23135663045	284241.0665131323	328494.04620248877	212650.71813393963	481817.95460283785	706145.9410560847	502835.70166578086	309748.1115698588	305406.7211145708	218669.15129822877
Com_12895_neg	LPC 15:1	C23 H46 N O7 P	525.3061	8.521	524.29883	No results	Invalid mass	No results	Lipids and lipid-like molecules	Glycerophospholipids	Glycerophosphocholines	Phosphocholines	93393.93151296275	28997.47198747043	92151.66706495723	25244.739703277846	174902.34231693883	15157.982353668584	17259.13333710064	20664.413394445357	48568.449642587584	21907.187778924545	22154.282476049488	23039.438019427194	23603.16635589173	23922.898304742568	22600.18214137538
Com_12902_neg	LPE 16:2	C21 H40 N O7 P	449.25409	8.434	448.24682	No results	Full match	No results	Lipids and lipid-like molecules	Glycerophospholipids	Glycerophosphoethanolamines	1-acyl-sn-glycero-3-phosphoethanolamines	114607.15202933903	343410.0329647368	115636.34132585907	274834.2726299888	230597.37954659126	211658.02671787055	56193.14552186972	246755.29015336878	132341.60291924863	36988.61917200872	54649.66280039885	34054.410771398216	141395.67829290935	146761.20304654437	124405.87270200088
Com_13009_neg	L-Malate	C4 H6 O5	134.02135	1.887	133.01407	No results	No results	Full match	Organic acids and derivatives	Hydroxy acids and derivatives	Beta hydroxy acids and derivatives	Beta hydroxy acids and derivatives	635902.1455088917	467412.36814925255	1159859.343448411	248751.09377815758	805290.1925462078	550899.2185962072	294084.632308654	623769.9701978214	422291.2876980895	946105.482801356	417309.7190877414	385063.7556330963	486197.0486978913	488937.88768498716	496389.29068931204
Com_13064_neg	20-Carboxy-Leukotriene B4	C20 H30 O6	366.20371	6.416	365.19649	No results	No results	Full match					3428773.2590790363	1451763.819309797	6201529.249888697	1226196.5555007006	1414287.776679633	1120283.7819911984	1153696.6049693166	1810971.5235040667	308873.8264053651	1160390.648428854	2095851.71575394	1155555.4133824846	1320607.9629611662	1271810.8724110562	1475735.0373385828
Com_13125_neg	2-Hydroxy-2-methyl-3-buten-1-yl beta-D-glucopyranoside	C11 H20 O7	310.12033	7.653	309.11305	Invalid mass	No results	No results					1755776.4240383347	365478.74943234114	1687709.8603003216	212420.54676434878	122598.80167073062	168528.03660200784	175269.9263679137	157612.72887207966	927158.4716881517	240170.18666470048	323940.84871067625	299566.0496005098	283687.67133846786	269603.24291225267	238139.079552575
Com_13216_neg	Methyl EudesMate	C11 H14 O5	226.08375	5.837	225.07632	No results	No results	Full match	Benzenoids	Benzene and substituted derivatives	Benzoic acids and derivatives	Gallic acid and derivatives	168242.68848959613	164500.9370185477	624813.0119583645	97380.22266432625	109959.80068976211	116444.93584389769	98749.21410275	82832.66853715776	201205.85530103758	97089.0289749624	149387.7435872707	95805.71103282571	127137.17230944539	151569.8656075486	143054.23528432823
Com_13337_neg	9-HOTrE	C18 H30 O3	294.21909	7.255	339.21725	No results	No results	Full match	Lipids and lipid-like molecules	Fatty Acyls	Lineolic acids and derivatives	Lineolic acids and derivatives	1926613.8676318757	346695.05669303716	973836.9417129741	164134.20290826148	252293.9999374724	165250.73998097514	221403.24953513482	195489.973658085	622204.0787489662	466992.7966307058	274593.98261779756	206833.27632872443	252932.9330124557	440546.79506987723	274370.90848468983
Com_13473_neg	Cyclohexaneacetic acid	C8 H14 O2	142.09947	5.84	141.09219	No results	No results	Full match	Organic acids and derivatives	Carboxylic acids and derivatives	Carboxylic acids	Carboxylic acids	102190.80379163231	63622.42849226001	102287.3514689319	56124.824824405725	116110.28028776347	75001.87518318892	70560.2504051984	102083.37304541566	62450.582858809306	106138.64953521226	56878.41211955031	52062.79136424161	60520.3705622519	95080.50105873734	64183.24491704279
Com_13657_neg	2,4-dimethyl-2,3-dihydrochromeno[4,3-c]pyrazol-3-one	C12 H10 N2 O2	214.07735	6.755	213.07011	Invalid mass	No results	No results					154610.09581595624	119512.93961163532	152981.69888916082	68403.52761078365	118541.72627828497	77847.28135385898	32766.90618627282	107953.63822949203	76892.52438553261	38244.08163483611	39968.71656218411	39169.89629066868	46745.22143114329	49195.33772922986	53974.4922341429
Com_13685_neg	9-Aminoacridine	C13 H10 N2	194.08421	5.887	193.07693	No results	No results	Full match	Organoheterocyclic compounds	Quinolines and derivatives	Benzoquinolines	Acridines	408955.60162842274	319627.68651341647	497845.60231441987	335130.72368336027	244694.30540849254	302405.5877654556	138767.45278272295	235560.85411705967	245772.74611836261	148589.7397855096	212580.20482306022	193272.2885811636	171315.514483208	246643.29886148628	224709.98132899113
Com_13869_neg	1,4-Dihydro-1-Methyl-4-Oxo-3-Pyridinecarboxamide	C7 H8 N2 O2	152.0582	4.992	303.10855	No results	No results	Full match					1747822.57014601	197528.63876750524	3520224.1847633407	192273.7964704115	132293.89402663516	116787.41276936397	139564.89040506	258360.09339104846	360052.8078439417	156502.20412127263	322620.67390174285	251394.79055651024	221196.51921872518	218448.5389323037	225168.65784294927
Com_14113_neg	4-Hydroxymandelonitrile	C8 H7 N O2	149.05087	2.057	148.0436	No results	Invalid mass	No match	Benzenoids	Phenols	1-hydroxy-2-unsubstituted benzenoids	1-hydroxy-2-unsubstituted benzenoids	202261.40632564016	340603.2443243192	192982.6103392553	479789.1942339059	647009.0434716052	687427.477581966	352978.02579358575	609340.0020147122	86637.0642983332	361658.20135437936	364436.56220789696	390514.91322247725	453935.9676797574	418618.9475907287	420575.27574836405
Com_14154_neg	N-Sulfo-glucosamine sodium salt	C6 H12 N Na O8 S	281.01692	6.224	280.00964	No results	No results	Full match	Organic oxygen compounds	Organooxygen compounds	Carbohydrates and carbohydrate conjugates	Hexoses	698660.897125917	236785.95431692514	761094.1635289926	198102.8656640851	57390.61249187934	48118.60996238842	94486.34585000093	124588.67959639386	469458.11990690604	139959.740525602	163066.8869053792	244470.03020711336	148128.493103716	177706.30628160413	143972.55010543496
Com_14239_neg	Diflorasone	C22 H28 F2 O5	410.18978	4.972	445.15897	No results	No results	Full match	Lipids and lipid-like molecules	Steroids and steroid derivatives	Hydroxysteroids	21-hydroxysteroids	93456.74934754994	66073.01539596084	94105.88679258239	198722.03263809334	808411.7070368752	243477.58527114918	266940.5595225937	202386.021062827	73223.90608696788	221707.5225780996	413229.24444190756	204742.15100039265	200233.48938969214	209063.79792201298	180544.95297146062
Com_14244_neg	Cystine	C6 H12 N2 O4 S2	240.02421	4.832	239.01694	No results	No results	Full match	Organic acids and derivatives	Carboxylic acids and derivatives	Amino acids, peptides, and analogues	L-cysteine-S-conjugates	90453.69856052285	300710.6644848746	65067.274030486464	294779.7382112732	285797.3737278409	352950.9299762634	68799.34744984386	143942.65465182866	42824.43837429524	109187.89882321667	108559.78666752395	45672.41207541154	234996.49782973915	193480.4979668137	227327.91229549155
Com_14259_neg	5-Hydroxyindole	C8 H7 N O	133.05266	5.053	132.04539	No results	No results	Full match	Organoheterocyclic compounds	Indoles and derivatives	Hydroxyindoles	Hydroxyindoles	49502.200769020594	207730.92296477707	41415.312222783636	205480.19744006862	102881.91866606954	107968.62491088007	57478.41275623219	114814.02793618111	70501.71200329592	60942.99562890991	70150.42865427722	60328.44535307024	54865.858700980854	74630.03598344946	96623.65552117913
Com_14291_neg	2,2-Dimethylsuccinic acid	C6 H10 O4	146.05591	6.813	145.04864	Invalid mass	No results	No results	Lipids and lipid-like molecules	Fatty Acyls	Fatty acids and conjugates	Methyl-branched fatty acids	109583.66629653746	58392.63009300227	107437.42524803974	61214.76018781235	87294.47223754901	32997.45982183285	24268.52330694327	47762.822275390936	59333.614096601515	26704.82484112183	28421.256303641654	27873.64573592906	33893.59346789195	29660.647253643234	30503.542913795925
Com_14746_neg	5-Hydroxyindole-2-carboxylic acid	C9 H7 N O3	177.04265	6.046	353.07825	No results	No results	Full match	Organic acids and derivatives	Carboxylic acids and derivatives	Amino acids, peptides, and analogues	Alpha amino acids and derivatives	167235.86138159074	109765.7500662408	167570.97036380865	62591.67109687907	78762.21700941399	128777.75956091487	56347.43916743514	101600.38594795599	88896.95570219455	56142.4499749212	55838.43807278928	73770.00445668885	105709.56446785497	111811.52388031426	124834.05371395007
Com_15592_neg	Alloxan	C4 H4 N2 O5	160.01188	1.429	159.00461	No results	No results	Full match	Organoheterocyclic compounds	Diazines	Pyrimidines and pyrimidine derivatives	Pyrimidones	90618.01645433425	150841.97917002632	94235.71180403381	116872.72242380254	99774.49205059439	103752.06152798346	130355.04623355868	71643.98307818903	128167.3203193788	119178.64540201532	80093.24812067286	78959.51072722864	80297.91406711489	85975.61687493633	99784.87810960121
Com_8309_neg	4-Butylresorcinol	C10 H14 O2	166.09917	5.813	165.09191	No results	No results	Full match	Benzenoids	Phenols	Benzenediols	Resorcinols	1741724.4667802006	928948.5555221286	2085180.9396079425	424023.2441557239	473216.6941946638	331685.1586428358	270360.05461278005	336836.64270053525	844351.2319752655	308703.6842220595	358428.43120091956	344342.6186837196	511195.25513380277	453045.24177564506	447140.03211084765
Com_32_neg	Pantetheine	C11 H22 N2 O4 S	278.12981	5.549	277.12254	No results	No results	Full match	Organic acids and derivatives	Carboxylic acids and derivatives	Amino acids, peptides, and analogues	Beta amino acids and derivatives	67159816.29034838	112919263.4747115	25013556.26544281	28175405.639071155	139762894.8171311	70833900.92703123	9865078.737950917	26956000.78109807	28765390.943839632	10800614.117455713	19642872.953977782	4030051.075204873	59650283.34884526	60849733.22832298	60186533.508279935
Com_18_neg	LPE 10:0	C15 H32 N O7 P	369.19171	7.087	368.18443	No results	Full match	No results	Lipids and lipid-like molecules	Glycerophospholipids	Glycerophosphoethanolamines	1-acyl-sn-glycero-3-phosphoethanolamines	20397431.514599953	65950196.124393634	7937618.030013925	64673454.76210375	160679263.24080926	169489968.51376623	35498076.67357879	72275823.83148721	52605504.136394724	28637034.437146112	36350217.362802856	24058824.47802954	73182710.72998938	70180679.98632498	70728674.2814121
Com_254_neg	Asp-Phe methyl ester	C14 H18 N2 O5	294.12132	5.48	293.11403	No results	No results	Full match					3233294.066750433	7754754.44672221	2507720.3238060167	8640748.713163402	8254481.341759328	8290831.226825298	8431319.502995025	8512675.229333596	5390294.200342217	8566267.930236274	8118639.909976037	7885389.478584581	9286074.781324707	9118088.173956903	9244272.336162927
Com_94_neg	D-Phenylalanine	C9 H11 N O2	165.07886	5.765	164.07159	No results	No results	Full match	Organic acids and derivatives	Carboxylic acids and derivatives	Amino acids, peptides, and analogues	Phenylalanine and derivatives	17707314.842500284	94984338.19017686	8653885.940783367	50163492.925806224	72737689.57612193	57431858.205311805	47347593.94605844	41503795.65565961	43740678.86390028	60829545.988229014	54136636.65531951	32934449.97527678	53500829.27905118	54652874.789779	57432247.87953961
Com_161_neg	Azelaic acid	C9 H16 O4	142.0993	5.971	141.09204	Invalid mass	No results	No match	Lipids and lipid-like molecules	Fatty Acyls	Fatty acids and conjugates	Medium-chain fatty acids	672927.3467405447	156158.8870600697	649491.3841246226	134318.63615563998	151226.2907242613	108873.3400864576	735071.2045154528	106645.73384493428	242129.33574563017	1239841.7704285798	110723.09203043184	133465.04952607752	134760.49924730524	113313.94053973386	99045.98799291042
Com_119_neg	Porphobilinogen	C10 H14 N2 O4	226.09541	4.997	225.08814	Full match	No results	Full match	Organic nitrogen compounds	Organonitrogen compounds	Amines	Aralkylamines	10315102.666449234	41215951.550548285	7477212.53069016	50087069.366989665	45528278.72200461	43504447.54700186	41175129.68718357	36892732.9352247	16972022.50660536	35064102.38872933	40000426.68200602	81100.42297597289	41426313.87942659	41268354.281631514	42636502.7356687
Com_226_neg	LPE 16:1	C21 H42 N O7 P	451.27043	8.901	450.26316	No results	Full match	No results	Lipids and lipid-like molecules	Glycerophospholipids	Glycerophosphoethanolamines	1-acyl-sn-glycero-3-phosphoethanolamines	5990381.206214012	29615506.285858	2191139.6457798975	32126627.628110297	25326506.322522942	26592386.86141413	8847602.79203667	30357353.82919127	20108515.701660734	9761723.932340473	7896343.514554874	9206693.221963	19467093.278501447	20187671.37597143	18319237.21272225
Com_3366_neg	Thr-Leu	C10 H20 N2 O4	232.14208	5.811	213.12424	No results	No results	Full match	Organic acids and derivatives	Carboxylic acids and derivatives	Amino acids, peptides, and analogues	Dipeptides	402838.55946325185	254095.46987695538	404803.76765158883	315927.10598096147	404970.814959714	294280.3639309034	1923059.8176921394	420486.58397737	297560.75138971076	674928.2093545501	278807.2817906339	310238.23711606045	740184.65042898	706442.1212039872	681804.5158856693
Com_260_neg	LPE 14:0	C19 H40 N O7 P	425.25466	8.674	424.24738	No results	Full match	Full match	Lipids and lipid-like molecules	Glycerophospholipids	Glycerophosphoethanolamines	1-acyl-sn-glycero-3-phosphoethanolamines	3516355.143260799	32603824.765551616	1188244.8138262914	22658959.031455487	13716456.217431234	11045822.216592979	6239874.530133812	32963746.470223248	18250856.44731501	8468082.193187734	7440170.513470838	6965087.505026695	15904522.343824385	13328325.288686998	16091169.579109639
Com_2773_neg	Levodopa	C9 H11 N O4	197.06856	5.776	196.06128	No results	No results	Full match					239047.16401924434	695965.3120035629	219026.87509904613	1253156.5964195656	1439411.8007206982	1439679.1117971702	1140593.6561940645	900675.3115088226	564699.6171014316	1864529.558484404	2710005.5443154946	1686184.6007288436	1432002.2179630694	1359438.3369878891	1527119.819258228
Com_385_neg	LPE 14:1	C19 H38 N O7 P	423.23878	7.936	422.2315	No results	Full match	No results	Lipids and lipid-like molecules	Glycerophospholipids	Glycerophosphoethanolamines	1-acyl-sn-glycero-3-phosphoethanolamines	10562058.689371083	21255070.788787525	2496706.821356543	16166293.398127945	21126997.158209503	19648785.45192506	5197255.524263593	17445171.33622269	20262061.00172031	6655100.796462157	9387231.074521068	2421693.006488972	12474209.614328433	12413870.371419204	12011544.73661757
Com_148_neg	Boc-beta-cyano-L-alanine	C9 H14 N2 O4	214.09522	5.483	213.08785	No results	No results	Full match	Organic acids and derivatives	Carboxylic acids and derivatives	Amino acids, peptides, and analogues	Alpha amino acids and derivatives	306008.5817769318	692530.5344595024	203103.2067163868	910621.2119071629	929511.5489884644	841542.5744605451	1009771.2796768728	1038088.3810932453	892732.129365142	1520896.6521748987	885419.3205895292	1145967.912365077	946010.1987902913	837823.9076751895	1063765.1739066907
Com_188_neg	N-Acetylvaline	C7 H13 N O3	159.08934	5.686	158.08207	No results	No results	Full match	Organic acids and derivatives	Carboxylic acids and derivatives	Amino acids, peptides, and analogues	N-acyl-alpha amino acids	31367598.864799038	37202365.25146407	21440610.605255064	32078811.86622249	37717882.159195565	37761273.464708306	32187392.00364301	32555743.840267867	30859011.967768643	29854844.13241408	30733635.194778945	31035872.582923878	34022845.7739459	34143670.55084403	35619244.683904804
Com_1814_neg	(R)-3-Hydroxy myristic acid	C14 H28 O3	244.20344	8.503	243.19616	Full match	No results	No results	Lipids and lipid-like molecules	Fatty Acyls	Fatty acids and conjugates	Long-chain fatty acids	1516416.9099509872	1153566.4881332754	1367681.4407678316	1618945.723498493	1455434.9955487165	1625867.9980133201	2713390.6480306983	1651018.518828876	7479308.709854367	3710613.1032587895	2396678.0353101348	3254042.0843869895	1849386.7928784464	1762194.8904913329	1812547.1610382986
Com_401_neg	Genistein	C15 H10 O5	270.05263	6.128	269.04536	Full match	No results	No results	Phenylpropanoids and polyketides	Isoflavonoids	Isoflav-2-enes	Isoflavones	909794.646466794	30097874.86721636	1283809.3002749847	26246522.727466237	14879691.892194971	19615595.74409808	5474164.548184342	25988491.91359159	13820522.87360349	8396697.723344527	7756480.5764827505	9364515.158370068	14628188.880272295	14221387.59995609	15262294.57789965
Com_270_neg	LPE 12:0	C17 H36 N O7 P	397.2231	7.848	396.21582	No results	Full match	No results	Lipids and lipid-like molecules	Glycerophospholipids	Glycerophosphoethanolamines	1-acyl-sn-glycero-3-phosphoethanolamines	3556295.222521527	18685197.356779676	924434.9204499179	13392902.464961108	23055154.251703206	21957551.292635143	4703377.585347048	15464522.749365086	8410601.954636632	3260001.1819494953	3772187.726562215	2358975.5002240594	10992509.784967594	10893877.028785858	10578649.75611136
Com_489_neg	Gamma-Glu-Leu	C11 H20 N2 O5	260.13662	5.557	259.12934	No results	No results	Full match	Organic acids and derivatives	Carboxylic acids and derivatives	Amino acids, peptides, and analogues	Dipeptides	10962657.703657161	28900600.763488878	6780277.164498449	27483900.733100288	4831424.538877694	10892293.514892947	19783339.71385871	3777899.844509977	26672126.57055618	4121190.6382307378	18629678.79614115	15818032.85718284	3570325.184370057	3763006.21615569	4971424.850603117
Com_8600_neg	Phenylpyruvic acid	C9 H8 O3	182.05774	6.537	163.0399	No results	Invalid mass	No match	Benzenoids	Benzene and substituted derivatives	Phenylpyruvic acid derivatives	Phenylpyruvic acid derivatives	15603295.619606897	6194011.909821739	15935242.310818126	5770423.058275317	7547126.199707715	8190244.28055748	6423105.479034165	7737202.035977537	9285028.41461954	6587657.917585134	5965882.643865521	5709647.030617447	6499812.158842292	7650660.09544884	7067793.21196159
Com_531_neg	3-(2-Naphthyl)-D-Alanine	C13 H13 N O2	215.09429	5.995	260.09248	No results	No results	Full match					4922035.5959649915	7130804.311236574	3271513.9073897484	13357545.91135586	7084050.851863608	11659374.542038178	13139933.147630898	6715202.9526033485	16169612.39676155	9269252.296438556	30698445.48550897	26628393.972090706	15950231.44300351	15381687.422859618	15651134.849740025
Com_1231_neg	Tetradecanedioic acid	C14 H26 O4	258.18288	7.301	257.1756	Full match	No results	Full match	Lipids and lipid-like molecules	Fatty Acyls	Fatty acids and conjugates	Long-chain fatty acids	19119743.858033918	5633547.922443288	22744327.48589259	3936692.757226971	2967885.263196914	3118187.954205937	4769962.668493568	2384766.630991099	14219267.126742069	5429456.214054466	3685871.43569589	4619076.750072306	4093081.808008111	4095689.770385862	4198545.493375748
Com_1215_neg	N-lactoyl-phenylalanine	C12 H15 N O4	237.0999	5.819	236.09263	No results	No results	Full match	Organic acids and derivatives	Carboxylic acids and derivatives	Amino acids, peptides, and analogues	Phenylalanine and derivatives	2034685.8850822898	1168315.938010954	1581043.869133337	1552395.0559817853	2380228.2828310383	2269310.7733026	5329788.572699762	1873019.71641949	1626876.301081281	3380968.3301668656	3678307.282604063	3615506.665563184	2827404.293437018	2912581.68937419	3092067.930084114
Com_536_neg	2-Methylbutyroylcarnitine	C12 H23 N O4	245.16228	8.232	244.155	No results	No results	Full match	Lipids and lipid-like molecules	Fatty Acyls	Fatty acid esters	Acyl carnitines	126578.08824633226	37176.40447998694	131225.30585436517	28456.96242410457	11635790.266726086	18830.968179061467	5274614.605247904	26391.013922437007	1996503.6138974833	8658264.63837295	6959333.929460004	1522999.3279218578	3327369.2411643006	3241141.8785323338	3058366.0876709586
Com_47_neg	4-Hydroxybenzoic acid	C7 H6 O3	138.03164	6.099	137.02436	No results	No results	Full match	Benzenoids	Benzene and substituted derivatives	Benzoic acids and derivatives	Hydroxybenzoic acid derivatives	288128582.4855915	104855350.41510601	240460374.81802052	68317566.59738497	46510105.0104716	43355176.23810667	74871546.34659861	72788902.88540627	173873507.83946815	80850140.98319311	157333659.2966923	78409824.13600945	79229141.6483153	71143852.46744514	80258271.5602847
Com_2187_neg	2-(Formylamino)Benzoic Acid	C8 H7 N O3	165.04252	5.828	164.03526	No results	No results	Full match					3319269.4152353187	5723740.751927139	2717414.702007564	3163027.097772433	2821880.7486238913	144836.52110980652	1341485.6452276327	3549561.667429994	2987372.575573285	2174585.658850088	2165878.903116382	1438987.6118339517	2557587.6118435864	2609770.955029739	2667956.9755938817
Com_2146_neg	Soyasaponin I	C48 H78 O18	942.52027	7.25	941.51299	Full match	No results	No results	Lipids and lipid-like molecules	Prenol lipids	Terpene glycosides	Triterpene saponins	394565.10735413927	2344730.09895177	217703.18289036385	1734280.0352250086	1624688.4763991353	1588958.836202854	3020605.5292511205	1620042.1464122364	4015079.493495191	3926634.025204129	1723265.0582115874	2477617.4910041387	2001851.6072089358	1764271.843638192	1783859.0907304788
Com_616_neg	Asp-Phe	C13 H16 N2 O5	280.10536	5.468	261.08753	No results	No results	Full match	Organic acids and derivatives	Carboxylic acids and derivatives	Amino acids, peptides, and analogues	Peptides	6631791.461916963	20236466.006989937	4444070.403803857	14655416.115215907	13558656.149879718	13932265.085420847	10148431.312000649	163240.36301224568	10133832.105725352	11700829.877583457	12102261.771046465	10709453.218867423	14114288.690138785	14715587.989963947	13906179.338101994
Com_5801_neg	3-benzyl-1-butyl-4-hydroxy-1,2-dihydroquinolin-2-one	C20 H21 N O2	307.15696	6.867	306.14968	Full match	No results	No results					3985068.584803087	970394.6296919354	4593228.050228602	845482.0139064441	461585.9610447893	477003.7067991623	640661.2105239299	501442.1995780314	1729535.4393934747	766053.962369411	996252.2923685986	863641.2204179039	782367.7619156244	777212.7084813734	799218.8996697031
Com_2796_neg	lipoamide	C8 H15 N O S2	205.05973	5.205	204.05246	No results	No results	Full match	Organoheterocyclic compounds	Dithiolanes	Lipoamides	Lipoamides	312987.27555077535	707511.7755614016	425125.99214530084	3871855.8375097574	1934579.9022387476	2790587.974387246	390342.3984646904	1264387.6585784873	264416.9032336911	3300926.240633339	3289673.8896487323	498224.1676742123	2081990.8121864966	2594463.5710856942	2338394.0271248664
Com_454_neg	4-Pyridoxic acid	C8 H9 N O4	137.04752	5.504	182.04572	Invalid mass	No results	No match	Organoheterocyclic compounds	Pyridines and derivatives	Pyridinecarboxylic acids and derivatives	Pyridinecarboxylic acids	2566425.668417625	22617951.531248078	1808627.7836576488	11336705.167131737	12233328.57011693	10188835.775312169	1001853.173567025	7964614.139493711	1234425.99059295	1642178.583313639	1559331.2269483241	955538.5427832007	7332498.6311699785	7603880.255963419	7554066.756054768
Com_829_neg	2-(3,4-dimethoxyphenyl)ethanamine	C10 H15 N O2	181.11015	6.007	226.10835	No results	No results	Full match					2147301.1348010153	4453704.073912759	998164.9160298548	13196085.695062838	7375019.491847304	11643726.723417731	14095118.368397592	8879427.92714897	9144235.263619019	9836107.618309684	24604580.90050507	21136257.226668075	14327539.693968043	14311696.351554004	14366485.21005219
Com_3747_neg	Estrone	C18 H22 O2	270.16161	7.814	269.15434	Full match	No results	Full match	Lipids and lipid-like molecules	Steroids and steroid derivatives	Estrane steroids	Estrogens and derivatives	7758330.369112888	1372015.8998236302	5769654.4566283515	989880.5555881246	704704.3288232342	752240.9914586355	1051257.900457878	479556.82411516894	3551690.4662706684	1565008.427587795	1663640.4818633217	1602257.457232651	973169.726964981	997166.1156611324	932539.6024894682
Com_2120_neg	3-(3-Methoxyphenyl)propionic acid	C10 H12 O3	180.07849	6.411	179.07122	No results	No results	Full match					18892921.7363729	5763072.679173365	19772385.978001315	5169156.035722193	4594881.982389481	3081865.927746399	3986802.471529809	4501816.3176361015	12333089.455615858	4664762.901986982	7040031.665001097	5077807.266695772	4413422.86824571	5505423.033782481	4827134.319156099
Com_820_neg	alpha-Benzylsuccinic acid	C11 H12 O4	208.07333	6.207	207.06605	No results	No results	Full match	Phenylpropanoids and polyketides	Phenylpropanoic acids	Not available	Phenylpropanoic acids	38254892.42267493	11485791.197635124	44101679.937961206	9641347.242239516	5067852.917895422	5680667.083516017	5600098.609831828	7067172.047509631	18465524.4885236	6632764.091825695	8873366.840330238	8755153.792681746	7824675.191216004	7453930.777884194	8271326.2067727
Com_2995_neg	Prostaglandin A3	C20 H28 O4	314.18387	6.226	313.17659	Invalid mass	No results	No results	Lipids and lipid-like molecules	Fatty Acyls	Eicosanoids	Prostaglandins and related compounds	748993.7950397722	1960504.0868244392	769851.0437905329	2892250.822830298	4974264.982314595	4372618.301776861	4297748.730923629	3502669.6559852064	1559265.4772963747	3997292.5893318243	3314667.882739064	3725123.8743949453	3537347.4986125166	3325610.6669717627	3212765.8245990225
Com_2510_neg	Lysope 18:1	C23 H46 N O7 P	479.30099	8.931	478.29371	No results	No results	Full match	Lipids and lipid-like molecules	Glycerophospholipids	Glycerophosphoethanolamines	1-acyl-sn-glycero-3-phosphoethanolamines	89618.30026410677	220737.7396102418	93953.62203505226	229494.34420237763	2355443.5911832233	116045.79933177808	344886.4364682368	293483.6537231712	182393.7856510714	436629.85213180946	298825.4155188744	168178.99441114563	460814.1519693621	489452.53386321437	430339.08361421485
Com_11548_neg	Gly-Tyr-Ala	C14 H19 N3 O5	309.13216	4.877	290.11426	No results	No results	Full match	Organic acids and derivatives	Carboxylic acids and derivatives	Amino acids, peptides, and analogues	Oligopeptides	54246.01349056737	496164.86476765334	55180.171177453034	424581.23146823276	445990.4465989083	519141.16603882477	433649.8662022523	405578.4243205269	215349.9241239988	492543.6771960925	315615.9896987628	390787.2767729431	430172.82506703935	414318.0293657605	411326.53237262496
Com_943_neg	3-Methoxytyramine	C9 H13 N O2	167.09442	5.776	212.0926	No results	No results	Full match	Benzenoids	Phenols	Methoxyphenols	Methoxyphenols	1413490.9465150856	2523022.7042577756	615458.6864361564	3828845.615667492	3472195.5249752174	4879400.250323107	4723115.433911445	2571554.408950424	4281094.746644545	4362464.7267367	9458166.326842466	7313956.037238135	5463674.104225012	5165039.580743641	4425008.197182358
Com_5571_neg	D-Erythrose 4-phosphate	C4 H9 O7 P	200.00833	1.493	199.00108	No results	No results	Full match					106953.16025036614	466517.5975575222	113285.03771612921	306717.8834131579	1400165.9891398714	1110127.3453182597	301332.23882710683	2233456.459313655	387629.73424060474	451150.0485900849	323357.71347889124	365740.38336485304	667973.9186948905	688003.2223850325	701643.810662471
Com_1596_neg	Cytidine-5'-monophosphate	C9 H14 N3 O8 P	323.0517	1.485	304.0339	No results	Full match	Full match	Nucleosides, nucleotides, and analogues	Pyrimidine nucleotides	Pyrimidine ribonucleotides	Pyrimidine ribonucleoside monophosphates	65573.75560120272	69344.52964379275	69579.87326633406	224946.419220856	3368668.267330432	325873.6842787768	2055936.474247354	712603.6711726014	238626.22454922902	1200716.3121562332	3794457.023718967	672054.5170209929	1226968.1554532165	1161525.127846855	1386555.2974105
Com_4022_neg	5-Aminosalicylic Acid	C7 H7 N O3	153.04244	6.304	152.03516	No results	No results	Full match	Benzenoids	Benzene and substituted derivatives	Benzoic acids and derivatives	Aminobenzoic acids	5458973.89783635	1817473.837197247	5969636.76405385	1514069.7687995806	822067.1402261732	842384.0093092014	964706.361936749	1275834.6492426244	3251288.090053396	1289627.07730066	2115083.1500332775	1397732.9866072508	1351503.532032915	1338928.4163970447	1333292.1303899928
Com_2076_neg	Abametapir	C12 H12 N2	184.09969	5.476	183.09249	No results	No results	Full match	Organoheterocyclic compounds	Pyridines and derivatives	Bipyridines and oligopyridines	Bipyridines and oligopyridines	157119.7985042365	1160523.9945117151	115337.56244210889	1173537.5881922117	677132.3054879068	934874.1846095299	152339.53464255127	728599.9281468687	188449.2949225665	357353.6500283947	174831.79941990183	154731.35528672027	539449.0676095494	534214.5982910361	538209.990684964
Com_590_neg	L-Tyrosinemethylester	C10 H13 N O3	195.08936	7.218	194.08208	No results	No results	Full match					63236051.50089703	20513268.593635987	68340229.67874424	16960512.753877893	9733497.556923864	10712933.717005387	11583189.90772901	14028974.091696689	30770795.85864024	13760373.90624722	16334852.975257427	16232373.263721855	15260725.566091586	15526257.111620057	14993211.734536381
Com_12534_neg	L-Leucyl-L-Alanine	C9 H18 N2 O3	202.13152	4.425	201.12425	No results	No results	Full match	Organic acids and derivatives	Carboxylic acids and derivatives	Amino acids, peptides, and analogues	Peptides	210362.98787142534	215208.16276646394	201115.69277396632	429433.7579812985	372088.20056261576	373891.17360166967	329084.53765962727	355253.39995997364	222239.91620742602	463306.71402247384	433478.2232755508	278398.76614577783	311940.4663503702	313767.00538318726	335160.5200121774
Com_5503_neg	Nonanoic acid	C9 H18 O2	158.1305	6.184	203.1287	No results	No results	Full match	Lipids and lipid-like molecules	Fatty Acyls	Fatty acids and conjugates	Medium-chain fatty acids	7678671.933735268	1078304.6965019016	510849.42829209333	911095.5584506307	1366515.1582941362	1301915.2602075525	980275.9396666692	865693.9330051374	399099.57089051843	925435.988734139	726289.6559613849	507651.75844853243	836610.5522461116	920004.5847555823	921622.5012122088
