# Supplementary material for: Combined transcriptome and metabolome analysis reveals the regulatory network of histidine kinase QseC in the two-component system of Glaesserella parasuis
Source: Front Microbiol. 2025 Aug 29;16:1637383. doi: 10.3389/fmicb.2025.1637383 (PMC12425974; doi:10.3389/fmicb.2025.1637383)
Supplement: Supplementary file 1 [file Data_Sheet_1.zip › Table S1-S17/Table S14 qseC.vs.MY1902_pos_qseCvsMY1902_corr.xls]

metabolite	Gene	corr	pvalue
KQH	A4U84_RS01845	0.9913101921325358	0.0001129410454688327
N1-[3,5-di(trifluoromethyl)phenyl]-2-cyclopentyl-2-phenylacetamide	A4U84_RS01845	-0.9698201523451238	0.0013524905539315701
Hydrocortisone	A4U84_RS01845	-0.8869116639124076	0.018460315870338712
Epigallocatechin	A4U84_RS01845	0.5960159089305642	0.21183898149044075
Thromboxane B2	A4U84_RS01845	-0.4253734459753374	0.40042391298893665
¦´-L-Glutamyl-L-glutamic acid	A4U84_RS01845	0.7556265880072695	0.08228075648905582
Cyclohexylsulfamate	A4U84_RS01845	-0.6935348054342955	0.12648962740207917
D-(+)-Maltose	A4U84_RS01845	-0.6289426926335635	0.18098104893249486
Prostaglandin F2¦Á-1-glyceryl ester	A4U84_RS01845	0.9528968078566527	0.00327581188669564
N1-[2-oxo-6-(1H-pyrrol-1-yl)-2H-chromen-3-yl]acetamide	A4U84_RS01845	-0.32183159679741136	0.5339195514227146
2-phenyl-2,4,6,7-tetrahydrothiino[4,3-c]pyrazol-3-ol	A4U84_RS01845	-0.3466052350393034	0.5009118901434504
EPH	A4U84_RS01845	0.7673586970778363	0.0748874602516205
Argininosuccinic acid	A4U84_RS01845	-0.754403940519101	0.08306927576948293
UDP	A4U84_RS01845	-0.5746054810968075	0.23295094334948901
SPB 16:1;2O	A4U84_RS01845	0.6093693473946409	0.19908484394722342
Hypoxanthine	A4U84_RS01845	-0.360963954509591	0.48206996321261525
WNK	A4U84_RS01845	0.8495077158146704	0.032267722220734325
ethyl 2-cyano-3-[(2-oxoazepan-3-yl)amino]acrylate	A4U84_RS01845	-0.5979058863553735	0.21001429128793164
Estriol	A4U84_RS01845	-0.3076430910604111	0.5530936915235873
Methionine	A4U84_RS01845	0.5718713200448706	0.23570450510518962
Perillartine	A4U84_RS01845	-0.5087917488354767	0.3026675934742214
Debromohymenialdisine	A4U84_RS01845	0.146903866697778	0.7812293474738726
N-Acetyl-L-tyrosine	A4U84_RS01845	0.7707831037330273	0.07278900625097912
Sphingosine (d18:1)	A4U84_RS01845	-0.008934831748003969	0.9865981090172461
KQH	A4U84_RS03200	-0.9818237797071253	0.0004925599919572172
N1-[3,5-di(trifluoromethyl)phenyl]-2-cyclopentyl-2-phenylacetamide	A4U84_RS03200	0.9789609914037887	0.0006593034719184851
Hydrocortisone	A4U84_RS03200	0.9056785532921414	0.012925235923075906
Epigallocatechin	A4U84_RS03200	-0.6044740398481717	0.20372298185356252
Thromboxane B2	A4U84_RS03200	0.4233110951117573	0.4029603981603122
¦´-L-Glutamyl-L-glutamic acid	A4U84_RS03200	-0.761099488057422	0.07879274314773546
Cyclohexylsulfamate	A4U84_RS03200	0.7077135996711094	0.11566180033060597
D-(+)-Maltose	A4U84_RS03200	0.6886890136692174	0.1302865163205992
Prostaglandin F2¦Á-1-glyceryl ester	A4U84_RS03200	-0.9606035555286168	0.002297546541923673
N1-[2-oxo-6-(1H-pyrrol-1-yl)-2H-chromen-3-yl]acetamide	A4U84_RS03200	0.31961568173028104	0.536901516986223
2-phenyl-2,4,6,7-tetrahydrothiino[4,3-c]pyrazol-3-ol	A4U84_RS03200	0.35115753131637195	0.4949146036166441
EPH	A4U84_RS03200	-0.7493714633864823	0.08635042146902555
Argininosuccinic acid	A4U84_RS03200	0.7562361160798461	0.08188892036793985
UDP	A4U84_RS03200	0.5899689986590245	0.21771981551181657
SPB 16:1;2O	A4U84_RS03200	-0.5775668295902271	0.22998312130018775
Hypoxanthine	A4U84_RS03200	0.3586074460334415	0.4851471642800507
WNK	A4U84_RS03200	-0.8642005539184694	0.02641006230076081
ethyl 2-cyano-3-[(2-oxoazepan-3-yl)amino]acrylate	A4U84_RS03200	0.6008993346463015	0.20713736702576818
Estriol	A4U84_RS03200	0.3003779300188825	0.5629841898252101
Methionine	A4U84_RS03200	-0.6027861677825468	0.2053322762007117
Perillartine	A4U84_RS03200	0.5680776058304999	0.2395463686409831
Debromohymenialdisine	A4U84_RS03200	-0.157161320898609	0.7661989358811843
N-Acetyl-L-tyrosine	A4U84_RS03200	-0.7803469109446232	0.06707236533823133
Sphingosine (d18:1)	A4U84_RS03200	0.002772824789162409	0.9958407734757676
KQH	A4U84_RS02865	-0.983848519957121	0.00038919874057998655
N1-[3,5-di(trifluoromethyl)phenyl]-2-cyclopentyl-2-phenylacetamide	A4U84_RS02865	0.9776183037636444	0.0007458045425155411
Hydrocortisone	A4U84_RS02865	0.9023778733536594	0.013829946097066113
Epigallocatechin	A4U84_RS02865	-0.6034671677874444	0.20468235889112274
Thromboxane B2	A4U84_RS02865	0.41605959832007233	0.4119217235067379
¦´-L-Glutamyl-L-glutamic acid	A4U84_RS02865	-0.7762327058105362	0.06950548710466595
Cyclohexylsulfamate	A4U84_RS02865	0.7050813164485206	0.11763996928180266
D-(+)-Maltose	A4U84_RS02865	0.6391001894167254	0.1718696491610004
Prostaglandin F2¦Á-1-glyceryl ester	A4U84_RS02865	-0.9644967774178992	0.0018683426906296308
N1-[2-oxo-6-(1H-pyrrol-1-yl)-2H-chromen-3-yl]acetamide	A4U84_RS02865	0.31416812386652704	0.5442522640268155
2-phenyl-2,4,6,7-tetrahydrothiino[4,3-c]pyrazol-3-ol	A4U84_RS02865	0.3378653671295816	0.5124861229978223
EPH	A4U84_RS02865	-0.747005019042375	0.08791303397088875
Argininosuccinic acid	A4U84_RS02865	0.7522439334299499	0.08447058897785678
UDP	A4U84_RS02865	0.589561968008516	0.2181179993475922
SPB 16:1;2O	A4U84_RS02865	-0.5867927008711352	0.22083484474620618
Hypoxanthine	A4U84_RS02865	0.35723297373220336	0.4869447533770158
WNK	A4U84_RS02865	-0.8671824898367689	0.025289253462205744
ethyl 2-cyano-3-[(2-oxoazepan-3-yl)amino]acrylate	A4U84_RS02865	0.6019828869166302	0.20609997111470435
Estriol	A4U84_RS02865	0.2954080558912324	0.5697774439735283
Methionine	A4U84_RS02865	-0.6063964190615377	0.2018963913121637
Perillartine	A4U84_RS02865	0.5231858950058048	0.2868252896169987
Debromohymenialdisine	A4U84_RS02865	-0.1649237242764222	0.7548573626152346
N-Acetyl-L-tyrosine	A4U84_RS02865	-0.7841806921743577	0.06484074743109859
Sphingosine (d18:1)	A4U84_RS02865	-0.004001700400260988	0.9939974814404354
KQH	A4U84_RS01515	0.9986685486332243	2.6579639394453754e-06
N1-[3,5-di(trifluoromethyl)phenyl]-2-cyclopentyl-2-phenylacetamide	A4U84_RS01515	-0.93632825107045	0.005952071866001176
Hydrocortisone	A4U84_RS01515	-0.8454227259214118	0.03399445546841325
Epigallocatechin	A4U84_RS01515	0.5882506362106689	0.21940282104682718
Thromboxane B2	A4U84_RS01515	-0.46222426274819306	0.3560410060439776
¦´-L-Glutamyl-L-glutamic acid	A4U84_RS01515	0.6779445174759585	0.13887784627374633
Cyclohexylsulfamate	A4U84_RS01515	-0.6658738827217523	0.14880942969282523
D-(+)-Maltose	A4U84_RS01515	-0.6209692638768599	0.18826985590079648
Prostaglandin F2¦Á-1-glyceryl ester	A4U84_RS01515	0.9128554558489176	0.011060362052882617
N1-[2-oxo-6-(1H-pyrrol-1-yl)-2H-chromen-3-yl]acetamide	A4U84_RS01515	-0.3531008803414833	0.4923610292746348
2-phenyl-2,4,6,7-tetrahydrothiino[4,3-c]pyrazol-3-ol	A4U84_RS01515	-0.386552037040239	0.44905172593732146
EPH	A4U84_RS01515	0.8007593720578732	0.05559063128279962
Argininosuccinic acid	A4U84_RS01515	-0.748201966007843	0.08712109394291401
UDP	A4U84_RS01515	-0.5233490645384977	0.2866475512129734
SPB 16:1;2O	A4U84_RS01515	0.6415123409047694	0.16973486831224213
Hypoxanthine	A4U84_RS01515	-0.37612291110876184	0.4624203948795815
WNK	A4U84_RS01515	0.7971857174628565	0.05752920564867528
ethyl 2-cyano-3-[(2-oxoazepan-3-yl)amino]acrylate	A4U84_RS01515	-0.5846139863690366	0.22298180839862533
Estriol	A4U84_RS01515	-0.34834944348449315	0.49861147304202574
Methionine	A4U84_RS01515	0.48552982465536065	0.3289344718177148
Perillartine	A4U84_RS01515	-0.4896607544689522	0.3242112735883782
Debromohymenialdisine	A4U84_RS01515	0.07652990421265266	0.8854292548565438
N-Acetyl-L-tyrosine	A4U84_RS01515	0.7296419310582274	0.0997595213747353
Sphingosine (d18:1)	A4U84_RS01515	-0.06392503811927575	0.9042430547945319
KQH	A4U84_RS05770	0.9173598469640802	0.009961901221117167
N1-[3,5-di(trifluoromethyl)phenyl]-2-cyclopentyl-2-phenylacetamide	A4U84_RS05770	-0.9590625568423914	0.0024795083749525977
Hydrocortisone	A4U84_RS05770	-0.952462216423533	0.003336047388009542
Epigallocatechin	A4U84_RS05770	0.6674322380242212	0.14751075834070665
Thromboxane B2	A4U84_RS05770	-0.37677128016806105	0.46158566424330205
¦´-L-Glutamyl-L-glutamic acid	A4U84_RS05770	0.8174811782653317	0.04692954469953561
Cyclohexylsulfamate	A4U84_RS05770	-0.7640111895387737	0.07696488476886207
D-(+)-Maltose	A4U84_RS05770	-0.6017862698148009	0.2062880555114363
Prostaglandin F2¦Á-1-glyceryl ester	A4U84_RS05770	0.9894916399158213	0.0001650582513381424
N1-[2-oxo-6-(1H-pyrrol-1-yl)-2H-chromen-3-yl]acetamide	A4U84_RS05770	-0.2786228953469863	0.5928805046617783
2-phenyl-2,4,6,7-tetrahydrothiino[4,3-c]pyrazol-3-ol	A4U84_RS05770	-0.3347169527716297	0.5166746511265675
EPH	A4U84_RS05770	0.6066181962798203	0.2016860969813968
Argininosuccinic acid	A4U84_RS05770	-0.7110877811728051	0.11314761479846927
UDP	A4U84_RS05770	-0.6272531474618673	0.182515559998776
SPB 16:1;2O	A4U84_RS05770	0.4533050580865849	0.3666162156162184
Hypoxanthine	A4U84_RS05770	-0.3270088784954566	0.5269709978484415
WNK	A4U84_RS05770	0.9313649033242237	0.006904502443439796
ethyl 2-cyano-3-[(2-oxoazepan-3-yl)amino]acrylate	A4U84_RS05770	-0.5848656052403435	0.22273343061769824
Estriol	A4U84_RS05770	-0.23462802663428722	0.6545161329525281
Methionine	A4U84_RS05770	0.7696378047532988	0.07348782602277396
Perillartine	A4U84_RS05770	-0.5259190803069768	0.28385358990015896
Debromohymenialdisine	A4U84_RS05770	0.19190870459624265	0.7156708412350465
N-Acetyl-L-tyrosine	A4U84_RS05770	0.8401978828909729	0.03626466425784526
Sphingosine (d18:1)	A4U84_RS05770	0.022114137110351872	0.966834201628658
KQH	A4U84_RS07030	0.9521875463925671	0.0033743957110726904
N1-[3,5-di(trifluoromethyl)phenyl]-2-cyclopentyl-2-phenylacetamide	A4U84_RS07030	-0.9752647211396018	0.0009101840878982707
Hydrocortisone	A4U84_RS07030	-0.9353575841319124	0.006132904139216561
Epigallocatechin	A4U84_RS07030	0.6386640623420095	0.17225681853802177
Thromboxane B2	A4U84_RS07030	-0.39198592341627936	0.44213601439585065
¦´-L-Glutamyl-L-glutamic acid	A4U84_RS07030	0.8125676527029219	0.04940399511834943
Cyclohexylsulfamate	A4U84_RS07030	-0.7398389015621216	0.09272135020535822
D-(+)-Maltose	A4U84_RS07030	-0.6145581194908225	0.19421649296310992
Prostaglandin F2¦Á-1-glyceryl ester	A4U84_RS07030	0.9859477190192035	0.0002948124730657574
N1-[2-oxo-6-(1H-pyrrol-1-yl)-2H-chromen-3-yl]acetamide	A4U84_RS07030	-0.29291944572714945	0.573187339505271
2-phenyl-2,4,6,7-tetrahydrothiino[4,3-c]pyrazol-3-ol	A4U84_RS07030	-0.32909773849257284	0.5241749104441826
EPH	A4U84_RS07030	0.6722034070819688	0.14356493816224694
Argininosuccinic acid	A4U84_RS07030	-0.7328207806584821	0.09754084395369124
UDP	A4U84_RS07030	-0.6164176550160111	0.19248384924364184
SPB 16:1;2O	A4U84_RS07030	0.5169211375446167	0.2936808864056313
Hypoxanthine	A4U84_RS07030	-0.34176467112944253	0.5073125782000706
WNK	A4U84_RS07030	0.9095810724295055	0.011893759995213275
ethyl 2-cyano-3-[(2-oxoazepan-3-yl)amino]acrylate	A4U84_RS07030	-0.598034655433332	0.2098902033096908
Estriol	A4U84_RS07030	-0.26007416665288424	0.61868427266475
Methionine	A4U84_RS07030	0.7032996222457527	0.11898723882664218
Perillartine	A4U84_RS07030	-0.52058933174197	0.28965930634721265
Debromohymenialdisine	A4U84_RS07030	0.18945491570438378	0.7192176947261534
N-Acetyl-L-tyrosine	A4U84_RS07030	0.8205721596943252	0.045403243480922076
Sphingosine (d18:1)	A4U84_RS07030	0.021043050949711872	0.9684400826120567
KQH	A4U84_RS01510	0.9469514548414977	0.004146578982715663
N1-[3,5-di(trifluoromethyl)phenyl]-2-cyclopentyl-2-phenylacetamide	A4U84_RS01510	-0.9806691843520233	0.0005569088766373457
Hydrocortisone	A4U84_RS01510	-0.9272774602052509	0.007740552650362867
Epigallocatechin	A4U84_RS01510	0.6128968856574849	0.19576975902981156
Thromboxane B2	A4U84_RS01510	-0.37404515790080134	0.4650985510526543
¦´-L-Glutamyl-L-glutamic acid	A4U84_RS01510	0.8314051522309871	0.04024024529233959
Cyclohexylsulfamate	A4U84_RS01510	-0.7245211625510998	0.10338003456510432
D-(+)-Maltose	A4U84_RS01510	-0.6165752888088758	0.19233726587174085
Prostaglandin F2¦Á-1-glyceryl ester	A4U84_RS01510	0.9830104354615938	0.00043051597580325067
N1-[2-oxo-6-(1H-pyrrol-1-yl)-2H-chromen-3-yl]acetamide	A4U84_RS01510	-0.2794807408156801	0.5916939370710422
2-phenyl-2,4,6,7-tetrahydrothiino[4,3-c]pyrazol-3-ol	A4U84_RS01510	-0.2987845072570584	0.5651598115363907
EPH	A4U84_RS01510	0.6765980986522174	0.1399710779532997
Argininosuccinic acid	A4U84_RS01510	-0.7320333992333323	0.09808833054105037
UDP	A4U84_RS01510	-0.6230881418004273	0.18632129364309755
SPB 16:1;2O	A4U84_RS01510	0.523097978767567	0.2869210729316642
Hypoxanthine	A4U84_RS01510	-0.335627618261208	0.5154621098579476
WNK	A4U84_RS01510	0.9044370974557373	0.01326204947920638
ethyl 2-cyano-3-[(2-oxoazepan-3-yl)amino]acrylate	A4U84_RS01510	-0.5999751412257832	0.2080238649794032
Estriol	A4U84_RS01510	-0.2486207094640952	0.6347528394199992
Methionine	A4U84_RS01510	0.6955293120989838	0.12494101796916908
Perillartine	A4U84_RS01510	-0.5196772037342969	0.29065734949036287
Debromohymenialdisine	A4U84_RS01510	0.21960971493781967	0.6758811431344334
N-Acetyl-L-tyrosine	A4U84_RS01510	0.8124985011133499	0.04943924064612812
Sphingosine (d18:1)	A4U84_RS01510	0.0475106380159529	0.9287876649246697
KQH	A4U84_RS03260	-0.9815238572799281	0.0005088981941621103
N1-[3,5-di(trifluoromethyl)phenyl]-2-cyclopentyl-2-phenylacetamide	A4U84_RS03260	0.9749670921780578	0.0009321263193222176
Hydrocortisone	A4U84_RS03260	0.906591328348831	0.012680266175414436
Epigallocatechin	A4U84_RS03260	-0.6035155835282566	0.20463618493278754
Thromboxane B2	A4U84_RS03260	0.3731110474347068	0.466304169125932
¦´-L-Glutamyl-L-glutamic acid	A4U84_RS03260	-0.7820689202824544	0.06606572875844978
Cyclohexylsulfamate	A4U84_RS03260	0.7267786263910341	0.10177690179110742
D-(+)-Maltose	A4U84_RS03260	0.6100195077146163	0.19847212700719644
Prostaglandin F2¦Á-1-glyceryl ester	A4U84_RS03260	-0.9703667448670605	0.00130418379231439
N1-[2-oxo-6-(1H-pyrrol-1-yl)-2H-chromen-3-yl]acetamide	A4U84_RS03260	0.26622907013641445	0.6100912758680244
2-phenyl-2,4,6,7-tetrahydrothiino[4,3-c]pyrazol-3-ol	A4U84_RS03260	0.3501887819496974	0.49618903447235263
EPH	A4U84_RS03260	-0.7636280452689039	0.07720429988730029
Argininosuccinic acid	A4U84_RS03260	0.7795743308950097	0.06752624999090563
UDP	A4U84_RS03260	0.6243354523824879	0.18517816443195717
SPB 16:1;2O	A4U84_RS03260	-0.6209325227080621	0.18830371766353465
Hypoxanthine	A4U84_RS03260	0.3081764402700921	0.5523695167248812
WNK	A4U84_RS03260	-0.8828201224504314	0.019792179856757505
ethyl 2-cyano-3-[(2-oxoazepan-3-yl)amino]acrylate	A4U84_RS03260	0.5585622451347911	0.24929004732000346
Estriol	A4U84_RS03260	0.2467456676745594	0.6373928591044383
Methionine	A4U84_RS03260	-0.6203449121285847	0.1888456187978511
Perillartine	A4U84_RS03260	0.514705809262385	0.29611975034459265
Debromohymenialdisine	A4U84_RS03260	-0.18879976651451147	0.7201652672802088
N-Acetyl-L-tyrosine	A4U84_RS03260	-0.8102870592528728	0.050572520615895636
Sphingosine (d18:1)	A4U84_RS03260	-0.038186637278652846	0.9427478863271248
KQH	A4U84_RS01475	-0.984467682962082	0.0003600057007980927
N1-[3,5-di(trifluoromethyl)phenyl]-2-cyclopentyl-2-phenylacetamide	A4U84_RS01475	0.9734092207162135	0.0010512035493015501
Hydrocortisone	A4U84_RS01475	0.9008125588231485	0.014269312343634865
Epigallocatechin	A4U84_RS01475	-0.606606648541459	0.20169704460750817
Thromboxane B2	A4U84_RS01475	0.40831387144820097	0.4215662815796441
¦´-L-Glutamyl-L-glutamic acid	A4U84_RS01475	-0.7770593948802366	0.06901341590882015
Cyclohexylsulfamate	A4U84_RS01475	0.7092736035765452	0.11449639173707331
D-(+)-Maltose	A4U84_RS01475	0.6107353958596131	0.1977983624469464
Prostaglandin F2¦Á-1-glyceryl ester	A4U84_RS01475	-0.9654565451875504	0.001769265912172216
N1-[2-oxo-6-(1H-pyrrol-1-yl)-2H-chromen-3-yl]acetamide	A4U84_RS01475	0.3053071952899228	0.5562684280161712
2-phenyl-2,4,6,7-tetrahydrothiino[4,3-c]pyrazol-3-ol	A4U84_RS01475	0.34100874344645393	0.5083143204144681
EPH	A4U84_RS01475	-0.7490982902556098	0.08653016136869579
Argininosuccinic acid	A4U84_RS01475	0.755236280651922	0.08253210857245921
UDP	A4U84_RS01475	0.5928160683489083	0.21494283699430725
SPB 16:1;2O	A4U84_RS01475	-0.597190012806639	0.21070468303698198
Hypoxanthine	A4U84_RS01475	0.3480040067116655	0.4990668137840963
WNK	A4U84_RS01475	-0.8697470310971953	0.024343828613525426
ethyl 2-cyano-3-[(2-oxoazepan-3-yl)amino]acrylate	A4U84_RS01475	0.592277801631867	0.21546674929987195
Estriol	A4U84_RS01475	0.286628670882515	0.5818311254981374
Methionine	A4U84_RS01475	-0.6083440038828625	0.2000527068979608
Perillartine	A4U84_RS01475	0.5011986397366988	0.31115260871019285
Debromohymenialdisine	A4U84_RS01475	-0.1651491818153642	0.7545283874991642
N-Acetyl-L-tyrosine	A4U84_RS01475	-0.7902174204550909	0.06139696349844624
Sphingosine (d18:1)	A4U84_RS01475	-0.007238515930181932	0.9891424157397759
KQH	A4U84_RS02870	-0.9870528882294647	0.000250356407493525
N1-[3,5-di(trifluoromethyl)phenyl]-2-cyclopentyl-2-phenylacetamide	A4U84_RS02870	0.9717182528830453	0.0011884751501683906
Hydrocortisone	A4U84_RS02870	0.9007791430457814	0.014278764004692909
Epigallocatechin	A4U84_RS02870	-0.6097531236929437	0.19872307620961624
Thromboxane B2	A4U84_RS02870	0.4095983286619034	0.41996182477085736
¦´-L-Glutamyl-L-glutamic acid	A4U84_RS02870	-0.7678170062405992	0.07460504404601684
Cyclohexylsulfamate	A4U84_RS02870	0.7131169073415566	0.11164735020814937
D-(+)-Maltose	A4U84_RS02870	0.6158892970377899	0.19297550341154895
Prostaglandin F2¦Á-1-glyceryl ester	A4U84_RS02870	-0.9641664253174378	0.0019030616492591577
N1-[2-oxo-6-(1H-pyrrol-1-yl)-2H-chromen-3-yl]acetamide	A4U84_RS02870	0.30441451476481185	0.5574829999342065
2-phenyl-2,4,6,7-tetrahydrothiino[4,3-c]pyrazol-3-ol	A4U84_RS02870	0.3523749465376342	0.49331444451243356
EPH	A4U84_RS02870	-0.7561474332705163	0.08194587787764417
Argininosuccinic acid	A4U84_RS02870	0.7608612325026529	0.07894316896813934
UDP	A4U84_RS02870	0.5935892457839256	0.21419118030623852
SPB 16:1;2O	A4U84_RS02870	-0.6040085478372462	0.20416628789201757
Hypoxanthine	A4U84_RS02870	0.34413554666954393	0.5041745415533762
WNK	A4U84_RS02870	-0.8688349888330491	0.024678091744002296
ethyl 2-cyano-3-[(2-oxoazepan-3-yl)amino]acrylate	A4U84_RS02870	0.5858669014446974	0.22174613313621303
Estriol	A4U84_RS02870	0.28620785195519693	0.5824105707933301
Methionine	A4U84_RS02870	-0.6035917127305688	0.20456358930622506
Perillartine	A4U84_RS02870	0.5073841309884944	0.30423394799209785
Debromohymenialdisine	A4U84_RS02870	-0.15806572348109887	0.7648760328837062
N-Acetyl-L-tyrosine	A4U84_RS02870	-0.7917616694163797	0.06052986305599858
Sphingosine (d18:1)	A4U84_RS02870	-0.003213511340745323	0.9951797495812937
KQH	A4U84_RS02100	-0.9841970241463937	0.0003726277981964631
N1-[3,5-di(trifluoromethyl)phenyl]-2-cyclopentyl-2-phenylacetamide	A4U84_RS02100	0.9706281871273554	0.0012813855058496984
Hydrocortisone	A4U84_RS02100	0.8991508361223703	0.014742984856010156
Epigallocatechin	A4U84_RS02100	-0.6099841960331567	0.1985053851947047
Thromboxane B2	A4U84_RS02100	0.4151609400818975	0.41303687036145964
¦´-L-Glutamyl-L-glutamic acid	A4U84_RS02100	-0.7764591538005372	0.06937053984313794
Cyclohexylsulfamate	A4U84_RS02100	0.706601303697682	0.11649590257550815
D-(+)-Maltose	A4U84_RS02100	0.5983128061969372	0.20962226561017425
Prostaglandin F2¦Á-1-glyceryl ester	A4U84_RS02100	-0.9646246067948893	0.0018549929568566171
N1-[2-oxo-6-(1H-pyrrol-1-yl)-2H-chromen-3-yl]acetamide	A4U84_RS02100	0.31297201419844284	0.5458700149585504
2-phenyl-2,4,6,7-tetrahydrothiino[4,3-c]pyrazol-3-ol	A4U84_RS02100	0.3393917577735051	0.5104590827040452
EPH	A4U84_RS02100	-0.7426889656823766	0.09079530350472091
Argininosuccinic acid	A4U84_RS02100	0.7480441919294659	0.08722529863898379
UDP	A4U84_RS02100	0.5850219816543956	0.2225791244499272
SPB 16:1;2O	A4U84_RS02100	-0.5915528782948066	0.21617315394818643
Hypoxanthine	A4U84_RS02100	0.3558303778445664	0.4887812107445485
WNK	A4U84_RS02100	-0.8678211835585277	0.02505219539331617
ethyl 2-cyano-3-[(2-oxoazepan-3-yl)amino]acrylate	A4U84_RS02100	0.5982074972781872	0.2097236914926324
Estriol	A4U84_RS02100	0.2941025618081132	0.5715655514758844
Methionine	A4U84_RS02100	-0.6084106380663947	0.199989749885036
Perillartine	A4U84_RS02100	0.4878187983698502	0.3263142343552448
Debromohymenialdisine	A4U84_RS02100	-0.15837891580564023	0.7644180052277929
N-Acetyl-L-tyrosine	A4U84_RS02100	-0.7874425922843596	0.06296923627336867
Sphingosine (d18:1)	A4U84_RS02100	0.0006628323991639817	0.9990057515468607
KQH	A4U84_RS00835	-0.9846965795260693	0.0003495000274862434
N1-[3,5-di(trifluoromethyl)phenyl]-2-cyclopentyl-2-phenylacetamide	A4U84_RS00835	0.9793526624075193	0.0006350677149204527
Hydrocortisone	A4U84_RS00835	0.9071439186979583	0.012533063493468964
Epigallocatechin	A4U84_RS00835	-0.5970922799060439	0.21079900835057974
Thromboxane B2	A4U84_RS00835	0.37662538537651036	0.4617734523662892
¦´-L-Glutamyl-L-glutamic acid	A4U84_RS00835	-0.7637798269096653	0.07710941595567487
Cyclohexylsulfamate	A4U84_RS00835	0.7276750414607742	0.10114339486507465
D-(+)-Maltose	A4U84_RS00835	0.6703388629059766	0.14510149440043937
Prostaglandin F2¦Á-1-glyceryl ester	A4U84_RS00835	-0.9650887054866499	0.0018069228104726895
N1-[2-oxo-6-(1H-pyrrol-1-yl)-2H-chromen-3-yl]acetamide	A4U84_RS00835	0.2667639533032622	0.6093459325541614
2-phenyl-2,4,6,7-tetrahydrothiino[4,3-c]pyrazol-3-ol	A4U84_RS00835	0.36587793393685514	0.47567252805164384
EPH	A4U84_RS00835	-0.7824784309994242	0.06582736410862455
Argininosuccinic acid	A4U84_RS00835	0.7932385713277623	0.059705877228397014
UDP	A4U84_RS00835	0.6288052882568755	0.18110564395845088
SPB 16:1;2O	A4U84_RS00835	-0.6278697004144066	0.18195495926289604
Hypoxanthine	A4U84_RS00835	0.3039079422287976	0.5581725611043712
WNK	A4U84_RS00835	-0.8766332755562107	0.021890242451341954
ethyl 2-cyano-3-[(2-oxoazepan-3-yl)amino]acrylate	A4U84_RS00835	0.5522441966959556	0.25584366990373203
Estriol	A4U84_RS00835	0.24891119164886366	0.6343440806622519
Methionine	A4U84_RS00835	-0.6041458648765932	0.2040354747244562
Perillartine	A4U84_RS00835	0.5688410943568457	0.2387712133395567
Debromohymenialdisine	A4U84_RS00835	-0.18446089820230316	0.7264468696296988
N-Acetyl-L-tyrosine	A4U84_RS00835	-0.8050823704513888	0.0532865821835943
Sphingosine (d18:1)	A4U84_RS00835	-0.03696759021262197	0.9445738746858485
KQH	A4U84_RS06695	-0.982823081832368	0.00044003578166087857
N1-[3,5-di(trifluoromethyl)phenyl]-2-cyclopentyl-2-phenylacetamide	A4U84_RS06695	0.9715865666905494	0.0011995153768022426
Hydrocortisone	A4U84_RS06695	0.899605009107981	0.014612782997449053
Epigallocatechin	A4U84_RS06695	-0.6164406336374882	0.1924624786048583
Thromboxane B2	A4U84_RS06695	0.4534417899058697	0.3664532752051689
¦´-L-Glutamyl-L-glutamic acid	A4U84_RS06695	-0.7701675553937462	0.07316421472756647
Cyclohexylsulfamate	A4U84_RS06695	0.6927990279556611	0.12706300361262543
D-(+)-Maltose	A4U84_RS06695	0.6271309462195244	0.18262675643301032
Prostaglandin F2¦Á-1-glyceryl ester	A4U84_RS06695	-0.9608567224076603	0.0022683066807934827
N1-[2-oxo-6-(1H-pyrrol-1-yl)-2H-chromen-3-yl]acetamide	A4U84_RS06695	0.3551981159093015	0.4896097358767193
2-phenyl-2,4,6,7-tetrahydrothiino[4,3-c]pyrazol-3-ol	A4U84_RS06695	0.33295196479181155	0.5190270826004629
EPH	A4U84_RS06695	-0.7198232379330864	0.10675172665879146
Argininosuccinic acid	A4U84_RS06695	0.7221705290020456	0.10506110305365682
UDP	A4U84_RS06695	0.5559561276222746	0.2519852743747762
SPB 16:1;2O	A4U84_RS06695	-0.5521629740164322	0.25592835322168933
Hypoxanthine	A4U84_RS06695	0.3981549394804463	0.43432681566310816
WNK	A4U84_RS06695	-0.8580180737319718	0.028807203668691325
ethyl 2-cyano-3-[(2-oxoazepan-3-yl)amino]acrylate	A4U84_RS06695	0.6352438689786173	0.17530569178983518
Estriol	A4U84_RS06695	0.33525341821022486	0.5159602522517104
Methionine	A4U84_RS06695	-0.605982318800955	0.20228929032352194
Perillartine	A4U84_RS06695	0.5005533965095821	0.31187765869723094
Debromohymenialdisine	A4U84_RS06695	-0.13495350426474684	0.7987986604634423
N-Acetyl-L-tyrosine	A4U84_RS06695	-0.7681367902888239	0.07440827541676061
Sphingosine (d18:1)	A4U84_RS06695	0.03321777040830243	0.9501916709681577
KQH	A4U84_RS00435	-0.9857206265873483	0.00030439497186154235
N1-[3,5-di(trifluoromethyl)phenyl]-2-cyclopentyl-2-phenylacetamide	A4U84_RS00435	0.966441668657402	0.0016703463516483969
Hydrocortisone	A4U84_RS00435	0.8809307706183215	0.02042217118674509
Epigallocatechin	A4U84_RS00435	-0.6003424896744338	0.2076713155018898
Thromboxane B2	A4U84_RS00435	0.4663237831189671	0.3512172137890152
¦´-L-Glutamyl-L-glutamic acid	A4U84_RS00435	-0.7657896609664716	0.07585798084534702
Cyclohexylsulfamate	A4U84_RS00435	0.667961016935208	0.14707119935122143
D-(+)-Maltose	A4U84_RS00435	0.6080611608779936	0.2003200315568035
Prostaglandin F2¦Á-1-glyceryl ester	A4U84_RS00435	-0.9491977848399156	0.003805740766587274
N1-[2-oxo-6-(1H-pyrrol-1-yl)-2H-chromen-3-yl]acetamide	A4U84_RS00435	0.37162761543405987	0.4682207801024391
2-phenyl-2,4,6,7-tetrahydrothiino[4,3-c]pyrazol-3-ol	A4U84_RS00435	0.31622849837593575	0.5414687505910573
EPH	A4U84_RS00435	-0.7258293661745088	0.10244966495166355
Argininosuccinic acid	A4U84_RS00435	0.7088578979170502	0.1148064410725086
UDP	A4U84_RS00435	0.5326728351694456	0.2765611354099438
SPB 16:1;2O	A4U84_RS00435	-0.559051191613654	0.2487856488868828
Hypoxanthine	A4U84_RS00435	0.41675108005470557	0.41106434850637147
WNK	A4U84_RS00435	-0.8373053636006977	0.03755109059327522
ethyl 2-cyano-3-[(2-oxoazepan-3-yl)amino]acrylate	A4U84_RS00435	0.6497270866695212	0.16254898378200758
Estriol	A4U84_RS00435	0.35606271603016343	0.4884768586234588
Methionine	A4U84_RS00435	-0.5743948441440103	0.2331626175500852
Perillartine	A4U84_RS00435	0.47173462531780913	0.3448864540241412
Debromohymenialdisine	A4U84_RS00435	-0.12707025497271385	0.8104205096950474
N-Acetyl-L-tyrosine	A4U84_RS00435	-0.7456816499215866	0.0887923561401691
Sphingosine (d18:1)	A4U84_RS00435	0.04318156360515968	0.9352679137881766
KQH	A4U84_RS10365	-0.9869581223095625	0.000254026710309302
N1-[3,5-di(trifluoromethyl)phenyl]-2-cyclopentyl-2-phenylacetamide	A4U84_RS10365	0.9771274810534548	0.0007787452810179378
Hydrocortisone	A4U84_RS10365	0.8999565795935945	0.014512377360982412
Epigallocatechin	A4U84_RS10365	-0.5995911120178533	0.2083926828991237
Thromboxane B2	A4U84_RS10365	0.41442162968385493	0.413955036369793
¦´-L-Glutamyl-L-glutamic acid	A4U84_RS10365	-0.7605144223897264	0.07916236372058559
Cyclohexylsulfamate	A4U84_RS10365	0.707085534613165	0.11613245892564757
D-(+)-Maltose	A4U84_RS10365	0.6658046106076534	0.1488672710176603
Prostaglandin F2¦Á-1-glyceryl ester	A4U84_RS10365	-0.9595775208280426	0.0024179405365753843
N1-[2-oxo-6-(1H-pyrrol-1-yl)-2H-chromen-3-yl]acetamide	A4U84_RS10365	0.3094187811683035	0.550683702538912
2-phenyl-2,4,6,7-tetrahydrothiino[4,3-c]pyrazol-3-ol	A4U84_RS10365	0.3525657865067862	0.4930637481677722
EPH	A4U84_RS10365	-0.7644036336507957	0.07672000728430092
Argininosuccinic acid	A4U84_RS10365	0.764539873869281	0.07663507861926987
UDP	A4U84_RS10365	0.5934558418264461	0.21432079512211294
SPB 16:1;2O	A4U84_RS10365	-0.6007005824895754	0.20732788271617839
Hypoxanthine	A4U84_RS10365	0.3481857909173934	0.4988271776805409
WNK	A4U84_RS10365	-0.8620747256445006	0.027223169416157263
ethyl 2-cyano-3-[(2-oxoazepan-3-yl)amino]acrylate	A4U84_RS10365	0.5902338049975017	0.217460922167911
Estriol	A4U84_RS10365	0.29239886286029637	0.5739013323877764
Methionine	A4U84_RS10365	-0.5917458935443876	0.21598497826616578
Perillartine	A4U84_RS10365	0.5489201790630549	0.25931822398667215
Debromohymenialdisine	A4U84_RS10365	-0.16002577068734908	0.76201033372277
N-Acetyl-L-tyrosine	A4U84_RS10365	-0.7825011006829318	0.06581418022208194
Sphingosine (d18:1)	A4U84_RS10365	-0.003980390986794369	0.9940294450514955
KQH	A4U84_RS05295	-0.9849207333570345	0.0003393620296214398
N1-[3,5-di(trifluoromethyl)phenyl]-2-cyclopentyl-2-phenylacetamide	A4U84_RS05295	0.9798195897424892	0.0006067642117158513
Hydrocortisone	A4U84_RS05295	0.9006604436838375	0.014312362545054774
Epigallocatechin	A4U84_RS05295	-0.5936866713977025	0.21409654194574385
Thromboxane B2	A4U84_RS05295	0.40159033468512184	0.4299976978065019
¦´-L-Glutamyl-L-glutamic acid	A4U84_RS05295	-0.7715288851544161	0.07233558786806935
Cyclohexylsulfamate	A4U84_RS05295	0.7076035730896854	0.11574419142402545
D-(+)-Maltose	A4U84_RS05295	0.6590183387873713	0.15458002793176728
Prostaglandin F2¦Á-1-glyceryl ester	A4U84_RS05295	-0.9621880954482304	0.0021175795901623063
N1-[2-oxo-6-(1H-pyrrol-1-yl)-2H-chromen-3-yl]acetamide	A4U84_RS05295	0.297507351979804	0.5669052527861587
2-phenyl-2,4,6,7-tetrahydrothiino[4,3-c]pyrazol-3-ol	A4U84_RS05295	0.3434037237061474	0.5051425483689493
EPH	A4U84_RS05295	-0.7653060226931958	0.0761582741337214
Argininosuccinic acid	A4U84_RS05295	0.7678788695373325	0.0745669601149165
UDP	A4U84_RS05295	0.6025998783258664	0.20551020902451295
SPB 16:1;2O	A4U84_RS05295	-0.6053333937093698	0.20290561847304617
Hypoxanthine	A4U84_RS05295	0.33916149513734806	0.5107647188321282
WNK	A4U84_RS05295	-0.866132961557444	0.025681101606400712
ethyl 2-cyano-3-[(2-oxoazepan-3-yl)amino]acrylate	A4U84_RS05295	0.5857580185268008	0.2218534084676325
Estriol	A4U84_RS05295	0.2803380395613628	0.5905087421233989
Methionine	A4U84_RS05295	-0.5971068529767882	0.2107849423037576
Perillartine	A4U84_RS05295	0.5452003188358369	0.26322811660792794
Debromohymenialdisine	A4U84_RS05295	-0.17524085880133955	0.7398294789845662
N-Acetyl-L-tyrosine	A4U84_RS05295	-0.7866379081302978	0.06342859133791927
Sphingosine (d18:1)	A4U84_RS05295	-0.01868986565846248	0.9719684658008698
KQH	A4U84_RS01610	-0.9875686639781641	0.00023084661531202965
N1-[3,5-di(trifluoromethyl)phenyl]-2-cyclopentyl-2-phenylacetamide	A4U84_RS01610	0.9737966202846842	0.0010209298183509433
Hydrocortisone	A4U84_RS01610	0.9048364397445439	0.013153249289440835
Epigallocatechin	A4U84_RS01610	-0.6156321659678754	0.19321495879649442
Thromboxane B2	A4U84_RS01610	0.42923456171708685	0.39568974079513863
¦´-L-Glutamyl-L-glutamic acid	A4U84_RS01610	-0.7553296759346934	0.08247193199003226
Cyclohexylsulfamate	A4U84_RS01610	0.7124924408525115	0.11210812167210084
D-(+)-Maltose	A4U84_RS01610	0.6571378457789542	0.15617919804777566
Prostaglandin F2¦Á-1-glyceryl ester	A4U84_RS01610	-0.9620435336354148	0.002133698194199275
N1-[2-oxo-6-(1H-pyrrol-1-yl)-2H-chromen-3-yl]acetamide	A4U84_RS01610	0.32360477288730227	0.5315367945114773
2-phenyl-2,4,6,7-tetrahydrothiino[4,3-c]pyrazol-3-ol	A4U84_RS01610	0.3620891506880616	0.4806027662780913
EPH	A4U84_RS01610	-0.7514091873141983	0.08501495625924305
Argininosuccinic acid	A4U84_RS01610	0.7562113139421207	0.08190484801653489
UDP	A4U84_RS01610	0.5843078996305607	0.22328410214006633
SPB 16:1;2O	A4U84_RS01610	-0.5861886725368917	0.22142923457978803
Hypoxanthine	A4U84_RS01610	0.36012086871138166	0.48317020170029545
WNK	A4U84_RS01610	-0.8652026012267795	0.026030850877165577
ethyl 2-cyano-3-[(2-oxoazepan-3-yl)amino]acrylate	A4U84_RS01610	0.5980605783936238	0.20986522631524399
Estriol	A4U84_RS01610	0.3046411713003655	0.5571745443734768
Methionine	A4U84_RS01610	-0.6014114957890829	0.20664675853688264
Perillartine	A4U84_RS01610	0.5403753076395779	0.2683333122218344
Debromohymenialdisine	A4U84_RS01610	-0.142631247771012	0.7875039500642402
N-Acetyl-L-tyrosine	A4U84_RS01610	-0.7846999585714909	0.06454114108960479
Sphingosine (d18:1)	A4U84_RS01610	0.01441130489954201	0.9783845391617242
KQH	A4U84_RS01505	0.9399194711886478	0.005306069473895115
N1-[3,5-di(trifluoromethyl)phenyl]-2-cyclopentyl-2-phenylacetamide	A4U84_RS01505	-0.9821761410529523	0.0004737036912374584
Hydrocortisone	A4U84_RS01505	-0.9280972062916755	0.007569148470677314
Epigallocatechin	A4U84_RS01505	0.6052867407316718	0.20294995744361988
Thromboxane B2	A4U84_RS01505	-0.3593325978561379	0.48419960062022305
¦´-L-Glutamyl-L-glutamic acid	A4U84_RS01505	0.8402320005215913	0.03624961639445384
Cyclohexylsulfamate	A4U84_RS01505	-0.7246824905708371	0.10326509992049268
D-(+)-Maltose	A4U84_RS01505	-0.6223955613811181	0.18695728249872434
Prostaglandin F2¦Á-1-glyceryl ester	A4U84_RS01505	0.9833166471805413	0.00041517961760631494
N1-[2-oxo-6-(1H-pyrrol-1-yl)-2H-chromen-3-yl]acetamide	A4U84_RS01505	-0.2659910180899076	0.6104230676112815
2-phenyl-2,4,6,7-tetrahydrothiino[4,3-c]pyrazol-3-ol	A4U84_RS01505	-0.28924746943728286	0.5782286102419869
EPH	A4U84_RS01505	0.672919661000273	0.14297654172079144
Argininosuccinic acid	A4U84_RS01505	-0.7338257681062642	0.09684403054353168
UDP	A4U84_RS01505	-0.633316016069824	0.17703407547846173
SPB 16:1;2O	A4U84_RS01505	0.5204109360875018	0.28985440329794016
Hypoxanthine	A4U84_RS01505	-0.3247956944911199	0.5299381714536043
WNK	A4U84_RS01505	0.9076051974839936	0.0124108213445201
ethyl 2-cyano-3-[(2-oxoazepan-3-yl)amino]acrylate	A4U84_RS01505	-0.5939327435548643	0.21385758495531323
Estriol	A4U84_RS01505	-0.23429583693354938	0.6549870256026633
Methionine	A4U84_RS01505	0.7031339979095231	0.11911282003023081
Perillartine	A4U84_RS01505	-0.5282827218430769	0.2812931840419937
Debromohymenialdisine	A4U84_RS01505	0.2366749230200641	0.6516162906468763
N-Acetyl-L-tyrosine	A4U84_RS01505	0.8150035966667812	0.048169876009631594
Sphingosine (d18:1)	A4U84_RS01505	0.06388701138159947	0.9042998619503854
KQH	A4U84_RS03670	0.9711818313932161	0.0012337637078564754
N1-[3,5-di(trifluoromethyl)phenyl]-2-cyclopentyl-2-phenylacetamide	A4U84_RS03670	-0.8509332380895711	0.031675150491608184
Hydrocortisone	A4U84_RS03670	-0.7416303808192433	0.09150857628014655
Epigallocatechin	A4U84_RS03670	0.5372433888872994	0.2716673196076525
Thromboxane B2	A4U84_RS03670	-0.4913718535427004	0.3222621772871297
¦´-L-Glutamyl-L-glutamic acid	A4U84_RS03670	0.5392619140174022	0.2695167312285079
Cyclohexylsulfamate	A4U84_RS03670	-0.5875520300924908	0.22008854345190992
D-(+)-Maltose	A4U84_RS03670	-0.5834197744420482	0.22416215104306617
Prostaglandin F2¦Á-1-glyceryl ester	A4U84_RS03670	0.8127372782999801	0.049317588865124766
N1-[2-oxo-6-(1H-pyrrol-1-yl)-2H-chromen-3-yl]acetamide	A4U84_RS03670	-0.3797561650433644	0.45774897166572454
2-phenyl-2,4,6,7-tetrahydrothiino[4,3-c]pyrazol-3-ol	A4U84_RS03670	-0.4184645945269014	0.40894232331770897
EPH	A4U84_RS03670	0.8305060589204872	0.04065766650861498
Argininosuccinic acid	A4U84_RS03670	-0.712013029152952	0.11246242802824671
UDP	A4U84_RS03670	-0.42681154994781845	0.3986583994569266
SPB 16:1;2O	A4U84_RS03670	0.67755223501208	0.13919598173780617
Hypoxanthine	A4U84_RS03670	-0.38039139684826917	0.45693376863406165
WNK	A4U84_RS03670	0.6801846311597122	0.13706714820639346
ethyl 2-cyano-3-[(2-oxoazepan-3-yl)amino]acrylate	A4U84_RS03670	-0.540412223250872	0.2682941092503345
Estriol	A4U84_RS03670	-0.39194810131392477	0.44218403117325983
Methionine	A4U84_RS03670	0.3221233909581448	0.5335272354197123
Perillartine	A4U84_RS03670	-0.4379949889461593	0.38501991058633916
Debromohymenialdisine	A4U84_RS03670	-0.020148304450069876	0.9697816329690224
N-Acetyl-L-tyrosine	A4U84_RS03670	0.6321527576531847	0.1780803922527895
Sphingosine (d18:1)	A4U84_RS03670	-0.13213237185466353	0.8029548893593749
KQH	A4U84_RS00915	0.97942070483703	0.0006309033423218302
N1-[3,5-di(trifluoromethyl)phenyl]-2-cyclopentyl-2-phenylacetamide	A4U84_RS00915	-0.9755962255885771	0.0008860495450636174
Hydrocortisone	A4U84_RS00915	-0.9197441629255735	0.009403035178175206
Epigallocatechin	A4U84_RS00915	0.6298516745557677	0.18015770340190648
Thromboxane B2	A4U84_RS00915	-0.4122908340238912	0.4166051162454677
¦´-L-Glutamyl-L-glutamic acid	A4U84_RS00915	0.776246884558374	0.06949703405180893
Cyclohexylsulfamate	A4U84_RS00915	-0.7304830849181059	0.09917028214978485
D-(+)-Maltose	A4U84_RS00915	-0.6332527954470423	0.17709087454814235
Prostaglandin F2¦Á-1-glyceryl ester	A4U84_RS00915	0.9750959682968428	0.000922593317956237
N1-[2-oxo-6-(1H-pyrrol-1-yl)-2H-chromen-3-yl]acetamide	A4U84_RS00915	-0.30697682957577155	0.5539987016995948
2-phenyl-2,4,6,7-tetrahydrothiino[4,3-c]pyrazol-3-ol	A4U84_RS00915	-0.3584819696495916	0.4853111830611246
EPH	A4U84_RS00915	0.7291636883042345	0.10009522735906415
Argininosuccinic acid	A4U84_RS00915	-0.7555418280007797	0.08233531131419347
UDP	A4U84_RS00915	-0.6022308680093873	0.2058628513571168
SPB 16:1;2O	A4U84_RS00915	0.5711164614298727	0.2364669817745026
Hypoxanthine	A4U84_RS00915	-0.34666207768609	0.5008368710563983
WNK	A4U84_RS00915	0.8870035021326119	0.018430931371460058
ethyl 2-cyano-3-[(2-oxoazepan-3-yl)amino]acrylate	A4U84_RS00915	-0.5913594954357831	0.2163617543260864
Estriol	A4U84_RS00915	-0.28284373211633096	0.5870482326819348
Methionine	A4U84_RS00915	0.6419698126022668	0.1693312627362487
Perillartine	A4U84_RS00915	-0.5287944418245997	0.28074002987939306
Debromohymenialdisine	A4U84_RS00915	0.15871503098730283	0.76392650592301
N-Acetyl-L-tyrosine	A4U84_RS00915	0.8060266218686678	0.05278931784026573
Sphingosine (d18:1)	A4U84_RS00915	-9.778965975409948e-05	0.9998533155108363
KQH	A4U84_RS07565	-0.9849799348764153	0.0003367092534331311
N1-[3,5-di(trifluoromethyl)phenyl]-2-cyclopentyl-2-phenylacetamide	A4U84_RS07565	0.9799275573919253	0.0006003108051888049
Hydrocortisone	A4U84_RS07565	0.8980803774875155	0.015052063562498129
Epigallocatechin	A4U84_RS07565	-0.5900160446729672	0.21767381094436797
Thromboxane B2	A4U84_RS07565	0.40676707054732125	0.4235011219997064
¦´-L-Glutamyl-L-glutamic acid	A4U84_RS07565	-0.7663773235340114	0.07549382158376049
Cyclohexylsulfamate	A4U84_RS07565	0.702908093987971	0.11928420025726807
D-(+)-Maltose	A4U84_RS07565	0.6734178646320441	0.14256788237296011
Prostaglandin F2¦Á-1-glyceryl ester	A4U84_RS07565	-0.9586864501378873	0.002524956925642256
N1-[2-oxo-6-(1H-pyrrol-1-yl)-2H-chromen-3-yl]acetamide	A4U84_RS07565	0.3029838785394847	0.5594310256661433
2-phenyl-2,4,6,7-tetrahydrothiino[4,3-c]pyrazol-3-ol	A4U84_RS07565	0.34340925812803097	0.505135225731229
EPH	A4U84_RS07565	-0.7675163587159665	0.07479025247745875
Argininosuccinic acid	A4U84_RS07565	0.7664655500155335	0.07543921845512491
UDP	A4U84_RS07565	0.5981023275115028	0.20982500321683156
SPB 16:1;2O	A4U84_RS07565	-0.6033894092331558	0.20475652589055285
Hypoxanthine	A4U84_RS07565	0.34398364851472113	0.5043754169118365
WNK	A4U84_RS07565	-0.860878085398876	0.027686014815534225
ethyl 2-cyano-3-[(2-oxoazepan-3-yl)amino]acrylate	A4U84_RS07565	0.589255510515458	0.21841798936030174
Estriol	A4U84_RS07565	0.2865974181749691	0.5818741535834541
Methionine	A4U84_RS07565	-0.5893095074564466	0.21836511991936533
Perillartine	A4U84_RS07565	0.5555331363821834	0.25242379862881553
Debromohymenialdisine	A4U84_RS07565	-0.17192300861648946	0.7446562960347425
N-Acetyl-L-tyrosine	A4U84_RS07565	-0.7804145601445909	0.06703268848302327
Sphingosine (d18:1)	A4U84_RS07565	-0.014920791085096419	0.9776204742802642
KQH	A4U84_RS02430	-0.9867094680460196	0.00026378355134568213
N1-[3,5-di(trifluoromethyl)phenyl]-2-cyclopentyl-2-phenylacetamide	A4U84_RS02430	0.9769305414072085	0.0007921610976407366
Hydrocortisone	A4U84_RS02430	0.9003745061743778	0.014393455110646273
Epigallocatechin	A4U84_RS02430	-0.5992766586573697	0.208694878400119
Thromboxane B2	A4U84_RS02430	0.40454236646854336	0.4262890449670513
¦´-L-Glutamyl-L-glutamic acid	A4U84_RS02430	-0.7683971612615018	0.0742482387180288
Cyclohexylsulfamate	A4U84_RS02430	0.7099237141527396	0.11401225142506266
D-(+)-Maltose	A4U84_RS02430	0.6451471550742433	0.1665391811257123
Prostaglandin F2¦Á-1-glyceryl ester	A4U84_RS02430	-0.9625535071801361	0.0020771052550020925
N1-[2-oxo-6-(1H-pyrrol-1-yl)-2H-chromen-3-yl]acetamide	A4U84_RS02430	0.29961682284667635	0.5640231028572857
2-phenyl-2,4,6,7-tetrahydrothiino[4,3-c]pyrazol-3-ol	A4U84_RS02430	0.3486384712669178	0.4982305841572032
EPH	A4U84_RS02430	-0.7647580324094629	0.07649917283815542
Argininosuccinic acid	A4U84_RS02430	0.767085281234901	0.07505617303401542
UDP	A4U84_RS02430	0.5996683907701915	0.20831844381059667
SPB 16:1;2O	A4U84_RS02430	-0.607534829196174	0.2008178741474686
Hypoxanthine	A4U84_RS02430	0.34003396562589294	0.5096069417890785
WNK	A4U84_RS02430	-0.866566931227212	0.025518728976353777
ethyl 2-cyano-3-[(2-oxoazepan-3-yl)amino]acrylate	A4U84_RS02430	0.5844681703077237	0.2231257970331194
Estriol	A4U84_RS02430	0.28237618642606077	0.5876935380229102
Methionine	A4U84_RS02430	-0.5973107876940102	0.2105881427662869
Perillartine	A4U84_RS02430	0.5331828456031287	0.27601339346447973
Debromohymenialdisine	A4U84_RS02430	-0.16808798203532127	0.7502425697054973
N-Acetyl-L-tyrosine	A4U84_RS02430	-0.7884925798715776	0.06237214982054458
Sphingosine (d18:1)	A4U84_RS02430	-0.012812795802829513	0.9807818580195969
KQH	A4U84_RS10460	0.9898608249335237	0.0001536831383896348
N1-[3,5-di(trifluoromethyl)phenyl]-2-cyclopentyl-2-phenylacetamide	A4U84_RS10460	-0.971347971293083	0.0012196473432311914
Hydrocortisone	A4U84_RS10460	-0.879573523651869	0.020880559641763
Epigallocatechin	A4U84_RS10460	0.580022703926694	0.22753340095983207
Thromboxane B2	A4U84_RS10460	-0.4133870935489936	0.4152409902716054
¦´-L-Glutamyl-L-glutamic acid	A4U84_RS10460	0.7653201576252688	0.0761494900676654
Cyclohexylsulfamate	A4U84_RS10460	-0.6838011669110644	0.13416550431148422
D-(+)-Maltose	A4U84_RS10460	-0.6200276852874498	0.18913843611840137
Prostaglandin F2¦Á-1-glyceryl ester	A4U84_RS10460	0.9502251802890671	0.003654639644714632
N1-[2-oxo-6-(1H-pyrrol-1-yl)-2H-chromen-3-yl]acetamide	A4U84_RS10460	-0.31207837237351926	0.5470795519350168
2-phenyl-2,4,6,7-tetrahydrothiino[4,3-c]pyrazol-3-ol	A4U84_RS10460	-0.32976769647514104	0.5232790352128738
EPH	A4U84_RS10460	0.7740261405675684	0.07082669222198655
Argininosuccinic acid	A4U84_RS10460	-0.7554085806097945	0.08242110741997412
UDP	A4U84_RS10460	-0.5778294210834974	0.22972068806940443
SPB 16:1;2O	A4U84_RS10460	0.6199808755797326	0.18918165982981283
Hypoxanthine	A4U84_RS10460	-0.35519313654250795	0.4896162626021626
WNK	A4U84_RS10460	0.8449619219605984	0.03419189838874447
ethyl 2-cyano-3-[(2-oxoazepan-3-yl)amino]acrylate	A4U84_RS10460	-0.5960832322139136	0.21177387399383993
Estriol	A4U84_RS10460	-0.29981985866760136	0.5637459075187061
Methionine	A4U84_RS10460	0.5629226328586177	0.24480604478858894
Perillartine	A4U84_RS10460	-0.4992788339654932	0.3133117016616249
Debromohymenialdisine	A4U84_RS10460	0.16341792740493366	0.7570551810041108
N-Acetyl-L-tyrosine	A4U84_RS10460	0.7659960589896204	0.0757299909161857
Sphingosine (d18:1)	A4U84_RS10460	0.0067751399379923916	0.9898374455910137
KQH	A4U84_RS09970	0.996703136467951	1.6286046408956572e-05
N1-[3,5-di(trifluoromethyl)phenyl]-2-cyclopentyl-2-phenylacetamide	A4U84_RS09970	-0.952298859969226	0.003358828582909339
Hydrocortisone	A4U84_RS09970	-0.891471007044022	0.017028656800250598
Epigallocatechin	A4U84_RS09970	0.6380603199385604	0.17279338887791593
Thromboxane B2	A4U84_RS09970	-0.4675800924397144	0.349743646331479
¦´-L-Glutamyl-L-glutamic acid	A4U84_RS09970	0.7109647072265145	0.11323889413139944
Cyclohexylsulfamate	A4U84_RS09970	-0.7094308502343646	0.11437920694798548
D-(+)-Maltose	A4U84_RS09970	-0.6227326325330191	0.1866476418925983
Prostaglandin F2¦Á-1-glyceryl ester	A4U84_RS09970	0.9483890802040428	0.003926792894129231
N1-[2-oxo-6-(1H-pyrrol-1-yl)-2H-chromen-3-yl]acetamide	A4U84_RS09970	-0.3573618536499631	0.4867761129948301
2-phenyl-2,4,6,7-tetrahydrothiino[4,3-c]pyrazol-3-ol	A4U84_RS09970	-0.3984187587573893	0.43399386218320224
EPH	A4U84_RS09970	0.7543308791582873	0.08311650224704148
Argininosuccinic acid	A4U84_RS09970	-0.7444995835337351	0.08958110150355288
UDP	A4U84_RS09970	-0.5468993051473021	0.2614395188886865
SPB 16:1;2O	A4U84_RS09970	0.5910888157389182	0.21662585136005133
Hypoxanthine	A4U84_RS09970	-0.38242365051620514	0.4543288422725032
WNK	A4U84_RS09970	0.846067573389741	0.03371905874432141
ethyl 2-cyano-3-[(2-oxoazepan-3-yl)amino]acrylate	A4U84_RS09970	-0.600000320669992	0.20799969215690026
Estriol	A4U84_RS09970	-0.34077213554460406	0.5086279892752819
Methionine	A4U84_RS09970	0.571990108152793	0.23558460717355922
Perillartine	A4U84_RS09970	-0.5032387620026415	0.30886427691813606
Debromohymenialdisine	A4U84_RS09970	0.08108832104181096	0.8786341090969345
N-Acetyl-L-tyrosine	A4U84_RS09970	0.7717283134961279	0.0722145580078938
Sphingosine (d18:1)	A4U84_RS09970	-0.06836054468508856	0.897618912992969
KQH	A4U84_RS06680	-0.9871132620691947	0.0002480319842551265
N1-[3,5-di(trifluoromethyl)phenyl]-2-cyclopentyl-2-phenylacetamide	A4U84_RS06680	0.9674942692457678	0.0015677606540351037
Hydrocortisone	A4U84_RS06680	0.8930079974135394	0.016558548759508098
Epigallocatechin	A4U84_RS06680	-0.610165806657387	0.19833436015705982
Thromboxane B2	A4U84_RS06680	0.43260011787307395	0.3915788352670367
¦´-L-Glutamyl-L-glutamic acid	A4U84_RS06680	-0.7671708584730648	0.07500334861939474
Cyclohexylsulfamate	A4U84_RS06680	0.6971566085414871	0.1236836720902658
D-(+)-Maltose	A4U84_RS06680	0.5984211007982687	0.2095179848960455
Prostaglandin F2¦Á-1-glyceryl ester	A4U84_RS06680	-0.9592097008212841	0.002461838321437614
N1-[2-oxo-6-(1H-pyrrol-1-yl)-2H-chromen-3-yl]acetamide	A4U84_RS06680	0.3312627229799253	0.5212814715978847
2-phenyl-2,4,6,7-tetrahydrothiino[4,3-c]pyrazol-3-ol	A4U84_RS06680	0.3399267157311543	0.5097492216498518
EPH	A4U84_RS06680	-0.7419904656176608	0.09126567174316771
Argininosuccinic acid	A4U84_RS06680	0.7389617918187139	0.09331772395490351
UDP	A4U84_RS06680	0.5681264162227169	0.23949678264395585
SPB 16:1;2O	A4U84_RS06680	-0.5871084707669587	0.2205243692056317
Hypoxanthine	A4U84_RS06680	0.372841355390957	0.46665243139440943
WNK	A4U84_RS06680	-0.8577381700924459	0.02891806445441623
ethyl 2-cyano-3-[(2-oxoazepan-3-yl)amino]acrylate	A4U84_RS06680	0.6101873755777781	0.19831405244064954
Estriol	A4U84_RS06680	0.3138146414421653	0.5447302125975368
Methionine	A4U84_RS06680	-0.5944727696099704	0.21333355199342807
Perillartine	A4U84_RS06680	0.4810568078551049	0.33407682572905767
Debromohymenialdisine	A4U84_RS06680	-0.14251806843053266	0.7876702680895878
N-Acetyl-L-tyrosine	A4U84_RS06680	-0.7758064123591251	0.06975985233310503
Sphingosine (d18:1)	A4U84_RS06680	0.017824456860321913	0.9732661462248623
KQH	A4U84_RS02625	-0.989497109706251	0.00016488676616987596
N1-[3,5-di(trifluoromethyl)phenyl]-2-cyclopentyl-2-phenylacetamide	A4U84_RS02625	0.9720815228219826	0.0011582816438880097
Hydrocortisone	A4U84_RS02625	0.9001462691376823	0.01445834218011711
Epigallocatechin	A4U84_RS02625	-0.6104836705444718	0.19803516900679743
Thromboxane B2	A4U84_RS02625	0.4203371487106866	0.4066275581136089
¦´-L-Glutamyl-L-glutamic acid	A4U84_RS02625	-0.7566111623854039	0.0816482400647601
Cyclohexylsulfamate	A4U84_RS02625	0.711252214050059	0.11302571152325341
D-(+)-Maltose	A4U84_RS02625	0.6393293372083386	0.171666370614504
Prostaglandin F2¦Á-1-glyceryl ester	A4U84_RS02625	-0.9608863748372687	0.002264894018239072
N1-[2-oxo-6-(1H-pyrrol-1-yl)-2H-chromen-3-yl]acetamide	A4U84_RS02625	0.31420486205960985	0.5442025965514743
2-phenyl-2,4,6,7-tetrahydrothiino[4,3-c]pyrazol-3-ol	A4U84_RS02625	0.36044706247883257	0.4827444231993367
EPH	A4U84_RS02625	-0.7605822973188945	0.07911944305745933
Argininosuccinic acid	A4U84_RS02625	0.7613634766412831	0.0786262218056298
UDP	A4U84_RS02625	0.5876927127563685	0.2199503860530432
SPB 16:1;2O	A4U84_RS02625	-0.6017457702374354	0.20632680617471574
Hypoxanthine	A4U84_RS02625	0.35120192379821236	0.49485622709469385
WNK	A4U84_RS02625	-0.8636615319195686	0.026615124969596296
ethyl 2-cyano-3-[(2-oxoazepan-3-yl)amino]acrylate	A4U84_RS02625	0.5896779865339634	0.21800447261908365
Estriol	A4U84_RS02625	0.29670640171848794	0.5680006252954712
Methionine	A4U84_RS02625	-0.5945612917379237	0.21324770108713237
Perillartine	A4U84_RS02625	0.5257533773510648	0.2840334181030123
Debromohymenialdisine	A4U84_RS02625	-0.14753534805879714	0.7803026551875815
N-Acetyl-L-tyrosine	A4U84_RS02625	-0.7860454152540775	0.06376779359413362
Sphingosine (d18:1)	A4U84_RS02625	0.006943480584932826	0.9895849465018749
KQH	A4U84_RS09450	-0.9819742580006472	0.00048446253342906883
N1-[3,5-di(trifluoromethyl)phenyl]-2-cyclopentyl-2-phenylacetamide	A4U84_RS09450	0.9568449725797155	0.0027533495668943635
Hydrocortisone	A4U84_RS09450	0.8715173608229965	0.023701200733614525
Epigallocatechin	A4U84_RS09450	-0.5996136825769626	0.2083709990143249
Thromboxane B2	A4U84_RS09450	0.46366326087794996	0.35434511170664423
¦´-L-Glutamyl-L-glutamic acid	A4U84_RS09450	-0.7717224968033856	0.07221808676183203
Cyclohexylsulfamate	A4U84_RS09450	0.6603094359850663	0.15348612630297978
D-(+)-Maltose	A4U84_RS09450	0.552466646791896	0.2556117978837222
Prostaglandin F2¦Á-1-glyceryl ester	A4U84_RS09450	-0.9459665214583141	0.004300546679026324
N1-[2-oxo-6-(1H-pyrrol-1-yl)-2H-chromen-3-yl]acetamide	A4U84_RS09450	0.3713102927586151	0.468631083466106
2-phenyl-2,4,6,7-tetrahydrothiino[4,3-c]pyrazol-3-ol	A4U84_RS09450	0.30405902771752535	0.5579668746709567
EPH	A4U84_RS09450	-0.7154255111316321	0.10995116292002932
Argininosuccinic acid	A4U84_RS09450	0.6962080167232132	0.12441593803804805
UDP	A4U84_RS09450	0.5225709196115839	0.28749554958305973
SPB 16:1;2O	A4U84_RS09450	-0.5601313092260849	0.24767281850532982
Hypoxanthine	A4U84_RS09450	0.4191492578688771	0.4080954624910912
WNK	A4U84_RS09450	-0.833087665232894	0.03946452516482596
ethyl 2-cyano-3-[(2-oxoazepan-3-yl)amino]acrylate	A4U84_RS09450	0.6506603299519287	0.16174091445785974
Estriol	A4U84_RS09450	0.3561701172518916	0.4883361875485733
Methionine	A4U84_RS09450	-0.5732021576056261	0.23436261852822415
Perillartine	A4U84_RS09450	0.42033584911399513	0.4066291630841267
Debromohymenialdisine	A4U84_RS09450	-0.12552070571292984	0.81270775887905
N-Acetyl-L-tyrosine	A4U84_RS09450	-0.7425055106910583	0.09091873642736807
Sphingosine (d18:1)	A4U84_RS09450	0.04491586033950268	0.9326715168940944
KQH	A4U84_RS03935	-0.9764158793081212	0.000827757252498639
N1-[3,5-di(trifluoromethyl)phenyl]-2-cyclopentyl-2-phenylacetamide	A4U84_RS03935	0.9745707933811403	0.0009617449949708835
Hydrocortisone	A4U84_RS03935	0.9063750640095343	0.01273810224869668
Epigallocatechin	A4U84_RS03935	-0.6057135918238697	0.20254442572794015
Thromboxane B2	A4U84_RS03935	0.42365173916905496	0.4025410669542277
¦´-L-Glutamyl-L-glutamic acid	A4U84_RS03935	-0.7367167807290788	0.09485194017841568
Cyclohexylsulfamate	A4U84_RS03935	0.7137516039603125	0.11117988517202998
D-(+)-Maltose	A4U84_RS03935	0.7374118994494678	0.09437571143925039
Prostaglandin F2¦Á-1-glyceryl ester	A4U84_RS03935	-0.9526043398005858	0.0033162893210040042
N1-[2-oxo-6-(1H-pyrrol-1-yl)-2H-chromen-3-yl]acetamide	A4U84_RS03935	0.316312505388643	0.5413553445300865
2-phenyl-2,4,6,7-tetrahydrothiino[4,3-c]pyrazol-3-ol	A4U84_RS03935	0.37327629083713315	0.4660908250670076
EPH	A4U84_RS03935	-0.7547070055160807	0.08287350516259043
Argininosuccinic acid	A4U84_RS03935	0.7646679746776797	0.07655526268763158
UDP	A4U84_RS03935	0.593715722127988	0.2140683256008499
SPB 16:1;2O	A4U84_RS03935	-0.5737328871196193	0.2338283318177168
Hypoxanthine	A4U84_RS03935	0.3486728268970305	0.4981853151568837
WNK	A4U84_RS03935	-0.8595578207802916	0.02820096738396652
ethyl 2-cyano-3-[(2-oxoazepan-3-yl)amino]acrylate	A4U84_RS03935	0.586513334438036	0.22110967352687025
Estriol	A4U84_RS03935	0.2966521429295859	0.5680748498056121
Methionine	A4U84_RS03935	-0.5965612648129626	0.21131180785792456
Perillartine	A4U84_RS03935	0.6163109024992128	0.19258314430849502
Debromohymenialdisine	A4U84_RS03935	-0.14704819873913366	0.7810175261934341
N-Acetyl-L-tyrosine	A4U84_RS03935	-0.7782543757484509	0.0683049422544356
Sphingosine (d18:1)	A4U84_RS03935	0.007682697304982389	0.9884761807736667
KQH	A4U84_RS06700	-0.9828518589836238	0.0004385668301032534
N1-[3,5-di(trifluoromethyl)phenyl]-2-cyclopentyl-2-phenylacetamide	A4U84_RS06700	0.9758968231171536	0.0008644431751558165
Hydrocortisone	A4U84_RS06700	0.90154903109086	0.014061767318935473
Epigallocatechin	A4U84_RS06700	-0.6025952877953923	0.20551459442359502
Thromboxane B2	A4U84_RS06700	0.42845596060154617	0.3966428556471734
¦´-L-Glutamyl-L-glutamic acid	A4U84_RS06700	-0.7457112700539335	0.08877263194048167
Cyclohexylsulfamate	A4U84_RS06700	0.7057370888702617	0.11714578132820325
D-(+)-Maltose	A4U84_RS06700	0.7071783413863513	0.1160628587986406
Prostaglandin F2¦Á-1-glyceryl ester	A4U84_RS06700	-0.9542747432712569	0.0030883974914898125
N1-[2-oxo-6-(1H-pyrrol-1-yl)-2H-chromen-3-yl]acetamide	A4U84_RS06700	0.3230428901330179	0.5322915112188126
2-phenyl-2,4,6,7-tetrahydrothiino[4,3-c]pyrazol-3-ol	A4U84_RS06700	0.36176332979069603	0.4810274784059095
EPH	A4U84_RS06700	-0.7577997000664898	0.0808876238162633
Argininosuccinic acid	A4U84_RS06700	0.7595889236837701	0.07974865056069172
UDP	A4U84_RS06700	0.5857573799060545	0.22185403772101095
SPB 16:1;2O	A4U84_RS06700	-0.5820249909681903	0.22554389565401714
Hypoxanthine	A4U84_RS06700	0.35840533347092923	0.4854113677918903
WNK	A4U84_RS06700	-0.8567018883575679	0.029330256496986326
ethyl 2-cyano-3-[(2-oxoazepan-3-yl)amino]acrylate	A4U84_RS06700	0.5965972602047149	0.2112770312782303
Estriol	A4U84_RS06700	0.30512517033530406	0.5565160301216198
Methionine	A4U84_RS06700	-0.5891899213991451	0.21848221585524366
Perillartine	A4U84_RS06700	0.5838498345943999	0.22373679764134116
Debromohymenialdisine	A4U84_RS06700	-0.14712737587432234	0.7809013299649793
N-Acetyl-L-tyrosine	A4U84_RS06700	-0.7745422127620766	0.07051667424339239
Sphingosine (d18:1)	A4U84_RS06700	0.009874221143039486	0.9851891496549221
KQH	A4U84_RS07505	-0.9819594863067087	0.00048525446747185545
N1-[3,5-di(trifluoromethyl)phenyl]-2-cyclopentyl-2-phenylacetamide	A4U84_RS07505	0.9825965720281999	0.00045168338866861463
Hydrocortisone	A4U84_RS07505	0.9054552730151901	0.012985504370098145
Epigallocatechin	A4U84_RS07505	-0.5923587406808213	0.2153879358238471
Thromboxane B2	A4U84_RS07505	0.3873708438273379	0.4480074269816045
¦´-L-Glutamyl-L-glutamic acid	A4U84_RS07505	-0.7782414705235404	0.06831257563373719
Cyclohexylsulfamate	A4U84_RS07505	0.7146783445500533	0.11049887416042199
D-(+)-Maltose	A4U84_RS07505	0.6640472490935225	0.15033784848782242
Prostaglandin F2¦Á-1-glyceryl ester	A4U84_RS07505	-0.9658813747423588	0.0017262624695060945
N1-[2-oxo-6-(1H-pyrrol-1-yl)-2H-chromen-3-yl]acetamide	A4U84_RS07505	0.2826432482047041	0.587324917355339
2-phenyl-2,4,6,7-tetrahydrothiino[4,3-c]pyrazol-3-ol	A4U84_RS07505	0.3428655663750413	0.5058547392621587
EPH	A4U84_RS07505	-0.7661806294784925	0.07561561941906422
Argininosuccinic acid	A4U84_RS07505	0.7754565714021824	0.06996891507374813
UDP	A4U84_RS07505	0.616498058008621	0.19240907690750667
SPB 16:1;2O	A4U84_RS07505	-0.6081379989945596	0.20024739476783687
Hypoxanthine	A4U84_RS07505	0.32524807152774327	0.5293312890491929
WNK	A4U84_RS07505	-0.8736012588334863	0.022955248948916936
ethyl 2-cyano-3-[(2-oxoazepan-3-yl)amino]acrylate	A4U84_RS07505	0.5759951532361379	0.2315563461061987
Estriol	A4U84_RS07505	0.26436932888325804	0.6126845438349874
Methionine	A4U84_RS07505	-0.607553970313442	0.2007997602439351
Perillartine	A4U84_RS07505	0.5551684401600111	0.2528021265525668
Debromohymenialdisine	A4U84_RS07505	-0.18862759493308934	0.7204143273697985
N-Acetyl-L-tyrosine	A4U84_RS07505	-0.7951411482904485	0.05865205269612596
Sphingosine (d18:1)	A4U84_RS07505	-0.03307314318719912	0.9504083734636145
KQH	A4U84_RS04085	-0.9849925305482184	0.00033614618682371416
N1-[3,5-di(trifluoromethyl)phenyl]-2-cyclopentyl-2-phenylacetamide	A4U84_RS04085	0.9710468888384987	0.0012452885235791926
Hydrocortisone	A4U84_RS04085	0.9067090811138652	0.012648828765034164
Epigallocatechin	A4U84_RS04085	-0.6244164805577296	0.18510400485486342
Thromboxane B2	A4U84_RS04085	0.43438226708827	0.38940794997445277
¦´-L-Glutamyl-L-glutamic acid	A4U84_RS04085	-0.7664776811034136	0.07543171195759267
Cyclohexylsulfamate	A4U84_RS04085	0.7121286535717437	0.11237693155512017
D-(+)-Maltose	A4U84_RS04085	0.6217852901053609	0.1875184301143094
Prostaglandin F2¦Á-1-glyceryl ester	A4U84_RS04085	-0.9662611093738491	0.0016882664064969222
N1-[2-oxo-6-(1H-pyrrol-1-yl)-2H-chromen-3-yl]acetamide	A4U84_RS04085	0.3311272234698867	0.5214624264283312
2-phenyl-2,4,6,7-tetrahydrothiino[4,3-c]pyrazol-3-ol	A4U84_RS04085	0.35272667545700553	0.4928524268143041
EPH	A4U84_RS04085	-0.7323935764209948	0.09783772102012972
Argininosuccinic acid	A4U84_RS04085	0.742376499286659	0.09100558329624278
UDP	A4U84_RS04085	0.576929672059782	0.23062039137471943
SPB 16:1;2O	A4U84_RS04085	-0.5720662872590708	0.23550772907744977
Hypoxanthine	A4U84_RS04085	0.3705008928619013	0.46967815836515564
WNK	A4U84_RS04085	-0.8697931591549386	0.024326980341718405
ethyl 2-cyano-3-[(2-oxoazepan-3-yl)amino]acrylate	A4U84_RS04085	0.6087655784913271	0.1996545332312019
Estriol	A4U84_RS04085	0.3102577213035155	0.5495460994646132
Methionine	A4U84_RS04085	-0.6158529275150927	0.1930093654069327
Perillartine	A4U84_RS04085	0.507176112756895	0.3044656803669016
Debromohymenialdisine	A4U84_RS04085	-0.1400271089141384	0.7913321337852055
N-Acetyl-L-tyrosine	A4U84_RS04085	-0.7869374849317305	0.06325739887285545
Sphingosine (d18:1)	A4U84_RS04085	0.020741917515802677	0.9688915855942446
KQH	A4U84_RS07395	-0.982271705067937	0.0004686527272510739
N1-[3,5-di(trifluoromethyl)phenyl]-2-cyclopentyl-2-phenylacetamide	A4U84_RS07395	0.9771585916441063	0.0007766363802648444
Hydrocortisone	A4U84_RS07395	0.9096511394986027	0.011875619784537985
Epigallocatechin	A4U84_RS07395	-0.6025314994108903	0.20557553631742928
Thromboxane B2	A4U84_RS07395	0.387962230748409	0.4472536618062748
¦´-L-Glutamyl-L-glutamic acid	A4U84_RS07395	-0.74308096899381	0.09053180559428355
Cyclohexylsulfamate	A4U84_RS07395	0.7313273080797977	0.09858045187575892
D-(+)-Maltose	A4U84_RS07395	0.7148209887016606	0.11039421623646128
Prostaglandin F2¦Á-1-glyceryl ester	A4U84_RS07395	-0.9596943679184555	0.0024040768303106833
N1-[2-oxo-6-(1H-pyrrol-1-yl)-2H-chromen-3-yl]acetamide	A4U84_RS07395	0.27567789020241995	0.596958690080204
2-phenyl-2,4,6,7-tetrahydrothiino[4,3-c]pyrazol-3-ol	A4U84_RS07395	0.38443492364741266	0.4517554736773866
EPH	A4U84_RS07395	-0.782267481882607	0.06595010249593923
Argininosuccinic acid	A4U84_RS07395	0.7949335979651451	0.05876659419102427
UDP	A4U84_RS07395	0.6251193722202831	0.18446121218986702
SPB 16:1;2O	A4U84_RS07395	-0.616488729768423	0.1924177512739146
Hypoxanthine	A4U84_RS07395	0.30719028832953005	0.5537087074108479
WNK	A4U84_RS07395	-0.8723772897328996	0.023392003232481074
ethyl 2-cyano-3-[(2-oxoazepan-3-yl)amino]acrylate	A4U84_RS07395	0.5505110337752287	0.25765304643270015
Estriol	A4U84_RS07395	0.25711101765621647	0.6228317736753793
Methionine	A4U84_RS07395	-0.6000182959715821	0.2079824361685526
Perillartine	A4U84_RS07395	0.6092658463450672	0.19918245559020478
Debromohymenialdisine	A4U84_RS07395	-0.16884303668986622	0.7491421311652173
N-Acetyl-L-tyrosine	A4U84_RS07395	-0.8007514846174154	0.05559487619374456
Sphingosine (d18:1)	A4U84_RS07395	-0.023339540483555132	0.9649970461970403
KQH	A4U84_RS08885	0.9897407798110791	0.00015733749866304566
N1-[3,5-di(trifluoromethyl)phenyl]-2-cyclopentyl-2-phenylacetamide	A4U84_RS08885	-0.9667255604387314	0.0016423619566213509
Hydrocortisone	A4U84_RS08885	-0.8979559363569182	0.015088194432867779
Epigallocatechin	A4U84_RS08885	0.6219396025816125	0.18737647333869023
Thromboxane B2	A4U84_RS08885	-0.44809082396696887	0.37284880869344433
¦´-L-Glutamyl-L-glutamic acid	A4U84_RS08885	0.7519783711906317	0.08464360097441236
Cyclohexylsulfamate	A4U84_RS08885	-0.7031936852525592	0.119067556675756
D-(+)-Maltose	A4U84_RS08885	-0.6228323246574368	0.18655610329042382
Prostaglandin F2¦Á-1-glyceryl ester	A4U84_RS08885	0.9587423990102413	0.002518170328668955
N1-[2-oxo-6-(1H-pyrrol-1-yl)-2H-chromen-3-yl]acetamide	A4U84_RS08885	-0.34435138936983095	0.5038891446984863
2-phenyl-2,4,6,7-tetrahydrothiino[4,3-c]pyrazol-3-ol	A4U84_RS08885	-0.3582024696361143	0.48567659754139597
EPH	A4U84_RS08885	0.7408604900189113	0.09202889368354937
Argininosuccinic acid	A4U84_RS08885	-0.7393046673392751	0.09308438924661062
UDP	A4U84_RS08885	-0.5623968433716671	0.24534504263013876
SPB 16:1;2O	A4U84_RS08885	0.5783074080590351	0.22924329602821703
Hypoxanthine	A4U84_RS08885	-0.3810306910800131	0.4561138171401135
WNK	A4U84_RS08885	0.857468296049535	0.029025143736653596
ethyl 2-cyano-3-[(2-oxoazepan-3-yl)amino]acrylate	A4U84_RS08885	-0.6133294515869852	0.19536481747849718
Estriol	A4U84_RS08885	-0.32601350238510807	0.5283048869807104
Methionine	A4U84_RS08885	0.5945144829176641	0.2132930956748705
Perillartine	A4U84_RS08885	-0.5024847316383748	0.30970931499554594
Debromohymenialdisine	A4U84_RS08885	0.12365967682664114	0.8154559690691542
N-Acetyl-L-tyrosine	A4U84_RS08885	0.7754707877379295	0.06996041393069152
Sphingosine (d18:1)	A4U84_RS08885	-0.03563484533007799	0.9465703573201085
KQH	A4U84_RS03925	-0.9778101182523306	0.0007331232305738448
N1-[3,5-di(trifluoromethyl)phenyl]-2-cyclopentyl-2-phenylacetamide	A4U84_RS03925	0.9804806837843809	0.0005677870923842596
Hydrocortisone	A4U84_RS03925	0.914605484227008	0.010626977046320476
Epigallocatechin	A4U84_RS03925	-0.6123892664538015	0.19624539957384465
Thromboxane B2	A4U84_RS03925	0.4162891997532374	0.4116369722001564
¦´-L-Glutamyl-L-glutamic acid	A4U84_RS03925	-0.7662852043747914	0.0755508529780392
Cyclohexylsulfamate	A4U84_RS03925	0.7187524338325156	0.10752692176357104
D-(+)-Maltose	A4U84_RS03925	0.6924443885265648	0.12733976874055614
Prostaglandin F2¦Á-1-glyceryl ester	A4U84_RS03925	-0.9663093051657508	0.0016834738484207755
N1-[2-oxo-6-(1H-pyrrol-1-yl)-2H-chromen-3-yl]acetamide	A4U84_RS03925	0.3117756156573538	0.5474895003671648
2-phenyl-2,4,6,7-tetrahydrothiino[4,3-c]pyrazol-3-ol	A4U84_RS03925	0.3551864939720503	0.48962496941975997
EPH	A4U84_RS03925	-0.7406721270709502	0.09215639616929897
Argininosuccinic acid	A4U84_RS03925	0.7588644314017382	0.08020896557997886
UDP	A4U84_RS03925	0.600307412299247	0.20770496925933804
SPB 16:1;2O	A4U84_RS03925	-0.5691793903572562	0.238428065835584
Hypoxanthine	A4U84_RS03925	0.35074613987982256	0.4954556858713589
WNK	A4U84_RS03925	-0.8747856592544241	0.022536351962259133
ethyl 2-cyano-3-[(2-oxoazepan-3-yl)amino]acrylate	A4U84_RS03925	0.5956286686985551	0.21221363396812565
Estriol	A4U84_RS03925	0.28985503687538633	0.5773936667284513
Methionine	A4U84_RS03925	-0.6218761558165694	0.18743483458437982
Perillartine	A4U84_RS03925	0.5770767446722641	0.23047323037989223
Debromohymenialdisine	A4U84_RS03925	-0.16274017199399438	0.7580447769511405
N-Acetyl-L-tyrosine	A4U84_RS03925	-0.7909401460916762	0.060990446433182376
Sphingosine (d18:1)	A4U84_RS03925	-0.002771428630352346	0.9958428676978891
KQH	A4U84_RS03525	-0.9854273805253065	0.00031699452777246735
N1-[3,5-di(trifluoromethyl)phenyl]-2-cyclopentyl-2-phenylacetamide	A4U84_RS03525	0.9605334138233819	0.0023056803338985356
Hydrocortisone	A4U84_RS03525	0.8741750639667982	0.02275184697526976
Epigallocatechin	A4U84_RS03525	-0.596447668740809	0.21142157274692489
Thromboxane B2	A4U84_RS03525	0.4516223352464976	0.36862356017721254
¦´-L-Glutamyl-L-glutamic acid	A4U84_RS03525	-0.7689759967343586	0.07389301817029259
Cyclohexylsulfamate	A4U84_RS03525	0.6678197454733481	0.14718857949987615
D-(+)-Maltose	A4U84_RS03525	0.5680095727522789	0.23961548954910414
Prostaglandin F2¦Á-1-glyceryl ester	A4U84_RS03525	-0.947711461907066	0.004029656007498341
N1-[2-oxo-6-(1H-pyrrol-1-yl)-2H-chromen-3-yl]acetamide	A4U84_RS03525	0.3564514015343421	0.48796782779138737
2-phenyl-2,4,6,7-tetrahydrothiino[4,3-c]pyrazol-3-ol	A4U84_RS03525	0.3133077685730832	0.5454157677956978
EPH	A4U84_RS03525	-0.73192207713872	0.09816584554987526
Argininosuccinic acid	A4U84_RS03525	0.7126187779097795	0.11201483479919093
UDP	A4U84_RS03525	0.5368401009936179	0.272097780727448
SPB 16:1;2O	A4U84_RS03525	-0.5774286075893392	0.2301213079957414
Hypoxanthine	A4U84_RS03525	0.4025150713871991	0.4288348133572265
WNK	A4U84_RS03525	-0.8367860221516866	0.03778429138172416
ethyl 2-cyano-3-[(2-oxoazepan-3-yl)amino]acrylate	A4U84_RS03525	0.635913729491589	0.1747067967491812
Estriol	A4U84_RS03525	0.3420947241599165	0.5068753813384889
Methionine	A4U84_RS03525	-0.5704424979354427	0.2371485719217771
Perillartine	A4U84_RS03525	0.43926641882297995	0.3834796947676248
Debromohymenialdisine	A4U84_RS03525	-0.13323923878225968	0.8013238195941074
N-Acetyl-L-tyrosine	A4U84_RS03525	-0.7497442671670843	0.08610539823743062
Sphingosine (d18:1)	A4U84_RS03525	0.0331163520101857	0.9503436312166385
KQH	A4U84_RS07560	-0.9865155515302916	0.00027151958480234225
N1-[3,5-di(trifluoromethyl)phenyl]-2-cyclopentyl-2-phenylacetamide	A4U84_RS07560	0.9758890670719758	0.0008649973402370133
Hydrocortisone	A4U84_RS07560	0.8932947955476687	0.016471528221809556
Epigallocatechin	A4U84_RS07560	-0.5942345814706387	0.21356462201252127
Thromboxane B2	A4U84_RS07560	0.43149760315460384	0.39292390379825676
¦´-L-Glutamyl-L-glutamic acid	A4U84_RS07560	-0.7543330586981869	0.08311509322915715
Cyclohexylsulfamate	A4U84_RS07560	0.6932222626204253	0.12673304802864596
D-(+)-Maltose	A4U84_RS07560	0.6792457752331069	0.1378247868695993
Prostaglandin F2¦Á-1-glyceryl ester	A4U84_RS07560	-0.9527826209279688	0.003291586207573578
N1-[2-oxo-6-(1H-pyrrol-1-yl)-2H-chromen-3-yl]acetamide	A4U84_RS07560	0.32889289981346886	0.5244489114929142
2-phenyl-2,4,6,7-tetrahydrothiino[4,3-c]pyrazol-3-ol	A4U84_RS07560	0.3456474309695239	0.5021764738069765
EPH	A4U84_RS07560	-0.7600954651154103	0.07942752369280169
Argininosuccinic acid	A4U84_RS07560	0.752309732231567	0.08442774610494085
UDP	A4U84_RS07560	0.5762511686398724	0.2312997871441399
SPB 16:1;2O	A4U84_RS07560	-0.5890454561594343	0.21862370663086908
Hypoxanthine	A4U84_RS07560	0.36795599551890656	0.4729750848962158
WNK	A4U84_RS07560	-0.8502099915632302	0.03197514723941758
ethyl 2-cyano-3-[(2-oxoazepan-3-yl)amino]acrylate	A4U84_RS07560	0.606697354536055	0.2016110589508287
Estriol	A4U84_RS07560	0.3131520011751784	0.5456264946911806
Methionine	A4U84_RS07560	-0.5779710241116511	0.22957921998942143
Perillartine	A4U84_RS07560	0.5525782718953632	0.2554954757749116
Debromohymenialdisine	A4U84_RS07560	-0.1498193371285086	0.7769524042761676
N-Acetyl-L-tyrosine	A4U84_RS07560	-0.7667043325593821	0.07529152636937322
Sphingosine (d18:1)	A4U84_RS07560	0.00975972508885703	0.9853608771845226
KQH	A4U84_RS03140	-0.97987094286046	0.0006036904769594491
N1-[3,5-di(trifluoromethyl)phenyl]-2-cyclopentyl-2-phenylacetamide	A4U84_RS03140	0.9775826078269171	0.000748176395551333
Hydrocortisone	A4U84_RS03140	0.8952408874464601	0.01588686953842765
Epigallocatechin	A4U84_RS03140	-0.5959691335906275	0.21188422210208183
Thromboxane B2	A4U84_RS03140	0.4340289047901791	0.38983806194463394
¦´-L-Glutamyl-L-glutamic acid	A4U84_RS03140	-0.7859632792932937	0.06381488179122996
Cyclohexylsulfamate	A4U84_RS03140	0.6845478852845424	0.1335697292648658
D-(+)-Maltose	A4U84_RS03140	0.6317124350798625	0.17847711926584178
Prostaglandin F2¦Á-1-glyceryl ester	A4U84_RS03140	-0.9603528849147569	0.002326680075975384
N1-[2-oxo-6-(1H-pyrrol-1-yl)-2H-chromen-3-yl]acetamide	A4U84_RS03140	0.3383776499800569	0.5118055497314175
2-phenyl-2,4,6,7-tetrahydrothiino[4,3-c]pyrazol-3-ol	A4U84_RS03140	0.31182337403463267	0.5474248273284072
EPH	A4U84_RS03140	-0.7280730408451545	0.10086268627716251
Argininosuccinic acid	A4U84_RS03140	0.7274648512189585	0.1012917813891418
UDP	A4U84_RS03140	0.5674687206360749	0.24016527024426204
SPB 16:1;2O	A4U84_RS03140	-0.5627700631088386	0.24496239918051926
Hypoxanthine	A4U84_RS03140	0.38678315229390475	0.4487568847547128
WNK	A4U84_RS03140	-0.8568893700227873	0.029255479084165245
ethyl 2-cyano-3-[(2-oxoazepan-3-yl)amino]acrylate	A4U84_RS03140	0.6314561195098779	0.17870822669748798
Estriol	A4U84_RS03140	0.3199932912515012	0.5363930326805821
Methionine	A4U84_RS03140	-0.6014759807399686	0.20658502076458665
Perillartine	A4U84_RS03140	0.5047946213257642	0.30712334741407954
Debromohymenialdisine	A4U84_RS03140	-0.16267119972562694	0.7581454964848537
N-Acetyl-L-tyrosine	A4U84_RS03140	-0.7659087701996541	0.07578410781402663
Sphingosine (d18:1)	A4U84_RS03140	0.007160358422451052	0.9892596459247346
KQH	A4U84_RS01810	-0.9789930141189014	0.0006573050610152179
N1-[3,5-di(trifluoromethyl)phenyl]-2-cyclopentyl-2-phenylacetamide	A4U84_RS01810	0.9797196889610097	0.0006127659688929178
Hydrocortisone	A4U84_RS01810	0.8994821494965844	0.014647949352381917
Epigallocatechin	A4U84_RS01810	-0.5900450462506669	0.21764545331964183
Thromboxane B2	A4U84_RS01810	0.3920322685402936	0.44207717957130005
¦´-L-Glutamyl-L-glutamic acid	A4U84_RS01810	-0.7963721741665625	0.0579747954212635
Cyclohexylsulfamate	A4U84_RS01810	0.7019903560417321	0.11998154116352128
D-(+)-Maltose	A4U84_RS01810	0.6151837103472668	0.1936328788852484
Prostaglandin F2¦Á-1-glyceryl ester	A4U84_RS01810	-0.9668092465109913	0.0016341572753062225
N1-[2-oxo-6-(1H-pyrrol-1-yl)-2H-chromen-3-yl]acetamide	A4U84_RS01810	0.292544870438532	0.5737010552077922
2-phenyl-2,4,6,7-tetrahydrothiino[4,3-c]pyrazol-3-ol	A4U84_RS01810	0.31729389543956826	0.540031004312669
EPH	A4U84_RS01810	-0.7477063935945957	0.08744859137977463
Argininosuccinic acid	A4U84_RS01810	0.7551242880141192	0.08260429388695917
UDP	A4U84_RS01810	0.6026776824040937	0.20543588747629027
SPB 16:1;2O	A4U84_RS01810	-0.5966984289984483	0.2111793005012856
Hypoxanthine	A4U84_RS01810	0.3415120076108926	0.5076473383769187
WNK	A4U84_RS01810	-0.8713000787627561	0.023779633095110806
ethyl 2-cyano-3-[(2-oxoazepan-3-yl)amino]acrylate	A4U84_RS01810	0.5939052593674176	0.21388426908711833
Estriol	A4U84_RS01810	0.2740827138513293	0.5991706587728324
Methionine	A4U84_RS01810	-0.6122426428053057	0.19638287445722732
Perillartine	A4U84_RS01810	0.5050100577817628	0.3068825733826753
Debromohymenialdisine	A4U84_RS01810	-0.19235046387127086	0.7150326628384206
N-Acetyl-L-tyrosine	A4U84_RS01810	-0.7887295941360117	0.062237729829541254
Sphingosine (d18:1)	A4U84_RS01810	-0.030631551347885033	0.9540670436470113
KQH	A4U84_RS01535	-0.9865123689086144	0.00027164747943926126
N1-[3,5-di(trifluoromethyl)phenyl]-2-cyclopentyl-2-phenylacetamide	A4U84_RS01535	0.9758044746530383	0.0008710528563001329
Hydrocortisone	A4U84_RS01535	0.8963480967459014	0.015558772212260952
Epigallocatechin	A4U84_RS01535	-0.5963651477652859	0.211501325068909
Thromboxane B2	A4U84_RS01535	0.4238797924998621	0.4022604168041214
¦´-L-Glutamyl-L-glutamic acid	A4U84_RS01535	-0.7487473989851028	0.08676128356882032
Cyclohexylsulfamate	A4U84_RS01535	0.701443345073834	0.12039802992918998
D-(+)-Maltose	A4U84_RS01535	0.6901897795203532	0.1291053990441837
Prostaglandin F2¦Á-1-glyceryl ester	A4U84_RS01535	-0.9534215720360867	0.003203797814317082
N1-[2-oxo-6-(1H-pyrrol-1-yl)-2H-chromen-3-yl]acetamide	A4U84_RS01535	0.3187252401599237	0.5381011156190003
2-phenyl-2,4,6,7-tetrahydrothiino[4,3-c]pyrazol-3-ol	A4U84_RS01535	0.3568005118430224	0.48751076319282255
EPH	A4U84_RS01535	-0.7669833701926626	0.07511910183008207
Argininosuccinic acid	A4U84_RS01535	0.7624207312642214	0.07796091209509222
UDP	A4U84_RS01535	0.585778128919808	0.22183359342298295
SPB 16:1;2O	A4U84_RS01535	-0.5962827199087728	0.21158099955872062
Hypoxanthine	A4U84_RS01535	0.3553160289049955	0.4894551886554646
WNK	A4U84_RS01535	-0.853781881370461	0.03050655477400717
ethyl 2-cyano-3-[(2-oxoazepan-3-yl)amino]acrylate	A4U84_RS01535	0.5940938556278125	0.213701189873848
Estriol	A4U84_RS01535	0.30265346600888887	0.5598811966360742
Methionine	A4U84_RS01535	-0.5800373404450923	0.2275188325340299
Perillartine	A4U84_RS01535	0.5674735304896873	0.24016037879252933
Debromohymenialdisine	A4U84_RS01535	-0.15117159027365423	0.7749699654056789
N-Acetyl-L-tyrosine	A4U84_RS01535	-0.7732224851112033	0.07131070019253467
Sphingosine (d18:1)	A4U84_RS01535	0.0047764032776710375	0.9928354495679931
KQH	A4U84_RS01830	-0.9797910513244916	0.0006084757263009203
N1-[3,5-di(trifluoromethyl)phenyl]-2-cyclopentyl-2-phenylacetamide	A4U84_RS01830	0.9720673572882247	0.0011594518150651145
Hydrocortisone	A4U84_RS01830	0.8949076454704585	0.015986263314044034
Epigallocatechin	A4U84_RS01830	-0.5984005522537674	0.20953777020028683
Thromboxane B2	A4U84_RS01830	0.4053280036916375	0.42530382354722046
¦´-L-Glutamyl-L-glutamic acid	A4U84_RS01830	-0.7912243619605577	0.06083092081495633
Cyclohexylsulfamate	A4U84_RS01830	0.6981032848958996	0.12295476104748923
D-(+)-Maltose	A4U84_RS01830	0.5843201110840509	0.22327203886383679
Prostaglandin F2¦Á-1-glyceryl ester	A4U84_RS01830	-0.9642931222585056	0.0018897088796166498
N1-[2-oxo-6-(1H-pyrrol-1-yl)-2H-chromen-3-yl]acetamide	A4U84_RS01830	0.3064776524755537	0.5546770222636759
2-phenyl-2,4,6,7-tetrahydrothiino[4,3-c]pyrazol-3-ol	A4U84_RS01830	0.3188559495419273	0.5379249770367492
EPH	A4U84_RS01830	-0.7382679623599067	0.09379068809391962
Argininosuccinic acid	A4U84_RS01830	0.7428946275535271	0.09065701841325632
UDP	A4U84_RS01830	0.5868062635375861	0.22082150586983448
SPB 16:1;2O	A4U84_RS01830	-0.5907599570666675	0.2169468873200577
Hypoxanthine	A4U84_RS01830	0.354514170209203	0.49050646776606927
WNK	A4U84_RS01830	-0.8667082354248544	0.02546596472481079
ethyl 2-cyano-3-[(2-oxoazepan-3-yl)amino]acrylate	A4U84_RS01830	0.6016470991725303	0.20642122867072366
Estriol	A4U84_RS01830	0.2880226969647814	0.5799127146409497
Methionine	A4U84_RS01830	-0.60952389299668	0.19893912873737443
Perillartine	A4U84_RS01830	0.4737350395927941	0.3425564071498904
Debromohymenialdisine	A4U84_RS01830	-0.1751622847625075	0.7399437222279438
N-Acetyl-L-tyrosine	A4U84_RS01830	-0.7841910557783128	0.06483476163344679
Sphingosine (d18:1)	A4U84_RS01830	-0.013050127146743473	0.9804259205361777
KQH	A4U84_RS01520	0.8736174283210598	0.022949505384068675
N1-[3,5-di(trifluoromethyl)phenyl]-2-cyclopentyl-2-phenylacetamide	A4U84_RS01520	-0.9563312164281657	0.002818806618155623
Hydrocortisone	A4U84_RS01520	-0.9315453051626442	0.006868676969283567
Epigallocatechin	A4U84_RS01520	0.6050639594487796	0.20316174317523186
Thromboxane B2	A4U84_RS01520	-0.3089322673372066	0.5513437148468757
¦´-L-Glutamyl-L-glutamic acid	A4U84_RS01520	0.8688332407757821	0.024678734488789527
Cyclohexylsulfamate	A4U84_RS01520	-0.7297432935561627	0.09968843351994347
D-(+)-Maltose	A4U84_RS01520	-0.5891316017974983	0.21853933024704275
Prostaglandin F2¦Á-1-glyceryl ester	A4U84_RS01520	0.9754780730535528	0.0008946145291015907
N1-[2-oxo-6-(1H-pyrrol-1-yl)-2H-chromen-3-yl]acetamide	A4U84_RS01520	-0.22475455703899205	0.6685448589410256
2-phenyl-2,4,6,7-tetrahydrothiino[4,3-c]pyrazol-3-ol	A4U84_RS01520	-0.2486042328413463	0.6347760267694994
EPH	A4U84_RS01520	0.5760689362591483	0.2314823948118217
Argininosuccinic acid	A4U84_RS01520	-0.6918351673343972	0.12781582255405347
UDP	A4U84_RS01520	-0.6504149781206618	0.16195319314037732
SPB 16:1;2O	A4U84_RS01520	0.43258579227550215	0.39159630239656823
Hypoxanthine	A4U84_RS01520	-0.29352694252197375	0.5723544430583216
WNK	A4U84_RS01520	0.9232124235742525	0.008618115322064315
ethyl 2-cyano-3-[(2-oxoazepan-3-yl)amino]acrylate	A4U84_RS01520	-0.5738972731644918	0.2336629422983996
Estriol	A4U84_RS01520	-0.18012401778332265	0.73273600474295
Methionine	A4U84_RS01520	0.7818830138939665	0.06617406949437425
Perillartine	A4U84_RS01520	-0.5184088034384677	0.29204737838962846
Debromohymenialdisine	A4U84_RS01520	0.2806312081513217	0.5901035853153237
N-Acetyl-L-tyrosine	A4U84_RS01520	0.8240947442929059	0.04369250030752709
Sphingosine (d18:1)	A4U84_RS01520	0.10172237959168667	0.8479427138498623
KQH	A4U84_RS08345	-0.9743645994221252	0.0009773371878529869
N1-[3,5-di(trifluoromethyl)phenyl]-2-cyclopentyl-2-phenylacetamide	A4U84_RS08345	0.9736322950616635	0.0010337176448372183
Hydrocortisone	A4U84_RS08345	0.9064125062659834	0.012728079875507432
Epigallocatechin	A4U84_RS08345	-0.6048174097379845	0.20339622924432565
Thromboxane B2	A4U84_RS08345	0.42101364961465904	0.40579238510269644
¦´-L-Glutamyl-L-glutamic acid	A4U84_RS08345	-0.7327893896699456	0.09756264484017763
Cyclohexylsulfamate	A4U84_RS08345	0.7151906553802134	0.11012319511308025
D-(+)-Maltose	A4U84_RS08345	0.7470591703583016	0.0878771362743671
Prostaglandin F2¦Á-1-glyceryl ester	A4U84_RS08345	-0.9509212604517646	0.003553975477044367
N1-[2-oxo-6-(1H-pyrrol-1-yl)-2H-chromen-3-yl]acetamide	A4U84_RS08345	0.31299847363142325	0.5458342137487543
2-phenyl-2,4,6,7-tetrahydrothiino[4,3-c]pyrazol-3-ol	A4U84_RS08345	0.3767579946445829	0.46160276367670666
EPH	A4U84_RS08345	-0.7557934008848828	0.08217343682322263
Argininosuccinic acid	A4U84_RS08345	0.7670703402465304	0.07506539741270178
UDP	A4U84_RS08345	0.5962369189679582	0.21162527584764937
SPB 16:1;2O	A4U84_RS08345	-0.5735260491207508	0.23403649851174924
Hypoxanthine	A4U84_RS08345	0.3443086500800781	0.5039456526750729
WNK	A4U84_RS08345	-0.8590463936395341	0.028401651291776863
ethyl 2-cyano-3-[(2-oxoazepan-3-yl)amino]acrylate	A4U84_RS08345	0.5818742344410945	0.2256934464258214
Estriol	A4U84_RS08345	0.29318968434007103	0.5728167941229475
Methionine	A4U84_RS08345	-0.5960977418400434	0.21175984297938086
Perillartine	A4U84_RS08345	0.6266000176386095	0.18311019847819235
Debromohymenialdisine	A4U84_RS08345	-0.1474884492564255	0.780371472631083
N-Acetyl-L-tyrosine	A4U84_RS08345	-0.7784383025557466	0.06819619268606497
Sphingosine (d18:1)	A4U84_RS08345	0.006007686130797885	0.9909885792193863
KQH	A4U84_RS02500	-0.9781321470874002	0.0007120758501757983
N1-[3,5-di(trifluoromethyl)phenyl]-2-cyclopentyl-2-phenylacetamide	A4U84_RS02500	0.9764160652009349	0.0008277442552869602
Hydrocortisone	A4U84_RS02500	0.8990355171995258	0.0147761329560889
Epigallocatechin	A4U84_RS02500	-0.5922240116462099	0.215519133123593
Thromboxane B2	A4U84_RS02500	0.38295075623220964	0.4536539752661787
¦´-L-Glutamyl-L-glutamic acid	A4U84_RS02500	-0.7973346606374931	0.057447798629123886
Cyclohexylsulfamate	A4U84_RS02500	0.7067489034713215	0.11638506762591636
D-(+)-Maltose	A4U84_RS02500	0.5954261598833384	0.21240966668166836
Prostaglandin F2¦Á-1-glyceryl ester	A4U84_RS02500	-0.9677148402841887	0.0015466713867245947
N1-[2-oxo-6-(1H-pyrrol-1-yl)-2H-chromen-3-yl]acetamide	A4U84_RS02500	0.28239700152483466	0.5876648051370442
2-phenyl-2,4,6,7-tetrahydrothiino[4,3-c]pyrazol-3-ol	A4U84_RS02500	0.32023987924676156	0.5360610542092472
EPH	A4U84_RS02500	-0.7489798379765114	0.08660815161893096
Argininosuccinic acid	A4U84_RS02500	0.7588138501879789	0.0802411476110383
UDP	A4U84_RS02500	0.6079532262073191	0.2004220828032862
SPB 16:1;2O	A4U84_RS02500	-0.6045755541428913	0.20362635804517204
Hypoxanthine	A4U84_RS02500	0.3310400798543214	0.5215788132995041
WNK	A4U84_RS02500	-0.8744631635387132	0.022650047244884116
ethyl 2-cyano-3-[(2-oxoazepan-3-yl)amino]acrylate	A4U84_RS02500	0.5836743797578317	0.22391029312102345
Estriol	A4U84_RS02500	0.26369852069847965	0.6136206090788303
Methionine	A4U84_RS02500	-0.6158544989812788	0.1930079022362868
Perillartine	A4U84_RS02500	0.49132699171740474	0.3223132239259289
Debromohymenialdisine	A4U84_RS02500	-0.1948342331923929	0.7114466408223448
N-Acetyl-L-tyrosine	A4U84_RS02500	-0.7948880292353597	0.058791756113387515
Sphingosine (d18:1)	A4U84_RS02500	-0.0358626820428512	0.946229039006556
KQH	A4U84_RS03675	0.8505210440887858	0.03184596161462287
N1-[3,5-di(trifluoromethyl)phenyl]-2-cyclopentyl-2-phenylacetamide	A4U84_RS03675	-0.9345820954935868	0.006279275310906393
Hydrocortisone	A4U84_RS03675	-0.9392477514126356	0.005424140278404823
Epigallocatechin	A4U84_RS03675	0.6370596655467207	0.1736842472254246
Thromboxane B2	A4U84_RS03675	-0.314614848443836	0.5436484099024016
¦´-L-Glutamyl-L-glutamic acid	A4U84_RS03675	0.8511862613805842	0.03157051373547528
Cyclohexylsulfamate	A4U84_RS03675	-0.7474441037484872	0.08762214774807865
D-(+)-Maltose	A4U84_RS03675	-0.57059075493612	0.23699857050466464
Prostaglandin F2¦Á-1-glyceryl ester	A4U84_RS03675	0.9716950964195907	0.0011904128646808537
N1-[2-oxo-6-(1H-pyrrol-1-yl)-2H-chromen-3-yl]acetamide	A4U84_RS03675	-0.22886153066921106	0.6627013128757772
2-phenyl-2,4,6,7-tetrahydrothiino[4,3-c]pyrazol-3-ol	A4U84_RS03675	-0.27065457565378326	0.6039313880373601
EPH	A4U84_RS03675	0.5273894212235608	0.28225980992313093
Argininosuccinic acid	A4U84_RS03675	-0.6707276924324017	0.14478048542738248
UDP	A4U84_RS03675	-0.6426679775682284	0.16871608194118068
SPB 16:1;2O	A4U84_RS03675	0.38489426607929544	0.45116841122112594
Hypoxanthine	A4U84_RS03675	-0.2917178742766333	0.574835684684883
WNK	A4U84_RS03675	0.931243207368452	0.006928721050074383
ethyl 2-cyano-3-[(2-oxoazepan-3-yl)amino]acrylate	A4U84_RS03675	-0.5641024344972859	0.2435983051373125
Estriol	A4U84_RS03675	-0.17664025522453786	0.7377953623338377
Methionine	A4U84_RS03675	0.8195440086423049	0.045908329857350154
Perillartine	A4U84_RS03675	-0.5121211558943879	0.29897478186875553
Debromohymenialdisine	A4U84_RS03675	0.2547450267483795	0.6261483027824576
N-Acetyl-L-tyrosine	A4U84_RS03675	0.8331408106263058	0.03944013775357909
Sphingosine (d18:1)	A4U84_RS03675	0.07832065930699844	0.8827592254230434
KQH	A4U84_RS03340	-0.9869802962432334	0.0002531655263941383
N1-[3,5-di(trifluoromethyl)phenyl]-2-cyclopentyl-2-phenylacetamide	A4U84_RS03340	0.9706237207584113	0.0012817733112245365
Hydrocortisone	A4U84_RS03340	0.8912111266166174	0.017108769267819665
Epigallocatechin	A4U84_RS03340	-0.6069254383477849	0.20139491079069002
Thromboxane B2	A4U84_RS03340	0.45925112003465485	0.3595540122036531
¦´-L-Glutamyl-L-glutamic acid	A4U84_RS03340	-0.7566402444478527	0.0816295904268538
Cyclohexylsulfamate	A4U84_RS03340	0.684099287230684	0.13392750945862267
D-(+)-Maltose	A4U84_RS03340	0.645900077261107	0.16588041274631746
Prostaglandin F2¦Á-1-glyceryl ester	A4U84_RS03340	-0.952899512200172	0.0032754387477457844
N1-[2-oxo-6-(1H-pyrrol-1-yl)-2H-chromen-3-yl]acetamide	A4U84_RS03340	0.36016941121684376	0.48310683221580647
2-phenyl-2,4,6,7-tetrahydrothiino[4,3-c]pyrazol-3-ol	A4U84_RS03340	0.33727910130802047	0.5132653098107223
EPH	A4U84_RS03340	-0.7357030603563613	0.09554835826972598
Argininosuccinic acid	A4U84_RS03340	0.7262097677025275	0.10217982965190049
UDP	A4U84_RS03340	0.5493296938458591	0.258889178344213
SPB 16:1;2O	A4U84_RS03340	-0.5639858979952994	0.2437174964883597
Hypoxanthine	A4U84_RS03340	0.40076641575847116	0.4310346688052889
WNK	A4U84_RS03340	-0.8459016875411349	0.033789803253424795
ethyl 2-cyano-3-[(2-oxoazepan-3-yl)amino]acrylate	A4U84_RS03340	0.6343535682944872	0.17610299681145988
Estriol	A4U84_RS03340	0.343285351520247	0.50529917510617
Methionine	A4U84_RS03340	-0.5821085037455792	0.2254610678942301
Perillartine	A4U84_RS03340	0.5133483413674524	0.29761793881639664
Debromohymenialdisine	A4U84_RS03340	-0.12795168832489806	0.8091198566530007
N-Acetyl-L-tyrosine	A4U84_RS03340	-0.7572326605170794	0.08125010601131108
Sphingosine (d18:1)	A4U84_RS03340	0.03799382987947297	0.9430366778184793
KQH	A4U84_RS12085	-0.9849098263658316	0.00033985189354198553
N1-[3,5-di(trifluoromethyl)phenyl]-2-cyclopentyl-2-phenylacetamide	A4U84_RS12085	0.980564142638088	0.0005629578547354012
Hydrocortisone	A4U84_RS12085	0.894434012142178	0.016128043619837898
Epigallocatechin	A4U84_RS12085	-0.5830235812159337	0.2245542946562462
Thromboxane B2	A4U84_RS12085	0.40008690443015527	0.4318905049497605
¦´-L-Glutamyl-L-glutamic acid	A4U84_RS12085	-0.7745987444361	0.0704827517984536
Cyclohexylsulfamate	A4U84_RS12085	0.6981545790589394	0.12291531973492065
D-(+)-Maltose	A4U84_RS12085	0.6581292821531639	0.15533521104517295
Prostaglandin F2¦Á-1-glyceryl ester	A4U84_RS12085	-0.9587369426536868	0.002518831788398495
N1-[2-oxo-6-(1H-pyrrol-1-yl)-2H-chromen-3-yl]acetamide	A4U84_RS12085	0.2977532794139629	0.5665690394185211
2-phenyl-2,4,6,7-tetrahydrothiino[4,3-c]pyrazol-3-ol	A4U84_RS12085	0.3327333147671781	0.5193187231765222
EPH	A4U84_RS12085	-0.7695529532434424	0.0735397198848975
Argininosuccinic acid	A4U84_RS12085	0.7658254579186368	0.07583577570336156
UDP	A4U84_RS12085	0.5994458588853696	0.2085322517501019
SPB 16:1;2O	A4U84_RS12085	-0.609725582378602	0.1987490291304845
Hypoxanthine	A4U84_RS12085	0.34153380057916105	0.5076184617534023
WNK	A4U84_RS12085	-0.8598888569925969	0.028071428393076046
ethyl 2-cyano-3-[(2-oxoazepan-3-yl)amino]acrylate	A4U84_RS12085	0.5892201158202798	0.21845264778207946
Estriol	A4U84_RS12085	0.28225827515444246	0.5878563081036847
Methionine	A4U84_RS12085	-0.5867658233450437	0.22086127973776143
Perillartine	A4U84_RS12085	0.5409905524205461	0.2676802342511091
Debromohymenialdisine	A4U84_RS12085	-0.18106478504726597	0.7313708777031505
N-Acetyl-L-tyrosine	A4U84_RS12085	-0.7793679867388585	0.06764771180906042
Sphingosine (d18:1)	A4U84_RS12085	-0.02329616912866128	0.9650620678564085
KQH	A4U84_RS07000	0.9859258756221558	0.00029572755735092845
N1-[3,5-di(trifluoromethyl)phenyl]-2-cyclopentyl-2-phenylacetamide	A4U84_RS07000	-0.9789256348461662	0.0006615134330002496
Hydrocortisone	A4U84_RS07000	-0.8768973069481192	0.02179864364391232
Epigallocatechin	A4U84_RS07000	0.5598975312625247	0.24791351063143402
Thromboxane B2	A4U84_RS07000	-0.4001134991913174	0.43185699874891104
¦´-L-Glutamyl-L-glutamic acid	A4U84_RS07000	0.7777466873689927	0.06860553069779013
Cyclohexylsulfamate	A4U84_RS07000	-0.6745148061458991	0.14166986690511832
D-(+)-Maltose	A4U84_RS07000	-0.6447476452636323	0.1668891773909385
Prostaglandin F2¦Á-1-glyceryl ester	A4U84_RS07000	0.948742535632614	0.0038736564032736368
N1-[2-oxo-6-(1H-pyrrol-1-yl)-2H-chromen-3-yl]acetamide	A4U84_RS07000	-0.30161810904963304	0.5612924614901832
2-phenyl-2,4,6,7-tetrahydrothiino[4,3-c]pyrazol-3-ol	A4U84_RS07000	-0.3101083240296544	0.549748634321383
EPH	A4U84_RS07000	0.779722899687679	0.06743885855078102
Argininosuccinic acid	A4U84_RS07000	-0.758739925340369	0.0802881923824649
UDP	A4U84_RS07000	-0.5868755268128881	0.22075339051938078
SPB 16:1;2O	A4U84_RS07000	0.6221617244409658	0.18717221464101763
Hypoxanthine	A4U84_RS07000	-0.3494925720181813	0.4971055371943991
WNK	A4U84_RS07000	0.8424363400201809	0.035283598526238406
ethyl 2-cyano-3-[(2-oxoazepan-3-yl)amino]acrylate	A4U84_RS07000	-0.5973638166848014	0.2105369813387863
Estriol	A4U84_RS07000	-0.2905382195631758	0.5764551931420163
Methionine	A4U84_RS07000	0.5582373671298979	0.24962541383961065
Perillartine	A4U84_RS07000	-0.5200370592524196	0.2902634434254202
Debromohymenialdisine	A4U84_RS07000	0.1880600071256206	0.7212355076648901
N-Acetyl-L-tyrosine	A4U84_RS07000	0.7604826872741245	0.07918243500452989
Sphingosine (d18:1)	A4U84_RS07000	0.028386428116256357	0.9574317945656532
KQH	A4U84_RS07025	0.9837258644209044	0.0003951161512995415
N1-[3,5-di(trifluoromethyl)phenyl]-2-cyclopentyl-2-phenylacetamide	A4U84_RS07025	-0.980060017545862	0.0005924402529794329
Hydrocortisone	A4U84_RS07025	-0.8921645617480674	0.0168157414019998
Epigallocatechin	A4U84_RS07025	0.5823000643176912	0.22527112461958354
Thromboxane B2	A4U84_RS07025	-0.40591565205000074	0.4245673788894469
¦´-L-Glutamyl-L-glutamic acid	A4U84_RS07025	0.7826667979304945	0.06571785319761565
Cyclohexylsulfamate	A4U84_RS07025	-0.6911210703899028	0.12837480832535264
D-(+)-Maltose	A4U84_RS07025	-0.6407518552937849	0.17040669983925838
Prostaglandin F2¦Á-1-glyceryl ester	A4U84_RS07025	0.9591156939208834	0.0024731201251695094
N1-[2-oxo-6-(1H-pyrrol-1-yl)-2H-chromen-3-yl]acetamide	A4U84_RS07025	-0.3063568192455073	0.5548412542846308
2-phenyl-2,4,6,7-tetrahydrothiino[4,3-c]pyrazol-3-ol	A4U84_RS07025	-0.3202896281145051	0.5359940849833115
EPH	A4U84_RS07025	0.7594632565840486	0.07982840897761449
Argininosuccinic acid	A4U84_RS07025	-0.7545553489464104	0.08297144462293236
UDP	A4U84_RS07025	-0.5908489111411522	0.21686003032186937
SPB 16:1;2O	A4U84_RS07025	0.6008006415800009	0.20723196126406118
Hypoxanthine	A4U84_RS07025	-0.3531253709141259	0.49232887396876407
WNK	A4U84_RS07025	0.8581442941031956	0.028757277829340525
ethyl 2-cyano-3-[(2-oxoazepan-3-yl)amino]acrylate	A4U84_RS07025	-0.601315694089098	0.2067384927590751
Estriol	A4U84_RS07025	-0.2906880977286993	0.5762493630614668
Methionine	A4U84_RS07025	0.5887274875953619	0.21893525829431415
Perillartine	A4U84_RS07025	-0.5211733018021995	0.28902101309223116
Debromohymenialdisine	A4U84_RS07025	0.18111774423487154	0.7312940440408228
N-Acetyl-L-tyrosine	A4U84_RS07025	0.7746718115123007	0.07043891810842018
Sphingosine (d18:1)	A4U84_RS07025	0.01949819366131278	0.9707564159153359
KQH	A4U84_RS06870	-0.9830988817471913	0.0004260578136851581
N1-[3,5-di(trifluoromethyl)phenyl]-2-cyclopentyl-2-phenylacetamide	A4U84_RS06870	0.98198234849397	0.0004840290616418923
Hydrocortisone	A4U84_RS06870	0.9032477748844882	0.013588641143048755
Epigallocatechin	A4U84_RS06870	-0.586316192545634	0.2213036959608769
Thromboxane B2	A4U84_RS06870	0.37176659704839804	0.4680411099680949
¦´-L-Glutamyl-L-glutamic acid	A4U84_RS06870	-0.7742617292543119	0.07068509123068807
Cyclohexylsulfamate	A4U84_RS06870	0.7190953701130303	0.10727838808384363
D-(+)-Maltose	A4U84_RS06870	0.6658345339780412	0.14884228421204457
Prostaglandin F2¦Á-1-glyceryl ester	A4U84_RS06870	-0.9643605696075319	0.0018826194482414545
N1-[2-oxo-6-(1H-pyrrol-1-yl)-2H-chromen-3-yl]acetamide	A4U84_RS06870	0.26458553089535125	0.6123829252664562
2-phenyl-2,4,6,7-tetrahydrothiino[4,3-c]pyrazol-3-ol	A4U84_RS06870	0.3496066435117858	0.49695533668007674
EPH	A4U84_RS06870	-0.7821356928430105	0.06602683547984557
Argininosuccinic acid	A4U84_RS06870	0.7897760294718661	0.06164584521958581
UDP	A4U84_RS06870	0.628682849114225	0.18121669887396355
SPB 16:1;2O	A4U84_RS06870	-0.628526735578087	0.1813583381905312
Hypoxanthine	A4U84_RS06870	0.3056807775564023	0.5557603523535011
WNK	A4U84_RS06870	-0.8740018433866393	0.022813159102714642
ethyl 2-cyano-3-[(2-oxoazepan-3-yl)amino]acrylate	A4U84_RS06870	0.5575005323627253	0.2503866918361424
Estriol	A4U84_RS06870	0.24762871208776027	0.6361492255870896
Methionine	A4U84_RS06870	-0.6009373286211138	0.20710095566194173
Perillartine	A4U84_RS06870	0.5620257213831836	0.24572576839977844
Debromohymenialdisine	A4U84_RS06870	-0.1966103365903032	0.7088845427820648
N-Acetyl-L-tyrosine	A4U84_RS06870	-0.8002851125969594	0.05584613675626172
Sphingosine (d18:1)	A4U84_RS06870	-0.046305953879084594	0.9305907147522418
KQH	A4U84_RS03585	0.9673607542798164	0.0015805949152541113
N1-[3,5-di(trifluoromethyl)phenyl]-2-cyclopentyl-2-phenylacetamide	A4U84_RS03585	-0.9868414927113114	0.0002585802975818805
Hydrocortisone	A4U84_RS03585	-0.9144853244948881	0.01065646545257718
Epigallocatechin	A4U84_RS03585	0.5925534516433183	0.21519838593701662
Thromboxane B2	A4U84_RS03585	-0.3732940758079507	0.46606786489630136
¦´-L-Glutamyl-L-glutamic acid	A4U84_RS03585	0.8134233549621653	0.048968821423954575
Cyclohexylsulfamate	A4U84_RS03585	-0.715398865424343	0.10997067498796831
D-(+)-Maltose	A4U84_RS03585	-0.6411502435952505	0.17005461517088225
Prostaglandin F2¦Á-1-glyceryl ester	A4U84_RS03585	0.9757486727994051	0.0008750588778935445
N1-[2-oxo-6-(1H-pyrrol-1-yl)-2H-chromen-3-yl]acetamide	A4U84_RS03585	-0.27460336782868	0.5984484576571425
2-phenyl-2,4,6,7-tetrahydrothiino[4,3-c]pyrazol-3-ol	A4U84_RS03585	-0.31114903693988794	0.5483381929565201
EPH	A4U84_RS03585	0.7309319922533516	0.09885645115992643
Argininosuccinic acid	A4U84_RS03585	-0.7588070141259039	0.08024549746632662
UDP	A4U84_RS03585	-0.6251755219684679	0.18440990333586485
SPB 16:1;2O	A4U84_RS03585	0.5765964348693875	0.230953967319498
Hypoxanthine	A4U84_RS03585	-0.32665997992281826	0.5274384412943645
WNK	A4U84_RS03585	0.8885961239707938	0.017924928464934535
ethyl 2-cyano-3-[(2-oxoazepan-3-yl)amino]acrylate	A4U84_RS03585	-0.5879428515750673	0.21970482343032208
Estriol	A4U84_RS03585	-0.2515189934872396	0.6306772824139427
Methionine	A4U84_RS03585	0.6460109210855979	0.1657835228028126
Perillartine	A4U84_RS03585	-0.5370524443745373	0.27187109715148483
Debromohymenialdisine	A4U84_RS03585	0.21683368011334359	0.6798468975760503
N-Acetyl-L-tyrosine	A4U84_RS03585	0.8030872601470502	0.05434433164346025
Sphingosine (d18:1)	A4U84_RS03585	0.052169873097273445	0.921816185612659
KQH	A4U84_RS09240	-0.978757039036162	0.0006721020004722015
N1-[3,5-di(trifluoromethyl)phenyl]-2-cyclopentyl-2-phenylacetamide	A4U84_RS09240	0.9822502163878968	0.00046978614998955304
Hydrocortisone	A4U84_RS09240	0.9131418888761003	0.010988854011515526
Epigallocatechin	A4U84_RS09240	-0.606428640891803	0.2018658322647963
Thromboxane B2	A4U84_RS09240	0.4007801838628249	0.4310173337824003
¦´-L-Glutamyl-L-glutamic acid	A4U84_RS09240	-0.7810721186931835	0.06664758293882722
Cyclohexylsulfamate	A4U84_RS09240	0.7187730348596268	0.10751198457277439
D-(+)-Maltose	A4U84_RS09240	0.6631393986209353	0.15109995786365996
Prostaglandin F2¦Á-1-glyceryl ester	A4U84_RS09240	-0.9702389979862217	0.0013153959450016759
N1-[2-oxo-6-(1H-pyrrol-1-yl)-2H-chromen-3-yl]acetamide	A4U84_RS09240	0.2972096930580575	0.5673122617291214
2-phenyl-2,4,6,7-tetrahydrothiino[4,3-c]pyrazol-3-ol	A4U84_RS09240	0.34368905556867013	0.5047650646418267
EPH	A4U84_RS09240	-0.7449549013706354	0.08927691641672446
Argininosuccinic acid	A4U84_RS09240	0.7629833744859762	0.07760789379907145
UDP	A4U84_RS09240	0.6092040507151675	0.19924074426655508
SPB 16:1;2O	A4U84_RS09240	-0.582860393990985	0.224715893735828
Hypoxanthine	A4U84_RS09240	0.33994395769994634	0.5097263473169402
WNK	A4U84_RS09240	-0.87934561591293	0.02095800868341888
ethyl 2-cyano-3-[(2-oxoazepan-3-yl)amino]acrylate	A4U84_RS09240	0.5895434500451034	0.2181361217933217
Estriol	A4U84_RS09240	0.27587502075173237	0.5966854827092036
Methionine	A4U84_RS09240	-0.6253109964851017	0.18428613296426422
Perillartine	A4U84_RS09240	0.5530934211673254	0.2549589175395308
Debromohymenialdisine	A4U84_RS09240	-0.17894025360160953	0.7344544185543991
N-Acetyl-L-tyrosine	A4U84_RS09240	-0.7970340948734509	0.05761213163526968
Sphingosine (d18:1)	A4U84_RS09240	-0.019216420666415823	0.9711789170321159
KQH	A4U84_RS09145	-0.9707859726392012	0.0012677225989031172
N1-[3,5-di(trifluoromethyl)phenyl]-2-cyclopentyl-2-phenylacetamide	A4U84_RS09145	0.9575764637454863	0.0026614586264636073
Hydrocortisone	A4U84_RS09145	0.8782976033333332	0.021315914128917948
Epigallocatechin	A4U84_RS09145	-0.5857630880846036	0.22184841329615446
Thromboxane B2	A4U84_RS09145	0.3790156717684612	0.4586998386496765
¦´-L-Glutamyl-L-glutamic acid	A4U84_RS09145	-0.7969840377497842	0.05763952113243121
Cyclohexylsulfamate	A4U84_RS09145	0.6902231549379907	0.12907918523859715
D-(+)-Maltose	A4U84_RS09145	0.5161132954786586	0.2945693631191477
Prostaglandin F2¦Á-1-glyceryl ester	A4U84_RS09145	-0.9561359254899002	0.0028438870584209476
N1-[2-oxo-6-(1H-pyrrol-1-yl)-2H-chromen-3-yl]acetamide	A4U84_RS09145	0.2816398268744128	0.5887102349271001
2-phenyl-2,4,6,7-tetrahydrothiino[4,3-c]pyrazol-3-ol	A4U84_RS09145	0.3041866036600315	0.557793210137312
EPH	A4U84_RS09145	-0.7379219118471863	0.09402697961335078
Argininosuccinic acid	A4U84_RS09145	0.7397761185190286	0.09276398160381485
UDP	A4U84_RS09145	0.5886815950722528	0.21898023941230232
SPB 16:1;2O	A4U84_RS09145	-0.6102784328986609	0.19822832892045333
Hypoxanthine	A4U84_RS09145	0.33285887192026054	0.5191512462393614
WNK	A4U84_RS09145	-0.8603934799071145	0.02787450650484576
ethyl 2-cyano-3-[(2-oxoazepan-3-yl)amino]acrylate	A4U84_RS09145	0.5807378268771113	0.22682204094535116
Estriol	A4U84_RS09145	0.2648851402604156	0.6119650083149225
Methionine	A4U84_RS09145	-0.6022087325404127	0.20588401279834553
Perillartine	A4U84_RS09145	0.4170685167819229	0.41067095573575485
Debromohymenialdisine	A4U84_RS09145	-0.18852894066941828	0.720557046285857
N-Acetyl-L-tyrosine	A4U84_RS09145	-0.7837455931607601	0.0650922793294168
Sphingosine (d18:1)	A4U84_RS09145	-0.031387266778320544	0.9529345605804836
KQH	A4U84_RS03930	-0.9731949701774374	0.0010681345997359821
N1-[3,5-di(trifluoromethyl)phenyl]-2-cyclopentyl-2-phenylacetamide	A4U84_RS03930	0.9834647418906348	0.00040786164929508984
Hydrocortisone	A4U84_RS03930	0.9202983570373332	0.009275381395229826
Epigallocatechin	A4U84_RS03930	-0.6034542414199131	0.20469468744992264
Thromboxane B2	A4U84_RS03930	0.3749944593158238	0.46387432980546395
¦´-L-Glutamyl-L-glutamic acid	A4U84_RS03930	-0.7654859611834691	0.0760464867241887
Cyclohexylsulfamate	A4U84_RS03930	0.7374244133564196	0.09436714790124794
D-(+)-Maltose	A4U84_RS03930	0.7181039095889039	0.10799761507615752
Prostaglandin F2¦Á-1-glyceryl ester	A4U84_RS03930	-0.9684570618789813	0.0014767434852801847
N1-[2-oxo-6-(1H-pyrrol-1-yl)-2H-chromen-3-yl]acetamide	A4U84_RS03930	0.26540842690942	0.6112352611474912
2-phenyl-2,4,6,7-tetrahydrothiino[4,3-c]pyrazol-3-ol	A4U84_RS03930	0.3689500031668105	0.4716864897050906
EPH	A4U84_RS03930	-0.7631333521419423	0.07751391586536328
Argininosuccinic acid	A4U84_RS03930	0.791057196034837	0.06092472503774727
UDP	A4U84_RS03930	0.6386916442087227	0.17223232209201828
SPB 16:1;2O	A4U84_RS03930	-0.597106216586774	0.21078555654464964
Hypoxanthine	A4U84_RS03930	0.30218431742981255	0.5605205589784455
WNK	A4U84_RS03930	-0.8862415171331268	0.018675414803776227
ethyl 2-cyano-3-[(2-oxoazepan-3-yl)amino]acrylate	A4U84_RS03930	0.5538784151205486	0.2541421470855616
Estriol	A4U84_RS03930	0.2431598690036536	0.6424488194696845
Methionine	A4U84_RS03930	-0.6291271092966597	0.1808138802738125
Perillartine	A4U84_RS03930	0.6164443165900698	0.19245905346627804
Debromohymenialdisine	A4U84_RS03930	-0.19110424384869173	0.7168332772206274
N-Acetyl-L-tyrosine	A4U84_RS03930	-0.8103956534528376	0.050516592395432366
Sphingosine (d18:1)	A4U84_RS03930	-0.040443087604927985	0.9393684438259521
KQH	A4U84_RS07115	0.9965770274832644	1.7555058234532916e-05
N1-[3,5-di(trifluoromethyl)phenyl]-2-cyclopentyl-2-phenylacetamide	A4U84_RS07115	-0.9562069401182497	0.0028347542728462457
Hydrocortisone	A4U84_RS07115	-0.8824103121059704	0.019928026062691184
Epigallocatechin	A4U84_RS07115	0.6171315930459244	0.19182032699647605
Thromboxane B2	A4U84_RS07115	-0.45843381810099737	0.36052185731165765
¦´-L-Glutamyl-L-glutamic acid	A4U84_RS07115	0.721441639584983	0.1055848056525743
Cyclohexylsulfamate	A4U84_RS07115	-0.6948241880269631	0.12548755531294242
D-(+)-Maltose	A4U84_RS07115	-0.6228143068109926	0.18657264613606725
Prostaglandin F2¦Á-1-glyceryl ester	A4U84_RS07115	0.9445559753813582	0.004525841227866673
N1-[2-oxo-6-(1H-pyrrol-1-yl)-2H-chromen-3-yl]acetamide	A4U84_RS07115	-0.3512956464943482	0.4947329877067301
2-phenyl-2,4,6,7-tetrahydrothiino[4,3-c]pyrazol-3-ol	A4U84_RS07115	-0.3771854924134988	0.461052643117205
EPH	A4U84_RS07115	0.7639465216857747	0.07700527013159128
Argininosuccinic acid	A4U84_RS07115	-0.7447273405281675	0.08942888554109495
UDP	A4U84_RS07115	-0.547750539630231	0.26054516678001816
SPB 16:1;2O	A4U84_RS07115	0.6019676796780367	0.20611451590526364
Hypoxanthine	A4U84_RS07115	-0.3811473102622822	0.4559642930673789
WNK	A4U84_RS07115	0.8383112626748801	0.037101337305302996
ethyl 2-cyano-3-[(2-oxoazepan-3-yl)amino]acrylate	A4U84_RS07115	-0.603139945578558	0.20499454105576417
Estriol	A4U84_RS07115	-0.33749007777500156	0.5129848677696759
Methionine	A4U84_RS07115	0.5572226151508667	0.2506740643764237
Perillartine	A4U84_RS07115	-0.4990049110672462	0.3136202172081665
Debromohymenialdisine	A4U84_RS07115	0.09911235751632652	0.8518182669249411
N-Acetyl-L-tyrosine	A4U84_RS07115	0.7623364168059914	0.07801387577037079
Sphingosine (d18:1)	A4U84_RS07115	-0.05251078067228376	0.9213062251345696
KQH	A4U84_RS08740	-0.9816142270032341	0.000503947440489222
N1-[3,5-di(trifluoromethyl)phenyl]-2-cyclopentyl-2-phenylacetamide	A4U84_RS08740	0.9823247428675133	0.0004658610668421419
Hydrocortisone	A4U84_RS08740	0.89732962253602	0.015270674792446053
Epigallocatechin	A4U84_RS08740	-0.5846449181235266	0.2229512690875155
Thromboxane B2	A4U84_RS08740	0.4017044341232106	0.42985415853793507
¦´-L-Glutamyl-L-glutamic acid	A4U84_RS08740	-0.7852833729040988	0.06420527991046046
Cyclohexylsulfamate	A4U84_RS08740	0.6966239560662719	0.12409462192605476
D-(+)-Maltose	A4U84_RS08740	0.6512181593556696	0.16125871717638238
Prostaglandin F2¦Á-1-glyceryl ester	A4U84_RS08740	-0.9619851355778467	0.0021402266666178085
N1-[2-oxo-6-(1H-pyrrol-1-yl)-2H-chromen-3-yl]acetamide	A4U84_RS08740	0.3017079775032855	0.5611699259334787
2-phenyl-2,4,6,7-tetrahydrothiino[4,3-c]pyrazol-3-ol	A4U84_RS08740	0.32215021429640206	0.5334911756843276
EPH	A4U84_RS08740	-0.7565659916680489	0.08167721078257682
Argininosuccinic acid	A4U84_RS08740	0.7573961351085121	0.08114552929610382
UDP	A4U84_RS08740	0.5977076788376163	0.2102053515557971
SPB 16:1;2O	A4U84_RS08740	-0.5963849776198317	0.2114821594118344
Hypoxanthine	A4U84_RS08740	0.3484945364007628	0.4984202546273296
WNK	A4U84_RS08740	-0.8634977688114491	0.026677575257565277
ethyl 2-cyano-3-[(2-oxoazepan-3-yl)amino]acrylate	A4U84_RS08740	0.5986205865260654	0.20932594812599484
Estriol	A4U84_RS08740	0.2847406287881465	0.5844320469284211
Methionine	A4U84_RS08740	-0.5978826252204399	0.21003670999035143
Perillartine	A4U84_RS08740	0.5334256049305272	0.2757528204824947
Debromohymenialdisine	A4U84_RS08740	-0.1858950936521323	0.7243693465816986
N-Acetyl-L-tyrosine	A4U84_RS08740	-0.7796650276042396	0.06747289404808854
Sphingosine (d18:1)	A4U84_RS08740	-0.024060648238881488	0.9639159921742833
KQH	A4U84_RS07570	-0.9894871853511091	0.00016519797345289927
N1-[3,5-di(trifluoromethyl)phenyl]-2-cyclopentyl-2-phenylacetamide	A4U84_RS07570	0.9742156690768018	0.0009886764611822174
Hydrocortisone	A4U84_RS07570	0.8966481595192379	0.015470422735051911
Epigallocatechin	A4U84_RS07570	-0.5976036726207883	0.2103056355501437
Thromboxane B2	A4U84_RS07570	0.4025284645979788	0.42881797856888626
¦´-L-Glutamyl-L-glutamic acid	A4U84_RS07570	-0.758167305993746	0.08065302083931157
Cyclohexylsulfamate	A4U84_RS07570	0.7108414102013189	0.11333037130884617
D-(+)-Maltose	A4U84_RS07570	0.6472210120674622	0.16472731727039408
Prostaglandin F2¦Á-1-glyceryl ester	A4U84_RS07570	-0.9589564961889465	0.002492283496337437
N1-[2-oxo-6-(1H-pyrrol-1-yl)-2H-chromen-3-yl]acetamide	A4U84_RS07570	0.2954683823659925	0.5696948525420423
2-phenyl-2,4,6,7-tetrahydrothiino[4,3-c]pyrazol-3-ol	A4U84_RS07570	0.35818898776470665	0.4856942256778223
EPH	A4U84_RS07570	-0.7766433580919364	0.0692608549896108
Argininosuccinic acid	A4U84_RS07570	0.7743639392226012	0.07062369784726971
UDP	A4U84_RS07570	0.6005950190279346	0.20742910048139462
SPB 16:1;2O	A4U84_RS07570	-0.6207964948243307	0.18842910692758755
Hypoxanthine	A4U84_RS07570	0.33310358062428846	0.5188248818510015
WNK	A4U84_RS07570	-0.8626043121118285	0.02701951387054995
ethyl 2-cyano-3-[(2-oxoazepan-3-yl)amino]acrylate	A4U84_RS07570	0.5749685347279796	0.23258628145360202
Estriol	A4U84_RS07570	0.2797059992586059	0.5913824629155001
Methionine	A4U84_RS07570	-0.586241620439421	0.2213771059029485
Perillartine	A4U84_RS07570	0.5363637732176063	0.27260654047723476
Debromohymenialdisine	A4U84_RS07570	-0.163174774634327	0.7574101844006071
N-Acetyl-L-tyrosine	A4U84_RS07570	-0.7879503070297609	0.0626801935465496
Sphingosine (d18:1)	A4U84_RS07570	-0.011979917125715	0.9820309839807825
KQH	A4U84_RS03415	-0.9818280849932361	0.0004923273913070546
N1-[3,5-di(trifluoromethyl)phenyl]-2-cyclopentyl-2-phenylacetamide	A4U84_RS03415	0.9688540929696812	0.0014399944706425345
Hydrocortisone	A4U84_RS03415	0.8971477255788627	0.015323869491382727
Epigallocatechin	A4U84_RS03415	-0.6173347195812715	0.19163171693128211
Thromboxane B2	A4U84_RS03415	0.475897620285208	0.3400438698761301
¦´-L-Glutamyl-L-glutamic acid	A4U84_RS03415	-0.7409717252097845	0.09195363584878645
Cyclohexylsulfamate	A4U84_RS03415	0.6880106177841827	0.13082194823672574
D-(+)-Maltose	A4U84_RS03415	0.6879355119466088	0.13088128482202377
Prostaglandin F2¦Á-1-glyceryl ester	A4U84_RS03415	-0.9498993320810767	0.0037022371236250565
N1-[2-oxo-6-(1H-pyrrol-1-yl)-2H-chromen-3-yl]acetamide	A4U84_RS03415	0.37582075338109766	0.46280956429143677
2-phenyl-2,4,6,7-tetrahydrothiino[4,3-c]pyrazol-3-ol	A4U84_RS03415	0.3514849694959623	0.4944840682337803
EPH	A4U84_RS03415	-0.7228447517378782	0.10457770287673963
Argininosuccinic acid	A4U84_RS03415	0.7199128455878143	0.10668696855059481
UDP	A4U84_RS03415	0.5421107662281557	0.26649271332864277
SPB 16:1;2O	A4U84_RS03415	-0.5382365225526106	0.2706083873742115
Hypoxanthine	A4U84_RS03415	0.41207008025355746	0.4168799902088231
WNK	A4U84_RS03415	-0.844582871727812	0.03435471539009336
ethyl 2-cyano-3-[(2-oxoazepan-3-yl)amino]acrylate	A4U84_RS03415	0.6411825078621359	0.17002611425590775
Estriol	A4U84_RS03415	0.3566254174571879	0.4877399851693103
Methionine	A4U84_RS03415	-0.5880374396416779	0.21961199457104089
Perillartine	A4U84_RS03415	0.5504448360173335	0.25772225361111956
Debromohymenialdisine	A4U84_RS03415	-0.1110023526097868	0.8341803300659992
N-Acetyl-L-tyrosine	A4U84_RS03415	-0.7531017602468656	0.08391280829009048
Sphingosine (d18:1)	A4U84_RS03415	0.056066711120842716	0.9159880555018282
KQH	A4U84_RS01590	0.9959043803743431	2.512680001027525e-05
N1-[3,5-di(trifluoromethyl)phenyl]-2-cyclopentyl-2-phenylacetamide	A4U84_RS01590	-0.9595589278518649	0.002420150185997974
Hydrocortisone	A4U84_RS01590	-0.8731369903793635	0.023120454018044734
Epigallocatechin	A4U84_RS01590	0.5942799141890166	0.21352063624322515
Thromboxane B2	A4U84_RS01590	-0.44058833809512876	0.38188057479548776
¦´-L-Glutamyl-L-glutamic acid	A4U84_RS01590	0.7313011256936502	0.09859872114033746
Cyclohexylsulfamate	A4U84_RS01590	-0.6834008084786649	0.1344854045171017
D-(+)-Maltose	A4U84_RS01590	-0.6218428656935896	0.1874654593710543
Prostaglandin F2¦Á-1-glyceryl ester	A4U84_RS01590	0.9406134546226506	0.005185421558784263
N1-[2-oxo-6-(1H-pyrrol-1-yl)-2H-chromen-3-yl]acetamide	A4U84_RS01590	-0.335450477737373	0.5156979052081847
2-phenyl-2,4,6,7-tetrahydrothiino[4,3-c]pyrazol-3-ol	A4U84_RS01590	-0.3587303732346346	0.4849864941357189
EPH	A4U84_RS01590	0.778891416443471	0.06792861918018119
Argininosuccinic acid	A4U84_RS01590	-0.7512372738310408	0.08512726219776726
UDP	A4U84_RS01590	-0.5554090332352698	0.2525525156588197
SPB 16:1;2O	A4U84_RS01590	0.6207992840805436	0.18842653547052787
Hypoxanthine	A4U84_RS01590	-0.36959895566986484	0.470845801274046
WNK	A4U84_RS01590	0.8320735922452436	0.03993121586883271
ethyl 2-cyano-3-[(2-oxoazepan-3-yl)amino]acrylate	A4U84_RS01590	-0.5969164341480342	0.21096876609855886
Estriol	A4U84_RS01590	-0.32463622444957524	0.5301521546249643
Methionine	A4U84_RS01590	0.5423113540308064	0.26628028869044396
Perillartine	A4U84_RS01590	-0.49706223204673805	0.3158114491306555
Debromohymenialdisine	A4U84_RS01590	0.12198037319054833	0.8179369260965197
N-Acetyl-L-tyrosine	A4U84_RS01590	0.7566553679783037	0.08161989282370881
Sphingosine (d18:1)	A4U84_RS01590	-0.029448335384249402	0.9558402657874728
KQH	A4U84_RS09530	-0.9851025450980228	0.0003312481167457225
N1-[3,5-di(trifluoromethyl)phenyl]-2-cyclopentyl-2-phenylacetamide	A4U84_RS09530	0.9742073212120137	0.0009893139704535755
Hydrocortisone	A4U84_RS09530	0.9122789713916779	0.011204962559789372
Epigallocatechin	A4U84_RS09530	-0.614426316627526	0.19433954398036124
Thromboxane B2	A4U84_RS09530	0.37944555669098584	0.4581477476797772
¦´-L-Glutamyl-L-glutamic acid	A4U84_RS09530	-0.7644853434682982	0.07666906636611513
Cyclohexylsulfamate	A4U84_RS09530	0.7381548956589066	0.0938678635602529
D-(+)-Maltose	A4U84_RS09530	0.6361646604423029	0.17448266994004297
Prostaglandin F2¦Á-1-glyceryl ester	A4U84_RS09530	-0.9703789753660471	0.0013031128315019282
N1-[2-oxo-6-(1H-pyrrol-1-yl)-2H-chromen-3-yl]acetamide	A4U84_RS09530	0.26826506483983364	0.6072554040194118
2-phenyl-2,4,6,7-tetrahydrothiino[4,3-c]pyrazol-3-ol	A4U84_RS09530	0.3749439222989962	0.46393947693026066
EPH	A4U84_RS09530	-0.7711379114131812	0.07257313067520266
Argininosuccinic acid	A4U84_RS09530	0.789348648053593	0.06188726740414987
UDP	A4U84_RS09530	0.6272585797682566	0.18251061754995082
SPB 16:1;2O	A4U84_RS09530	-0.6233270212534496	0.1861021412235723
Hypoxanthine	A4U84_RS09530	0.3040091249294382	0.5580348095780301
WNK	A4U84_RS09530	-0.8849093822651386	0.019106538889704126
ethyl 2-cyano-3-[(2-oxoazepan-3-yl)amino]acrylate	A4U84_RS09530	0.5500055845898593	0.25818165714858965
Estriol	A4U84_RS09530	0.2482158332114991	0.6353226754257774
Methionine	A4U84_RS09530	-0.6196330955800204	0.18950292471224667
Perillartine	A4U84_RS09530	0.5417383437463673	0.26688728625118174
Debromohymenialdisine	A4U84_RS09530	-0.17389371375681972	0.741788617429178
N-Acetyl-L-tyrosine	A4U84_RS09530	-0.8153085346658131	0.04801640654779008
Sphingosine (d18:1)	A4U84_RS09530	-0.027629922561001552	0.9585656626742942
KQH	A4U84_RS09035	0.9977561055165931	7.546944604565268e-06
N1-[3,5-di(trifluoromethyl)phenyl]-2-cyclopentyl-2-phenylacetamide	A4U84_RS09035	-0.9513073097346151	0.0034987424771547723
Hydrocortisone	A4U84_RS09035	-0.8621486251634797	0.027194707372025808
Epigallocatechin	A4U84_RS09035	0.5923566796445434	0.21538994258997876
Thromboxane B2	A4U84_RS09035	-0.45390849695704477	0.3658973019041285
¦´-L-Glutamyl-L-glutamic acid	A4U84_RS09035	0.7129928026759786	0.1117388561968104
Cyclohexylsulfamate	A4U84_RS09035	-0.673803950704377	0.1422515340630541
D-(+)-Maltose	A4U84_RS09035	-0.6185378788413207	0.19051610926746723
Prostaglandin F2¦Á-1-glyceryl ester	A4U84_RS09035	0.9303574942927229	0.007106232088450202
N1-[2-oxo-6-(1H-pyrrol-1-yl)-2H-chromen-3-yl]acetamide	A4U84_RS09035	-0.3482134045220721	0.4987907792062705
2-phenyl-2,4,6,7-tetrahydrothiino[4,3-c]pyrazol-3-ol	A4U84_RS09035	-0.36567487551673905	0.4759363641773434
EPH	A4U84_RS09035	0.7842172428912881	0.06481963763877674
Argininosuccinic acid	A4U84_RS09035	-0.7457489152434629	0.08874756664607554
UDP	A4U84_RS09035	-0.5386278156267479	0.27019160696404454
SPB 16:1;2O	A4U84_RS09035	0.6248325795728328	0.18472337150961063
Hypoxanthine	A4U84_RS09035	-0.3789490277094861	0.4587854468465943
WNK	A4U84_RS09035	0.8176921907312014	0.04682460228886448
ethyl 2-cyano-3-[(2-oxoazepan-3-yl)amino]acrylate	A4U84_RS09035	-0.5988512911086388	0.20910394735673302
Estriol	A4U84_RS09035	-0.33976167508647354	0.5099681907908856
Methionine	A4U84_RS09035	0.5202482113255686	0.29003240558785615
Perillartine	A4U84_RS09035	-0.48912350597434084	0.32482413603617405
Debromohymenialdisine	A4U84_RS09035	0.10266746833676005	0.8465398863180458
N-Acetyl-L-tyrosine	A4U84_RS09035	0.7438083504724835	0.09004377990862829
Sphingosine (d18:1)	A4U84_RS09035	-0.04633811827704559	0.9305425716795244
KQH	A4U84_RS05345	-0.9810060824021336	0.0005377271511383009
N1-[3,5-di(trifluoromethyl)phenyl]-2-cyclopentyl-2-phenylacetamide	A4U84_RS05345	0.983226040733452	0.00041968875573884253
Hydrocortisone	A4U84_RS05345	0.8948822421980427	0.015993852403463363
Epigallocatechin	A4U84_RS05345	-0.5773529497676337	0.23019696050871385
Thromboxane B2	A4U84_RS05345	0.40244994931408173	0.4289166725678481
¦´-L-Glutamyl-L-glutamic acid	A4U84_RS05345	-0.7733337732354864	0.07124358662040486
Cyclohexylsulfamate	A4U84_RS05345	0.6939986546205406	0.12612873809630143
D-(+)-Maltose	A4U84_RS05345	0.6879236093082556	0.13089068944627913
Prostaglandin F2¦Á-1-glyceryl ester	A4U84_RS05345	-0.9561255037309617	0.0028452285585376016
N1-[2-oxo-6-(1H-pyrrol-1-yl)-2H-chromen-3-yl]acetamide	A4U84_RS05345	0.3012530900770675	0.5617902396342591
2-phenyl-2,4,6,7-tetrahydrothiino[4,3-c]pyrazol-3-ol	A4U84_RS05345	0.328705784902402	0.5246992406476998
EPH	A4U84_RS05345	-0.7666409095500624	0.07533074206151667
Argininosuccinic acid	A4U84_RS05345	0.7636011079505212	0.07722114484755226
UDP	A4U84_RS05345	0.5989258123135376	0.2090322580505297
SPB 16:1;2O	A4U84_RS05345	-0.5992287085082385	0.20874097500418273
Hypoxanthine	A4U84_RS05345	0.3454973781669163	0.502374673987382
WNK	A4U84_RS05345	-0.8569348518852633	0.029237352176404306
ethyl 2-cyano-3-[(2-oxoazepan-3-yl)amino]acrylate	A4U84_RS05345	0.5942490857786793	0.2135505482653764
Estriol	A4U84_RS05345	0.2855151738625074	0.5833646827303332
Methionine	A4U84_RS05345	-0.5854832251951522	0.22212423727933836
Perillartine	A4U84_RS05345	0.565939588432026	0.24172233863792034
Debromohymenialdisine	A4U84_RS05345	-0.18452612798299772	0.7263523553815515
N-Acetyl-L-tyrosine	A4U84_RS05345	-0.7735059452527537	0.0711398129365288
Sphingosine (d18:1)	A4U84_RS05345	-0.024554062528923393	0.9631763080531547
KQH	A4U84_RS00840	-0.9852719242665096	0.00032377694299736266
N1-[3,5-di(trifluoromethyl)phenyl]-2-cyclopentyl-2-phenylacetamide	A4U84_RS00840	0.9767421662195795	0.0008050998550616541
Hydrocortisone	A4U84_RS00840	0.9032407794267088	0.013590573461021098
Epigallocatechin	A4U84_RS00840	-0.6063085004260934	0.20197978258106974
Thromboxane B2	A4U84_RS00840	0.4259388498580846	0.3997294696774656
¦´-L-Glutamyl-L-glutamic acid	A4U84_RS00840	-0.7561459194521759	0.08194685029899756
Cyclohexylsulfamate	A4U84_RS00840	0.707739790659688	0.11564219154636819
D-(+)-Maltose	A4U84_RS00840	0.6790404741486169	0.13799070030849914
Prostaglandin F2¦Á-1-glyceryl ester	A4U84_RS00840	-0.9594749918201426	0.002430137801964324
N1-[2-oxo-6-(1H-pyrrol-1-yl)-2H-chromen-3-yl]acetamide	A4U84_RS00840	0.3212265624882555	0.5347332793271251
2-phenyl-2,4,6,7-tetrahydrothiino[4,3-c]pyrazol-3-ol	A4U84_RS00840	0.3562985118535347	0.4881680361147829
EPH	A4U84_RS00840	-0.7546854288429522	0.08288743615086529
Argininosuccinic acid	A4U84_RS00840	0.7578318655315787	0.08086708382326424
UDP	A4U84_RS00840	0.5868863433043843	0.2207427540559241
SPB 16:1;2O	A4U84_RS00840	-0.5851537070014874	0.22244917629913732
Hypoxanthine	A4U84_RS00840	0.35878548643569	0.48491446453715986
WNK	A4U84_RS00840	-0.861982562949805	0.027258685225139783
ethyl 2-cyano-3-[(2-oxoazepan-3-yl)amino]acrylate	A4U84_RS00840	0.5987381635302177	0.2092127950145721
Estriol	A4U84_RS00840	0.30289543717614953	0.5595515129919848
Methionine	A4U84_RS00840	-0.5965293237669175	0.21134266931474507
Perillartine	A4U84_RS00840	0.5589605586675119	0.24887911580256195
Debromohymenialdisine	A4U84_RS00840	-0.15058998063727724	0.7758225193106308
N-Acetyl-L-tyrosine	A4U84_RS00840	-0.7799857914182282	0.06728434635713536
Sphingosine (d18:1)	A4U84_RS00840	0.007481948173956976	0.9887772871571046
KQH	A4U84_RS08195	-0.9862400114925671	0.00028270328616298706
N1-[3,5-di(trifluoromethyl)phenyl]-2-cyclopentyl-2-phenylacetamide	A4U84_RS08195	0.9762957807998262	0.0008361754298781311
Hydrocortisone	A4U84_RS08195	0.8863895031270779	0.018627812560204605
Epigallocatechin	A4U84_RS08195	-0.5837735521020414	0.2238122216398005
Thromboxane B2	A4U84_RS08195	0.42226002494422804	0.40425518881471134
¦´-L-Glutamyl-L-glutamic acid	A4U84_RS08195	-0.7746661397953625	0.07044232018554882
Cyclohexylsulfamate	A4U84_RS08195	0.6826703865271955	0.13506988340917364
D-(+)-Maltose	A4U84_RS08195	0.6350253301545243	0.17550126350669867
Prostaglandin F2¦Á-1-glyceryl ester	A4U84_RS08195	-0.9543949986358834	0.0030722992149658864
N1-[2-oxo-6-(1H-pyrrol-1-yl)-2H-chromen-3-yl]acetamide	A4U84_RS08195	0.32357235340482504	0.5315803317906581
2-phenyl-2,4,6,7-tetrahydrothiino[4,3-c]pyrazol-3-ol	A4U84_RS08195	0.3205655640158804	0.5356226782335449
EPH	A4U84_RS08195	-0.7571547155076574	0.0812999897711236
Argininosuccinic acid	A4U84_RS08195	0.7449558008621191	0.08927631595013218
UDP	A4U84_RS08195	0.5744209953439787	0.23313633341539458
SPB 16:1;2O	A4U84_RS08195	-0.5961522227028384	0.2117071625724688
Hypoxanthine	A4U84_RS08195	0.36926416394751826	0.47127945045349096
WNK	A4U84_RS08195	-0.8492444768407406	0.032377714088846
ethyl 2-cyano-3-[(2-oxoazepan-3-yl)amino]acrylate	A4U84_RS08195	0.6125748211437304	0.19607147942001724
Estriol	A4U84_RS08195	0.3090582577103653	0.5511727732643168
Methionine	A4U84_RS08195	-0.5770832653306361	0.23046670666984076
Perillartine	A4U84_RS08195	0.5097963045731222	0.30155160310654205
Debromohymenialdisine	A4U84_RS08195	-0.16558613477567302	0.7538908817456854
N-Acetyl-L-tyrosine	A4U84_RS08195	-0.7644597827030055	0.0766850002455646
Sphingosine (d18:1)	A4U84_RS08195	-0.0027465270387349583	0.9958802198009883
KQH	A4U84_RS05850	0.9867865577587025	0.00026073908295301947
N1-[3,5-di(trifluoromethyl)phenyl]-2-cyclopentyl-2-phenylacetamide	A4U84_RS05850	-0.9609117670274963	0.0022619736760730166
Hydrocortisone	A4U84_RS05850	-0.9148765309403668	0.010560604936556995
Epigallocatechin	A4U84_RS05850	0.6572704517472685	0.15606620131193075
Thromboxane B2	A4U84_RS05850	-0.4619469682548351	0.3563681346049199
¦´-L-Glutamyl-L-glutamic acid	A4U84_RS05850	0.7412536672541936	0.09176300695304558
Cyclohexylsulfamate	A4U84_RS05850	-0.7272239934321745	0.1014619366081475
D-(+)-Maltose	A4U84_RS05850	-0.6188401805674955	0.190236227502329
Prostaglandin F2¦Á-1-glyceryl ester	A4U84_RS05850	0.9669139137243905	0.0016239241684684995
N1-[2-oxo-6-(1H-pyrrol-1-yl)-2H-chromen-3-yl]acetamide	A4U84_RS05850	-0.35443780533376	0.49060662183975995
2-phenyl-2,4,6,7-tetrahydrothiino[4,3-c]pyrazol-3-ol	A4U84_RS05850	-0.3870478520364596	0.4484192749020773
EPH	A4U84_RS05850	0.7165449990849224	0.10913276403365402
Argininosuccinic acid	A4U84_RS05850	-0.7344180603272517	0.09643440273681421
UDP	A4U84_RS05850	-0.5615381154974026	0.24622634537470853
SPB 16:1;2O	A4U84_RS05850	0.5520661831900424	0.25602928226600713
Hypoxanthine	A4U84_RS05850	-0.3850124869276765	0.4510173585108142
WNK	A4U84_RS05850	0.8730528265616986	0.023150463293837447
ethyl 2-cyano-3-[(2-oxoazepan-3-yl)amino]acrylate	A4U84_RS05850	-0.6118135014543219	0.19678546587794266
Estriol	A4U84_RS05850	-0.33040931071009916	0.5224214778035853
Methionine	A4U84_RS05850	0.6269715825335198	0.182771810863942
Perillartine	A4U84_RS05850	-0.5061359519376636	0.3056254070087719
Debromohymenialdisine	A4U84_RS05850	0.09825414086558432	0.8530930553575142
N-Acetyl-L-tyrosine	A4U84_RS05850	0.7920203626575528	0.06038515964930554
Sphingosine (d18:1)	A4U84_RS05850	-0.059571648098242	0.9107482312267509
KQH	A4U84_RS04095	-0.9660591913435539	0.0017084181975892722
N1-[3,5-di(trifluoromethyl)phenyl]-2-cyclopentyl-2-phenylacetamide	A4U84_RS04095	0.9437202362536938	0.004661987116907878
Hydrocortisone	A4U84_RS04095	0.8653787697895301	0.0259644515293851
Epigallocatechin	A4U84_RS04095	-0.596104196095444	0.21175360174376123
Thromboxane B2	A4U84_RS04095	0.4276317258931682	0.3976526813210701
¦´-L-Glutamyl-L-glutamic acid	A4U84_RS04095	-0.7890153444975632	0.06207584644026768
Cyclohexylsulfamate	A4U84_RS04095	0.6641420941758052	0.1502583239783222
D-(+)-Maltose	A4U84_RS04095	0.4793505561898366	0.3360460214771214
Prostaglandin F2¦Á-1-glyceryl ester	A4U84_RS04095	-0.9454030720520048	0.004389864880682785
N1-[2-oxo-6-(1H-pyrrol-1-yl)-2H-chromen-3-yl]acetamide	A4U84_RS04095	0.3369696744747969	0.5136766991933097
2-phenyl-2,4,6,7-tetrahydrothiino[4,3-c]pyrazol-3-ol	A4U84_RS04095	0.28811368136796967	0.5797875633127892
EPH	A4U84_RS04095	-0.6988752702225622	0.12236174583626457
Argininosuccinic acid	A4U84_RS04095	0.692078111893712	0.12762588995379975
UDP	A4U84_RS04095	0.5359749922560946	0.2730220631814721
SPB 16:1;2O	A4U84_RS04095	-0.5654175093557934	0.24225486537002122
Hypoxanthine	A4U84_RS04095	0.38960712068464265	0.4451592738240974
WNK	A4U84_RS04095	-0.8404318629885239	0.036161524341647766
ethyl 2-cyano-3-[(2-oxoazepan-3-yl)amino]acrylate	A4U84_RS04095	0.6260819443280317	0.18358244583673092
Estriol	A4U84_RS04095	0.319837294623626	0.5366030792236554
Methionine	A4U84_RS04095	-0.5929058726783747	0.21485547769516555
Perillartine	A4U84_RS04095	0.36566357395796556	0.4759510497508652
Debromohymenialdisine	A4U84_RS04095	-0.1487186033442961	0.7785667162393263
N-Acetyl-L-tyrosine	A4U84_RS04095	-0.7547341096476702	0.08285600686208759
Sphingosine (d18:1)	A4U84_RS04095	0.018217510682722815	0.9726767569686471
KQH	A4U84_RS02415	-0.9826601834249383	0.0004483970835594053
N1-[3,5-di(trifluoromethyl)phenyl]-2-cyclopentyl-2-phenylacetamide	A4U84_RS02415	0.95289982983793	0.0032753949222080244
Hydrocortisone	A4U84_RS02415	0.88708889873205	0.018403628066971614
Epigallocatechin	A4U84_RS02415	-0.6226165271401073	0.18675427477475334
Thromboxane B2	A4U84_RS02415	0.43703795517306565	0.3861806670769068
¦´-L-Glutamyl-L-glutamic acid	A4U84_RS02415	-0.7626778505317494	0.07779949831151686
Cyclohexylsulfamate	A4U84_RS02415	0.6974031412887125	0.12349366901687385
D-(+)-Maltose	A4U84_RS02415	0.5405974561317934	0.26809743235359024
Prostaglandin F2¦Á-1-glyceryl ester	A4U84_RS02415	-0.9560945207019115	0.002849218567478139
N1-[2-oxo-6-(1H-pyrrol-1-yl)-2H-chromen-3-yl]acetamide	A4U84_RS02415	0.3359473054584903	0.5150366477072182
2-phenyl-2,4,6,7-tetrahydrothiino[4,3-c]pyrazol-3-ol	A4U84_RS02415	0.34277904891818634	0.5059692632241619
EPH	A4U84_RS02415	-0.7252723702943925	0.10284533469931458
Argininosuccinic acid	A4U84_RS02415	0.7248161476896684	0.10316992166578137
UDP	A4U84_RS02415	0.5547164241799623	0.2532713455013961
SPB 16:1;2O	A4U84_RS02415	-0.5813669553308516	0.22619695959397665
Hypoxanthine	A4U84_RS02415	0.37647888568075916	0.46196204328974083
WNK	A4U84_RS02415	-0.8558830015882466	0.029657929770676328
ethyl 2-cyano-3-[(2-oxoazepan-3-yl)amino]acrylate	A4U84_RS02415	0.6080934830478237	0.20028947537480013
Estriol	A4U84_RS02415	0.31741744729868393	0.5398643417424415
Methionine	A4U84_RS02415	-0.5994855596167141	0.20849410088389855
Perillartine	A4U84_RS02415	0.4300918784393437	0.394641170271387
Debromohymenialdisine	A4U84_RS02415	-0.1260982236181017	0.811855193494012
N-Acetyl-L-tyrosine	A4U84_RS02415	-0.7765648675029799	0.06930758271950387
Sphingosine (d18:1)	A4U84_RS02415	0.0322988498495832	0.9515685725592786
KQH	A4U84_RS01305	-0.9865416575671947	0.0002704716370906524
N1-[3,5-di(trifluoromethyl)phenyl]-2-cyclopentyl-2-phenylacetamide	A4U84_RS01305	0.9770328749258151	0.0007851758002450297
Hydrocortisone	A4U84_RS01305	0.9074891444775607	0.012441521681543386
Epigallocatechin	A4U84_RS01305	-0.6060431345177593	0.20223156873632023
Thromboxane B2	A4U84_RS01305	0.39654832310765653	0.43635624076660834
¦´-L-Glutamyl-L-glutamic acid	A4U84_RS01305	-0.7557556030219539	0.0821977486865906
Cyclohexylsulfamate	A4U84_RS01305	0.7250929114241134	0.1029729596030597
D-(+)-Maltose	A4U84_RS01305	0.6730502221171423	0.14286939845051516
Prostaglandin F2¦Á-1-glyceryl ester	A4U84_RS01305	-0.9636726066137576	0.0019555490070021033
N1-[2-oxo-6-(1H-pyrrol-1-yl)-2H-chromen-3-yl]acetamide	A4U84_RS01305	0.2870159095219182	0.581298053003206
2-phenyl-2,4,6,7-tetrahydrothiino[4,3-c]pyrazol-3-ol	A4U84_RS01305	0.37113768628597715	0.46885431353932777
EPH	A4U84_RS01305	-0.7739434295048784	0.07087643641914518
Argininosuccinic acid	A4U84_RS01305	0.7829693535764437	0.06554213076065674
UDP	A4U84_RS01305	0.6139309273582869	0.19480232519207044
SPB 16:1;2O	A4U84_RS01305	-0.6142369677962264	0.19451637589686424
Hypoxanthine	A4U84_RS01305	0.32224254525669416	0.533367056629707
WNK	A4U84_RS01305	-0.8727883294718009	0.023244892586956185
ethyl 2-cyano-3-[(2-oxoazepan-3-yl)amino]acrylate	A4U84_RS01305	0.5657008487914333	0.24196579845084418
Estriol	A4U84_RS01305	0.2687031881255895	0.6066455914397313
Methionine	A4U84_RS01305	-0.6023477901619598	0.20575108882194765
Perillartine	A4U84_RS01305	0.5663844404029025	0.24126894958608913
Debromohymenialdisine	A4U84_RS01305	-0.16587592329221407	0.7534681383074465
N-Acetyl-L-tyrosine	A4U84_RS01305	-0.7989552221350188	0.056565489349815166
Sphingosine (d18:1)	A4U84_RS01305	-0.016307258806806557	0.9755412800574673
KQH	A4U84_RS00525	-0.9901947502438677	0.00014374303148512646
N1-[3,5-di(trifluoromethyl)phenyl]-2-cyclopentyl-2-phenylacetamide	A4U84_RS00525	0.9709173654460697	0.0012564004080858544
Hydrocortisone	A4U84_RS00525	0.891859858166006	0.016909124309273927
Epigallocatechin	A4U84_RS00525	-0.603159363937357	0.2049760098102998
Thromboxane B2	A4U84_RS00525	0.4333594642942932	0.3906533494082623
¦´-L-Glutamyl-L-glutamic acid	A4U84_RS00525	-0.756339989112443	0.08182222945904394
Cyclohexylsulfamate	A4U84_RS00525	0.696031725332171	0.12455223344030548
D-(+)-Maltose	A4U84_RS00525	0.6358355207340922	0.17477667589789406
Prostaglandin F2¦Á-1-glyceryl ester	A4U84_RS00525	-0.9553977637774254	0.0029396742734402277
N1-[2-oxo-6-(1H-pyrrol-1-yl)-2H-chromen-3-yl]acetamide	A4U84_RS00525	0.3302466593526721	0.5226388328999683
2-phenyl-2,4,6,7-tetrahydrothiino[4,3-c]pyrazol-3-ol	A4U84_RS00525	0.3481018666564167	0.49893780612193944
EPH	A4U84_RS00525	-0.7575149823790376	0.0810695393480987
Argininosuccinic acid	A4U84_RS00525	0.7490288355407551	0.08657588727385533
UDP	A4U84_RS00525	0.5714257793458375	0.23615442407859843
SPB 16:1;2O	A4U84_RS00525	-0.5957103240437069	0.21213461063802078
Hypoxanthine	A4U84_RS00525	0.3691761986490957	0.471393410789422
WNK	A4U84_RS00525	-0.8526107998767202	0.030984454201176754
ethyl 2-cyano-3-[(2-oxoazepan-3-yl)amino]acrylate	A4U84_RS00525	0.6056369379283778	0.20261722670809126
Estriol	A4U84_RS00525	0.31447476412306263	0.5438377467979866
Methionine	A4U84_RS00525	-0.5807312677050849	0.22682856155651926
Perillartine	A4U84_RS00525	0.5141287516979989	0.2967562807603424
Debromohymenialdisine	A4U84_RS00525	-0.14180080012332114	0.788724427263562
N-Acetyl-L-tyrosine	A4U84_RS00525	-0.7715631557987441	0.07231478301298723
Sphingosine (d18:1)	A4U84_RS00525	0.0163775932877559	0.9754358065129473
KQH	A4U84_RS04375	-0.9905169465427668	0.000134466056857384
N1-[3,5-di(trifluoromethyl)phenyl]-2-cyclopentyl-2-phenylacetamide	A4U84_RS04375	0.969139581605141	0.0014138529375415335
Hydrocortisone	A4U84_RS04375	0.8866774644750735	0.018535351752800685
Epigallocatechin	A4U84_RS04375	-0.601553193494717	0.20651110728757027
Thromboxane B2	A4U84_RS04375	0.4520744099583124	0.3680838961949008
¦´-L-Glutamyl-L-glutamic acid	A4U84_RS04375	-0.7485010589630252	0.08692370604884755
Cyclohexylsulfamate	A4U84_RS04375	0.6847928240029059	0.1333745523575861
D-(+)-Maltose	A4U84_RS04375	0.647570218053553	0.16442304768288704
Prostaglandin F2¦Á-1-glyceryl ester	A4U84_RS04375	-0.9495278537936214	0.003756868993964259
N1-[2-oxo-6-(1H-pyrrol-1-yl)-2H-chromen-3-yl]acetamide	A4U84_RS04375	0.35073543121894796	0.495469772807958
2-phenyl-2,4,6,7-tetrahydrothiino[4,3-c]pyrazol-3-ol	A4U84_RS04375	0.34507445774830675	0.502933422246982
EPH	A4U84_RS04375	-0.752509917743722	0.0842974615344959
Argininosuccinic acid	A4U84_RS04375	0.7372232157632628	0.09450487376688393
UDP	A4U84_RS04375	0.5540748915792328	0.2539378774281286
SPB 16:1;2O	A4U84_RS04375	-0.5835836040193766	0.22400007629928206
Hypoxanthine	A4U84_RS04375	0.3891202804694267	0.4457788236798241
WNK	A4U84_RS04375	-0.8421659555404419	0.03540143023187112
ethyl 2-cyano-3-[(2-oxoazepan-3-yl)amino]acrylate	A4U84_RS04375	0.6214653904726493	0.18781285706431364
Estriol	A4U84_RS04375	0.33589076923152045	0.5151118825902161
Methionine	A4U84_RS04375	-0.5689844806250177	0.2386257469154924
Perillartine	A4U84_RS04375	0.5169289631927302	0.29367228458830774
Debromohymenialdisine	A4U84_RS04375	-0.12827229500130544	0.8086468396658456
N-Acetyl-L-tyrosine	A4U84_RS04375	-0.7576620469021482	0.08097555196128825
Sphingosine (d18:1)	A4U84_RS04375	0.0329357561402604	0.9506142295514323
KQH	A4U84_RS09140	-0.972854814773449	0.0010952905062108704
N1-[3,5-di(trifluoromethyl)phenyl]-2-cyclopentyl-2-phenylacetamide	A4U84_RS09140	0.9633318004557732	0.0019921840471423926
Hydrocortisone	A4U84_RS09140	0.8921476438327182	0.016820919742968166
Epigallocatechin	A4U84_RS09140	-0.6052990449708472	0.20293826311609656
Thromboxane B2	A4U84_RS09140	0.40615603234114395	0.42426625393743045
¦´-L-Glutamyl-L-glutamic acid	A4U84_RS09140	-0.7966759903745829	0.05780820568215542
Cyclohexylsulfamate	A4U84_RS09140	0.6963684590428012	0.12429195237992309
D-(+)-Maltose	A4U84_RS09140	0.5419764045071259	0.2666350404323871
Prostaglandin F2¦Á-1-glyceryl ester	A4U84_RS09140	-0.9636891459939743	0.0019537796447322096
N1-[2-oxo-6-(1H-pyrrol-1-yl)-2H-chromen-3-yl]acetamide	A4U84_RS09140	0.30937756462648824	0.5507396090335964
2-phenyl-2,4,6,7-tetrahydrothiino[4,3-c]pyrazol-3-ol	A4U84_RS09140	0.31121966034899806	0.5482425161436625
EPH	A4U84_RS09140	-0.71793591692553	0.1081196904901005
Argininosuccinic acid	A4U84_RS09140	0.7278757288398345	0.10100180701357174
UDP	A4U84_RS09140	0.5782471471769913	0.22930346007613542
SPB 16:1;2O	A4U84_RS09140	-0.5778222170805498	0.22972788613613981
Hypoxanthine	A4U84_RS09140	0.35929109481345567	0.48425381780856763
WNK	A4U84_RS09140	-0.867602958240278	0.02513307267221353
ethyl 2-cyano-3-[(2-oxoazepan-3-yl)amino]acrylate	A4U84_RS09140	0.605060472986128	0.20316505827675105
Estriol	A4U84_RS09140	0.28920576457018893	0.5782859344970546
Methionine	A4U84_RS09140	-0.6205688244890373	0.18863904847085616
Perillartine	A4U84_RS09140	0.4359415066834448	0.38751199119411706
Debromohymenialdisine	A4U84_RS09140	-0.17094774210121744	0.7460762009387477
N-Acetyl-L-tyrosine	A4U84_RS09140	-0.7845429087024515	0.06463168878928936
Sphingosine (d18:1)	A4U84_RS09140	-0.007378502209556659	0.9889324475369613
KQH	A4U84_RS08430	-0.9862574134170274	0.0002819903255636607
N1-[3,5-di(trifluoromethyl)phenyl]-2-cyclopentyl-2-phenylacetamide	A4U84_RS08430	0.9681630075074268	0.0015042562427258462
Hydrocortisone	A4U84_RS08430	0.8936281210919643	0.016370667272074743
Epigallocatechin	A4U84_RS08430	-0.5991174287324145	0.20884796911198872
Thromboxane B2	A4U84_RS08430	0.38744544586295004	0.4479123189059211
¦´-L-Glutamyl-L-glutamic acid	A4U84_RS08430	-0.7697347218990142	0.07342857334323671
Cyclohexylsulfamate	A4U84_RS08430	0.7132359058197759	0.11155964010477983
D-(+)-Maltose	A4U84_RS08430	0.5932232028610853	0.2145469021227392
Prostaglandin F2¦Á-1-glyceryl ester	A4U84_RS08430	-0.9613656916855973	0.00221008169520231
N1-[2-oxo-6-(1H-pyrrol-1-yl)-2H-chromen-3-yl]acetamide	A4U84_RS08430	0.2811249059972024	0.5894214621348742
2-phenyl-2,4,6,7-tetrahydrothiino[4,3-c]pyrazol-3-ol	A4U84_RS08430	0.3501143448782731	0.49628700041896495
EPH	A4U84_RS08430	-0.7705205161607626	0.07294895980926393
Argininosuccinic acid	A4U84_RS08430	0.7720368797701009	0.07202747554924543
UDP	A4U84_RS08430	0.6049351705568142	0.20328421668332175
SPB 16:1;2O	A4U84_RS08430	-0.6289878291914912	0.18094012794624773
Hypoxanthine	A4U84_RS08430	0.32155067394648024	0.5342973286658768
WNK	A4U84_RS08430	-0.8676150335961127	0.025128594140751553
ethyl 2-cyano-3-[(2-oxoazepan-3-yl)amino]acrylate	A4U84_RS08430	0.5654193650014968	0.24225297177082156
Estriol	A4U84_RS08430	0.2648076935166697	0.6120730298375108
Methionine	A4U84_RS08430	-0.5954954935043275	0.21234254205721628
Perillartine	A4U84_RS08430	0.49221135951366546	0.32130748149675553
Debromohymenialdisine	A4U84_RS08430	-0.1717489183604286	0.7449097207174384
N-Acetyl-L-tyrosine	A4U84_RS08430	-0.7959708885972181	0.05819516794016662
Sphingosine (d18:1)	A4U84_RS08430	-0.022169994357890188	0.9667504568351616
KQH	A4U84_RS05085	-0.9777476600157824	0.0007372406440069072
N1-[3,5-di(trifluoromethyl)phenyl]-2-cyclopentyl-2-phenylacetamide	A4U84_RS05085	0.9704872289897339	0.0012936526133809159
Hydrocortisone	A4U84_RS05085	0.8826723235358587	0.019841121790680937
Epigallocatechin	A4U84_RS05085	-0.5885712396918489	0.2190884184090974
Thromboxane B2	A4U84_RS05085	0.4346874575738722	0.3890366036010569
¦´-L-Glutamyl-L-glutamic acid	A4U84_RS05085	-0.795029304232341	0.05871376368671419
Cyclohexylsulfamate	A4U84_RS05085	0.6694434547001324	0.14584187937732676
D-(+)-Maltose	A4U84_RS05085	0.5798865070459067	0.2276689820919396
Prostaglandin F2¦Á-1-glyceryl ester	A4U84_RS05085	-0.9557843876430809	0.0028893093525963016
N1-[2-oxo-6-(1H-pyrrol-1-yl)-2H-chromen-3-yl]acetamide	A4U84_RS05085	0.3429409511036724	0.5057549580729268
2-phenyl-2,4,6,7-tetrahydrothiino[4,3-c]pyrazol-3-ol	A4U84_RS05085	0.2913359844610861	0.5753598353521047
EPH	A4U84_RS05085	-0.7201642702768626	0.10650536029771264
Argininosuccinic acid	A4U84_RS05085	0.7121093067313332	0.11239123525148957
UDP	A4U84_RS05085	0.5531880627809576	0.25486039060579424
SPB 16:1;2O	A4U84_RS05085	-0.5644512138009004	0.2432417175428329
Hypoxanthine	A4U84_RS05085	0.39579791681521215	0.43730518221553943
WNK	A4U84_RS05085	-0.8483904188398026	0.03273578928109662
ethyl 2-cyano-3-[(2-oxoazepan-3-yl)amino]acrylate	A4U84_RS05085	0.639797503313283	0.17125137042631675
Estriol	A4U84_RS05085	0.32615089833751737	0.5281207069376996
Methionine	A4U84_RS05085	-0.5930308645074761	0.2147339127959383
Perillartine	A4U84_RS05085	0.45273965454414555	0.3672902648853274
Debromohymenialdisine	A4U84_RS05085	-0.1637266627169927	0.7566044687744189
N-Acetyl-L-tyrosine	A4U84_RS05085	-0.7565542424021647	0.08168474705760786
Sphingosine (d18:1)	A4U84_RS05085	0.008428272689507466	0.9873578903202034
KQH	A4U84_RS01170	-0.9829021982395824	0.0004360030961147232
N1-[3,5-di(trifluoromethyl)phenyl]-2-cyclopentyl-2-phenylacetamide	A4U84_RS01170	0.9775074111508399	0.0007531851431951874
Hydrocortisone	A4U84_RS01170	0.9045099258857947	0.013242175219731549
Epigallocatechin	A4U84_RS01170	-0.6031576309561075	0.20497766359385636
Thromboxane B2	A4U84_RS01170	0.41943969039071743	0.4077364041898748
¦´-L-Glutamyl-L-glutamic acid	A4U84_RS01170	-0.7506721570298049	0.08549690537048593
Cyclohexylsulfamate	A4U84_RS01170	0.7110942300981369	0.11314283276315903
D-(+)-Maltose	A4U84_RS01170	0.7022600796531311	0.11977640819559342
Prostaglandin F2¦Á-1-glyceryl ester	A4U84_RS01170	-0.9576437400803999	0.0026530844491781586
N1-[2-oxo-6-(1H-pyrrol-1-yl)-2H-chromen-3-yl]acetamide	A4U84_RS01170	0.3133225009543394	0.5453958385604789
2-phenyl-2,4,6,7-tetrahydrothiino[4,3-c]pyrazol-3-ol	A4U84_RS01170	0.3623126973306038	0.48031143677720356
EPH	A4U84_RS01170	-0.7600893470192662	0.07943139882944397
Argininosuccinic acid	A4U84_RS01170	0.7652690829520692	0.07618123227304109
UDP	A4U84_RS01170	0.594478639785597	0.21332785852209363
SPB 16:1;2O	A4U84_RS01170	-0.5875162147980655	0.22012372143044404
Hypoxanthine	A4U84_RS01170	0.3492412909573679	0.4974364527696841
WNK	A4U84_RS01170	-0.8621915548651985	0.027178179689994898
ethyl 2-cyano-3-[(2-oxoazepan-3-yl)amino]acrylate	A4U84_RS01170	0.5898230316664672	0.217862576198419
Estriol	A4U84_RS01170	0.2949179242322152	0.5704485901667345
Methionine	A4U84_RS01170	-0.5954683754245957	0.2123687951216882
Perillartine	A4U84_RS01170	0.5829907076673936	0.22458684453196417
Debromohymenialdisine	A4U84_RS01170	-0.15457480166664533	0.7699844539111745
N-Acetyl-L-tyrosine	A4U84_RS01170	-0.781398587373308	0.06645675971933963
Sphingosine (d18:1)	A4U84_RS01170	0.001337466772929452	0.9979938010368478
KQH	A4U84_RS03230	-0.9885611054671135	0.00019552408220347204
N1-[3,5-di(trifluoromethyl)phenyl]-2-cyclopentyl-2-phenylacetamide	A4U84_RS03230	0.9763226275528327	0.0008342899688120143
Hydrocortisone	A4U84_RS03230	0.8930220706912979	0.01655427349160685
Epigallocatechin	A4U84_RS03230	-0.5900092986564499	0.21768040738531239
Thromboxane B2	A4U84_RS03230	0.40990921735811814	0.4195737881878133
¦´-L-Glutamyl-L-glutamic acid	A4U84_RS03230	-0.759569165537346	0.0797611882804532
Cyclohexylsulfamate	A4U84_RS03230	0.700544661869744	0.12108364523981459
D-(+)-Maltose	A4U84_RS03230	0.660887397029017	0.15299750962338726
Prostaglandin F2¦Á-1-glyceryl ester	A4U84_RS03230	-0.9556657377864035	0.0029047201186328357
N1-[2-oxo-6-(1H-pyrrol-1-yl)-2H-chromen-3-yl]acetamide	A4U84_RS03230	0.30521499718951106	0.5563938380384185
2-phenyl-2,4,6,7-tetrahydrothiino[4,3-c]pyrazol-3-ol	A4U84_RS03230	0.3479896490976849	0.49908574210588885
EPH	A4U84_RS03230	-0.7743979156880911	0.07060329493663889
Argininosuccinic acid	A4U84_RS03230	0.7673622523490224	0.07488526758485844
UDP	A4U84_RS03230	0.5927878732303262	0.21497026742560776
SPB 16:1;2O	A4U84_RS03230	-0.6131501034819075	0.19553267034907448
Hypoxanthine	A4U84_RS03230	0.3446471010059155	0.5034982197132554
WNK	A4U84_RS03230	-0.8559890025746297	0.029615416979131858
ethyl 2-cyano-3-[(2-oxoazepan-3-yl)amino]acrylate	A4U84_RS03230	0.5867836381863109	0.22084375807314643
Estriol	A4U84_RS03230	0.2903141835202377	0.5767629019256371
Methionine	A4U84_RS03230	-0.5787010227640289	0.22885046883219412
Perillartine	A4U84_RS03230	0.54303138676397	0.26551830569040263
Debromohymenialdisine	A4U84_RS03230	-0.16400537761041095	0.7561976225458121
N-Acetyl-L-tyrosine	A4U84_RS03230	-0.7777552232286034	0.06860047187639927
Sphingosine (d18:1)	A4U84_RS03230	-0.009298175322138225	0.9860531389586147
KQH	A4U84_RS03265	-0.9865064156355047	0.00027188679404361953
N1-[3,5-di(trifluoromethyl)phenyl]-2-cyclopentyl-2-phenylacetamide	A4U84_RS03265	0.9689547620792283	0.0014307493906660733
Hydrocortisone	A4U84_RS03265	0.8869774702295851	0.018439258243556536
Epigallocatechin	A4U84_RS03265	-0.5879359584829397	0.21971158893740805
Thromboxane B2	A4U84_RS03265	0.3864108361965278	0.44923189089210125
¦´-L-Glutamyl-L-glutamic acid	A4U84_RS03265	-0.7724233344856419	0.0717934807072031
Cyclohexylsulfamate	A4U84_RS03265	0.7031762367899833	0.119080787781517
D-(+)-Maltose	A4U84_RS03265	0.5929845225927215	0.2147789809018076
Prostaglandin F2¦Á-1-glyceryl ester	A4U84_RS03265	-0.9575918436196327	0.0026595430803196215
N1-[2-oxo-6-(1H-pyrrol-1-yl)-2H-chromen-3-yl]acetamide	A4U84_RS03265	0.2818713971882021	0.5883904546974882
2-phenyl-2,4,6,7-tetrahydrothiino[4,3-c]pyrazol-3-ol	A4U84_RS03265	0.33930309919308893	0.5105767561332907
EPH	A4U84_RS03265	-0.7753976600218865	0.07000414815476594
Argininosuccinic acid	A4U84_RS03265	0.7699590473831397	0.07329150965252135
UDP	A4U84_RS03265	0.6012759782706366	0.2067765272074045
SPB 16:1;2O	A4U84_RS03265	-0.6338000209615885	0.17659948442409953
Hypoxanthine	A4U84_RS03265	0.32439947286481147	0.5304698828850262
WNK	A4U84_RS03265	-0.8607611400441235	0.0277314462603177
ethyl 2-cyano-3-[(2-oxoazepan-3-yl)amino]acrylate	A4U84_RS03265	0.5692307323399792	0.23837600463399072
Estriol	A4U84_RS03265	0.2673843581115494	0.6084817042855168
Methionine	A4U84_RS03265	-0.584006029566041	0.2235823923122997
Perillartine	A4U84_RS03265	0.4882480928496513	0.32582366452318456
Debromohymenialdisine	A4U84_RS03265	-0.1772915961527622	0.7368489479820766
N-Acetyl-L-tyrosine	A4U84_RS03265	-0.7880551172584211	0.06262060079963379
Sphingosine (d18:1)	A4U84_RS03265	-0.026480513604064115	0.9602885138950117
KQH	A4U84_RS09650	-0.9838876457684824	0.00038732049062544037
N1-[3,5-di(trifluoromethyl)phenyl]-2-cyclopentyl-2-phenylacetamide	A4U84_RS09650	0.9699257444134439	0.0013430907802565338
Hydrocortisone	A4U84_RS09650	0.8973364363755463	0.015268683855643492
Epigallocatechin	A4U84_RS09650	-0.5994396097950929	0.2085382571421827
Thromboxane B2	A4U84_RS09650	0.37888562597919867	0.45886689476915643
¦´-L-Glutamyl-L-glutamic acid	A4U84_RS09650	-0.776110183922572	0.06957855141898717
Cyclohexylsulfamate	A4U84_RS09650	0.7178642177388862	0.10817181072530911
D-(+)-Maltose	A4U84_RS09650	0.592550001774943	0.21520174377558804
Prostaglandin F2¦Á-1-glyceryl ester	A4U84_RS09650	-0.9645820324913927	0.0018594339102712644
N1-[2-oxo-6-(1H-pyrrol-1-yl)-2H-chromen-3-yl]acetamide	A4U84_RS09650	0.2725405912582829	0.6013110490805204
2-phenyl-2,4,6,7-tetrahydrothiino[4,3-c]pyrazol-3-ol	A4U84_RS09650	0.3481376300622045	0.49889066212231825
EPH	A4U84_RS09650	-0.7681557957355667	0.07439658845614558
Argininosuccinic acid	A4U84_RS09650	0.7750069344511353	0.0702380333862676
UDP	A4U84_RS09650	0.613209482721005	0.19547709044240094
SPB 16:1;2O	A4U84_RS09650	-0.628307923011052	0.18155694067842526
Hypoxanthine	A4U84_RS09650	0.3140904678362249	0.5443572537510699
WNK	A4U84_RS09650	-0.8733838927523587	0.02303252608473189
ethyl 2-cyano-3-[(2-oxoazepan-3-yl)amino]acrylate	A4U84_RS09650	0.5609033310534643	0.24687861616178874
Estriol	A4U84_RS09650	0.2551711318281427	0.6255506927329136
Methionine	A4U84_RS09650	-0.6048248920367891	0.20338911143027016
Perillartine	A4U84_RS09650	0.49494086678057914	0.3182106562497227
Debromohymenialdisine	A4U84_RS09650	-0.18054880704581644	0.7321195428574263
N-Acetyl-L-tyrosine	A4U84_RS09650	-0.801912297776853	0.05497175095636861
Sphingosine (d18:1)	A4U84_RS09650	-0.03091650679612734	0.9536400152742215
KQH	A4U84_RS05720	0.979560651663179	0.0006223809984369017
N1-[3,5-di(trifluoromethyl)phenyl]-2-cyclopentyl-2-phenylacetamide	A4U84_RS05720	-0.9687383755948572	0.001450657917337755
Hydrocortisone	A4U84_RS05720	-0.9335954232307772	0.006467943981574416
Epigallocatechin	A4U84_RS05720	0.6610243226855357	0.15288184769639857
Thromboxane B2	A4U84_RS05720	-0.42069750688161317	0.4061826066731145
¦´-L-Glutamyl-L-glutamic acid	A4U84_RS05720	0.7544548353909386	0.08303638473219982
Cyclohexylsulfamate	A4U84_RS05720	-0.7565979311646133	0.0816567255686968
D-(+)-Maltose	A4U84_RS05720	-0.6414399544050937	0.1697987684016404
Prostaglandin F2¦Á-1-glyceryl ester	A4U84_RS05720	0.9796157784283087	0.0006190397435356188
N1-[2-oxo-6-(1H-pyrrol-1-yl)-2H-chromen-3-yl]acetamide	A4U84_RS05720	-0.30890509096263974	0.5513805892159993
2-phenyl-2,4,6,7-tetrahydrothiino[4,3-c]pyrazol-3-ol	A4U84_RS05720	-0.39845165949591416	0.4339523455941746
EPH	A4U84_RS05720	0.7214122990922949	0.1056059107000283
Argininosuccinic acid	A4U84_RS05720	-0.762491401600407	0.07791653175155443
UDP	A4U84_RS05720	-0.6065318851091409	0.2017679286091433
SPB 16:1;2O	A4U84_RS05720	0.5617135653135624	0.24604618216604268
Hypoxanthine	A4U84_RS05720	-0.33935959709036145	0.510501767527709
WNK	A4U84_RS05720	0.8990102904494036	0.014783389095939979
ethyl 2-cyano-3-[(2-oxoazepan-3-yl)amino]acrylate	A4U84_RS05720	-0.5768512940029096	0.23069883182484482
Estriol	A4U84_RS05720	-0.28081830344527664	0.589845058831848
Methionine	A4U84_RS05720	0.6619303538495014	0.15211745503084254
Perillartine	A4U84_RS05720	-0.5457799555487569	0.2626173761697173
Debromohymenialdisine	A4U84_RS05720	0.13177309080552913	0.8034844274817391
N-Acetyl-L-tyrosine	A4U84_RS05720	0.8229274806198219	0.044255989843501674
Sphingosine (d18:1)	A4U84_RS05720	-0.020701160795995543	0.9689526944236326
KQH	A4U84_RS03420	-0.9728076824155517	0.0010990799026499567
N1-[3,5-di(trifluoromethyl)phenyl]-2-cyclopentyl-2-phenylacetamide	A4U84_RS03420	0.9813998884289541	0.0005157287397840079
Hydrocortisone	A4U84_RS03420	0.9176358906787971	0.009896397018864399
Epigallocatechin	A4U84_RS03420	-0.6113536351111791	0.1972172565908207
Thromboxane B2	A4U84_RS03420	0.41152777716155603	0.4175555005253261
¦´-L-Glutamyl-L-glutamic acid	A4U84_RS03420	-0.7662214724630112	0.07559032111418432
Cyclohexylsulfamate	A4U84_RS03420	0.721511433898328	0.10553460906525552
D-(+)-Maltose	A4U84_RS03420	0.7106893432789521	0.11344323824751384
Prostaglandin F2¦Á-1-glyceryl ester	A4U84_RS03420	-0.9660989485126648	0.0017044410157945704
N1-[2-oxo-6-(1H-pyrrol-1-yl)-2H-chromen-3-yl]acetamide	A4U84_RS03420	0.3069629025790113	0.55401762367296
2-phenyl-2,4,6,7-tetrahydrothiino[4,3-c]pyrazol-3-ol	A4U84_RS03420	0.355732180210471	0.4889098623638728
EPH	A4U84_RS03420	-0.7366765347793234	0.09487954556160585
Argininosuccinic acid	A4U84_RS03420	0.7602660508021759	0.07931951091381073
UDP	A4U84_RS03420	0.606014880072917	0.2022583848395804
SPB 16:1;2O	A4U84_RS03420	-0.5618972529170538	0.24585761544889767
Hypoxanthine	A4U84_RS03420	0.34582367756314714	0.5019437048627663
WNK	A4U84_RS03420	-0.8770808475885385	0.021735077053389496
ethyl 2-cyano-3-[(2-oxoazepan-3-yl)amino]acrylate	A4U84_RS03420	0.5923218901164611	0.21542381719721096
Estriol	A4U84_RS03420	0.28388356304585827	0.5856137261974859
Methionine	A4U84_RS03420	-0.6282382849711434	0.18162016570664216
Perillartine	A4U84_RS03420	0.5959696416014193	0.21188373073843106
Debromohymenialdisine	A4U84_RS03420	-0.16811760367000705	0.7501993928500932
N-Acetyl-L-tyrosine	A4U84_RS03420	-0.7924788186171132	0.06012910702030074
Sphingosine (d18:1)	A4U84_RS03420	-0.007955704620277393	0.9880666948407288
KQH	A4U84_RS08240	0.9871258104647785	0.0002475502195803867
N1-[3,5-di(trifluoromethyl)phenyl]-2-cyclopentyl-2-phenylacetamide	A4U84_RS08240	-0.9597913582640066	0.002392598948790147
Hydrocortisone	A4U84_RS08240	-0.9141419627747925	0.010740948170909335
Epigallocatechin	A4U84_RS08240	0.6559677995846936	0.15717772414633782
Thromboxane B2	A4U84_RS08240	-0.4514463993192849	0.3688336584752093
¦´-L-Glutamyl-L-glutamic acid	A4U84_RS08240	0.7431353597843484	0.09049527209527335
Cyclohexylsulfamate	A4U84_RS08240	-0.7307873232603952	0.09895754096794467
D-(+)-Maltose	A4U84_RS08240	-0.6059487993852167	0.20232110724159816
Prostaglandin F2¦Á-1-glyceryl ester	A4U84_RS08240	0.967819411795567	0.0015367224339674728
N1-[2-oxo-6-(1H-pyrrol-1-yl)-2H-chromen-3-yl]acetamide	A4U84_RS08240	-0.34291666198467907	0.5057871071447635
2-phenyl-2,4,6,7-tetrahydrothiino[4,3-c]pyrazol-3-ol	A4U84_RS08240	-0.3885234047991591	0.4465387814914862
EPH	A4U84_RS08240	0.7221809366391696	0.10505363356205367
Argininosuccinic acid	A4U84_RS08240	-0.7407170183758341	0.09212600218251395
UDP	A4U84_RS08240	-0.5686873774363668	0.23892719925443864
SPB 16:1;2O	A4U84_RS08240	0.5632839562331664	0.24443591523960378
Hypoxanthine	A4U84_RS08240	-0.3735318344304112	0.4657609555716787
WNK	A4U84_RS08240	0.8755683542335126	0.02226154952890432
ethyl 2-cyano-3-[(2-oxoazepan-3-yl)amino]acrylate	A4U84_RS08240	-0.6015152040056586	0.20654747215276403
Estriol	A4U84_RS08240	-0.3192071114190229	0.5374518466988989
Methionine	A4U84_RS08240	0.6276092623101317	0.1821916752860904
Perillartine	A4U84_RS08240	-0.49814390188678004	0.3145906910053049
Debromohymenialdisine	A4U84_RS08240	0.10400005964758657	0.8445623434963433
N-Acetyl-L-tyrosine	A4U84_RS08240	0.7973651803694888	0.05743112418403791
Sphingosine (d18:1)	A4U84_RS08240	-0.05119719974812764	0.9232712982313723
KQH	A4U84_RS06685	-0.975665449661207	0.0008810504108106101
N1-[3,5-di(trifluoromethyl)phenyl]-2-cyclopentyl-2-phenylacetamide	A4U84_RS06685	0.9804869246895488	0.0005674252617750052
Hydrocortisone	A4U84_RS06685	0.9086006959358386	0.012148981923783385
Epigallocatechin	A4U84_RS06685	-0.6029593210757926	0.2051669465485931
Thromboxane B2	A4U84_RS06685	0.40029570725539826	0.43162746133679536
¦´-L-Glutamyl-L-glutamic acid	A4U84_RS06685	-0.7977556954160038	0.057217963106864535
Cyclohexylsulfamate	A4U84_RS06685	0.7093152151762147	0.11446537644133603
D-(+)-Maltose	A4U84_RS06685	0.6234231563264978	0.1860139752436727
Prostaglandin F2¦Á-1-glyceryl ester	A4U84_RS06685	-0.9714843463877575	0.0012081201064530942
N1-[2-oxo-6-(1H-pyrrol-1-yl)-2H-chromen-3-yl]acetamide	A4U84_RS06685	0.30094107062577596	0.5622158375387937
2-phenyl-2,4,6,7-tetrahydrothiino[4,3-c]pyrazol-3-ol	A4U84_RS06685	0.321767640342696	0.5340055515892795
EPH	A4U84_RS06685	-0.7310594366642263	0.09876743533038869
Argininosuccinic acid	A4U84_RS06685	0.7484646209477215	0.08694774275575351
UDP	A4U84_RS06685	0.6013547401650687	0.20670110247354884
SPB 16:1;2O	A4U84_RS06685	-0.5755975071431558	0.23195506101598762
Hypoxanthine	A4U84_RS06685	0.3492849099055877	0.4973790056147058
WNK	A4U84_RS06685	-0.8786583372777483	0.021192393535369596
ethyl 2-cyano-3-[(2-oxoazepan-3-yl)amino]acrylate	A4U84_RS06685	0.6013631975305849	0.20669300411401526
Estriol	A4U84_RS06685	0.2794134317528986	0.5917870163500545
Methionine	A4U84_RS06685	-0.6303783047922911	0.17968140183994183
Perillartine	A4U84_RS06685	0.5134948987768394	0.29745605188928353
Debromohymenialdisine	A4U84_RS06685	-0.1860868650709826	0.7240916402750531
N-Acetyl-L-tyrosine	A4U84_RS06685	-0.7933734202128209	0.05963090146496087
Sphingosine (d18:1)	A4U84_RS06685	-0.021680002153378508	0.9674850918142666
KQH	A4U84_RS04745	-0.9784347167413843	0.0006925775721715404
N1-[3,5-di(trifluoromethyl)phenyl]-2-cyclopentyl-2-phenylacetamide	A4U84_RS04745	0.9768774429474519	0.000795797698832922
Hydrocortisone	A4U84_RS04745	0.9073630460279671	0.012474920976956438
Epigallocatechin	A4U84_RS04745	-0.6147435697298647	0.1940434110487451
Thromboxane B2	A4U84_RS04745	0.44559521948510294	0.37584477237165304
¦´-L-Glutamyl-L-glutamic acid	A4U84_RS04745	-0.7675394860878298	0.07477599789099508
Cyclohexylsulfamate	A4U84_RS04745	0.7006650420548968	0.1209917073700532
D-(+)-Maltose	A4U84_RS04745	0.6728745333220365	0.14301358316191792
Prostaglandin F2¦Á-1-glyceryl ester	A4U84_RS04745	-0.9621369062666227	0.00212328027248074
N1-[2-oxo-6-(1H-pyrrol-1-yl)-2H-chromen-3-yl]acetamide	A4U84_RS04745	0.3458701006613142	0.5018823992206096
2-phenyl-2,4,6,7-tetrahydrothiino[4,3-c]pyrazol-3-ol	A4U84_RS04745	0.33982817347695926	0.5098799601203499
EPH	A4U84_RS04745	-0.7217782698571692	0.10534279589002199
Argininosuccinic acid	A4U84_RS04745	0.7318713908001007	0.09820114811617336
UDP	A4U84_RS04745	0.569898512509733	0.23769928011274888
SPB 16:1;2O	A4U84_RS04745	-0.5461628369349455	0.26221425075978333
Hypoxanthine	A4U84_RS04745	0.3873807485339999	0.447994799372145
WNK	A4U84_RS04745	-0.8633003345103201	0.026752958262398974
ethyl 2-cyano-3-[(2-oxoazepan-3-yl)amino]acrylate	A4U84_RS04745	0.6274780500588528	0.1823109844129389
Estriol	A4U84_RS04745	0.3244454693172697	0.5304081498921257
Methionine	A4U84_RS04745	-0.6141022273777484	0.19464224952751624
Perillartine	A4U84_RS04745	0.5464640636591978	0.26189726613972103
Debromohymenialdisine	A4U84_RS04745	-0.14410181813719036	0.785343433985339
N-Acetyl-L-tyrosine	A4U84_RS04745	-0.772856695175044	0.07153149636464423
Sphingosine (d18:1)	A4U84_RS04745	0.02337790432753606	0.9649395318297673
KQH	A4U84_RS09370	-0.983962118561752	0.0003837578806014028
N1-[3,5-di(trifluoromethyl)phenyl]-2-cyclopentyl-2-phenylacetamide	A4U84_RS09370	0.9755141190468855	0.0008919971916873732
Hydrocortisone	A4U84_RS09370	0.8976885012033207	0.015165984067881248
Epigallocatechin	A4U84_RS09370	-0.5899761796002896	0.21771279328000917
Thromboxane B2	A4U84_RS09370	0.37266694448382554	0.4668776972975088
¦´-L-Glutamyl-L-glutamic acid	A4U84_RS09370	-0.7798294261294153	0.06737622913077103
Cyclohexylsulfamate	A4U84_RS09370	0.7155173165117245	0.10988394752075438
D-(+)-Maltose	A4U84_RS09370	0.6148036386365399	0.19398736194591923
Prostaglandin F2¦Á-1-glyceryl ester	A4U84_RS09370	-0.964546792767341	0.001863113756457352
N1-[2-oxo-6-(1H-pyrrol-1-yl)-2H-chromen-3-yl]acetamide	A4U84_RS09370	0.2667699829285983	0.6093375317601081
2-phenyl-2,4,6,7-tetrahydrothiino[4,3-c]pyrazol-3-ol	A4U84_RS09370	0.34284503230315744	0.5058819197072651
EPH	A4U84_RS09370	-0.7756810064443452	0.06983476136721557
Argininosuccinic acid	A4U84_RS09370	0.7809264744671477	0.0667327935708972
UDP	A4U84_RS09370	0.6201387941943131	0.18903585535766856
SPB 16:1;2O	A4U84_RS09370	-0.6323833713838825	0.1778727578807927
Hypoxanthine	A4U84_RS09370	0.3096620048665145	0.5503538238043602
WNK	A4U84_RS09370	-0.8729006627582017	0.02320476559507442
ethyl 2-cyano-3-[(2-oxoazepan-3-yl)amino]acrylate	A4U84_RS09370	0.5598443594127148	0.24796826789493734
Estriol	A4U84_RS09370	0.25016724888961417	0.6325773167408908
Methionine	A4U84_RS09370	-0.6011811762492123	0.20686732728432985
Perillartine	A4U84_RS09370	0.5147652813755789	0.29605417811863605
Debromohymenialdisine	A4U84_RS09370	-0.19206407846423246	0.7154463707690835
N-Acetyl-L-tyrosine	A4U84_RS09370	-0.8004390686823737	0.05576313429140973
Sphingosine (d18:1)	A4U84_RS09370	-0.04169113247072259	0.9374995340258474
KQH	A4U84_RS02595	-0.9749876568685095	0.0009306018859911822
N1-[3,5-di(trifluoromethyl)phenyl]-2-cyclopentyl-2-phenylacetamide	A4U84_RS02595	0.9842191497475147	0.00037158785816392067
Hydrocortisone	A4U84_RS02595	0.9110025219537118	0.011528372111643271
Epigallocatechin	A4U84_RS02595	-0.5990954498406738	0.2088691041727884
Thromboxane B2	A4U84_RS02595	0.4063294802297808	0.4240490190892949
¦´-L-Glutamyl-L-glutamic acid	A4U84_RS02595	-0.7819378920244626	0.06614207971146843
Cyclohexylsulfamate	A4U84_RS02595	0.7100100948431273	0.11394799105947004
D-(+)-Maltose	A4U84_RS02595	0.6847540780008528	0.13340541850697418
Prostaglandin F2¦Á-1-glyceryl ester	A4U84_RS02595	-0.9666820636673352	0.0016466344534989614
N1-[2-oxo-6-(1H-pyrrol-1-yl)-2H-chromen-3-yl]acetamide	A4U84_RS02595	0.3050887795479803	0.556565534860483
2-phenyl-2,4,6,7-tetrahydrothiino[4,3-c]pyrazol-3-ol	A4U84_RS02595	0.33420676674683814	0.5173543224099745
EPH	A4U84_RS02595	-0.7396500330976974	0.09284962346775544
Argininosuccinic acid	A4U84_RS02595	0.7559605731279366	0.08206594925571532
UDP	A4U84_RS02595	0.6036010924429344	0.20455464568413087
SPB 16:1;2O	A4U84_RS02595	-0.5706115104663428	0.2369775737636117
Hypoxanthine	A4U84_RS02595	0.3494267456744228	0.4971922184376234
WNK	A4U84_RS02595	-0.8738356696791802	0.02287205089963068
ethyl 2-cyano-3-[(2-oxoazepan-3-yl)amino]acrylate	A4U84_RS02595	0.5997950071065535	0.2081968309932792
Estriol	A4U84_RS02595	0.28391761206011157	0.5855667691786247
Methionine	A4U84_RS02595	-0.6214284011570739	0.18784691333553766
Perillartine	A4U84_RS02595	0.5681995494450248	0.23942249492328715
Debromohymenialdisine	A4U84_RS02595	-0.1814539842014975	0.7308062596657745
N-Acetyl-L-tyrosine	A4U84_RS02595	-0.7875848793956464	0.06288817058622526
Sphingosine (d18:1)	A4U84_RS02595	-0.018154390156224498	0.9727714064447001
KQH	A4U84_RS05865	0.989648585074168	0.0001601731001259357
N1-[3,5-di(trifluoromethyl)phenyl]-2-cyclopentyl-2-phenylacetamide	A4U84_RS05865	-0.9481463890286417	0.003963483540101847
Hydrocortisone	A4U84_RS05865	-0.924080930128452	0.008426770187475244
Epigallocatechin	A4U84_RS05865	0.689863296459844	0.12936194781768717
Thromboxane B2	A4U84_RS05865	-0.4697808897362505	0.34716759705103306
¦´-L-Glutamyl-L-glutamic acid	A4U84_RS05865	0.7026533095690239	0.11947761957366744
Cyclohexylsulfamate	A4U84_RS05865	-0.7561536409271349	0.08194189036118361
[truncated: 10,001 more rows]
