# Supplementary material for: Combined transcriptome and metabolome analysis reveals the regulatory network of histidine kinase QseC in the two-component system of Glaesserella parasuis
Source: Front Microbiol. 2025 Aug 29;16:1637383. doi: 10.3389/fmicb.2025.1637383 (PMC12425974; doi:10.3389/fmicb.2025.1637383)
Supplement: Supplementary file 1 [file Data_Sheet_1.zip › Table S1-S17/Table S17 qseC.vs.MY1902_neg_qseCvsMY1902_kegg_enrichment_share.xls]

Description	Pvalue	Ratio	Count	Type	ID
Peptidoglycan biosynthesis	0.0775193798449612	1.0	1	Meta	D-Alanyl-D-alanine
Peptidoglycan biosynthesis	0.959976786076803	0.14814814814814814	4	Tran	A4U84_RS01305/A4U84_RS01310/A4U84_RS01280/A4U84_RS03365
Microbial metabolism in diverse environments	0.127443944299448	0.14705882352941177	5	Meta	L-Ascorbate; 2-Furoic acid; p-Hydroxybenzaldehyde; o-Toluic Acid; 4-Pyridoxic acid
Microbial metabolism in diverse environments	0.684034534765912	0.256	32	Tran	A4U84_RS07505/A4U84_RS04085/A4U84_RS05085/A4U84_RS03545/A4U84_RS04090/A4U84_RS02890/A4U84_RS02695/A4U84_RS01950/A4U84_RS00510/A4U84_RS03830/Novel00205/A4U84_RS02080/A4U84_RS08955/A4U84_RS07625/A4U84_RS05660/A4U84_RS08905/A4U84_RS07280/A4U84_RS06230/A4U84_RS09420/A4U84_RS09180/A4U84_RS09805/A4U84_RS09170/A4U84_RS02280/Novel00206/Novel00010/Novel00204/A4U84_RS01920/Novel00138/Novel00008/Novel00083/…
Pantothenate and CoA biosynthesis	0.21654973905878	0.3333333333333333	1	Meta	Pantetheine
Pantothenate and CoA biosynthesis	0.548865023092473	0.2857142857142857	4	Tran	A4U84_RS02955/A4U84_RS06375/A4U84_RS03700/A4U84_RS01155
Pyrimidine metabolism	0.278728331196972	0.25	1	Meta	dTMP
Pyrimidine metabolism	0.257334883409218	0.3333333333333333	11	Tran	A4U84_RS02870/A4U84_RS03865/A4U84_RS09720/A4U84_RS10465/A4U84_RS10565/A4U84_RS03860/A4U84_RS09715/Novel00219/A4U84_RS03705/Novel00100/Novel00119
Phosphotransferase system (PTS)	0.278728331196972	0.25	1	Meta	L-Ascorbate
Phosphotransferase system (PTS)	0.142912698788404	0.4	8	Tran	A4U84_RS00915/A4U84_RS01470/A4U84_RS00910/A4U84_RS03410/A4U84_RS09085/A4U84_RS00925/Novel00194/Novel00189
Glycerophospholipid metabolism	0.567336321035924	0.1	1	Meta	LPC 10:0
Glycerophospholipid metabolism	0.110489807825267	0.4375	7	Tran	A4U84_RS01845/A4U84_RS10460/A4U84_RS09280/A4U84_RS08425/Novel00068/A4U84_RS06325/A4U84_RS01995
