# Supplementary material for: Combined transcriptome and metabolome analysis reveals the regulatory network of histidine kinase QseC in the two-component system of Glaesserella parasuis
Source: Front Microbiol. 2025 Aug 29;16:1637383. doi: 10.3389/fmicb.2025.1637383 (PMC12425974; doi:10.3389/fmicb.2025.1637383)
Supplement: Supplementary file 1 [file Data_Sheet_1.zip › Table S1-S17/Table S6 qseC.vs.MY1902_neg_kegg_enrichment.xls]

MapID	MapTitle	Pvalue	x	y	n	N	EnrichDirect	MetaIDs	kegg_cpd_id
map00053	Ascorbate and aldarate metabolism	0.0775193798449612	1	1	10	129	Over	L-Ascorbate	cpd:C00072
map00332	Carbapenem biosynthesis	0.0775193798449612	1	1	10	129	Over	Pantetheine	cpd:C00831
map00550	Peptidoglycan biosynthesis	0.0775193798449612	1	1	10	129	Over	D-Alanyl-D-alanine	cpd:C00993
map01120	Microbial metabolism in diverse environments	0.127443944299448	5	34	10	129	Over	L-Ascorbate; 2-Furoic acid; p-Hydroxybenzaldehyde; o-Toluic Acid; 4-Pyridoxic acid	cpd:C00072,cpd:C01546,cpd:C00633,cpd:C07215,cpd:C00847
map00561	Glycerolipid metabolism	0.149588178294574	1	2	10	129	Over	LPC 10:0	cpd:C00681
map01502	Vancomycin resistance	0.149588178294574	1	2	10	129	Over	D-Alanyl-D-alanine	cpd:C00993
map00480	Glutathione metabolism	0.21654973905878	1	3	10	129	Over	L-Ascorbate	cpd:C00072
map00770	Pantothenate and CoA biosynthesis	0.21654973905878	1	3	10	129	Over	Pantetheine	cpd:C00831
map00240	Pyrimidine metabolism	0.278728331196972	1	4	10	129	Over	dTMP	cpd:C00364
map00750	Vitamin B6 metabolism	0.278728331196972	1	4	10	129	Over	4-Pyridoxic acid	cpd:C00847
map02060	Phosphotransferase system (PTS)	0.278728331196972	1	4	10	129	Over	L-Ascorbate	cpd:C00072
map01100	Metabolic pathways	0.320224015374999	8	81	10	129	Over	L-Ascorbate; p-Hydroxybenzaldehyde; o-Toluic Acid; Homovanillic acid; D-Alanyl-D-alanine; 4-Pyridoxic acid; dTMP; LPC 10:0	cpd:C00072,cpd:C00633,cpd:C07215,cpd:C05582,cpd:C00993,cpd:C00847,cpd:C00364,cpd:C00681
map00350	Tyrosine metabolism	0.528003259311917	1	9	10	129	Over	Homovanillic acid	cpd:C05582
map00564	Glycerophospholipid metabolism	0.567336321035924	1	10	10	129	Over	LPC 10:0	cpd:C00681
