# Supplementary material for: Combined transcriptome and metabolome analysis reveals the regulatory network of histidine kinase QseC in the two-component system of Glaesserella parasuis
Source: Front Microbiol. 2025 Aug 29;16:1637383. doi: 10.3389/fmicb.2025.1637383 (PMC12425974; doi:10.3389/fmicb.2025.1637383)
Supplement: Supplementary file 1 [file Data_Sheet_1.zip › Table S1-S17/Table S16 qseC.vs.MY1902_pos_qseCvsMY1902_kegg_enrichment_share.xls]

Description	Pvalue	Ratio	Count	Type	ID
Biosynthesis of amino acids	0.343397454265338	0.16666666666666666	2	Meta	Argininosuccinic acid; Methionine
Biosynthesis of amino acids	0.979605686833651	0.18947368421052632	18	Tran	A4U84_RS04085/A4U84_RS03545/A4U84_RS04090/A4U84_RS06980/A4U84_RS03810/A4U84_RS07270/A4U84_RS05955/A4U84_RS01950/A4U84_RS03830/A4U84_RS02955/A4U84_RS05660/A4U84_RS06375/A4U84_RS08905/A4U84_RS07280/A4U84_RS05950/A4U84_RS02280/Novel00083/A4U84_RS01155
Alanine, aspartate and glutamate metabolism	0.348878165615864	0.25	1	Meta	Argininosuccinic acid
Alanine, aspartate and glutamate metabolism	0.886194565776286	0.18181818181818182	4	Tran	A4U84_RS04085/A4U84_RS04090/A4U84_RS10380/Novel00180
Pyrimidine metabolism	0.417018822702576	0.2	1	Meta	UDP
Pyrimidine metabolism	0.257334883409218	0.3333333333333333	11	Tran	A4U84_RS02870/A4U84_RS03865/A4U84_RS09720/A4U84_RS10465/A4U84_RS10565/A4U84_RS03860/A4U84_RS09715/Novel00219/A4U84_RS03705/Novel00100/Novel00119
2-Oxocarboxylic acid metabolism	0.417018822702576	0.2	1	Meta	Methionine
2-Oxocarboxylic acid metabolism	0.938407522801775	0.16	4	Tran	A4U84_RS06980/A4U84_RS02955/A4U84_RS06375/A4U84_RS01155
Purine metabolism	0.53459485846004	0.14285714285714285	1	Meta	Hypoxanthine
Purine metabolism	0.79406853960752	0.22727272727272727	10	Tran	A4U84_RS03865/A4U84_RS10465/A4U84_RS10375/A4U84_RS00090/A4U84_RS08545/A4U84_RS09010/A4U84_RS07730/A4U84_RS03860/Novel00219/Novel00100
Cysteine and methionine metabolism	1	0.1111111111111111	1	Meta	Methionine
Cysteine and methionine metabolism	0.664825311019882	0.25	5	Tran	A4U84_RS03545/A4U84_RS03810/A4U84_RS03830/A4U84_RS08955/A4U84_RS02955
