# Supplementary material for: Combined transcriptome and metabolome analysis reveals the regulatory network of histidine kinase QseC in the two-component system of Glaesserella parasuis
Source: Front Microbiol. 2025 Aug 29;16:1637383. doi: 10.3389/fmicb.2025.1637383 (PMC12425974; doi:10.3389/fmicb.2025.1637383)
Supplement: Supplementary file 1 [file Data_Sheet_1.zip › Table S1-S17/Table S11 qseCvsMY1902_deg_down.xls]

gene_id	qseC_1	qseC_2	qseC_3	MY1902_1	MY1902_2	MY1902_3	qseC	MY1902	log2FoldChange	pvalue	padj	gene_name	gene_chr	gene_start	gene_end	gene_strand	gene_length	gene_biotype	gene_description	tf_family
A4U84_RS03200	2139.23579381005	2136.32486345039	2214.70092907157	16509.0504988526	17731.3097276745	18718.9262630922	2163.42052877734	17653.0954965398	-3.02847887353621	4.15133499825062e-265	4.60798184805819e-262	A4U84_RS03200	NZ_CP015099.1	702239	703162	+	924	protein_coding	hypothetical protein&&-- && -	-
A4U84_RS02865	1972.54209559109	1911.29474787491	2041.40081430198	9553.31958708161	9663.87060763397	9729.01562425532	1975.07921925599	9648.7352729903	-2.28833698325271	6.06240059732253e-235	4.48617644201867e-232	cysB	NZ_CP015099.1	636144	637127	-	984	protein_coding	HTH-type transcriptional regulator CysB&&sp|P45105|CYSB_HAEIN HTH-type transcriptional regulator CysB OS=Haemophilus influenzae (strain ATCC 51907 / DSM 11121 / KW20 / Rd) OX=71421 GN=cysB PE=3 SV=1 && PF00126:Bacterial regulatory helix-turn-helix protein, lysR family|PF03466:LysR substrate binding domain	LysR_substrate
A4U84_RS03260	461.613318144827	435.447885983733	519.900344308765	4762.7606864791	4320.24521137662	4514.43045078228	472.320516145775	4532.47878287933	-3.26180615570678	2.05298417676256e-186	5.6970310905161e-184	A4U84_RS03260	NZ_CP015099.1	709697	710635	-	939	protein_coding	hypothetical protein&&-- && -	-
A4U84_RS01475	3234.49887505646	3230.30243830438	3284.31669119785	11647.4517177125	11331.0234901175	11271.8260308358	3249.70600151956	11416.7670795553	-1.81271352308726	3.13601303230355e-184	7.73549881301541e-182	lptB	NZ_CP015099.1	344891	345616	-	726	protein_coding	LPS export ABC transporter ATP-binding protein&&sp|P45073|LPTB_HAEIN Lipopolysaccharide export system ATP-binding protein LptB OS=Haemophilus influenzae (strain ATCC 51907 / DSM 11121 / KW20 / Rd) OX=71421 GN=lptB PE=1 SV=1 && PF00005:ABC transporter|PF12399:Branched-chain amino acid ATP-binding cassette transporter	ABC_tran
A4U84_RS02870	1771.65481825028	1819.72405149354	1707.84467942288	7646.56801091229	7390.38576601883	7435.70015536045	1766.40784972224	7490.88464409719	-2.08442566531678	2.02711526888832e-182	4.50019589693207e-180	yjjG	NZ_CP015099.1	637145	637819	-	675	protein_coding	pyrimidine 5'-nucleotidase&&sp|P0A8Y2|YJJG_ECO57 Pyrimidine 5'-nucleotidase YjjG OS=Escherichia coli O157:H7 OX=83334 GN=yjjG PE=3 SV=1 && PF13419:Haloacid dehalogenase-like hydrolase	-
A4U84_RS02100	1397.66254660517	1427.13904466704	1439.50901784416	5577.14540394666	5418.50687319985	5294.38571174445	1421.43686970546	5430.01266296365	-1.93338137890352	1.52533750717367e-155	3.07840842356867e-153	A4U84_RS02100	NZ_CP015099.1	480941	481687	-	747	protein_coding	MlaA family lipoprotein&&sp|P44042|MLAA_HAEIN Intermembrane phospholipid transport system lipoprotein MlaA OS=Haemophilus influenzae (strain ATCC 51907 / DSM 11121 / KW20 / Rd) OX=71421 GN=mlaA PE=3 SV=1 && PF04333:MlaA lipoprotein	-
A4U84_RS00835	782.178122412068	712.108287816798	661.521943475311	5129.2852875138	4914.09692435111	5462.53684595919	718.602784568059	5168.63968594137	-2.84743907279508	1.19315647143776e-151	2.20733947215985e-149	A4U84_RS00835	NZ_CP015099.1	201580	202470	+	891	protein_coding	LysR family transcriptional regulator&&sp|P43011|Y1364_HAEIN Uncharacterized HTH-type transcriptional regulator HI_1364 OS=Haemophilus influenzae (strain ATCC 51907 / DSM 11121 / KW20 / Rd) OX=71421 GN=HI_1364 PE=3 SV=1 && PF03466:LysR substrate binding domain|PF00126:Bacterial regulatory helix-turn-helix protein, lysR family	LysR_substrate
A4U84_RS06695	770.424079588935	918.629432847114	983.897425788631	7613.62197935861	8131.92039185213	7715.95204571836	890.983646074894	7820.49813897637	-3.13295859664374	5.46701215162521e-145	9.33597459739074e-143	A4U84_RS06695	NZ_CP015099.1	1424157	1424471	-	315	protein_coding	DUF1640 domain-containing protein&&-- && PF07798:Protein of unknown function (DUF1640)	-
A4U84_RS00435	1401.9367439954	1349.20653710843	1213.10080338712	7553.90729716756	8094.47965338089	7411.94999516063	1321.41469483032	7686.77898190302	-2.54071407348429	3.32479131886369e-143	5.27216909134099e-141	A4U84_RS00435	NZ_CP015099.1	105452	105922	-	471	protein_coding	Arm DNA-binding domain-containing protein&&-- && PF13356:Arm DNA-binding domain	-
A4U84_RS10365	1554.73930069612	1488.51089436945	1360.31272883655	7238.86087043548	7388.30572499265	7718.80206494234	1467.85430796737	7448.65622012349	-2.34374868976488	2.28590208356523e-142	3.38313508367653e-140	ubiG	NZ_CP015099.1	2158850	2159560	-	711	protein_coding	bifunctional 2-polyprenyl-6-hydroxyphenol methylase/3-demethylubiquinol 3-O-methyltransferase UbiG&&sp|B8F4B1|UBIG_HAEPS Ubiquinone biosynthesis O-methyltransferase OS=Haemophilus parasuis serovar 5 (strain SH0165) OX=557723 GN=ubiG PE=3 SV=1 && PF13489:Methyltransferase domain	-
A4U84_RS05295	1032.21866974052	949.802435870558	964.331283798516	4042.06624624231	4057.1200215648	4233.22855401638	982.11746313653	4110.80494060783	-2.06601605237533	1.69865391191599e-134	2.35688230278343e-132	A4U84_RS05295	NZ_CP015099.1	1161549	1162190	+	642	protein_coding	TfoX/Sxy family DNA transformation protein&&sp|P43779|TFOX_HAEIN DNA transformation protein TfoX OS=Haemophilus influenzae (strain ATCC 51907 / DSM 11121 / KW20 / Rd) OX=71421 GN=tfoX PE=2 SV=1 && PF04993:TfoX N-terminal domain|PF04994:TfoX C-terminal domain	-
A4U84_RS01610	1253.40838468491	1333.62003559671	1224.2814559529	4676.27735365068	4790.33448329338	4905.83309087535	1270.43662541151	4790.8149759398	-1.91501245231204	2.12307089195244e-122	2.77248081184378e-120	A4U84_RS01610	NZ_CP015099.1	371116	371751	-	636	protein_coding	DUF2625 family protein&&sp|P44670|Y374_HAEIN Uncharacterized protein HI_0374 OS=Haemophilus influenzae (strain ATCC 51907 / DSM 11121 / KW20 / Rd) OX=71421 GN=HI_0374 PE=4 SV=1 && PF10946:Protein of unknown function DUF2625	-
A4U84_RS07565	601.593282674855	475.38829610752	461.201918338421	4300.4866812415	4425.28728319872	4685.431604221	512.727832373599	4470.40185622041	-3.12551379575869	3.48001092237423e-115	3.67886868936705e-113	A4U84_RS07565	NZ_CP015099.1	1584583	1585188	-	606	protein_coding	aminotransferase class IV family protein&&sp|P44118|Y1169_HAEIN Uncharacterized protein HI_1169 OS=Haemophilus influenzae (strain ATCC 51907 / DSM 11121 / KW20 / Rd) OX=71421 GN=HI_1169 PE=4 SV=1 && PF01063:Amino-transferase class IV	-
A4U84_RS02430	1069.61789690503	1035.52819418503	1009.98561510878	3450.06724176209	3415.42736498816	3518.82373520571	1038.37723539961	3461.43944731866	-1.73749371691874	9.65900068025196e-113	9.74680977734516e-111	A4U84_RS02430	NZ_CP015099.1	550368	551294	-	927	protein_coding	glycosyltransferase family 52&&sp|Q9CNC4|LST_PASMU CMP-N-acetylneuraminate:beta-galactoside alpha-2,3-sialyltransferase OS=Pasteurella multocida (strain Pm70) OX=272843 GN=lst PE=1 SV=1 && PF07922:Glycosyltransferase family 52	-
A4U84_RS06680	2018.48971753606	2060.34066858075	1958.47764110578	6145.46444824767	6094.52020670847	5885.28969751603	2012.4360090742	6041.75811749072	-1.58606554044768	1.73115441333259e-108	1.53726511903934e-106	tyrS	NZ_CP015099.1	1418313	1419503	-	1191	protein_coding	tyrosine--tRNA ligase&&sp|Q7VN81|SYY_HAEDU Tyrosine--tRNA ligase OS=Haemophilus ducreyi (strain 35000HP / ATCC 700724) OX=233412 GN=tyrS PE=3 SV=1 && PF01479:S4 domain|PF00579:tRNA synthetases class I (W and Y)	S4
A4U84_RS02625	1852.86456866465	2002.86544425627	1477.70958077724	13978.3834501355	13885.313870267	14209.2458443499	1777.81319789939	14024.3143882508	-2.97997593179225	1.94183860053607e-104	1.65803142045773e-102	A4U84_RS02625	NZ_CP015099.1	594850	596238	-	1389	protein_coding	TolC family protein&&sp|Q2EHL7|TDEA_AGGAC Toxin and drug export protein A OS=Aggregatibacter actinomycetemcomitans OX=714 GN=tdeA PE=1 SV=1 && PF02321:Outer membrane efflux protein	OEP
A4U84_RS09450	119.677526926437	113.002135959984	91.3086626205359	1248.86050858174	1279.22523110092	1090.60735637585	107.996108502319	1206.23103201951	-3.48445179876162	5.44979435651164e-102	4.48094202646512e-100	A4U84_RS09450	NZ_CP015099.1	1979071	1980141	+	1071	protein_coding	autotransporter domain-containing protein&&-- && PF03797:Autotransporter beta-domain	-
A4U84_RS03935	9132.89127357369	9820.47010872933	8831.78380591897	46891.4689722634	52347.3524853681	58367.443700676	9261.71506274066	52535.4217194358	-2.50395087601218	1.00201642890891e-100	7.94455882920633e-99	dnaK	NZ_CP015099.1	849077	850978	-	1902	protein_coding	molecular chaperone DnaK&&sp|B8F7S6|DNAK_HAEPS Chaperone protein DnaK OS=Haemophilus parasuis serovar 5 (strain SH0165) OX=557723 GN=dnaK PE=3 SV=1 && PF00012:Hsp70 protein|PF10712:NAD-specific glutamate dehydrogenase	HSP70
A4U84_RS06700	1474.59809962931	1514.81311567048	1026.75659395745	16531.7008955458	18193.0788354866	19692.6828312849	1338.72260308575	18139.1541874391	-3.76048634603461	1.80026763561499e-98	1.37813591416044e-96	grpE	NZ_CP015099.1	1424567	1425166	-	600	protein_coding	nucleotide exchange factor GrpE&&sp|B8F790|GRPE_HAEPS Protein GrpE OS=Haemophilus parasuis serovar 5 (strain SH0165) OX=557723 GN=grpE PE=3 SV=1 && PF01025:GrpE	-
A4U84_RS07505	1900.94928930474	1781.73195405872	1893.2571678054	5675.98349860771	5636.91118094879	5944.19009481159	1858.64613705628	5752.36159145603	-1.63003654957221	4.03795618792674e-98	2.98808757906579e-96	pgi	NZ_CP015099.1	1578005	1579648	-	1644	protein_coding	glucose-6-phosphate isomerase&&sp|B8F632|G6PI_HAEPS Glucose-6-phosphate isomerase OS=Haemophilus parasuis serovar 5 (strain SH0165) OX=557723 GN=pgi PE=3 SV=1 && PF00342:Phosphoglucose isomerase	-
A4U84_RS04085	5126.89976958074	5458.19799813614	5402.11863136599	14029.8616244381	14131.7987318694	13936.5940052559	5329.07213302762	14032.7514538545	-1.39671917705336	4.20109474998087e-98	3.00852591772824e-96	gltB	NZ_CP015099.1	883963	888429	+	4467	protein_coding	glutamate synthase large subunit&&sp|P09831|GLTB_ECOLI Glutamate synthase [NADPH] large chain OS=Escherichia coli (strain K12) OX=83333 GN=gltB PE=1 SV=3 && PF04898:Glutamate synthase central domain|PF01493:GXGXG motif|PF00310:Glutamine amidotransferases class-II|PF01645:Conserved region in glutamate synthase	GATase_2
A4U84_RS07395	1657.32003806163	1693.0837267108	1394.78640758104	9284.60351722189	9389.30519217816	10823.4230062631	1581.73005745116	9832.44390522107	-2.63632597454266	2.55049642141227e-95	1.76940689235476e-93	A4U84_RS07395	NZ_CP015099.1	1554668	1555255	+	588	protein_coding	NAD(P)H-dependent oxidoreductase&&sp|Q6D5N6|AZOR_PECAS FMN-dependent NADH:quinone oxidoreductase OS=Pectobacterium atrosepticum (strain SCRI 1043 / ATCC BAA-672) OX=218491 GN=azoR PE=3 SV=3 && PF02525:Flavodoxin-like fold	Flavodoxin_2
A4U84_RS03925	1897.74364126207	2066.18560664765	2425.26988572709	12483.4572683872	13306.0224444758	14177.8956328861	2129.7330445456	13322.458448583	-2.64483108680023	9.04673766039545e-94	5.90698753119938e-92	dnaJ	NZ_CP015099.1	847253	848389	-	1137	protein_coding	molecular chaperone DnaJ&&sp|B8F7S3|DNAJ_HAEPS Chaperone protein DnaJ OS=Haemophilus parasuis serovar 5 (strain SH0165) OX=557723 GN=dnaJ PE=3 SV=1 && PF00684:DnaJ central domain|PF00226:DnaJ domain|PF01556:DnaJ C terminal domain	DnaJ_C
A4U84_RS03525	6792.76820242283	6284.28257825741	5133.78296978727	43424.9287147244	43817.1042370025	39135.5139772676	6070.2779168225	42125.8489763315	-2.79496970949593	2.02688957568989e-92	1.28562710229473e-90	A4U84_RS03525	NZ_CP015099.1	756070	756873	+	804	protein_coding	OmpH family outer membrane protein&&-- && PF03938:Outer membrane protein (OmpH-like)	-
A4U84_RS07560	5963.57390871824	5670.56408123335	5200.86688518195	19905.58043934	21123.8566413747	21766.5468199334	5611.66829171118	20931.9946335494	-1.89933972543602	7.5243557444998e-91	4.64001937577488e-89	recA	NZ_CP015099.1	1583332	1584450	-	1119	protein_coding	recombinase RecA&&sp|Q9RNY0|RECA_MANHA Protein RecA OS=Mannheimia haemolytica OX=75985 GN=recA PE=3 SV=1 && PF00154:recA bacterial DNA recombination protein	-
A4U84_RS03140	600.524733327298	555.269116355096	641.955801485196	2367.99601792086	2492.92916987717	2406.36623144602	599.24988372253	2422.43047308135	-2.01490893695654	2.21922271070352e-89	1.33153362642211e-87	sohB	NZ_CP015099.1	694638	695693	-	1056	protein_coding	protease SohB&&sp|P45315|SOHB_HAEIN Probable protease SohB OS=Haemophilus influenzae (strain ATCC 51907 / DSM 11121 / KW20 / Rd) OX=71421 GN=sohB PE=3 SV=1 && PF01343:Peptidase family S49|PF08496:Peptidase family S49 N-terminal	Peptidase_S49
A4U84_RS01810	2328.36902832773	2069.10807568109	2476.51454332025	9035.44915359718	8818.33393049165	8798.00934442227	2291.33054910969	8883.9308095037	-1.95495312500314	3.76339075144974e-84	2.19861249163643e-82	sbcB	NZ_CP015099.1	415034	416584	-	1551	protein_coding	exodeoxyribonuclease I&&sp|P45188|EX1_HAEIN Exodeoxyribonuclease I OS=Haemophilus influenzae (strain ATCC 51907 / DSM 11121 / KW20 / Rd) OX=71421 GN=sbcB PE=3 SV=1 && PF00929:Exonuclease|PF08411:Exonuclease C-terminal	Exonuc_X-T
A4U84_RS01535	1881.7154010487	1785.62857943665	1477.70958077724	8796.59042483299	9317.54377677494	9883.86666875816	1715.0178537542	9332.6669567887	-2.44443698082016	3.02448516519117e-81	1.72163001710882e-79	tolA	NZ_CP015099.1	356097	357392	-	1296	protein_coding	cell envelope integrity protein TolA&&sp|P44678|TOLA_HAEIN Tol-Pal system protein TolA OS=Haemophilus influenzae (strain ATCC 51907 / DSM 11121 / KW20 / Rd) OX=71421 GN=tolA PE=3 SV=1 && PF06519:TolA C-terminal	-
A4U84_RS01830	1133.73085775847	1089.10679313157	1183.28572987837	3623.03390741892	3505.909149627	3384.87283167871	1135.37446025614	3504.60529624155	-1.62585895754113	4.36148970950343e-81	2.4206267887744e-79	A4U84_RS01830	NZ_CP015099.1	418224	419120	-	897	protein_coding	ABC transporter ATP-binding protein&&sp|P36879|YADG_ECOLI Uncharacterized ABC transporter ATP-binding protein YadG OS=Escherichia coli (strain K12) OX=83333 GN=yadG PE=1 SV=1 && PF00005:ABC transporter	ABC_tran
A4U84_RS08345	5263.67408606809	5606.2697624975	5117.0119909386	22509.3464955669	25164.33633473	28309.2409517805	5328.98527983473	25327.6412606925	-2.24880234965601	1.82868995419374e-79	9.66593261502408e-78	htpG	NZ_CP015099.1	1728691	1730577	-	1887	protein_coding	molecular chaperone HtpG&&sp|B8F5X3|HTPG_HAEPS Chaperone protein HtpG OS=Haemophilus parasuis serovar 5 (strain SH0165) OX=557723 GN=htpG PE=3 SV=1 && PF02518:Histidine kinase-, DNA gyrase B-, and HSP90-like ATPase|PF00183:Hsp90 protein	HATPase_c
A4U84_RS02500	3603.14839996379	3347.2011996423	3794.89982503513	11653.6290986288	11073.0984028712	11008.6742558218	3581.74980821374	11245.1339191072	-1.65050535490039	2.99655247575646e-79	1.54705732469287e-77	A4U84_RS02500	NZ_CP015099.1	562739	564271	+	1533	protein_coding	class I SAM-dependent methyltransferase&&sp|P74360|Y1526_SYNY3 Uncharacterized protein sll1526 OS=Synechocystis sp. (strain PCC 6803 / Kazusa) OX=1111708 GN=sll1526 PE=4 SV=1 && PF10119:Predicted methyltransferase regulatory domain	-
A4U84_RS03340	1819.73953889037	1837.25886569423	1746.04524235596	4620.68092540384	4909.93684229875	4790.88231550821	1801.01454898019	4773.83336107027	-1.40647894698206	1.39463304574712e-76	6.88018969235248e-75	lipA	NZ_CP015099.1	719917	720879	-	963	protein_coding	lipoyl synthase&&sp|B8F679|LIPA_HAEPS Lipoyl synthase OS=Haemophilus parasuis serovar 5 (strain SH0165) OX=557723 GN=lipA PE=3 SV=1 && PF04055:Radical SAM superfamily|PF16881:N-terminal domain of lipoyl synthase of Radical_SAM family	Radical_SAM
A4U84_RS12085	631.512664406464	560.139898077509	571.145001901923	2022.06268660721	2037.40018514367	2109.96423215224	587.599188128632	2056.47570130104	-1.80824585349739	1.57392254761009e-76	7.59588707759654e-75	A4U84_RS12085	NZ_CP015099.1	1750160	1750324	-	165	protein_coding	zeta toxin family protein&&-- && PF06414:Zeta toxin	-
A4U84_RS06870	1063.20660081968	978.052969860554	1003.46356777875	3086.63133118554	2992.13901616045	3222.42173591193	1014.90771281966	3100.39736108598	-1.61160520327458	3.83410823786805e-75	1.73708577307491e-73	recC	NZ_CP015099.1	1458252	1461509	-	3258	protein_coding	exodeoxyribonuclease V subunit gamma&&sp|P44945|RECC_HAEIN RecBCD enzyme subunit RecC OS=Haemophilus influenzae (strain ATCC 51907 / DSM 11121 / KW20 / Rd) OX=71421 GN=recC PE=3 SV=1 && PF17946:RecC C-terminal domain|PF04257:Exodeoxyribonuclease V, gamma subunit	-
A4U84_RS09240	1863.55006214023	1853.81952355043	2029.28844068905	5263.12854070063	5326.98506804791	5523.33725607074	1915.5526754599	5371.15028827309	-1.48726374673914	2.40835402168097e-72	1.04834233884936e-70	rho	NZ_CP015099.1	1934109	1935371	+	1263	protein_coding	transcription termination factor Rho&&sp|P44619|RHO_HAEIN Transcription termination factor Rho OS=Haemophilus influenzae (strain ATCC 51907 / DSM 11121 / KW20 / Rd) OX=71421 GN=rho PE=3 SV=1 && PF07498:Rho termination factor, N-terminal domain|PF00006:ATP synthase alpha/beta family, nucleotide-binding domain|PF07497:Rho termination factor, RNA-binding domain	ATP-synt_ab
A4U84_RS09145	2804.94203733836	2457.79645712966	2876.22287254688	14061.7780925057	12476.0860750298	11522.6277225459	2712.9871223383	12686.8306300272	-2.22536294897962	4.82033293378333e-72	2.05791136788442e-70	A4U84_RS09145	NZ_CP015099.1	1916902	1917906	-	1005	protein_coding	glycosyltransferase family 2 protein&&sp|Q57287|Y1578_HAEIN Uncharacterized glycosyltransferase HI_1578 OS=Haemophilus influenzae (strain ATCC 51907 / DSM 11121 / KW20 / Rd) OX=71421 GN=HI_1578 PE=3 SV=1 && PF00535:Glycosyl transferase family 2	Glycos_transf_2
A4U84_RS03930	364.375327517097	365.308629180984	526.422391638804	3857.7743822389	3939.59770358561	4590.43096342171	418.702116112295	4129.26768308207	-3.30089447915503	8.36526381105814e-72	3.47992792747943e-70	A4U84_RS03930	NZ_CP015099.1	848442	848867	-	426	protein_coding	virulence-associated protein D&&sp|O85171|VAPD2_RIEAN Endoribonuclease VapD 2 OS=Riemerella anatipestifer OX=34085 PE=3 SV=1 && PF09827:CRISPR associated protein Cas2	-
A4U84_RS08740	1439.33597115991	1324.85262849637	1420.8745969012	3703.33985933102	3751.35399071629	3817.12574731548	1395.02106551916	3757.27319912093	-1.42959177839496	2.20250682450488e-71	8.89011845527425e-70	A4U84_RS08740	NZ_CP015099.1	1818601	1819581	+	981	protein_coding	peptide ABC transporter ATP-binding protein&&sp|P45094|DPPF_HAEIN Dipeptide transport ATP-binding protein DppF OS=Haemophilus influenzae (strain ATCC 51907 / DSM 11121 / KW20 / Rd) OX=71421 GN=dppF PE=3 SV=1 && PF00005:ABC transporter|PF08352:Oligopeptide/dipeptide transporter, C-terminal region	ABC_tran
A4U84_RS07570	890.101606515372	822.187954743335	609.345564835005	5693.4860778706	5549.54945784921	5839.68938993237	773.87837536457	5694.24164188406	-2.88008200991662	3.04638001681968e-71	1.20767207809637e-69	A4U84_RS07570	NZ_CP015099.1	1585166	1586137	-	972	protein_coding	aminodeoxychorismate synthase component I&&sp|Q9CKY6|Y1464_PASMU Uncharacterized PabA-like protein PM1464 OS=Pasteurella multocida (strain Pm70) OX=272843 GN=PM1464 PE=4 SV=1 && PF00425:chorismate binding enzyme	-
A4U84_RS03415	995.887991923561	1092.02926216502	997.873241495856	3461.39244010867	3940.6377240987	3923.52646501069	1028.59683186148	3775.18554307269	-1.87581907912428	4.80419698488204e-71	1.87110829937511e-69	hslV	NZ_CP015099.1	730585	731106	+	522	protein_coding	ATP-dependent protease subunit HslV&&sp|B8F689|HSLV_HAEPS ATP-dependent protease subunit HslV OS=Haemophilus parasuis serovar 5 (strain SH0165) OX=557723 GN=hslV PE=3 SV=1 && PF00227:Proteasome subunit	Proteasome
A4U84_RS09530	4562.70571407039	4678.87292255004	4580.34066778117	10686.8689852255	10136.0399205769	10662.8719233123	4607.30643480053	10495.2602763716	-1.18774508525278	2.93134660442301e-70	1.1029812647151e-68	A4U84_RS09530	NZ_CP015099.1	1992865	1993803	-	939	protein_coding	peptidylprolyl isomerase&&sp|P44721|SURA_HAEIN Putative peptidyl-prolyl cis-trans isomerase SurA OS=Haemophilus influenzae (strain ATCC 51907 / DSM 11121 / KW20 / Rd) OX=71421 GN=surA PE=3 SV=1 && PF00639:PPIC-type PPIASE domain|PF09312:SurA N-terminal domain	-
A4U84_RS05345	1990.70743449957	1756.40388910217	1852.26144173087	5607.00274504219	5850.11538613227	6146.54145971408	1866.4575884442	5867.88653029618	-1.65284626286109	6.81978257245604e-69	2.48195365751679e-67	prmA	NZ_CP015099.1	1176350	1177234	-	885	protein_coding	50S ribosomal protein L11 methyltransferase&&sp|B8F6T6|PRMA_HAEPS Ribosomal protein L11 methyltransferase OS=Haemophilus parasuis serovar 5 (strain SH0165) OX=557723 GN=prmA PE=3 SV=1 && PF06325:Ribosomal protein L11 methyltransferase (PrmA)	-
A4U84_RS00840	799.274911972987	805.62729688713	777.987074368851	2176.49720951509	2267.2447185366	2349.36584696645	794.29642774299	2264.36925833938	-1.51164023182053	2.32529889733265e-68	8.32607024528788e-67	A4U84_RS00840	NZ_CP015099.1	202581	208334	-	5754	protein_coding	YadA-like family protein&&-- && PF01391:Collagen triple helix repeat (20 copies)|PF03895:YadA-like membrane anchor domain|PF05658:Head domain of trimeric autotransporter adhesin|PF05662:Coiled stalk of trimeric autotransporter adhesin	Collagen
A4U84_RS08195	3924.78175357858	3694.00085827811	3684.95674147163	8620.535068718	8778.81315099423	8704.90871643897	3767.91311777611	8701.41897871707	-1.20765888700897	7.0872274244746e-68	2.49740394957676e-66	mltF	NZ_CP015099.1	1693475	1694896	+	1422	protein_coding	membrane-bound lytic murein transglycosylase MltF&&sp|B3GYE5|MLTF_ACTP7 Membrane-bound lytic murein transglycosylase F OS=Actinobacillus pleuropneumoniae serotype 7 (strain AP76) OX=537457 GN=mltF PE=3 SV=1 && PF00497:Bacterial extracellular solute-binding proteins, family 3|PF01464:Transglycosylase SLT domain	-
A4U84_RS04095	3831.81796034108	3763.16595873638	4172.2468491302	19669.810401034	18370.922343225	15381.5537518131	3922.41025606922	17807.428832024	-2.1825903709951	1.27705914509617e-65	4.3616481570977e-64	A4U84_RS04095	NZ_CP015099.1	890211	892253	-	2043	protein_coding	DUF262 domain-containing protein&&-- && PF03235:Protein of unknown function DUF262|PF07510:Protein of unknown function (DUF1524)	-
A4U84_RS02415	465.887515535057	533.837676776478	468.655686715608	2144.58074144746	2033.24010309131	1858.21253403412	489.460293009047	2012.01112619096	-2.0389822145917	2.97516868463258e-65	1.00073855755823e-63	A4U84_RS02415	NZ_CP015099.1	547521	548405	-	885	protein_coding	glycosyltransferase family 2 protein&&sp|Q48214|Y1696_HAEIN Uncharacterized glycosyltransferase HI_1696 OS=Haemophilus influenzae (strain ATCC 51907 / DSM 11121 / KW20 / Rd) OX=71421 GN=HI_1696 PE=3 SV=2 && PF00535:Glycosyl transferase family 2	Glycos_transf_2
A4U84_RS01305	2300.58674529123	2313.62131814623	2222.15469744876	5356.81881793142	5307.2246782992	5633.53799939791	2278.78758696207	5432.52716520951	-1.2535336792682	9.06685404797813e-65	3.00424119201663e-63	murE	NZ_CP015099.1	307257	308747	-	1491	protein_coding	UDP-N-acetylmuramoyl-L-alanyl-D-glutamate--2%2C6-diaminopimelate ligase&&sp|A3MY85|MURE_ACTP2 UDP-N-acetylmuramoyl-L-alanyl-D-glutamate--2,6-diaminopimelate ligase OS=Actinobacillus pleuropneumoniae serotype 5b (strain L20) OX=416269 GN=murE PE=3 SV=1 && PF01225:Mur ligase family, catalytic domain|PF02875:Mur ligase family, glutamate ligase domain|PF08245:Mur ligase middle domain	-
A4U84_RS00525	1058.93240342945	1055.01132107468	971.785052175703	2735.55018244163	2773.73470841152	2766.41866007533	1028.57625889328	2758.56785030949	-1.42372333467458	1.55404311975183e-64	5.07349371448393e-63	fdhD	NZ_CP015099.1	127032	127838	+	807	protein_coding	formate dehydrogenase accessory sulfurtransferase FdhD&&sp|P57842|FDHD_PASMU Sulfur carrier protein FdhD OS=Pasteurella multocida (strain Pm70) OX=272843 GN=fdhD PE=3 SV=1 && PF02634:FdhD/NarQ family	-
A4U84_RS04375	801.412010668102	794.911577097821	636.365475202306	3178.26248144422	3363.42633933365	3316.47237030322	744.229687656076	3286.05373036037	-2.14326029945662	3.45789086382439e-64	1.11253879966524e-62	A4U84_RS04375	NZ_CP015099.1	947821	949863	-	2043	protein_coding	N-6 DNA methylase&&sp|Q07605|T4BA_BACCO Restriction enzyme BgcI subunit alpha OS=Bacillus coagulans OX=1398 GN=bcgIA PE=1 SV=1 && PF08774:VRR-NUC domain|PF02384:N-6 DNA Methylase	-
A4U84_RS09140	1289.73906250187	1286.86053106155	1746.04524235596	10179.2941866016	9509.94757169662	8673.5585049752	1440.88161197312	9454.26675442446	-2.7136617097744	5.08740405257929e-64	1.61343385667515e-62	A4U84_RS09140	NZ_CP015099.1	1915990	1916889	-	900	protein_coding	glycosyltransferase family 8 protein&&sp|P43974|Y258_HAEIN Putative glycosyltransferase HI_0258 OS=Haemophilus influenzae (strain ATCC 51907 / DSM 11121 / KW20 / Rd) OX=71421 GN=HI_0258 PE=3 SV=2 && PF01501:Glycosyl transferase family 8	Glyco_transf_8
A4U84_RS08430	15456.5663124188	15258.2108236313	14719.3291028492	35184.3025723598	33094.4927470427	33383.2251768706	15144.7020796331	33887.3401654244	-1.16195824996409	8.9334744015519e-64	2.79328354527397e-62	ileS	NZ_CP015099.1	1747089	1749905	-	2817	protein_coding	isoleucine--tRNA ligase&&sp|B8F5E2|SYI_HAEPS Isoleucine--tRNA ligase OS=Haemophilus parasuis serovar 5 (strain SH0165) OX=557723 GN=ileS PE=3 SV=1 && PF06827:Zinc finger found in FPG and IleRS|PF08264:Anticodon-binding domain of tRNA|PF00133:tRNA synthetases class I (I, L, M and V)	-
A4U84_RS05085	464.818966187499	418.887228127528	480.768060328536	1663.77459346092	1696.27345685009	1555.16048988438	454.824751547854	1638.4028467318	-1.84869660552097	1.26321888737631e-63	3.89492490274363e-62	iolB	NZ_CP015099.1	1107917	1108732	-	816	protein_coding	5-deoxy-glucuronate isomerase&&sp|A4IPB4|IOLB_GEOTN 5-deoxy-glucuronate isomerase OS=Geobacillus thermodenitrificans (strain NG80-2) OX=420246 GN=iolB PE=3 SV=1 && PF04962:KduI/IolB family	-
A4U84_RS01170	2047.34054992011	2051.57326148041	1986.42927252023	5095.30969247407	5348.82549882281	5668.68823649365	2028.44769464025	5370.94114259684	-1.40496150086921	1.38978010778068e-63	4.22645457434672e-62	A4U84_RS01170	NZ_CP015099.1	276256	277245	+	990	protein_coding	oxidoreductase&&sp|P45201|USG_HAEIN USG-1 protein homolog OS=Haemophilus influenzae (strain ATCC 51907 / DSM 11121 / KW20 / Rd) OX=71421 GN=usg PE=3 SV=1 && PF02774:Semialdehyde dehydrogenase, dimerisation domain	-
A4U84_RS03230	448.790725974137	415.96475909408	378.27874514222	1486.68967385988	1499.70957987604	1559.91052192435	414.344743403479	1515.43659188676	-1.87228771431279	2.30696723721715e-63	6.92090171165145e-62	msrB	NZ_CP015099.1	706241	707311	-	1071	protein_coding	peptide-methionine (R)-S-oxide reductase MsrB&&sp|Q9AL99|MSRAB_AGGAC Peptide methionine sulfoxide reductase MsrA/MsrB OS=Aggregatibacter actinomycetemcomitans OX=714 GN=msrAB PE=3 SV=1 && PF01625:Peptide methionine sulfoxide reductase|PF01641:SelR domain	PMSR
A4U84_RS03265	165.625148871408	136.381888227567	112.738246704947	1058.39126366202	968.259097686959	975.656581008711	138.248427934641	1000.7689807859	-2.85954702090356	6.70503805147338e-63	1.98469126323612e-61	A4U84_RS03265	NZ_CP015099.1	710698	711042	-	345	protein_coding	hypothetical protein&&-- && -	-
A4U84_RS09650	496.875446614223	485.129859552347	477.041176139942	1577.29126063251	1452.90865678698	1476.30995802097	486.348827435504	1502.16995848015	-1.62730436483278	1.12465672967866e-62	3.28518149985083e-61	truC	NZ_CP015099.1	2021983	2022711	-	729	protein_coding	tRNA pseudouridine(65) synthase TruC&&sp|P59840|TRUC_HAEDU tRNA pseudouridine synthase C OS=Haemophilus ducreyi (strain 35000HP / ATCC 700724) OX=233412 GN=truC PE=3 SV=1 && PF00849:RNA pseudouridylate synthase	-
A4U84_RS03420	2281.3528570352	2404.21785818312	2811.0023992465	9707.75410998949	10459.486300148	11288.9261461797	2498.8577048216	10485.3888521057	-2.06883690151964	1.29948361932762e-61	3.69853030116323e-60	hslU	NZ_CP015099.1	731243	732565	+	1323	protein_coding	HslU--HslV peptidase ATPase subunit&&sp|B8F690|HSLU_HAEPS ATP-dependent protease ATPase subunit HslU OS=Haemophilus parasuis serovar 5 (strain SH0165) OX=557723 GN=hslU PE=3 SV=1 && PF07724:AAA domain (Cdc48 subfamily)|PF00004:ATPase family associated with various cellular activities (AAA)	AAA
A4U84_RS06685	2860.50660341135	2755.88829854134	3400.78182209139	10804.2392226355	10757.9721874048	10717.9722949759	3005.72557468136	10760.0612350054	-1.83972486659923	8.15136632303488e-60	2.26200415464218e-58	hrpA	NZ_CP015099.1	1419709	1423626	-	3918	protein_coding	ATP-dependent RNA helicase HrpA&&sp|P45018|HRPA_HAEIN ATP-dependent RNA helicase HrpA homolog OS=Haemophilus influenzae (strain ATCC 51907 / DSM 11121 / KW20 / Rd) OX=71421 GN=hrpA PE=3 SV=2 && PF00271:Helicase conserved C-terminal domain|PF00270:DEAD/DEAH box helicase|PF07717:Oligonucleotide/oligosaccharide-binding (OB)-fold|PF04408:Helicase associated domain (HA2)|PF11898:Domain of unknown func…	DUF1605
A4U84_RS04745	829.194293704596	861.154208522639	911.223184111062	2384.46903369771	2577.17083143747	2583.0674233327	867.190562112766	2514.90242948929	-1.53562873687711	1.30355233475857e-59	3.57269899156053e-58	A4U84_RS04745	NZ_CP015099.1	1028155	1029186	+	1032	protein_coding	AAA family ATPase&&-- && PF13304:AAA domain, putative AbiEii toxin, Type IV TA system	-
A4U84_RS09370	1624.19500828735	1551.83105676082	1563.42791711489	3846.44918389233	3627.59154965855	3735.4251962281	1579.81799405435	3736.48864325966	-1.2421470566605	2.08595738757612e-59	5.64734804929146e-58	prmC	NZ_CP015099.1	1961352	1962182	+	831	protein_coding	peptide chain release factor N(5)-glutamine methyltransferase&&sp|Q9CN82|PRMC_PASMU Release factor glutamine methyltransferase OS=Pasteurella multocida (strain Pm70) OX=272843 GN=prmC PE=3 SV=1 && PF17827:PrmC N-terminal domain|PF13847:Methyltransferase domain	-
A4U84_RS02595	792.863615887642	710.159975127833	1052.84478327761	5494.78032506246	5840.75520151446	6158.89154301799	851.956124764361	5831.47568986497	-2.77459362572303	2.64418559458075e-59	7.07240002405936e-58	A4U84_RS02595	NZ_CP015099.1	589261	589443	-	183	protein_coding	YnbE family lipoprotein&&-- && PF13617:YnbE-like lipoprotein	-
A4U84_RS11445	382.540666425574	348.747971324779	285.106640427388	1592.73471292329	1587.07130297562	1523.81027842062	338.798426059247	1567.87209810651	-2.21198657523891	2.09300122304695e-55	5.40286362228399e-54	A4U84_RS11445	NZ_CP015099.1	1206909	1207940	-	1032	protein_coding	alpha/beta hydrolase-fold protein&&-- && PF02230:Phospholipase/Carboxylesterase	Abhydrolase_2
A4U84_RS09220	32.0564804267241	36.0437847458571	40.9957260745263	349.022021771814	409.768082157532	424.652864372828	36.3653304157025	394.480989434058	-3.43503333601027	3.90286003283668e-55	9.95902215275566e-54	A4U84_RS09220	NZ_CP015099.1	1931566	1931642	-	77	protein_coding	tRNA-Asp&&sp|P46071|PRTH_PORGI Protease PrtH OS=Porphyromonas gingivalis (strain ATCC BAA-308 / W83) OX=242619 GN=prtH PE=3 SV=1 && -	-
A4U84_RS01050	1029.01302169784	929.345152636423	917.7452314411	2538.90355660559	2621.89171350035	2651.46788470819	958.701135258455	2604.08771827138	-1.4423367461427	1.69472515176689e-54	4.13438443617856e-53	priC	NZ_CP015099.1	250818	251315	+	498	protein_coding	primosomal replication protein PriC&&-- && PF07445:Primosomal replication protein priC	-
A4U84_RS07600	4073.31011288907	4043.72298594737	3452.95820073169	11839.9800896043	12854.6535417946	13225.9892120772	3856.66376652271	12640.2076144921	-1.71274778895436	1.84390730068592e-54	4.44942848643777e-53	rpsU	NZ_CP015099.1	1593507	1593722	-	216	protein_coding	30S ribosomal protein S21&&sp|B8F647|RS21_HAEPS 30S ribosomal protein S21 OS=Haemophilus parasuis serovar 5 (strain SH0165) OX=557723 GN=rpsU PE=3 SV=1 && PF01165:Ribosomal protein S21	-
A4U84_RS02425	626.169917668677	616.640966057501	696.927343266947	2356.67081957429	2063.40069797092	2125.16433468012	646.579408997708	2181.74528407511	-1.75406535052622	3.04124091964241e-54	7.18250515064485e-53	A4U84_RS02425	NZ_CP015099.1	549590	550366	-	777	protein_coding	glycosyltransferase family 25 protein&&sp|P71398|LSG4_HAEIN Lsg locus putative protein 4 OS=Haemophilus influenzae (strain ATCC 51907 / DSM 11121 / KW20 / Rd) OX=71421 GN=HI_1697 PE=3 SV=1 && PF01755:Glycosyltransferase family 25 (LPS biosynthesis protein)	-
A4U84_RS03625	6386.71945035099	6435.27681165221	4729.4160353249	32156.3563598793	32071.1125621619	28348.1912145082	5850.47076577604	30858.5533788498	-2.39911920417739	3.78440416821207e-54	8.7597948575505e-53	acpP	NZ_CP015099.1	782677	782907	+	231	protein_coding	acyl carrier protein&&sp|B8F7C3|ACP_HAEPS Acyl carrier protein OS=Haemophilus parasuis serovar 5 (strain SH0165) OX=557723 GN=acpP PE=3 SV=1 && PF00550:Phosphopantetheine attachment site	PP-binding
A4U84_RS01490	9565.65375933447	10232.5382424455	9223.10664572127	22520.6716939135	23112.3758624031	24066.5123336842	9673.76621583374	23233.1866300003	-1.2640596680831	3.99277504060801e-54	9.13810370118533e-53	A4U84_RS01490	NZ_CP015099.1	346870	347910	-	1041	protein_coding	extracellular solute-binding protein&&sp|P45168|POTD1_HAEIN Spermidine/putrescine-binding periplasmic protein 1 OS=Haemophilus influenzae (strain ATCC 51907 / DSM 11121 / KW20 / Rd) OX=71421 GN=potD-B PE=3 SV=1 && PF13416:Bacterial extracellular solute-binding protein	-
A4U84_RS09920	2386.07069309583	2240.55959231003	2274.33107608906	5408.29699223404	5337.38527317881	5786.48903108477	2300.32045383164	5510.72376549921	-1.26065741256737	5.38298335138349e-54	1.219410514293e-52	A4U84_RS09920	NZ_CP015099.1	2079577	2082090	-	2514	protein_coding	glycogen/starch/alpha-glucan phosphorylase&&sp|P45180|PHSG_HAEIN Glycogen phosphorylase OS=Haemophilus influenzae (strain ATCC 51907 / DSM 11121 / KW20 / Rd) OX=71421 GN=glgP PE=3 SV=1 && PF00343:Carbohydrate phosphorylase	-
A4U84_RS02730	1664.79988349454	1585.92652881771	1742.31835816737	4022.50454000731	4013.43916001501	4238.92859246433	1664.34825682654	4091.62409749555	-1.29768094470257	6.83478921137187e-54	1.53264970194399e-52	A4U84_RS02730	NZ_CP015099.1	611662	612822	+	1161	protein_coding	bifunctional tRNA (adenosine(37)-C2)-methyltransferase TrmG/ribosomal RNA large subunit methyltransferase RlmN&&sp|B0BQK6|RLMN_ACTPJ Dual-specificity RNA methyltransferase RlmN OS=Actinobacillus pleuropneumoniae serotype 3 (strain JL03) OX=434271 GN=rlmN PE=3 SV=1 && PF04055:Radical SAM superfamily	Radical_SAM
A4U84_RS08775	5585.30743968289	5489.37100115959	5241.86261125648	11314.9027117175	10991.9768028501	11363.0266460031	5438.84701736632	11223.3020535236	-1.04524504479332	1.58130321210611e-52	3.51049313087557e-51	A4U84_RS08775	NZ_CP015099.1	1826040	1827338	+	1299	protein_coding	HlyD family type I secretion periplasmic adaptor subunit&&sp|P55125|HLYD_PASSP Leukotoxin secretion protein D OS=Pasteurella haemolytica-like sp. (strain 5943B) OX=53500 GN=lktD PE=3 SV=1 && PF13437:HlyD family secretion protein	-
A4U84_RS02115	2544.21599653433	2474.35711498586	2170.9100398556	6690.10353236947	6777.81368380872	6591.14445865476	2396.49438379193	6686.35389161098	-1.48056447440639	1.89755578063846e-52	4.17086518120533e-51	A4U84_RS02115	NZ_CP015099.1	483037	484587	-	1551	protein_coding	L%2CD-transpeptidase family protein&&sp|P44285|Y1667_HAEIN Putative L,D-transpeptidase HI_1667 OS=Haemophilus influenzae (strain ATCC 51907 / DSM 11121 / KW20 / Rd) OX=71421 GN=HI_1667 PE=3 SV=1 && PF03734:L,D-transpeptidase catalytic domain	-
A4U84_RS06055	3374.47883958649	3188.41371549163	3112.88001852255	10160.7620438526	10421.0055411636	8813.20944695016	3225.25752453356	9798.32567732213	-1.60317446171285	3.4607654627958e-52	7.53225424255557e-51	A4U84_RS06055	NZ_CP015099.1	1306729	1307316	-	588	protein_coding	NAD(P)H-dependent oxidoreductase&&sp|Q4QK76|AZOR_HAEI8 FMN-dependent NADH:quinone oxidoreductase OS=Haemophilus influenzae (strain 86-028NP) OX=281310 GN=azoR PE=3 SV=1 && PF02525:Flavodoxin-like fold	Flavodoxin_2
A4U84_RS12090	1345.30362857485	1188.4707402688	1255.02825050879	3410.9438292921	3285.42480085188	3215.77169105598	1262.93420645082	3304.04677373332	-1.38778807939352	1.13553535342274e-51	2.42393123519085e-50	A4U84_RS12090	NZ_CP015099.1	1750336	1750626	-	291	protein_coding	zeta toxin family protein&&-- && PF06414:Zeta toxin	-
A4U84_RS08805	1150.82764731939	1145.60786111157	1079.86469364491	2553.31744541032	2593.81115964691	2586.86744896468	1125.43340069196	2577.99868467397	-1.19612510727217	1.64965575631027e-51	3.487843599056e-50	lptE	NZ_CP015099.1	1830764	1831258	-	495	protein_coding	LPS assembly lipoprotein LptE&&sp|Q57457|LPTE_HAEIN LPS-assembly lipoprotein LptE OS=Haemophilus influenzae (strain ATCC 51907 / DSM 11121 / KW20 / Rd) OX=71421 GN=lptE PE=3 SV=2 && PF04390:Lipopolysaccharide-assembly	-
A4U84_RS09765	768.28698089382	807.575609576095	709.039716879875	2319.60653407639	2412.84759036922	2155.5645397359	761.63410244993	2296.00622139384	-1.59208874035958	6.67733706031887e-51	1.38539142746803e-49	nth	NZ_CP015099.1	2042567	2043202	-	636	protein_coding	endonuclease III&&sp|P44319|END3_HAEIN Endonuclease III OS=Haemophilus influenzae (strain ATCC 51907 / DSM 11121 / KW20 / Rd) OX=71421 GN=nth PE=3 SV=1 && PF00730:HhH-GPD superfamily base excision DNA repair protein|PF00633:Helix-hairpin-helix motif	HhH-GPD
A4U84_RS00730	357.964031431752	392.585006826497	379.210466189368	1192.23451684885	1185.62338492281	1099.15741404779	376.586501482539	1159.00510527315	-1.62092191186013	7.02472772180527e-51	1.44397180948219e-49	A4U84_RS00730	NZ_CP015099.1	172543	172851	-	309	protein_coding	DciA family protein&&-- && PF05258:Dna[CI] antecedent, DciA	-
A4U84_RS12115	304.536564053879	339.006407879953	252.496403777196	1365.20118250568	1345.7865439387	1284.40866360641	298.679791903676	1331.79879668359	-2.15747204153024	7.25871213854469e-51	1.47837990344672e-49	A4U84_RS12115	NZ_CP015099.1	1749965	1750090	-	126	protein_coding	hypothetical protein&&-- && -	-
A4U84_RS01145	4416.31445345502	3994.04101237876	4219.76462253476	15146.9380068051	13939.3949369477	12309.233028364	4210.04002945618	13798.5219907056	-1.71262969329291	2.09652580585204e-50	4.23117026271958e-49	A4U84_RS01145	NZ_CP015099.1	268703	272485	+	3783	protein_coding	autotransporter domain-containing protein&&-- && PF00082:Subtilase family|PF03797:Autotransporter beta-domain|PF12951:Passenger-associated-transport-repeat	Peptidase_S8
A4U84_RS04750	501.149644004453	508.50961181993	622.389659495081	1937.6384807509	2081.08104669345	2051.06383485668	544.016305106488	2023.26112076701	-1.89401566824	1.17742718458104e-49	2.35485436916208e-48	A4U84_RS04750	NZ_CP015099.1	1029187	1029699	+	513	protein_coding	hypothetical protein&&sp|Q9JWJ3|SYC_NEIMA Cysteine--tRNA ligase OS=Neisseria meningitidis serogroup A / serotype 4A (strain DSM 15465 / Z2491) OX=122587 GN=cysS PE=3 SV=1 && -	-
A4U84_RS07895	421.008442937643	332.187313468575	397.844887132335	1539.19741164856	1473.70906704879	1413.60953509344	383.680214512851	1475.50533793026	-1.94383959068983	1.57790455959591e-49	3.12763225205617e-48	A4U84_RS07895	NZ_CP015099.1	1650781	1651122	+	342	protein_coding	helix-turn-helix transcriptional regulator&&-- && PF01381:Helix-turn-helix	HTH_3
A4U84_RS03520	13282.0683901393	12331.8451648055	10996.1717984445	34626.2791629194	33846.4275780069	34151.7803609369	12203.3617844631	34208.1623672877	-1.48712873928254	6.57394956549837e-49	1.26905809003534e-47	bamA	NZ_CP015099.1	753578	755995	+	2418	protein_coding	outer membrane protein assembly factor BamA&&sp|O32629|BAMA2_HAEIF Outer membrane protein assembly factor BamA OS=Haemophilus influenzae OX=727 GN=bamA PE=3 SV=1 && PF01103:Surface antigen|PF07244:Surface antigen variable number repeat	-
A4U84_RS10045	762.944234156033	726.720632984037	615.867612165043	2280.4831216064	2309.88555957329	2349.36584696645	701.844159768371	2313.24484271538	-1.7216072900038	8.30755143595851e-49	1.58989346446792e-47	A4U84_RS10045	NZ_CP015099.1	2105196	2107109	-	1914	protein_coding	ABC transporter ATP-binding protein&&sp|P44808|YHES_HAEIN Probable ATP-binding protein YheS OS=Haemophilus influenzae (strain ATCC 51907 / DSM 11121 / KW20 / Rd) OX=71421 GN=yheS PE=1 SV=1 && PF00005:ABC transporter|PF12848:ABC transporter	ABC_tran
A4U84_RS10000	722.339358948849	761.790261385412	539.46648629888	3248.27279849579	3408.14722139653	3686.97486942046	674.532035544381	3447.79829643759	-2.35432139723536	2.66548721739123e-48	5.05759113043465e-47	mltA	NZ_CP015099.1	2095221	2096312	-	1092	protein_coding	murein transglycosylase A&&sp|P0A936|MLTA_ECO57 Membrane-bound lytic murein transglycosylase A OS=Escherichia coli O157:H7 OX=83334 GN=mltA PE=3 SV=1 && PF03562:MltA specific insert domain|PF06725:3D domain	-
A4U84_RS04880	1802.64274932945	1864.53524333974	1730.20598455444	3850.56743783654	3990.55870872703	4028.9771762979	1799.12799240788	3956.70110762049	-1.13714734724396	3.13842217097597e-48	5.90448916912428e-47	recF	NZ_CP015099.1	1061785	1062870	+	1086	protein_coding	DNA replication/repair protein RecF&&sp|B8F744|RECF_HAEPS DNA replication and repair protein RecF OS=Haemophilus parasuis serovar 5 (strain SH0165) OX=557723 GN=recF PE=3 SV=1 && PF02463:RecF/RecN/SMC N terminal domain	SMC_N
A4U84_RS09225	1560.08204743391	1499.22661415876	1285.77504506469	4659.80433787384	5029.53920130412	5454.93679469525	1448.36123555245	5048.0934446244	-1.80172664291064	8.80649650260566e-48	1.64289262485585e-46	dnaQ	NZ_CP015099.1	1931744	1932514	-	771	protein_coding	DNA polymerase III subunit epsilon&&sp|Q9CPE0|DPO3E_PASMU DNA polymerase III subunit epsilon OS=Pasteurella multocida (strain Pm70) OX=272843 GN=dnaQ PE=3 SV=1 && PF00929:Exonuclease	Exonuc_X-T
A4U84_RS03900	1134.79940710603	1167.03930069018	1469.32409135291	4694.80949639963	4732.09333456033	4971.38353302686	1257.05426638304	4799.42878799561	-1.9323666437006	3.39154107284499e-47	6.22249684439328e-46	murI	NZ_CP015099.1	842523	843326	-	804	protein_coding	glutamate racemase&&sp|B8F7R8|MURI_HAEPS Glutamate racemase OS=Haemophilus parasuis serovar 5 (strain SH0165) OX=557723 GN=murI PE=3 SV=1 && PF01177:Asp/Glu/Hydantoin racemase	Asp_Glu_race
A4U84_RS03655	20546.066854835	19524.0414561207	18504.9117174129	53784.3965113852	57460.0933277195	65490.5917478068	19525.0066761229	58911.6938623038	-1.59325876890133	6.74861845836285e-46	1.18904229980679e-44	groL	NZ_CP015099.1	788362	790005	-	1644	protein_coding	chaperonin GroEL&&sp|B8F865|CH60_HAEPS 60 kDa chaperonin OS=Haemophilus parasuis serovar 5 (strain SH0165) OX=557723 GN=groL PE=3 SV=1 && PF00118:TCP-1/cpn60 chaperonin family	-
A4U84_RS03545	2179.84066901724	2173.34280454073	2159.72938728982	4713.34163914857	4350.40580625623	4537.23060457411	2170.97095361593	4533.65934999297	-1.06238023074353	4.94770599046056e-45	8.64874590458461e-44	thrA	NZ_CP015099.1	759597	762041	+	2445	protein_coding	bifunctional aspartate kinase/homoserine dehydrogenase I&&sp|P44505|AKH_HAEIN Bifunctional aspartokinase/homoserine dehydrogenase OS=Haemophilus influenzae (strain ATCC 51907 / DSM 11121 / KW20 / Rd) OX=71421 GN=thrA PE=3 SV=1 && PF03447:Homoserine dehydrogenase, NAD binding domain|PF00696:Amino acid kinase family|PF13840:ACT domain|PF00742:Homoserine dehydrogenase	AA_kinase
A4U84_RS03000	1890.26379582916	1854.79367989492	1977.11206204875	4053.39144458889	4384.72648318821	4171.47813749684	1907.38984592428	4203.19868842464	-1.13973852759792	1.46613756074104e-44	2.52312045336831e-43	A4U84_RS03000	NZ_CP015099.1	664485	664997	-	513	protein_coding	porin family protein&&-- && PF13505:Outer membrane protein beta-barrel domain	-
A4U84_RS04090	695.625625259913	779.325075586099	512.446575931579	3385.20474214078	3516.30935475791	3477.02345325403	662.465758925863	3459.51251671757	-2.38512748285508	1.24195543977951e-43	2.10468784451184e-42	A4U84_RS04090	NZ_CP015099.1	888656	890083	+	1428	protein_coding	FAD-dependent oxidoreductase&&sp|P09832|GLTD_ECOLI Glutamate synthase [NADPH] small chain OS=Escherichia coli (strain K12) OX=83333 GN=gltD PE=1 SV=3 && PF07992:Pyridine nucleotide-disulphide oxidoreductase|PF14691:Dihydroprymidine dehydrogenase domain II, 4Fe-4S cluster	Pyr_redox_2
A4U84_RS01480	2688.47015845459	2660.42097678205	2031.15188278335	9269.16006493111	9059.61868952858	9347.11304824217	2460.01433934	9225.29726756728	-1.90715962559474	3.97603204625053e-43	6.63668506968133e-42	lptA	NZ_CP015099.1	345626	346129	-	504	protein_coding	lipopolysaccharide transport periplasmic protein LptA&&sp|P45074|LPTA_HAEIN Lipopolysaccharide export system protein LptA OS=Haemophilus influenzae (strain ATCC 51907 / DSM 11121 / KW20 / Rd) OX=71421 GN=lptA PE=1 SV=1 && PF03968:OstA-like protein	-
A4U84_RS06500	2072.98573426149	1840.18133472768	1973.38517786015	5967.34996516058	6699.81214532695	7653.25162279083	1962.18408228311	6773.47124442612	-1.78759777109865	4.30812610816393e-43	7.13734325382382e-42	A4U84_RS06500	NZ_CP015099.1	1379237	1381150	+	1914	protein_coding	N-6 DNA methylase&&sp|Q07605|T4BA_BACCO Restriction enzyme BgcI subunit alpha OS=Bacillus coagulans OX=1398 GN=bcgIA PE=1 SV=1 && PF02384:N-6 DNA Methylase	-
A4U84_RS01955	1400.86819464784	1301.47287622879	1333.29281846925	2939.40375268003	3045.18006232805	3203.42160775207	1345.21129644863	3062.66847425338	-1.18733700096889	1.89255933677711e-42	3.11220868714458e-41	msrB	NZ_CP015099.1	448939	449334	+	396	protein_coding	peptide-methionine (R)-S-oxide reductase MsrB&&sp|Q9CMB1|MSRB_PASMU Peptide methionine sulfoxide reductase MsrB OS=Pasteurella multocida (strain Pm70) OX=272843 GN=msrB PE=3 SV=1 && PF01641:SelR domain	-
A4U84_RS02745	1138.0050551487	1083.26185506468	1055.63994641905	2548.16962798006	2628.13183657889	2415.86629552595	1092.30228554414	2530.72258669497	-1.21243282906767	2.65360142941855e-42	4.29999647686802e-41	greB	NZ_CP015099.1	614499	614987	+	489	protein_coding	transcription elongation factor GreB&&sp|Q7VM42|GREB_HAEDU Transcription elongation factor GreB OS=Haemophilus ducreyi (strain 35000HP / ATCC 700724) OX=233412 GN=greB PE=3 SV=1 && PF03449:Transcription elongation factor, N-terminal|PF01272:Transcription elongation factor, GreA/GreB, C-term	-
A4U84_RS11395	133.568668444684	140.278513605498	121.123736129282	545.668647607851	551.210871937796	496.853351380288	131.656972726488	531.244290308645	-2.01315272143731	5.34032861250557e-42	8.52915792788659e-41	A4U84_RS11395	NZ_CP015099.1	268558	268773	+	216	protein_coding	hypothetical protein&&-- && -	-
A4U84_RS10645	1006.57348539914	902.06877499091	814.324195207636	2766.4370870232	2768.53460584606	2597.3175194526	907.655485199227	2710.76307077395	-1.57917986110759	7.28552461383186e-42	1.15527604590762e-40	A4U84_RS10645	NZ_CP015099.1	2225858	2226697	+	840	protein_coding	MetQ/NlpA family lipoprotein&&sp|Q08868|PLPA_MANHA Outer membrane lipoprotein 1 OS=Mannheimia haemolytica OX=75985 GN=plpA PE=3 SV=1 && PF03180:NLPA lipoprotein	-
A4U84_RS10650	351.552735346407	324.394062712714	366.166371529292	1158.25892180912	1132.58233875521	1010.80681810445	347.371056529471	1100.54935955626	-1.66323241243501	1.09523089401436e-41	1.72440608844815e-40	metQ	NZ_CP015099.1	2226770	2227561	+	792	protein_coding	methionine ABC transporter substrate-binding lipoprotein MetQ&&sp|Q08870|PLPC_MANHA Outer membrane lipoprotein 3 OS=Mannheimia haemolytica OX=75985 GN=plpC PE=3 SV=1 && PF03180:NLPA lipoprotein	-
A4U84_RS09885	5286.1136223668	5453.32721641373	5938.78995452342	13332.8471443805	12435.5252750193	13702.8924288896	5559.41026443465	13157.0882827632	-1.24275394058745	1.31213423747451e-41	2.05136479379817e-40	serS	NZ_CP015099.1	2068687	2069991	+	1305	protein_coding	serine--tRNA ligase&&sp|B8F4Q5|SYS_HAEPS Serine--tRNA ligase OS=Haemophilus parasuis serovar 5 (strain SH0165) OX=557723 GN=serS PE=3 SV=1 && PF02403:Seryl-tRNA synthetase N-terminal domain|PF00587:tRNA synthetase class II core domain (G, H, P, S and T)	tRNA-synt_2b
A4U84_RS01470	1467.11825419641	1384.27616550981	1783.31408424189	5417.56306360852	5404.98660652968	4989.43365477873	1544.90283464937	5270.66110830564	-1.77015472229468	1.43750436177146e-41	2.23165012806479e-40	A4U84_RS01470	NZ_CP015099.1	344308	344847	-	540	protein_coding	PTS sugar transporter subunit IIA&&sp|P45072|PTSN_HAEIN Nitrogen regulatory protein homolog OS=Haemophilus influenzae (strain ATCC 51907 / DSM 11121 / KW20 / Rd) OX=71421 GN=ptsN PE=4 SV=1 && PF00359:Phosphoenolpyruvate-dependent sugar phosphotransferase system, EIIA 2	PTS_EIIA_2
A4U84_RS09060	6475.40904619826	6116.7276870064	5469.20254676067	15240.6282840359	14876.453419242	14604.4485100749	6020.44642665511	14907.1767377843	-1.30818500605715	3.82430505373751e-41	5.89580362451199e-40	A4U84_RS09060	NZ_CP015099.1	1893799	1895049	-	1251	protein_coding	heme biosynthesis HemY N-terminal domain-containing protein&&sp|P44772|HEMY_HAEIN Protein HemY homolog OS=Haemophilus influenzae (strain ATCC 51907 / DSM 11121 / KW20 / Rd) OX=71421 GN=hemY PE=3 SV=1 && PF07219:HemY protein N-terminus	HemY_N
A4U84_RS03460	350.48418599885	396.481632204428	334.487855926249	1064.56864457834	1112.82194900649	1177.05793950321	360.484558043176	1118.14951102935	-1.63334753307684	2.79482731176978e-40	4.22075961369313e-39	thiB	NZ_CP015099.1	739980	740963	+	984	protein_coding	thiamine ABC transporter substrate binding subunit&&sp|P44984|THIB_HAEIN Thiamine-binding periplasmic protein OS=Haemophilus influenzae (strain ATCC 51907 / DSM 11121 / KW20 / Rd) OX=71421 GN=thiB PE=3 SV=1 && PF13531:Bacterial extracellular solute-binding protein	-
A4U84_RS09460	22043.104490763	21554.1832780225	15185.1896264234	87543.7832190483	91074.5963313072	96347.7498858242	19594.1591317363	91655.3764787266	-2.22582282175973	4.10083781989964e-40	6.15125672984945e-39	A4U84_RS09460	NZ_CP015099.1	1981272	1981757	-	486	protein_coding	Dps family protein&&sp|P45173|Y1349_HAEIN Uncharacterized protein HI_1349 OS=Haemophilus influenzae (strain ATCC 51907 / DSM 11121 / KW20 / Rd) OX=71421 GN=HI_1349 PE=1 SV=1 && PF00210:Ferritin-like domain	Ferritin
A4U84_RS01825	716.996612211062	703.340880716454	622.389659495081	1764.67181509407	1724.35401070352	1826.86232257035	680.909050807532	1771.96271612265	-1.38065512121719	4.19392499646972e-40	6.24866677326361e-39	A4U84_RS01825	NZ_CP015099.1	417447	418202	-	756	protein_coding	ABC transporter permease&&sp|P0AFN8|YADH_ECO57 Inner membrane transport permease YadH OS=Escherichia coli O157:H7 OX=83334 GN=yadH PE=3 SV=1 && PF01061:ABC-2 type transporter	ABC2_membrane
A4U84_RS02890	1320.72699358103	1288.80884375051	1149.74377218103	3190.61724327685	3054.54024694586	3356.37263943893	1253.09320317086	3200.51004322055	-1.35332253838137	5.1392527687385e-40	7.60609409773299e-39	accA	NZ_CP015099.1	640736	641689	+	954	protein_coding	acetyl-CoA carboxylase carboxyl transferase subunit alpha&&sp|Q9CNX9|ACCA_PASMU Acetyl-coenzyme A carboxylase carboxyl transferase subunit alpha OS=Pasteurella multocida (strain Pm70) OX=272843 GN=accA PE=3 SV=1 && PF03255:Acetyl co-enzyme A carboxylase carboxyltransferase alpha subunit	-
A4U84_RS02455	1887.05814778649	1894.7340900187	1401.30845491108	6443.00829571686	6686.29187865678	6829.59606706098	1727.70023090543	6652.96541381154	-1.94544635526581	1.36457515860322e-39	1.9929979290126e-38	A4U84_RS02455	NZ_CP015099.1	554853	555965	-	1113	protein_coding	N-acetylmuramoyl-L-alanine amidase&&sp|P44493|AMIB_HAEIN Probable N-acetylmuramoyl-L-alanine amidase AmiB OS=Haemophilus influenzae (strain ATCC 51907 / DSM 11121 / KW20 / Rd) OX=71421 GN=amiB PE=3 SV=1 && PF01520:N-acetylmuramoyl-L-alanine amidase|PF01476:LysM domain	LysM
A4U84_RS00125	1628.46920567758	1680.41969423253	1518.70530685177	4458.00989460754	4923.45710896892	5619.28790327802	1609.19806892063	5000.25163561816	-1.63583870901537	2.53385012478864e-39	3.67656684773254e-38	A4U84_RS00125	NZ_CP015099.1	33030	35333	+	2304	protein_coding	TonB-dependent receptor&&sp|Q9JZN9|Y964_NEIMB Probable TonB-dependent receptor NMB0964 OS=Neisseria meningitidis serogroup B (strain MC58) OX=122586 GN=NMB0964 PE=1 SV=1 && PF00593:TonB dependent receptor|PF07715:TonB-dependent Receptor Plug Domain	TonB_dep_Rec
A4U84_RS08760	610.141677455315	572.803930555783	458.406755196976	1930.43153634853	2252.68443135333	2206.86488576751	547.117454402691	2129.99361782313	-1.9618667907309	2.16728289911746e-38	3.04516964306378e-37	nudB	NZ_CP015099.1	1821688	1822140	-	453	protein_coding	dihydroneopterin triphosphate diphosphatase&&sp|P44635|NUDB_HAEIN Dihydroneopterin triphosphate diphosphatase OS=Haemophilus influenzae (strain ATCC 51907 / DSM 11121 / KW20 / Rd) OX=71421 GN=nudB PE=3 SV=1 && PF00293:NUDIX domain	NUDIX
A4U84_RS05495	1233.10594708132	1159.24604993432	1135.76795647381	2518.31228688454	2476.28884166772	2421.56633397391	1176.03998449648	2472.05582084206	-1.0721773921886	7.70019286237589e-38	1.07512126757701e-36	fabR	NZ_CP015099.1	1203508	1204128	-	621	protein_coding	HTH-type transcriptional repressor FabR&&sp|P44757|Y570_HAEIN Uncharacterized HTH-type transcriptional regulator HI_0570 OS=Haemophilus influenzae (strain ATCC 51907 / DSM 11121 / KW20 / Rd) OX=71421 GN=HI_0570 PE=4 SV=1 && PF00440:Bacterial regulatory proteins, tetR family	TetR_N
A4U84_RS07140	1505.58603070847	1490.45920705841	1361.2444498837	3041.33053779923	3096.14106746947	3103.67093491281	1452.42989588353	3080.38084672717	-1.08503291922979	3.00181824117239e-37	4.11360277493994e-36	A4U84_RS07140	NZ_CP015099.1	1506406	1506774	+	369	protein_coding	YcfL family protein&&-- && PF07233:Protein of unknown function (DUF1425)	-
A4U84_RS00940	157.076754090948	150.994233394807	148.143646496584	479.776584500488	517.930215518911	513.953466724161	152.071544660779	503.886755581186	-1.72930404285172	6.28453104204435e-37	8.50710909349907e-36	znuB	NZ_CP015099.1	227697	228482	-	786	protein_coding	zinc ABC transporter permease subunit ZnuB&&sp|P44691|ZNUB_HAEIN High-affinity zinc uptake system membrane protein ZnuB OS=Haemophilus influenzae (strain ATCC 51907 / DSM 11121 / KW20 / Rd) OX=71421 GN=znuB PE=3 SV=1 && PF00950:ABC 3 transport family	ABC-3
A4U84_RS09720	1703.26766000661	1541.11533697151	1397.58157072249	4005.00196074442	3954.15799076887	3921.6264521947	1547.32152256687	3960.26213456933	-1.3563125834885	7.70208431656917e-37	1.03628043532022e-35	udk	NZ_CP015099.1	2033356	2034009	-	654	protein_coding	uridine kinase&&sp|Q9CM85|URK_PASMU Uridine kinase OS=Pasteurella multocida (strain Pm70) OX=272843 GN=udk PE=3 SV=1 && PF00485:Phosphoribulokinase / Uridine kinase family	-
A4U84_RS09355	2471.55464090043	2375.96732419312	2253.8332130518	4635.09481420858	4881.85628844531	4801.33238599613	2367.11839271511	4772.76116288334	-1.01196071772615	3.25625460210142e-36	4.30290786706259e-35	A4U84_RS09355	NZ_CP015099.1	1958691	1959287	+	597	protein_coding	DUF416 family protein&&sp|P44709|Y431_HAEIN Uncharacterized protein HI_0431 OS=Haemophilus influenzae (strain ATCC 51907 / DSM 11121 / KW20 / Rd) OX=71421 GN=HI_0431 PE=1 SV=1 && PF04222:Protein of unknown function (DUF416)	-
A4U84_RS02245	2091.15107316997	2102.2293913935	2321.84884949363	8561.849950013	7369.58535575703	6376.44301044837	2171.7431046857	7435.95943873947	-1.77551698659035	4.33945562501189e-36	5.70034999261917e-35	fabA	NZ_CP015099.1	507303	507833	-	531	protein_coding	bifunctional 3-hydroxydecanoyl-ACP dehydratase/trans-2-decenoyl-ACP isomerase&&sp|B8F8M2|FABA_HAEPS 3-hydroxydecanoyl-[acyl-carrier-protein] dehydratase OS=Haemophilus parasuis serovar 5 (strain SH0165) OX=557723 GN=fabA PE=3 SV=1 && PF07977:FabA-like domain	-
A4U84_RS11695	340.867241870833	378.946818003741	564.622954571885	2421.5333191956	2683.25292377267	2650.5178783002	428.145671482153	2585.10137375616	-2.5929085599011	7.91462312427164e-36	1.02751247578263e-34	A4U84_RS11695	NZ_CP015099.1	1694921	1695061	+	141	protein_coding	hypothetical protein&&-- && -	-
A4U84_RS01310	3464.23698478132	3416.36630010056	3767.87991466783	7918.37277123016	7831.35446356907	8826.50953666206	3549.4943998499	8192.07892382043	-1.20657791968986	2.34220553889367e-35	2.98833120479537e-34	A4U84_RS01310	NZ_CP015099.1	308759	310729	-	1971	protein_coding	penicillin-binding transpeptidase domain-containing protein&&sp|P45059|FTSI_HAEIN Peptidoglycan D,D-transpeptidase FtsI OS=Haemophilus influenzae (strain ATCC 51907 / DSM 11121 / KW20 / Rd) OX=71421 GN=ftsI PE=1 SV=1 && PF00905:Penicillin binding protein transpeptidase domain|PF03717:Penicillin-binding Protein dimerisation domain	-
A4U84_RS05235	4717.64536946623	4317.46091874699	5419.82133126181	12944.7017101387	13134.4190598159	12416.5837524672	4818.30920649167	12831.901507474	-1.41305052912267	3.11140580660309e-34	3.88051735430272e-33	arcA	NZ_CP015099.1	1146807	1147523	+	717	protein_coding	two-component system response regulator ArcA&&sp|P0A9Q3|ARCA_ECO57 Aerobic respiration control protein ArcA OS=Escherichia coli O157:H7 OX=83334 GN=arcA PE=3 SV=1 && PF00072:Response regulator receiver domain|PF00486:Transcriptional regulatory protein, C terminal	Response_reg
A4U84_RS03020	4170.5481035168	3880.06472007429	3080.26978187236	13558.321547826	14710.0501371475	12213.2823811568	3710.29420182115	13493.8846887101	-1.86282726448668	3.17206596665226e-34	3.93407064020559e-33	tatB	NZ_CP015099.1	668050	668598	+	549	protein_coding	Sec-independent protein translocase protein TatB&&sp|A3N3S4|TATB_ACTP2 Sec-independent protein translocase protein TatB OS=Actinobacillus pleuropneumoniae serotype 5b (strain L20) OX=416269 GN=tatB PE=3 SV=1 && -	-
A4U84_RS02840	3270.82955287341	3099.76548814371	2876.22287254688	6496.54559699159	7136.62076082483	6852.39622085281	3082.27263785467	6828.52085955641	-1.14778376970794	3.62746781255124e-34	4.4738769688132e-33	A4U84_RS02840	NZ_CP015099.1	631214	632254	+	1041	protein_coding	RodZ domain-containing protein&&sp|Q57065|Y367_HAEIN Uncharacterized protein HI_0367 OS=Haemophilus influenzae (strain ATCC 51907 / DSM 11121 / KW20 / Rd) OX=71421 GN=HI_0367 PE=4 SV=1 && PF13413:Helix-turn-helix domain|PF13464:Domain of unknown function (DUF4115)	-
A4U84_RS05910	3799.76147991436	3812.84793230499	3128.71927632408	9150.76026403506	9305.06353061786	9283.46261890665	3580.44289618114	9246.42880451986	-1.36892270157726	3.75189081650299e-34	4.60176663681582e-33	secB	NZ_CP015099.1	1281414	1281920	+	507	protein_coding	protein-export chaperone SecB&&sp|B8F6T7|SECB_HAEPS Protein-export protein SecB OS=Haemophilus parasuis serovar 5 (strain SH0165) OX=557723 GN=secB PE=3 SV=1 && PF02556:Preprotein translocase subunit SecB	-
A4U84_RS06980	520.383532260488	417.913071783046	450.952986819789	1336.37340489621	1414.42789780265	1289.15869564637	463.083196954441	1346.65333278174	-1.54096580395577	1.83550588848361e-33	2.2145777567574e-32	leuA	NZ_CP015099.1	1476531	1478096	-	1566	protein_coding	2-isopropylmalate synthase&&sp|Q9CJN5|LEU1_PASMU 2-isopropylmalate synthase OS=Pasteurella multocida (strain Pm70) OX=272843 GN=leuA PE=3 SV=1 && PF08502:LeuA allosteric (dimerisation) domain|PF00682:HMGL-like	HMGL-like
A4U84_RS06510	219.052616249281	232.823366331347	398.776608179483	2173.40851905693	2627.0918160658	3172.0713962883	283.550863586704	2657.52391047035	-3.22722732879425	1.88941768609511e-33	2.26730122331414e-32	A4U84_RS06510	NZ_CP015099.1	1382203	1382745	+	543	protein_coding	restriction endonuclease subunit S&&sp|Q07606|T4BB_BACCO Restriction enzyme BgcI subunit beta OS=Bacillus coagulans OX=1398 GN=bcgIB PE=1 SV=1 && PF01420:Type I restriction modification DNA specificity domain	-
A4U84_RS02510	2515.36516415028	2471.43464595242	2069.35244571643	5961.17258424426	5823.07485279193	6034.44070357092	2352.05075193971	5939.5627135357	-1.33671629385317	1.92031543906127e-33	2.29198939500861e-32	pepQ	NZ_CP015099.1	564541	565863	+	1323	protein_coding	Xaa-Pro dipeptidase&&sp|B8F8H3|PEPQ_HAEPS Xaa-Pro dipeptidase OS=Haemophilus parasuis serovar 5 (strain SH0165) OX=557723 GN=pepQ PE=3 SV=1 && PF00557:Metallopeptidase family M24	Peptidase_M24
A4U84_RS07035	1297.21890793477	1356.9997878643	1144.15344589814	3240.03629060737	3207.42326237012	3655.62465795669	1266.1240472324	3367.69473697806	-1.4116884478296	3.66695916435049e-33	4.35328841971021e-32	rsgA	NZ_CP015099.1	1487494	1488525	-	1032	protein_coding	small ribosomal subunit biogenesis GTPase RsgA&&sp|A3MYK2|RSGA_ACTP2 Small ribosomal subunit biogenesis GTPase RsgA OS=Actinobacillus pleuropneumoniae serotype 5b (strain L20) OX=416269 GN=rsgA PE=3 SV=1 && PF03193:RsgA GTPase	-
A4U84_RS09400	812.097504143677	718.927382228176	457.475034149828	3799.08926353391	4284.88451393155	4565.73079681389	662.83330684056	4216.56819142645	-2.67005512740569	5.90324097562801e-33	6.97084838611392e-32	A4U84_RS09400	NZ_CP015099.1	1966363	1967475	+	1113	protein_coding	ATP-binding protein&&-- && PF01637:ATPase domain predominantly from Archaea	Arch_ATPase
A4U84_RS01125	1521.61427092184	1419.34579391118	1660.32690601832	3483.01327331578	3688.95275993088	3876.97615101904	1533.76232361711	3682.98072808856	-1.26370606983409	6.72138514937623e-33	7.89496033418795e-32	A4U84_RS01125	NZ_CP015099.1	264847	265077	-	231	protein_coding	hypothetical protein&&-- && -	-
A4U84_RS08300	1009.77913344181	881.611491756775	1121.79214076658	2851.89085636556	2684.29294428576	2846.21919834674	1004.39425532172	2794.13433299935	-1.47591668901145	8.19236184095993e-33	9.57212804575319e-32	purU	NZ_CP015099.1	1717750	1718586	+	837	protein_coding	formyltetrahydrofolate deformylase&&sp|Q03432|PURU_HAEIN Formyltetrahydrofolate deformylase OS=Haemophilus influenzae (strain ATCC 51907 / DSM 11121 / KW20 / Rd) OX=71421 GN=purU PE=3 SV=2 && PF00551:Formyl transferase	-
A4U84_RS11835	782.178122412068	826.084580121265	1269.00406621602	5224.00512823064	5505.86859629942	4977.08357147482	959.08892291645	5235.65243200163	-2.4481131568706	9.32871510486694e-33	1.08221586222898e-31	A4U84_RS11835	NZ_CP015099.1	589480	589650	-	171	protein_coding	hypothetical protein&&sp|P44204|Y1458_HAEIN Uncharacterized protein HI_1458 OS=Haemophilus influenzae (strain ATCC 51907 / DSM 11121 / KW20 / Rd) OX=71421 GN=HI_1458 PE=4 SV=1 && -	-
A4U84_RS09190	1048.24690995388	955.647373937454	1057.50338851335	2257.83272491324	2270.36478007587	2491.86680816539	1020.46589080156	2340.02143771816	-1.19751679788127	9.35970475441277e-33	1.08221586222898e-31	A4U84_RS09190	NZ_CP015099.1	1926647	1927540	+	894	protein_coding	ORF6N domain-containing protein&&-- && PF10543:ORF6N domain	-
A4U84_RS02145	2314.47788680948	2238.61127962107	2960.07776679023	7585.82376523519	7977.99735591479	8044.6542628839	2504.38897774026	7869.49179467796	-1.65161675729096	2.04387148148684e-32	2.30324603497502e-31	fur	NZ_CP015099.1	491502	491948	-	447	protein_coding	ferric iron uptake transcriptional regulator&&sp|P71333|FUR_HAEDU Ferric uptake regulation protein OS=Haemophilus ducreyi (strain 35000HP / ATCC 700724) OX=233412 GN=fur PE=3 SV=1 && PF01475:Ferric uptake regulator family	FUR
A4U84_RS08420	3419.3579121839	3540.08415584986	2341.41499148374	13345.2019062132	13963.3154087488	12824.1365014962	3100.28568650583	13377.5512721527	-2.10947058242559	2.73190811136121e-32	3.0630484884959e-31	znuA	NZ_CP015099.1	1744141	1745079	-	939	protein_coding	zinc ABC transporter substrate-binding protein ZnuA&&sp|Q9RPX0|ZNUA_HAEDU High-affinity zinc uptake system protein ZnuA OS=Haemophilus ducreyi (strain 35000HP / ATCC 700724) OX=233412 GN=znuA PE=1 SV=1 && PF01297:Zinc-uptake complex component A periplasmic	-
A4U84_RS00240	536.41177247385	466.620889007177	562.759512477588	1385.79245222673	1392.58746702775	1539.0103809485	521.930724652872	1439.13010006766	-1.46339339099957	3.78366495790537e-32	4.19986810327496e-31	A4U84_RS00240	NZ_CP015099.1	61674	62048	-	375	protein_coding	LacI family transcriptional regulator&&-- && -	-
A4U84_RS05385	4354.33859129669	4197.63968837563	4859.85698192566	9873.51383124395	9374.7449049949	9954.16714294964	4470.61175386599	9734.1419597295	-1.12249775804941	4.06141466083405e-32	4.48574156569731e-31	A4U84_RS05385	NZ_CP015099.1	1182337	1185207	+	2871	protein_coding	valine--tRNA ligase&&sp|A3N2F0|SYV_ACTP2 Valine--tRNA ligase OS=Actinobacillus pleuropneumoniae serotype 5b (strain L20) OX=416269 GN=valS PE=3 SV=1 && PF10458:Valyl tRNA synthetase tRNA binding arm|PF08264:Anticodon-binding domain of tRNA|PF00133:tRNA synthetases class I (I, L, M and V)	-
A4U84_RS01070	3251.59566461738	3413.44383106711	2991.75628239327	6832.18329344472	7030.53866848963	7582.00114219136	3218.93192602592	7148.24103470857	-1.15114106306299	4.1331284607029e-32	4.54234910037646e-31	bioD	NZ_CP015099.1	253181	253900	+	720	protein_coding	dethiobiotin synthase&&sp|Q7VLG6|BIOD1_HAEDU ATP-dependent dethiobiotin synthetase BioD 1 OS=Haemophilus ducreyi (strain 35000HP / ATCC 700724) OX=233412 GN=bioD1 PE=3 SV=1 && PF13500:AAA domain	-
A4U84_RS09380	2112.52206012112	1993.12388081145	2026.49327754761	4140.90434090336	3985.35860616158	4461.23009193467	2044.04640616006	4195.83101299987	-1.0377881089259	7.78755849793834e-32	8.47469601246231e-31	kdsA	NZ_CP015099.1	1963244	1964098	+	855	protein_coding	3-deoxy-8-phosphooctulonate synthase&&sp|B8F521|KDSA_HAEPS 2-dehydro-3-deoxyphosphooctonate aldolase OS=Haemophilus parasuis serovar 5 (strain SH0165) OX=557723 GN=kdsA PE=3 SV=1 && PF00793:DAHP synthetase I family	-
A4U84_RS07510	159.213852786063	113.002135959984	84.7866152904976	768.054360595202	850.736779707769	789.455325042102	119.000868012182	802.748821781691	-2.75803769218741	1.15219016604617e-31	1.24773764323048e-30	A4U84_RS07510	NZ_CP015099.1	1579667	1579927	-	261	protein_coding	accessory factor UbiK family protein&&sp|Q46868|UBIK_ECOLI Ubiquinone biosynthesis accessory factor UbiK OS=Escherichia coli (strain K12) OX=83333 GN=ubiK PE=1 SV=2 && PF04380:Membrane fusogenic activity	-
A4U84_RS05050	9801.80316514467	8988.54059054117	8422.75826622086	20491.4020629039	19928.8730718341	18909.8775510987	9071.03400730223	19776.7175619456	-1.12453539446136	1.21869154518842e-31	1.31334719918364e-30	fkpA	NZ_CP015099.1	1104696	1105412	+	717	protein_coding	FKBP-type peptidyl-prolyl cis-trans isomerase&&sp|P44760|FKBY_HAEIN Probable FKBP-type peptidyl-prolyl cis-trans isomerase OS=Haemophilus influenzae (strain ATCC 51907 / DSM 11121 / KW20 / Rd) OX=71421 GN=HI_0574 PE=1 SV=1 && PF01346:Domain amino terminal to FKBP-type peptidyl-prolyl isomerase|PF00254:FKBP-type peptidyl-prolyl cis-trans isomerase	FKBP_C
A4U84_RS00935	1246.99708859957	1326.80094118533	1084.52329888065	3067.06962495055	3149.18211363707	3456.12331227818	1219.44044288852	3224.12501695527	-1.40302551238726	3.85981524692064e-31	4.11961050392492e-30	A4U84_RS00935	NZ_CP015099.1	226776	227573	-	798	protein_coding	class II glutamine amidotransferase&&sp|P44098|Y1037_HAEIN Putative glutamine amidotransferase HI_1037 OS=Haemophilus influenzae (strain ATCC 51907 / DSM 11121 / KW20 / Rd) OX=71421 GN=HI_1037 PE=4 SV=1 && PF13230:Glutamine amidotransferases class-II	-
A4U84_RS02875	2505.74822002227	2434.41670486208	3014.11758752483	7280.04340987758	6771.57356073017	6811.54594530912	2651.42750413639	6954.38763863896	-1.39095460663917	3.93025939209863e-31	4.17472528730094e-30	A4U84_RS02875	NZ_CP015099.1	637841	638737	-	897	protein_coding	transcriptional regulator GcvA&&sp|P45099|GCVA_HAEIN Glycine cleavage system transcriptional activator homolog OS=Haemophilus influenzae (strain ATCC 51907 / DSM 11121 / KW20 / Rd) OX=71421 GN=gcvA PE=3 SV=1 && PF03466:LysR substrate binding domain|PF00126:Bacterial regulatory helix-turn-helix protein, lysR family	LysR_substrate
A4U84_RS01600	650.746552662499	663.400470592667	623.321380542229	1867.62816369933	1925.07796972993	1559.91052192435	645.822801265798	1784.20555178453	-1.46594446083357	6.40408769647328e-31	6.70616730479749e-30	fdx	NZ_CP015099.1	368649	368990	-	342	protein_coding	ISC system 2Fe-2S type ferredoxin&&sp|P44428|FER_HAEIN 2Fe-2S ferredoxin OS=Haemophilus influenzae (strain ATCC 51907 / DSM 11121 / KW20 / Rd) OX=71421 GN=fdx PE=3 SV=2 && PF00111:2Fe-2S iron-sulfur cluster binding domain	Fer2
A4U84_RS00715	1491.69488919023	1481.69179995807	1583.92578015215	3508.75236046709	3425.82757011906	4064.12741339364	1519.10415643348	3666.2357813266	-1.27109726135757	7.44263106677045e-31	7.75710843578891e-30	pcnB	NZ_CP015099.1	170159	171592	+	1434	protein_coding	polynucleotide adenylyltransferase PcnB&&sp|P44439|PCNB_HAEIN Poly(A) polymerase I OS=Haemophilus influenzae (strain ATCC 51907 / DSM 11121 / KW20 / Rd) OX=71421 GN=pcnB PE=3 SV=1 && PF01743:Poly A polymerase head domain|PF12627:Probable RNA and SrmB- binding site of polymerase A|PF12626:Polymerase A arginine-rich C-terminus	-
A4U84_RS02695	2101.83656664554	2018.451945768	1851.32972068372	4007.06108771652	3970.79831897831	4058.42737494568	1990.53941103242	4012.09559388017	-1.01157029841208	9.42819713972342e-31	9.78065310756355e-30	gltX	NZ_CP015099.1	608533	609972	-	1440	protein_coding	glutamate--tRNA ligase&&sp|B3H248|SYE_ACTP7 Glutamate--tRNA ligase OS=Actinobacillus pleuropneumoniae serotype 7 (strain AP76) OX=537457 GN=gltX PE=3 SV=1 && PF00749:tRNA synthetases class I (E and Q), catalytic domain	-
A4U84_RS08295	3281.51504634899	3112.42952062198	1626.78494832098	19807.771908165	21333.9407850189	22868.5542532052	2673.57650509732	21336.7556487964	-2.99664098229933	9.60913301163421e-31	9.92198850503625e-30	A4U84_RS08295	NZ_CP015099.1	1717251	1717655	+	405	protein_coding	H-NS family nucleoid-associated regulatory protein&&sp|P43841|HNS_HAEIN DNA-binding protein H-NS homolog OS=Haemophilus influenzae (strain ATCC 51907 / DSM 11121 / KW20 / Rd) OX=71421 GN=hns PE=3 SV=1 && PF00816:H-NS histone family	-
A4U84_RS08720	6040.50946174237	5729.01346190231	5063.90389125115	12016.0354457193	12359.6037775637	12626.5351686337	5611.14227163194	12334.0581306389	-1.13642352747324	1.59626013695757e-29	1.59626013695757e-28	A4U84_RS08720	NZ_CP015099.1	1813736	1815331	+	1596	protein_coding	ABC transporter substrate-binding protein&&sp|P23847|DPPA_ECOLI Dipeptide-binding protein OS=Escherichia coli (strain K12) OX=83333 GN=dppA PE=1 SV=1 && PF00496:Bacterial extracellular solute-binding proteins, family 5 Middle	-
A4U84_RS10455	5646.21475249367	5261.41841655065	6250.91650531811	12189.0021113761	12550.9675519723	13093.9383213662	5719.51655812081	12611.3026615715	-1.14070996425863	1.83248055051339e-29	1.81611911702667e-28	A4U84_RS10455	NZ_CP015099.1	2181069	2183303	+	2235	protein_coding	ATP-binding protein&&sp|P58363|ARCB_ECO57 Aerobic respiration control sensor protein ArcB OS=Escherichia coli O157:H7 OX=83334 GN=arcB PE=3 SV=1 && PF01627:Hpt domain|PF02518:Histidine kinase-, DNA gyrase B-, and HSP90-like ATPase|PF18415:Histidine kinase receptor ArcB trans-membrane domain|PF00989:PAS fold|PF00512:His Kinase A (phospho-acceptor) domain|PF00072:Response regulator receiver domain	HATPase_c
A4U84_RS06690	182.721938432327	224.055959231003	300.945898228909	1141.78590603228	1061.86094386508	1200.80809970303	235.90793196408	1134.81831653346	-2.26411230481891	7.57956477476365e-29	7.38010254384882e-28	A4U84_RS06690	NZ_CP015099.1	1423641	1424093	-	453	protein_coding	DUF441 family protein&&sp|B8F792|Y1649_HAEPS UPF0756 membrane protein HAPS_1649 OS=Haemophilus parasuis serovar 5 (strain SH0165) OX=557723 GN=HAPS_1649 PE=3 SV=1 && PF04284:Protein of unknown function (DUF441)	-
A4U84_RS02680	410.322949462068	388.688381448567	245.974356447158	1672.01110134934	1737.87427737369	1770.81194449877	348.328562452598	1726.8991077406	-2.31094004009941	7.97544767829767e-29	7.7316567012318e-28	A4U84_RS02680	NZ_CP015099.1	606435	606809	+	375	protein_coding	cytochrome b562&&sp|Q9CMY0|Y670_PASMU Uncharacterized protein PM0670 OS=Pasteurella multocida (strain Pm70) OX=272843 GN=PM0670 PE=3 SV=1 && PF07361:Cytochrome b562	-
A4U84_RS08780	257.52039276135	268.867151077204	327.96580859621	868.951582228352	839.296554063777	950.006407992903	284.784450811588	886.084848095011	-1.63626937174207	1.85967928949672e-28	1.79499479247075e-27	folP	NZ_CP015099.1	1827629	1828474	+	846	protein_coding	dihydropteroate synthase&&sp|P43776|DHPS_HAEIN Dihydropteroate synthase OS=Haemophilus influenzae (strain ATCC 51907 / DSM 11121 / KW20 / Rd) OX=71421 GN=folP-A PE=3 SV=1 && PF00809:Pterin binding enzyme	-
A4U84_RS04990	475.504459663074	474.414139763038	501.265923365799	1034.71130348281	1035.86043103782	994.65670916857	483.72817426397	1021.74281456307	-1.07817364193988	2.60658977438757e-28	2.50503432863221e-27	bioD	NZ_CP015099.1	1092991	1093635	-	645	protein_coding	dethiobiotin synthase&&sp|Q7VL12|BIOD2_HAEDU ATP-dependent dethiobiotin synthetase BioD 2 OS=Haemophilus ducreyi (strain 35000HP / ATCC 700724) OX=233412 GN=bioD2 PE=3 SV=1 && PF13500:AAA domain	-
A4U84_RS02735	339.798692523275	281.531183555478	230.135098645636	1007.94265284545	1038.98049257709	1028.85693985631	283.821658241463	1025.26002842628	-1.85500535983828	4.44065242436852e-28	4.23100788931249e-27	pilW	NZ_CP015099.1	612922	613503	+	582	protein_coding	type IV pilus biogenesis/stability protein PilW&&sp|P43988|Y366_HAEIN Uncharacterized protein HI_0366 OS=Haemophilus influenzae (strain ATCC 51907 / DSM 11121 / KW20 / Rd) OX=71421 GN=HI_0366 PE=3 SV=1 && -	-
A4U84_RS03760	1056.79530473434	1087.15848044261	1202.85187186849	2396.82379553034	2258.92455443188	2406.36623144602	1115.60188568181	2354.03819380274	-1.07688520346003	5.92444350418756e-28	5.59670833161548e-27	srmB	NZ_CP015099.1	805004	806329	-	1326	protein_coding	ATP-dependent RNA helicase SrmB&&sp|P44701|SRMB_HAEIN ATP-dependent RNA helicase SrmB OS=Haemophilus influenzae (strain ATCC 51907 / DSM 11121 / KW20 / Rd) OX=71421 GN=srmB PE=3 SV=1 && PF00271:Helicase conserved C-terminal domain|PF00270:DEAD/DEAH box helicase	DEAD
A4U84_RS02565	535.343223126292	481.233234174416	708.107995832727	2057.06784513299	2121.64184670397	2019.71362339291	574.894817711145	2066.14110507663	-1.84490082150622	1.04844045671335e-27	9.86244836399842e-27	A4U84_RS02565	NZ_CP015099.1	577220	580141	-	2922	protein_coding	filamentous hemagglutinin N-terminal domain-containing protein&&sp|P45354|HXUA2_HAEIF Heme/hemopexin-binding protein OS=Haemophilus influenzae OX=727 GN=hxuA PE=1 SV=1 && PF05860:haemagglutination activity domain	-
A4U84_RS01835	4525.30648690588	4282.39129034561	3766.01647257353	9398.88506417373	8954.57661770647	8988.96063242885	4191.23808327501	9114.14077143635	-1.12089780341155	2.98096181452708e-27	2.76892687374482e-26	dnaX	NZ_CP015099.1	419126	421144	-	2019	protein_coding	DNA polymerase III subunit gamma/tau&&sp|P43746|DPO3X_HAEIN DNA polymerase III subunit tau/gamma OS=Haemophilus influenzae (strain ATCC 51907 / DSM 11121 / KW20 / Rd) OX=71421 GN=dnaX PE=3 SV=1 && PF12169:DNA polymerase III subunits gamma and tau domain III|PF13177:DNA polymerase III, delta subunit|PF12170:DNA polymerase III tau subunit V interacting with alpha	-
A4U84_RS10620	2619.01445086336	2725.68945186238	1827.10497345787	8559.7908230409	8792.3334176644	8617.50812690362	2390.60295872787	8656.54412253631	-1.85659427806474	3.00446775683038e-27	2.7791326750681e-26	apbC	NZ_CP015099.1	2220553	2221650	-	1098	protein_coding	iron-sulfur cluster carrier protein ApbC&&sp|P45135|APBC_HAEIN Iron-sulfur cluster carrier protein OS=Haemophilus influenzae (strain ATCC 51907 / DSM 11121 / KW20 / Rd) OX=71421 GN=mrp PE=3 SV=2 && PF10609:NUBPL iron-transfer P-loop NTPase	-
A4U84_RS03665	0	0	0	1226.21011188859	1334.3463182947	1317.65888788616	0	1292.73843935648	-12.7936423102794	3.525785466635e-27	3.24781897756419e-26	qseC	NZ_CP015099.1	790794	792191	-	1398	protein_coding	quorum sensing histidine kinase QseC&&sp|P45336|QSEC_HAEIN Sensor protein QseC OS=Haemophilus influenzae (strain ATCC 51907 / DSM 11121 / KW20 / Rd) OX=71421 GN=qseC PE=1 SV=1 && PF02518:Histidine kinase-, DNA gyrase B-, and HSP90-like ATPase|PF00512:His Kinase A (phospho-acceptor) domain	HATPase_c
A4U84_RS09435	292.782521230747	313.678342923405	240.384030164268	813.355153981514	915.21805151936	944.306369544946	282.281631439473	890.959858348607	-1.6592920324844	6.20886036072042e-27	5.69573140528898e-26	A4U84_RS09435	NZ_CP015099.1	1973156	1973830	+	675	protein_coding	hypothetical protein&&-- && -	-
A4U84_RS07500	2247.15927791336	2194.77424411935	2550.12050604497	5433.00651589931	5448.66746807946	4864.03280892366	2330.68467602589	5248.56893096748	-1.17092785032517	7.46019977884102e-27	6.78755881517503e-26	rapA	NZ_CP015099.1	1575022	1577928	-	2907	protein_coding	RNA polymerase-associated protein RapA&&sp|B0BT63|RAPA_ACTPJ RNA polymerase-associated protein RapA OS=Actinobacillus pleuropneumoniae serotype 3 (strain JL03) OX=434271 GN=rapA PE=3 SV=1 && PF00271:Helicase conserved C-terminal domain|PF12137:RNA polymerase recycling family C-terminal|PF00176:SNF2 family N-terminal domain|PF18337:RapA N-terminal Tudor like domain|PF18339:RapA N-terminal Tudor li…	SNF2_N
A4U84_RS11905	104.717836060632	86.6999146589535	66.1521943475311	427.268846711808	426.408410366975	377.152543973183	85.8566483557055	410.276600350655	-2.26094979927028	9.97526805243398e-27	9.03881431689936e-26	A4U84_RS11905	NZ_CP015099.1	1290730	1290873	-	144	protein_coding	hypothetical protein&&-- && -	-
A4U84_RS10435	3439.66034978749	3031.57454402993	3132.44616051267	7342.84678252679	7678.47144814481	6529.39404213522	3201.22701811003	7183.57075760227	-1.1661499245005	2.54865937020914e-26	2.28499110291862e-25	yihI	NZ_CP015099.1	2176185	2176757	+	573	protein_coding	Der GTPase-activating protein YihI&&sp|B3GXV7|YIHI_ACTP7 Der GTPase-activating protein YihI OS=Actinobacillus pleuropneumoniae serotype 7 (strain AP76) OX=537457 GN=yihI PE=3 SV=1 && PF04220:Der GTPase activator (YihI)	-
A4U84_RS06775	479.778657053304	386.740068759602	507.787970695837	1357.99423810331	1268.82502597002	1267.30854826253	458.102232169581	1298.04260411196	-1.50253610782644	2.55260267353071e-26	2.28499110291862e-25	A4U84_RS06775	NZ_CP015099.1	1440178	1440858	-	681	protein_coding	restriction endonuclease subunit S&&-- && PF01420:Type I restriction modification DNA specificity domain	-
A4U84_RS00960	27657.26276283	29917.3154954059	35473.4154280782	75353.7515441861	85391.9242477825	87521.2403491622	31015.997895438	82755.6387137103	-1.41582754153783	4.13500325672093e-26	3.65725387646233e-25	clpB	NZ_CP015099.1	231905	234478	+	2574	protein_coding	ATP-dependent chaperone ClpB&&sp|Q7VNH1|CLPB_HAEDU Chaperone protein ClpB OS=Haemophilus ducreyi (strain 35000HP / ATCC 700724) OX=233412 GN=clpB PE=3 SV=1 && PF00004:ATPase family associated with various cellular activities (AAA)|PF07724:AAA domain (Cdc48 subfamily)|PF10431:C-terminal, D2-small domain, of ClpB protein|PF02861:Clp amino terminal domain, pathogenicity island component|PF17871:AAA …	AAA
A4U84_RS05390	650.746552662499	646.839812736462	974.580215317148	3182.38073538843	3049.34014438041	2901.31957001033	757.388860238703	3044.34681659306	-2.00639426088419	4.76313801108903e-26	4.19609777167367e-25	A4U84_RS05390	NZ_CP015099.1	1185278	1186165	+	888	protein_coding	VirK/YbjX family protein&&sp|Q57273|Y1119_HAEIN Uncharacterized protein HI_1119 OS=Haemophilus influenzae (strain ATCC 51907 / DSM 11121 / KW20 / Rd) OX=71421 GN=HI_1119 PE=4 SV=1 && PF04393:Protein of unknown function (DUF535)	-
A4U84_RS00545	2160.6067807612	2037.93507265765	2353.52736509667	4496.10374359148	4473.12822680087	4953.333411275	2184.02307283851	4640.85512722245	-1.08735934977477	5.76700303882456e-26	5.02068499850608e-25	lysS	NZ_CP015099.1	130859	132361	-	1503	protein_coding	lysine--tRNA ligase&&sp|A3N0G9|SYK_ACTP2 Lysine--tRNA ligase OS=Actinobacillus pleuropneumoniae serotype 5b (strain L20) OX=416269 GN=lysS PE=3 SV=1 && PF01336:OB-fold nucleic acid binding domain|PF00152:tRNA synthetases class II (D, K and N)	tRNA-synt_2
A4U84_RS08425	3162.90606877011	3106.58458255509	4296.16574840093	11531.1110437886	10855.7341156353	10763.5726025596	3521.88546657537	11050.1392539945	-1.64949474120191	6.68022907407088e-26	5.74810408699122e-25	pssA	NZ_CP015099.1	1745217	1746584	-	1368	protein_coding	CDP-diacylglycerol--serine O-phosphatidyltransferase&&sp|P44704|PSS_HAEIN CDP-diacylglycerol--serine O-phosphatidyltransferase OS=Haemophilus influenzae (strain ATCC 51907 / DSM 11121 / KW20 / Rd) OX=71421 GN=pssA PE=1 SV=1 && PF13091:PLD-like domain	-
A4U84_RS08950	494.738347919108	389.66253779305	306.536224511799	1590.67558595119	1693.15339531082	1541.86040017248	396.979036741319	1608.56312714483	-2.02004151308523	7.1060727697089e-26	6.09091951689335e-25	argR	NZ_CP015099.1	1864775	1865236	-	462	protein_coding	transcriptional regulator ArgR&&sp|B8F5K3|ARGR_HAEPS Arginine repressor OS=Haemophilus parasuis serovar 5 (strain SH0165) OX=557723 GN=argR PE=3 SV=1 && PF02863:Arginine repressor, C-terminal domain|PF01316:Arginine repressor, DNA binding domain	Arg_repressor_C
A4U84_RS02860	2036.65505644454	2028.19350921282	1789.83613157193	4170.76168199888	4070.64028823497	3821.87577935545	1951.5615657431	4021.09258319643	-1.04314832902678	9.59083692318565e-26	8.18909921902775e-25	A4U84_RS02860	NZ_CP015099.1	635503	636144	-	642	protein_coding	hypothetical protein&&-- && -	-
A4U84_RS01175	795.000714582757	822.187954743335	916.813510393952	1725.54840262407	1778.43507738421	1823.06229693838	844.667393240015	1775.68192564889	-1.07133267130178	1.2132654187245e-25	1.02803405708717e-24	A4U84_RS01175	NZ_CP015099.1	277318	278358	+	1041	protein_coding	AI-2E family transporter&&sp|P44646|Y338_HAEIN Putative transport protein HI_0338 OS=Haemophilus influenzae (strain ATCC 51907 / DSM 11121 / KW20 / Rd) OX=71421 GN=HI_0338 PE=3 SV=1 && PF01594:AI-2E family transporter	-
A4U84_RS04140	747.984543290229	702.366724371972	502.197644412947	2242.38927262245	2452.36836986665	2727.46839734762	650.849637358383	2474.07534661224	-1.92726193197039	1.40830688690568e-25	1.18876094636145e-24	A4U84_RS04140	NZ_CP015099.1	900006	900635	-	630	protein_coding	FKBP-type peptidyl-prolyl cis-trans isomerase&&sp|P0A9L3|FKBB_ECOLI FKBP-type 22 kDa peptidyl-prolyl cis-trans isomerase OS=Escherichia coli (strain K12) OX=83333 GN=fklB PE=1 SV=2 && PF00254:FKBP-type peptidyl-prolyl cis-trans isomerase|PF01346:Domain amino terminal to FKBP-type peptidyl-prolyl isomerase	FKBP_C
A4U84_RS09465	789.65796784497	736.462196428864	489.153549752871	2728.34323803926	2619.81167247417	2844.31918553075	671.757904675568	2730.82469868139	-2.02406012166469	5.49170488192402e-25	4.48220030804093e-24	rsmI	NZ_CP015099.1	1981935	1982795	-	861	protein_coding	16S rRNA (cytidine(1402)-2'-O)-methyltransferase&&sp|Q9CN04|RSMI_PASMU Ribosomal RNA small subunit methyltransferase I OS=Pasteurella multocida (strain Pm70) OX=272843 GN=rsmI PE=3 SV=1 && PF00590:Tetrapyrrole (Corrin/Porphyrin) Methylases	-
A4U84_RS10375	294.919619925862	278.60871452203	267.403940531569	638.329361352581	644.812718115913	686.854632978869	280.310758326487	656.665570815788	-1.22947468075524	7.88520731057704e-25	6.4121466042055e-24	purK	NZ_CP015099.1	2160231	2161325	-	1095	protein_coding	5-(carboxyamino)imidazole ribonucleotide synthase&&sp|P43850|PURK_HAEIN N5-carboxyaminoimidazole ribonucleotide synthase OS=Haemophilus influenzae (strain ATCC 51907 / DSM 11121 / KW20 / Rd) OX=71421 GN=purK PE=3 SV=1 && PF17769:Phosphoribosylaminoimidazole carboxylase C-terminal domain|PF02222:ATP-grasp domain	-
A4U84_RS06895	169.899346261638	159.76164049515	136.031272883655	451.978370377069	466.969210377492	445.553005348672	155.230753213481	454.833528701078	-1.55314205185264	1.05575077174602e-24	8.55389311414656e-24	A4U84_RS06895	NZ_CP015099.1	1464008	1464367	+	360	protein_coding	type II toxin-antitoxin system HicB family antitoxin&&-- && PF05534:HicB family	HicB
A4U84_RS05015	4929.21814028261	4945.79176093828	6065.5040169356	12554.4971489248	11926.9552441182	12543.8846111383	5313.50463938549	12341.7790013938	-1.21570756206677	1.39904970879149e-24	1.12941467400622e-23	glyS	NZ_CP015099.1	1097542	1099611	-	2070	protein_coding	glycine--tRNA ligase subunit beta&&sp|B8F711|SYGB_HAEPS Glycine--tRNA ligase beta subunit OS=Haemophilus parasuis serovar 5 (strain SH0165) OX=557723 GN=glyS PE=3 SV=1 && PF05746:DALR anticodon binding domain|PF02092:Glycyl-tRNA synthetase beta subunit	-
A4U84_RS01440	18000.7823089531	18338.4931848854	13393.4900527572	54665.7028554462	52524.1559725935	46038.2605377441	16577.5885155319	51076.0397885946	-1.62343419421387	2.22336401117848e-24	1.76912835298073e-23	A4U84_RS01440	NZ_CP015099.1	337552	339147	+	1596	protein_coding	ABC transporter substrate-binding protein&&sp|P33950|HBPA_HAEIN Heme-binding protein A OS=Haemophilus influenzae (strain ATCC 51907 / DSM 11121 / KW20 / Rd) OX=71421 GN=hbpA PE=1 SV=2 && PF00496:Bacterial extracellular solute-binding proteins, family 5 Middle	-
A4U84_RS05270	490.464150528878	517.277018920273	563.691233524737	1221.06229445832	1262.58490289148	1112.45750375969	523.810800991296	1198.7015670365	-1.1932824103873	3.62110806156536e-24	2.87102139166968e-23	A4U84_RS05270	NZ_CP015099.1	1156599	1157633	-	1035	protein_coding	methionine synthase&&sp|Q56837|XECA_XANP2 2-hydroxypropyl-CoM lyase OS=Xanthobacter autotrophicus (strain ATCC BAA-1158 / Py2) OX=78245 GN=xecA1 PE=1 SV=1 && PF01717:Cobalamin-independent synthase, Catalytic domain	-
A4U84_RS02125	746.915993942671	712.108287816798	545.988533628919	1851.15514792248	1944.83835947864	1929.46301463359	668.337605129463	1908.4855073449	-1.51460822908798	4.26645983087195e-24	3.37065509769954e-23	proQ	NZ_CP015099.1	486703	487239	-	537	protein_coding	RNA chaperone ProQ&&sp|Q7VMG8|PROQ_HAEDU RNA chaperone ProQ OS=Haemophilus ducreyi (strain 35000HP / ATCC 700724) OX=233412 GN=proQ PE=3 SV=1 && PF04352:ProQ/FINO family	-
A4U84_RS08440	1518.40862287916	1364.79303862016	1338.88314475214	2955.87676845687	2879.81680074671	2691.36815384389	1407.36160208382	2842.35390768249	-1.01442554035596	4.65212223339767e-24	3.66230899224923e-23	A4U84_RS08440	NZ_CP015099.1	1750629	1750913	-	285	protein_coding	hypothetical protein&&-- && -	-
A4U84_RS09660	425.282640327873	465.646732662694	304.672782417502	1562.87737182777	1503.8696619284	1345.20907371795	398.53405180269	1470.65203582471	-1.88434036691816	9.18606248917243e-24	7.18065448097282e-23	murQ	NZ_CP015099.1	2023064	2023978	-	915	protein_coding	N-acetylmuramic acid 6-phosphate etherase&&sp|B8F4V1|MURQ_HAEPS N-acetylmuramic acid 6-phosphate etherase OS=Haemophilus parasuis serovar 5 (strain SH0165) OX=557723 GN=murQ PE=3 SV=1 && PF13580:SIS domain	-
A4U84_RS10370	700.9683719977	622.485904124397	495.675597082909	1717.31189473565	1830.43610303872	1807.86219441049	606.376624401669	1785.20339739496	-1.55880930625622	1.02284949988628e-23	7.96745926227207e-23	A4U84_RS10370	NZ_CP015099.1	2159628	2160137	-	510	protein_coding	peptidylprolyl isomerase&&sp|P44499|PPIB_HAEIN Peptidyl-prolyl cis-trans isomerase B OS=Haemophilus influenzae (strain ATCC 51907 / DSM 11121 / KW20 / Rd) OX=71421 GN=ppiB PE=3 SV=1 && PF00160:Cyclophilin type peptidyl-prolyl cis-trans isomerase/CLD	Pro_isomerase
A4U84_RS04605	2664.96207280833	2437.33917389552	1731.13770560159	7528.16821001624	7769.99325329675	8187.15522408284	2277.81298410181	7828.43889579861	-1.78132517882055	1.83421547785292e-23	1.4041235727012e-22	hemH	NZ_CP015099.1	998433	999395	+	963	protein_coding	ferrochelatase&&sp|B3H307|HEMH_ACTP7 Ferrochelatase OS=Actinobacillus pleuropneumoniae serotype 7 (strain AP76) OX=537457 GN=hemH PE=3 SV=1 && PF00762:Ferrochelatase	-
A4U84_RS12010	719.133710906177	612.74434067957	856.251642329311	2043.68351981431	1997.87940564624	2066.26393738456	729.376564638353	2035.94228761504	-1.48063327423637	4.03218172536897e-23	3.05510014686659e-22	A4U84_RS12010	NZ_CP015099.1	1961031	1961243	+	213	protein_coding	ASCH domain-containing protein&&-- && PF04266:ASCH domain	-
A4U84_RS00090	5254.05714194008	4874.67834779105	5425.4116575447	9819.97652996922	10598.849048902	11625.2284146092	5184.71571575861	10681.3513311601	-1.04278923118847	6.48723700484249e-23	4.84904584200348e-22	hpt	NZ_CP015099.1	24739	25278	-	540	protein_coding	hypoxanthine phosphoribosyltransferase&&sp|P45078|HPRT_HAEIN Hypoxanthine phosphoribosyltransferase OS=Haemophilus influenzae (strain ATCC 51907 / DSM 11121 / KW20 / Rd) OX=71421 GN=hpt PE=3 SV=1 && PF00156:Phosphoribosyl transferase domain	Pribosyltran
A4U84_RS09925	817.440250881464	806.601453231613	351.258834774919	4710.25294869042	5120.02098594297	5346.63606418406	658.433512962665	5058.96999960581	-2.94220820968626	2.26307839429436e-22	1.66358742891837e-21	rplY	NZ_CP015099.1	2082372	2082659	+	288	protein_coding	50S ribosomal protein L25&&sp|B8F4P6|RL25_HAEPS 50S ribosomal protein L25 OS=Haemophilus parasuis serovar 5 (strain SH0165) OX=557723 GN=rplY PE=3 SV=1 && PF01386:Ribosomal L25p family	-
A4U84_RS01540	543.891617906752	539.682614843374	553.442302006105	1078.98253338307	1125.30219516358	1254.95846495862	545.672178252077	1153.08106450176	-1.07965903037916	4.54614259986109e-22	3.28743862270086e-21	tolR	NZ_CP015099.1	357409	357849	-	441	protein_coding	colicin uptake protein TolR&&sp|P43769|TOLR_HAEIN Tol-Pal system protein TolR OS=Haemophilus influenzae (strain ATCC 51907 / DSM 11121 / KW20 / Rd) OX=71421 GN=tolR PE=1 SV=1 && PF02472:Biopolymer transport protein ExbD/TolR	-
A4U84_RS08525	39.5363258596264	34.0954720568918	44.7226102631196	179.144046573144	179.923548764601	181.451223926645	39.4514693932126	180.172939754797	-2.18982169089699	9.43601360345585e-22	6.73567530536077e-21	A4U84_RS08525	NZ_CP015099.1	1767762	1769147	-	1386	protein_coding	GspE/PulE family protein&&sp|P44622|HOFB_HAEIN Protein transport protein HofB homolog OS=Haemophilus influenzae (strain ATCC 51907 / DSM 11121 / KW20 / Rd) OX=71421 GN=hofB PE=3 SV=1 && PF00437:Type II/IV secretion system protein|PF05157:Type II secretion system (T2SS), protein E, N-terminal domain	-
A4U84_RS06900	321.633353614798	373.101879936845	278.584593097349	1290.04304802384	1270.9050669962	936.706318281002	324.439942216331	1165.88481110035	-1.8454140372865	1.42797648448824e-21	1.01606019088586e-20	A4U84_RS06900	NZ_CP015099.1	1464459	1465991	+	1533	protein_coding	YifB family Mg chelatase-like AAA ATPase&&sp|P45049|COMM_HAEIN Competence protein ComM OS=Haemophilus influenzae (strain ATCC 51907 / DSM 11121 / KW20 / Rd) OX=71421 GN=comM PE=1 SV=1 && PF13541:Subunit ChlI of Mg-chelatase|PF13335:Magnesium chelatase, subunit ChlI C-terminal|PF01078:Magnesium chelatase, subunit ChlI	-
A4U84_RS08335	2185.18341575502	2063.2631376142	1815.92432089209	4325.19620490676	4659.29189864402	4085.02755436948	2021.4569580871	4356.50521930675	-1.10799891863986	1.49869521251909e-21	1.05958706108037e-20	greA	NZ_CP015099.1	1726465	1726941	-	477	protein_coding	transcription elongation factor GreA&&sp|P43881|GREA_HAEIN Transcription elongation factor GreA OS=Haemophilus influenzae (strain ATCC 51907 / DSM 11121 / KW20 / Rd) OX=71421 GN=greA PE=3 SV=1 && PF03449:Transcription elongation factor, N-terminal|PF01272:Transcription elongation factor, GreA/GreB, C-term	-
A4U84_RS00235	298.125267968534	274.7120891441	203.115188278335	817.473407925725	873.617230995753	997.506728392548	258.650848463656	896.199122438009	-1.79463961049087	1.79333619820633e-21	1.25987543038546e-20	A4U84_RS00235	NZ_CP015099.1	60005	61456	-	1452	protein_coding	extracellular solute-binding protein&&-- && PF13416:Bacterial extracellular solute-binding protein	-
A4U84_RS01855	160.28240213362	143.200982638946	127.645783459321	400.500196074442	388.967671895728	404.702729804977	143.709722743962	398.056865925049	-1.4725938923573	2.98488832070668e-21	2.07725770281154e-20	A4U84_RS01855	NZ_CP015099.1	424804	425319	-	516	protein_coding	sigma-70 family RNA polymerase sigma factor&&sp|P45215|Y1459_HAEIN Probable RNA polymerase sigma factor HI_1459 OS=Haemophilus influenzae (strain ATCC 51907 / DSM 11121 / KW20 / Rd) OX=71421 GN=HI_1459 PE=3 SV=1 && PF04542:Sigma-70 region 2|PF08281:Sigma-70, region 4	Sigma70_r2
A4U84_RS08870	85.4839478045975	85.7257583144709	111.806525657799	339.755950397341	301.605948796153	348.652351733395	94.3387439256225	330.004750308963	-1.80411571492951	8.00742065330239e-21	5.50355227564437e-20	A4U84_RS08870	NZ_CP015099.1	1848627	1849023	+	397	protein_coding	transposase&&-- && -	-
A4U84_RS01900	2098.63091860287	2111.97095483833	1521.50046999321	5037.65413725513	5455.94761167109	5487.23701256701	1910.7007811448	5326.94625383108	-1.4794652714649	9.38571298073771e-21	6.41116394376545e-20	zipA	NZ_CP015099.1	433122	433940	-	819	protein_coding	cell division protein ZipA&&sp|B8F313|ZIPA_HAEPS Cell division protein ZipA OS=Haemophilus parasuis serovar 5 (strain SH0165) OX=557723 GN=zipA PE=3 SV=1 && PF04354:ZipA, C-terminal FtsZ-binding domain	-
A4U84_RS01570	1615.64661350689	1448.57048424566	1359.38100778941	3053.68529963186	3235.50381622356	3667.9747412606	1474.53270184732	3319.05461903867	-1.17097351044794	1.26193912689105e-20	8.59357319539307e-20	A4U84_RS01570	NZ_CP015099.1	362759	363079	+	321	protein_coding	DUF5339 domain-containing protein&&sp|P43982|Y310_HAEIN Uncharacterized protein HI_0310 OS=Haemophilus influenzae (strain ATCC 51907 / DSM 11121 / KW20 / Rd) OX=71421 GN=HI_0310 PE=3 SV=1 && PF17274:Family of unknown function (DUF5339)	-
A4U84_RS05650	48.0847206400861	58.4493806689574	31.6785156030431	229.592657389719	283.92560007362	291.651967253821	46.0708723040289	268.39007490572	-2.54556844552479	2.05018202388632e-20	1.38340549940049e-19	ykgO	NZ_CP015099.1	1231318	1231443	-	126	protein_coding	type B 50S ribosomal protein L36&&sp|Q7VKI0|RL362_HAEDU 50S ribosomal protein L36 2 OS=Haemophilus ducreyi (strain 35000HP / ATCC 700724) OX=233412 GN=rpmJ2 PE=3 SV=1 && PF00444:Ribosomal protein L36	-
A4U84_RS01615	1949.03400994482	1913.24306056387	2986.16595611038	7792.76602593175	8432.4863201352	9787.91602155088	2282.81434220636	8671.05612253928	-1.92523401136806	3.1567495160181e-20	2.11721568748042e-19	A4U84_RS01615	NZ_CP015099.1	371857	372876	-	1020	protein_coding	virulence RhuM family protein&&-- && PF13310:Virulence protein RhuM family	-
A4U84_RS08895	610.141677455315	508.50961181993	513.378296978727	2691.27895254137	1797.15544661983	1741.36174585099	544.009862084657	2076.59871500406	-1.93281014342731	3.23642057123044e-20	2.16411255064204e-19	A4U84_RS08895	NZ_CP015099.1	1853656	1854216	+	561	protein_coding	YtfJ family protein&&sp|P44478|Y045_HAEIN Uncharacterized protein HI_0045 OS=Haemophilus influenzae (strain ATCC 51907 / DSM 11121 / KW20 / Rd) OX=71421 GN=HI_0045 PE=3 SV=1 && PF09695:Bacterial protein of unknown function (YtfJ_HI0045)	-
A4U84_RS05145	3790.14453578634	3648.21551008743	2509.12477997044	10999.8562849854	10785.0127207452	9722.36557939937	3315.8282752814	10502.4115283767	-1.66341321261496	3.99495904119504e-20	2.65533205732125e-19	A4U84_RS05145	NZ_CP015099.1	1124707	1125537	+	831	protein_coding	MurR/RpiR family transcriptional regulator&&sp|Q2SYA5|GLK_BURTA Bifunctional protein glk OS=Burkholderia thailandensis (strain ATCC 700388 / DSM 13276 / CIP 106301 / E264) OX=271848 GN=glk PE=3 SV=1 && PF01380:SIS domain|PF01418:Helix-turn-helix domain, rpiR family	SIS
A4U84_RS03830	31898.3351232856	34590.343479889	20893.8444823012	115379.061627965	114233.773116799	96481.7007893512	29127.5076951586	108698.178511372	-1.89988365943447	4.93838597788845e-20	3.26286216396201e-19	cysK	NZ_CP015099.1	823250	824200	-	951	protein_coding	cysteine synthase A&&sp|P45040|CYSK_HAEIN Cysteine synthase OS=Haemophilus influenzae (strain ATCC 51907 / DSM 11121 / KW20 / Rd) OX=71421 GN=cysK PE=1 SV=1 && PF00291:Pyridoxal-phosphate dependent enzyme	PALP
A4U84_RS03430	803.549109363217	725.746476639555	456.543313102679	2506.98708853796	2674.93275966795	2844.31918553075	661.946299701817	2675.41301124555	-2.01568476272117	5.52323325180051e-20	3.63845039139381e-19	menH	NZ_CP015099.1	734406	735173	+	768	protein_coding	2-succinyl-6-hydroxy-2%2C4-cyclohexadiene-1-carboxylate synthase&&sp|A7FGT3|MENH_YERP3 2-succinyl-6-hydroxy-2,4-cyclohexadiene-1-carboxylate synthase OS=Yersinia pseudotuberculosis serotype O:1b (strain IP 31758) OX=349747 GN=menH PE=3 SV=1 && PF00561:alpha/beta hydrolase fold	Abhydrolase_1
A4U84_RS01740	1501.31183331824	1363.81888227567	868.364015942239	6263.86424914371	4831.93530381699	4918.18317417926	1244.49824384539	5337.99424237999	-2.10104622819445	6.41635068030953e-20	4.21428950008496e-19	A4U84_RS01740	NZ_CP015099.1	397682	398959	+	1278	protein_coding	outer membrane protein transport protein&&sp|P80603|OMP47_PASMU 47 kDa outer membrane protein OS=Pasteurella multocida (strain Pm70) OX=272843 GN=PM1069 PE=1 SV=1 && PF03349:Outer membrane protein transport protein (OMPP1/FadL/TodX)	-
A4U84_RS01605	5388.69435973232	5521.51816052751	6634.78557674322	11958.3798905004	12099.5986492912	12930.5372191914	5848.33269900102	12329.5052529943	-1.07592667465835	8.191629233968e-20	5.33296683267125e-19	hscA	NZ_CP015099.1	369085	370941	-	1857	protein_coding	Fe-S protein assembly chaperone HscA&&sp|B3GXS0|HSCA_ACTP7 Chaperone protein HscA homolog OS=Actinobacillus pleuropneumoniae serotype 7 (strain AP76) OX=537457 GN=hscA PE=3 SV=1 && PF00012:Hsp70 protein|PF10712:NAD-specific glutamate dehydrogenase	HSP70
A4U84_RS06785	1050.38400864899	1040.39897590744	1125.51902495518	2375.20296232323	1984.35913897607	2310.41558423874	1072.1006698372	2223.32589517935	-1.05219349790031	8.65086654285969e-20	5.61547477343524e-19	A4U84_RS06785	NZ_CP015099.1	1441554	1442321	-	768	protein_coding	DUF1829 domain-containing protein&&-- && PF08861:Domain of unknown function DUF1828|PF08862:Domain of unknown function DUF1829	-
A4U84_RS10380	508.629489437355	508.50961181993	441.635776348306	1127.37201722754	978.659302817861	1083.00730511191	486.258292535197	1063.01287505244	-1.12914894664209	2.14424316173625e-19	1.37578607487124e-18	A4U84_RS10380	NZ_CP015099.1	2161445	2162410	-	966	protein_coding	asparaginase&&sp|P30363|ASPG_BACLI L-asparaginase OS=Bacillus licheniformis OX=1402 GN=ansA PE=3 SV=1 && PF00710:Asparaginase, N-terminal|PF17763:Glutaminase/Asparaginase C-terminal domain	-
A4U84_RS01580	1905.22348669497	1737.894918557	2112.21161388525	3930.87338974864	3843.91581638131	4419.42980998298	1918.44333971241	4064.73967203764	-1.08319630732871	4.75020084786726e-19	2.99586530746174e-18	typA	NZ_CP015099.1	363783	365630	-	1848	protein_coding	translational GTPase TypA&&sp|P44910|BIPA_HAEIN 50S ribosomal subunit assembly factor BipA OS=Haemophilus influenzae (strain ATCC 51907 / DSM 11121 / KW20 / Rd) OX=71421 GN=bipA PE=1 SV=1 && PF03144:Elongation factor Tu domain 2|PF00009:Elongation factor Tu GTP binding domain|PF00679:Elongation factor G C-terminus	GTP_EFTU
A4U84_RS08670	3860.66879272514	3784.59739831499	3002.0052139119	8003.82654057252	8344.08457652253	7653.25162279083	3549.09046831734	8000.38757996196	-1.17276175177301	5.01037641377814e-19	3.15100159733356e-18	A4U84_RS08670	NZ_CP015099.1	1805618	1806397	-	780	protein_coding	outer membrane protein assembly factor BamD&&sp|Q9L7A6|BAMD_HAEDU Outer membrane protein assembly factor BamD OS=Haemophilus ducreyi (strain 35000HP / ATCC 700724) OX=233412 GN=bamD PE=3 SV=1 && PF13525:Outer membrane lipoprotein	-
A4U84_RS00985	1344.2350792273	1318.03353408499	842.275826622086	3800.11882701996	4057.1200215648	3914.02640093076	1168.18147997812	3923.75508317184	-1.74834692147334	7.9005956637258e-19	4.94065418971022e-18	zapB	NZ_CP015099.1	239753	239971	-	219	protein_coding	cell division protein ZapB&&sp|Q7VLH3|ZAPB_HAEDU Cell division protein ZapB OS=Haemophilus ducreyi (strain 35000HP / ATCC 700724) OX=233412 GN=zapB PE=3 SV=1 && PF06005:Cell division protein ZapB	-
A4U84_RS08860	568.468252900574	516.302862575791	777.055353321703	1896.4559413088	1809.63569277692	1810.71221363447	620.608822932689	1838.93461590673	-1.56648590014752	1.59093879634564e-18	9.8655981225903e-18	A4U84_RS08860	NZ_CP015099.1	1846858	1847928	+	1071	protein_coding	N-6 DNA methylase&&-- && PF02384:N-6 DNA Methylase	-
A4U84_RS01150	47.0161712925287	37.9920974348223	29.8150735087464	165.759721254461	222.564389801299	222.301499470339	38.2744474120325	203.541870175366	-2.41709218921892	2.93394186138599e-18	1.79926821333616e-17	A4U84_RS01150	NZ_CP015099.1	272777	273097	-	321	protein_coding	hypothetical protein&&-- && -	-
A4U84_RS08935	662.500595485631	608.84771530164	582.325654467703	1572.14344320224	1312.50588751981	1281.55864438243	617.891321751658	1388.73599170149	-1.16872576286417	4.33413630345422e-18	2.64334686639241e-17	A4U84_RS08935	NZ_CP015099.1	1862201	1862629	+	429	protein_coding	pyridoxamine 5'-phosphate oxidase family protein&&sp|Q9CJN9|Y1958_PASMU UPF0306 protein PM1958 OS=Pasteurella multocida (strain Pm70) OX=272843 GN=PM1958 PE=3 SV=1 && PF01243:Pyridoxamine 5'-phosphate oxidase	Pyridox_oxidase
A4U84_RS02325	167.762247566523	143.200982638946	141.621599166545	389.174997727864	459.68906678586	387.602614461104	150.861609790671	412.155559658276	-1.45145045127079	4.3817970181533e-18	2.6650929809042e-17	A4U84_RS02325	NZ_CP015099.1	526705	527019	-	315	protein_coding	DUF4298 domain-containing protein&&-- && PF14131:Domain of unknown function (DUF4298)	-
A4U84_RS10440	1566.49334351925	1504.09739588117	2001.3368092746	4290.19104638098	4294.24469854936	3795.27559993165	1690.64251622501	4126.57044828733	-1.2870623397657	5.67395891530493e-18	3.42287738912417e-17	A4U84_RS10440	NZ_CP015099.1	2176763	2177212	+	450	protein_coding	DUF2489 domain-containing protein&&sp|P44043|Y725_HAEIN Uncharacterized protein HI_0725 OS=Haemophilus influenzae (strain ATCC 51907 / DSM 11121 / KW20 / Rd) OX=71421 GN=HI_0725 PE=4 SV=1 && PF10675:Protein of unknown function (DUF2489)	-
A4U84_RS07040	854.839478045976	731.591414706451	980.170541600038	1919.10633800195	2296.36529290312	2144.16446283998	855.533811450821	2119.87869791502	-1.30887813830891	8.04716072131859e-18	4.81528215669198e-17	infA	NZ_CP015099.1	1488613	1488831	-	219	protein_coding	translation initiation factor IF-1&&sp|Q4QN00|IF1_HAEI8 Translation initiation factor IF-1 OS=Haemophilus influenzae (strain 86-028NP) OX=281310 GN=infA PE=3 SV=2 && PF01176:Translation initiation factor 1A / IF-1	-
A4U84_RS03765	144.254161920258	144.175138983428	102.489315186316	389.174997727864	387.927651382638	401.852710580998	130.306205363334	392.985119897167	-1.59522169680369	1.74526458254914e-17	1.03595919071099e-16	A4U84_RS03765	NZ_CP015099.1	806358	806720	-	363	protein_coding	helix-turn-helix transcriptional regulator&&-- && -	-
A4U84_RS09715	1150.82764731939	1259.58415341603	1745.11352130881	4153.25910273599	4114.32114978476	3777.22547817978	1385.17510734808	4014.93524356684	-1.5348885899238	1.96881997995024e-17	1.16554142813054e-16	dcd	NZ_CP015099.1	2032755	2033339	-	585	protein_coding	dCTP deaminase&&sp|B8F4U0|DCD_HAEPS dCTP deaminase OS=Haemophilus parasuis serovar 5 (strain SH0165) OX=557723 GN=dcd PE=3 SV=1 && PF06559:2'-deoxycytidine 5'-triphosphate deaminase (DCD)	-
A4U84_RS01820	339.798692523275	315.62665561237	187.275930476813	1086.18947778544	1144.0225643992	1078.25727307195	280.900426204153	1102.82310508553	-1.97448086477512	2.60544136443258e-17	1.53831910346817e-16	A4U84_RS01820	NZ_CP015099.1	417076	417330	-	255	protein_coding	hypothetical protein&&-- && -	-
A4U84_RS02080	64.1129608534482	53.5785989465443	84.7866152904976	259.449998485243	243.364800063103	254.601717342098	67.4927250301633	252.472171963481	-1.90073071306945	4.75167302641966e-17	2.7906651107544e-16	metF	NZ_CP015099.1	476858	477739	+	882	protein_coding	methylenetetrahydrofolate reductase&&sp|P45208|METF_HAEIN 5,10-methylenetetrahydrofolate reductase OS=Haemophilus influenzae (strain ATCC 51907 / DSM 11121 / KW20 / Rd) OX=71421 GN=metF PE=1 SV=1 && PF02219:Methylenetetrahydrofolate reductase	-
A4U84_RS03130	513.972236175143	486.104015896829	337.283019067694	1315.78213517516	1464.34888243098	1788.86206625064	445.786423713222	1522.99769461892	-1.77344388348738	4.80628963111848e-17	2.81529366255489e-16	fis	NZ_CP015099.1	693129	693425	-	297	protein_coding	DNA-binding transcriptional regulator Fis&&sp|B8F6J8|FIS_HAEPS DNA-binding protein Fis OS=Haemophilus parasuis serovar 5 (strain SH0165) OX=557723 GN=fis PE=3 SV=1 && PF02954:Bacterial regulatory protein, Fis family	HTH_8
A4U84_RS01260	5325.64994822643	5356.88573830995	6686.96195538353	11689.6638206407	11923.8351825789	12485.9342202507	5789.83254730664	12033.1444078234	-1.05532862812086	5.13747923804003e-17	3.00136944959181e-16	ftsA	NZ_CP015099.1	296160	297437	-	1278	protein_coding	cell division protein FtsA&&sp|P45068|FTSA_HAEIN Cell division protein FtsA OS=Haemophilus influenzae (strain ATCC 51907 / DSM 11121 / KW20 / Rd) OX=71421 GN=ftsA PE=3 SV=1 && PF02491:SHS2 domain inserted in FTSA|PF14450:Cell division protein FtsA	-
A4U84_RS01065	739.436148509769	736.462196428864	581.393933420555	1454.77320579225	1593.31142605416	1507.66016948474	685.764092786396	1518.58160044372	-1.14760494117617	8.2045365205692e-17	4.70647831412497e-16	A4U84_RS01065	NZ_CP015099.1	252609	253001	+	393	protein_coding	YhcB family protein&&sp|P45279|Y1628_HAEIN Uncharacterized protein HI_1628 OS=Haemophilus influenzae (strain ATCC 51907 / DSM 11121 / KW20 / Rd) OX=71421 GN=HI_1628 PE=4 SV=1 && PF06295:Protein of unknown function (DUF1043)	-
A4U84_RS10805	2039.86070448721	1796.34429922596	2324.64401263507	4097.66267448915	4502.2488011674	4253.17868858423	2053.61633878275	4284.36338808026	-1.06078282630757	1.89489452459261e-16	1.06768168644558e-15	A4U84_RS10805	NZ_CP015099.1	2256272	2256679	+	408	protein_coding	ClpXP protease specificity-enhancing factor&&sp|P45206|SSPB_HAEIN Stringent starvation protein B homolog OS=Haemophilus influenzae (strain ATCC 51907 / DSM 11121 / KW20 / Rd) OX=71421 GN=sspB PE=1 SV=1 && PF04386:Stringent starvation protein B	-
A4U84_RS10795	6365.34846339985	6154.71978444122	5065.76733334544	11378.7356478528	12885.8541571874	11804.7796257198	5861.94519372883	12023.1231435867	-1.03645010943637	3.64338033917007e-16	2.02714394810966e-15	A4U84_RS10795	NZ_CP015099.1	2255096	2255413	-	318	protein_coding	DUF496 family protein&&sp|B8F426|Y398_HAEPS UPF0265 protein HAPS_0398 OS=Haemophilus parasuis serovar 5 (strain SH0165) OX=557723 GN=HAPS_0398 PE=3 SV=1 && PF04363:Protein of unknown function (DUF496)	-
A4U84_RS00780	862.319323478878	809.52392226506	619.594496353636	1771.87875949644	1841.87632868271	1813.56223285845	763.812580699191	1809.1057736792	-1.24472295025359	4.25534369800994e-16	2.36171575239552e-15	envC	NZ_CP015099.1	187507	188673	-	1167	protein_coding	murein hydrolase activator EnvC&&sp|P37690|ENVC_ECOLI Murein hydrolase activator EnvC OS=Escherichia coli (strain K12) OX=83333 GN=envC PE=1 SV=2 && PF01551:Peptidase family M23	Peptidase_M23
A4U84_RS03685	1042.90416321609	1075.46860430882	598.164912269225	3179.29204493027	3503.82910860082	3333.5724856471	905.512559931377	3338.89787972606	-1.88295330695429	4.57097766152791e-16	2.53056618668128e-15	rpmG	NZ_CP015099.1	795560	795730	-	171	protein_coding	50S ribosomal protein L33&&sp|B8F859|RL33_HAEPS 50S ribosomal protein L33 OS=Haemophilus parasuis serovar 5 (strain SH0165) OX=557723 GN=rpmG PE=3 SV=1 && PF00471:Ribosomal protein L33	-
A4U84_RS08865	116.471878883764	132.485262849637	238.520588069971	861.744637825984	791.455610461628	736.2549661945	162.492576601124	796.485071494037	-2.29091339464066	5.0793438280914e-16	2.7980504462439e-15	A4U84_RS08865	NZ_CP015099.1	1847957	1848577	+	621	protein_coding	hypothetical protein&&-- && -	-
A4U84_RS03805	2407.44168004698	2442.20995561794	1809.40227356205	4944.9934235104	5201.142585964	5795.9890951647	2219.68463640899	5314.04170154637	-1.2596880822324	6.46394867695166e-16	3.55197179773086e-15	A4U84_RS03805	NZ_CP015099.1	813900	816377	-	2478	protein_coding	TonB-dependent receptor&&sp|Q9JZN9|Y964_NEIMB Probable TonB-dependent receptor NMB0964 OS=Neisseria meningitidis serogroup B (strain MC58) OX=122586 GN=NMB0964 PE=1 SV=1 && PF07715:TonB-dependent Receptor Plug Domain|PF00593:TonB dependent receptor	TonB_dep_Rec
A4U84_RS04370	316.290606877011	322.445750023748	374.551860953627	672.304956392315	680.173415560979	689.704652202848	337.762739284795	680.727674718714	-1.0098879045982	8.52658105580922e-16	4.65086239407776e-15	A4U84_RS04370	NZ_CP015099.1	946664	947800	-	1137	protein_coding	restriction endonuclease subunit S&&-- && -	-
A4U84_RS02030	29.9193817316091	16.5606578562046	13.9758157072249	135.902380158937	142.482810293355	125.400845855063	20.1519517650129	134.595345435785	-2.75258367055877	8.72537037315291e-16	4.74762799715673e-15	A4U84_RS02030	NZ_CP015099.1	462940	463617	-	678	protein_coding	hypothetical protein&&-- && -	-
A4U84_RS01040	1250.20273664224	1351.1548497974	1951.02387272859	4246.94937996677	4271.36424726138	4288.32892567996	1517.46048638941	4268.88085096937	-1.49184604349734	2.09949001334894e-15	1.1097304356273e-14	trmJ	NZ_CP015099.1	248379	249107	+	729	protein_coding	tRNA (cytosine(32)/uridine(32)-2'-O)-methyltransferase TrmJ&&sp|P44676|Y380_HAEIN Uncharacterized tRNA/rRNA methyltransferase HI_0380 OS=Haemophilus influenzae (strain ATCC 51907 / DSM 11121 / KW20 / Rd) OX=71421 GN=HI_0380 PE=1 SV=2 && PF00588:SpoU rRNA Methylase family	SpoU_methylase
A4U84_RS00945	173.10499430431	156.839171461702	102.489315186316	492.131346333119	473.209333456033	577.603896059685	144.144493650776	514.314858616279	-1.83792237745264	2.85895590593759e-15	1.49690615829751e-14	znuC	NZ_CP015099.1	228493	229278	-	786	protein_coding	zinc ABC transporter ATP-binding protein ZnuC&&sp|Q7VLS9|ZNUC_HAEDU Zinc import ATP-binding protein ZnuC OS=Haemophilus ducreyi (strain 35000HP / ATCC 700724) OX=233412 GN=znuC PE=3 SV=1 && PF00005:ABC transporter	ABC_tran
A4U84_RS01485	3090.2447131362	2777.31973811996	1793.56301576053	7902.92931893937	7921.83624820792	8085.5045384276	2553.70915567223	7970.09003519163	-1.64219967338586	2.86753829575092e-15	1.49786706272166e-14	lptC	NZ_CP015099.1	346155	346733	-	579	protein_coding	LPS export ABC transporter periplasmic protein LptC&&sp|P45075|LPTC_HAEIN Lipopolysaccharide export system protein LptC OS=Haemophilus influenzae (strain ATCC 51907 / DSM 11121 / KW20 / Rd) OX=71421 GN=lptC PE=3 SV=1 && PF06835:Lipopolysaccharide-assembly, LptC-related	-
A4U84_RS10840	349.415636651292	296.143528722718	332.624413831952	697.014480057576	641.692656576642	636.504293355245	326.061193068654	658.403809996488	-1.01434519265833	3.69704375913644e-15	1.91762550123432e-14	A4U84_RS10840	NZ_CP015099.1	2263250	2263528	+	279	protein_coding	type II toxin-antitoxin system RelE/ParE family toxin&&-- && PF05016:ParE toxin of type II toxin-antitoxin system, parDE	Plasmid_stabil
A4U84_RS06890	78.0041023716953	83.7774456255056	60.5618680646411	224.444839959456	219.444328262028	223.251505878332	74.114472020614	222.380224699939	-1.58765444229317	8.12010012310538e-15	4.17282922992915e-14	A4U84_RS06890	NZ_CP015099.1	1463755	1464030	+	276	protein_coding	type II toxin-antitoxin system HicA family toxin&&-- && PF07927:HicA toxin of bacterial toxin-antitoxin,	-
A4U84_RS08025	3544.37818584813	3384.21914073264	4847.74460831274	9596.56125349582	9215.6217664921	9263.5124843388	3925.44731163117	9358.56516810891	-1.25330693837827	1.5658476036175e-14	7.91840929391993e-14	A4U84_RS08025	NZ_CP015099.1	1671543	1671962	-	420	protein_coding	HD domain-containing protein&&-- && PF13328:HD domain	-
A4U84_RS03370	1270.50517424583	1222.56621232569	577.667049231962	4516.69501331254	4702.9727601938	4664.53146324515	1023.57947860116	4628.0664122505	-2.1771198970207	1.62879818353145e-14	8.21802719872685e-14	A4U84_RS03370	NZ_CP015099.1	723919	724911	-	993	protein_coding	septal ring lytic transglycosylase RlpA family protein&&sp|Q9CJR6|RLPA_PASMU Endolytic peptidoglycan transglycosylase RlpA OS=Pasteurella multocida (strain Pm70) OX=272843 GN=rlpA PE=3 SV=1 && PF03330:Lytic transglycolase	-
A4U84_RS06505	815.303152186349	736.462196428864	1446.96278622135	3676.57120869366	4409.68697550237	5607.88782638211	999.57604494552	4564.71533685938	-2.19087928353469	2.97027361928692e-14	1.47516944850492e-13	A4U84_RS06505	NZ_CP015099.1	1381125	1382249	+	1125	protein_coding	restriction endonuclease subunit S&&sp|Q07606|T4BB_BACCO Restriction enzyme BgcI subunit beta OS=Bacillus coagulans OX=1398 GN=bcgIB PE=1 SV=1 && PF01420:Type I restriction modification DNA specificity domain	-
A4U84_RS09365	4262.44334740675	4101.19821027185	2699.1958735887	9789.08962538764	10164.1204744303	9852.5164572944	3687.6124770891	9935.24218570413	-1.42999752120763	4.56508374494338e-14	2.2421429012775e-13	prfA	NZ_CP015099.1	1959806	1960888	+	1083	protein_coding	peptide chain release factor 1&&sp|B8F526|RF1_HAEPS Peptide chain release factor 1 OS=Haemophilus parasuis serovar 5 (strain SH0165) OX=557723 GN=prfA PE=3 SV=1 && PF03462:PCRF domain|PF00472:RF-1 domain	-
A4U84_RS05655	814.234602838792	773.480137519203	347.531950586325	2793.20573766057	3194.94301621304	3460.87334431815	645.082230314773	3149.67403273058	-2.28815050430561	7.75084479590692e-14	3.73251094293132e-13	A4U84_RS05655	NZ_CP015099.1	1231462	1231728	-	267	protein_coding	type B 50S ribosomal protein L31&&sp|B8F7K7|RL31B_HAEPS 50S ribosomal protein L31 type B OS=Haemophilus parasuis serovar 5 (strain SH0165) OX=557723 GN=rpmE2 PE=3 SV=1 && PF01197:Ribosomal protein L31	-
A4U84_RS08640	98.3065399752872	105.208885204123	54.0398207346029	324.312498106553	354.646994963752	342.952313285438	85.8517486380045	340.637268785248	-1.99122044082721	1.92480579306033e-13	9.13048901836309e-13	A4U84_RS08640	NZ_CP015099.1	1786791	1792166	+	5376	protein_coding	hypothetical protein&&-- && -	-
A4U84_RS07625	712.722414820832	707.237506094385	513.378296978727	1405.35415846173	1502.82964141531	1594.11075261209	644.446072631315	1500.76485082971	-1.22033184681075	2.09961130728389e-13	9.93845864002183e-13	fbp	NZ_CP015099.1	1599991	1600992	+	1002	protein_coding	class 1 fructose-bisphosphatase&&sp|B3H282|F16PA_ACTP7 Fructose-1,6-bisphosphatase class 1 OS=Actinobacillus pleuropneumoniae serotype 7 (strain AP76) OX=537457 GN=fbp PE=3 SV=1 && PF00316:Fructose-1-6-bisphosphatase, N-terminal domain	-
A4U84_RS02955	1462.84405680618	1442.72554617877	1076.13780945632	2795.26486463267	2811.17544688276	2956.41994167391	1327.23580414709	2854.28675106312	-1.10512451376267	2.13509120643526e-13	1.00634872150452e-12	A4U84_RS02955	NZ_CP015099.1	654542	655561	-	1020	protein_coding	branched-chain amino acid aminotransferase&&sp|P54689|ILVE_HAEIN Branched-chain-amino-acid aminotransferase OS=Haemophilus influenzae (strain ATCC 51907 / DSM 11121 / KW20 / Rd) OX=71421 GN=ilvE PE=3 SV=1 && PF01063:Amino-transferase class IV	-
A4U84_RS05370	488.327051833764	433.499573294768	346.600229539177	965.730549917292	923.538215624082	949.05640158491	422.808951555903	946.108389042095	-1.16335997013441	2.38824794631569e-13	1.12091129827079e-12	A4U84_RS05370	NZ_CP015099.1	1179997	1180590	+	594	protein_coding	zeta toxin family protein&&sp|P44173|Y1395_HAEIN Uncharacterized protein HI_1395 OS=Haemophilus influenzae (strain ATCC 51907 / DSM 11121 / KW20 / Rd) OX=71421 GN=HI_1395 PE=4 SV=1 && PF06414:Zeta toxin	-
A4U84_RS07740	391.089061206034	424.732166194424	513.378296978727	885.424598005193	1028.58028744619	962.356491296811	443.066508126395	958.787125582731	-1.11255937615646	2.80884174919336e-13	1.31276393330721e-12	hisIE	NZ_CP015099.1	1624018	1624659	-	642	protein_coding	bifunctional phosphoribosyl-AMP cyclohydrolase/phosphoribosyl-ATP diphosphatase HisIE&&sp|P44434|HIS2_HAEIN Histidine biosynthesis bifunctional protein HisIE OS=Haemophilus influenzae (strain ATCC 51907 / DSM 11121 / KW20 / Rd) OX=71421 GN=hisI PE=3 SV=1 && PF01502:Phosphoribosyl-AMP cyclohydrolase|PF01503:Phosphoribosyl-ATP pyrophosphohydrolase	-
A4U84_RS06375	622.964269626005	574.752243244748	453.748149961234	1130.4607076857	1297.94560033655	1364.20920187781	550.488220943996	1264.20516996669	-1.20042188999186	4.36897913061867e-13	2.02065284791113e-12	ilvC	NZ_CP015099.1	1357257	1358738	+	1482	protein_coding	ketol-acid reductoisomerase&&sp|B8F6G2|ILVC_HAEPS Ketol-acid reductoisomerase (NADP(+)) OS=Haemophilus parasuis serovar 5 (strain SH0165) OX=557723 GN=ilvC PE=3 SV=1 && PF01450:Acetohydroxy acid isomeroreductase, catalytic domain|PF07991:Acetohydroxy acid isomeroreductase, NADPH-binding domain	-
A4U84_RS01620	1695.7878145737	1555.72768213875	1136.69967752096	3285.33708399369	3501.74906757464	3636.62452979683	1462.73839141114	3474.57022712172	-1.24855917778929	4.43772611302308e-13	2.04393194417246e-12	hscB	NZ_CP015099.1	372931	373452	-	522	protein_coding	Fe-S protein assembly co-chaperone HscB&&sp|Q9CNV3|HSCB_PASMU Co-chaperone protein HscB homolog OS=Pasteurella multocida (strain Pm70) OX=272843 GN=hscB PE=3 SV=1 && PF07743:HSCB C-terminal oligomerisation domain	-
A4U84_RS02825	15813.461794503	15367.3163342134	11969.8202927145	27878.5200753309	28270.8776073304	30952.1587788168	14383.5328071436	29033.852153826	-1.01336337925546	5.05659476155347e-13	2.31934718401833e-12	pnuC	NZ_CP015099.1	626388	627071	-	684	protein_coding	nicotinamide riboside transporter PnuC&&sp|Q57425|PNUC_HAEIN Nicotinamide riboside transporter PnuC OS=Haemophilus influenzae (strain ATCC 51907 / DSM 11121 / KW20 / Rd) OX=71421 GN=pnuC PE=1 SV=2 && PF04973:Nicotinamide mononucleotide transporter	-
A4U84_RS04170	435.968133803447	467.595045351659	279.516314144498	1093.39642218781	1168.98305671336	1136.20766395951	394.359831099868	1132.86238095356	-1.52321281547839	5.78448256526803e-13	2.64229450512243e-12	metJ	NZ_CP015099.1	910133	910450	+	318	protein_coding	met regulon transcriptional regulator MetJ&&sp|B8F882|METJ_HAEPS Met repressor OS=Haemophilus parasuis serovar 5 (strain SH0165) OX=557723 GN=metJ PE=3 SV=1 && PF01340:Met Apo-repressor, MetJ	MetJ
A4U84_RS04360	4890.75036377054	4591.19885154661	2420.61128049135	13735.4064674271	14281.5616857544	15086.1017589273	3967.5201652695	14367.6899707029	-1.85661906695675	5.91453582094076e-13	2.69615390605513e-12	A4U84_RS04360	NZ_CP015099.1	944954	945241	+	288	protein_coding	addiction module antidote protein&&sp|P44191|Y1420_HAEIN Uncharacterized protein HI_1420 OS=Haemophilus influenzae (strain ATCC 51907 / DSM 11121 / KW20 / Rd) OX=71421 GN=HI_1420 PE=4 SV=1 && -	-
A4U84_RS12120	344.072889913505	318.549124645818	120.192015082134	1485.66011037383	1740.99433891296	1386.05934926165	260.938009880486	1537.57126618281	-2.55989018508849	7.12303952969891e-13	3.21405442193731e-12	A4U84_RS12120	NZ_CP015099.1	2261832	2261954	-	123	protein_coding	hypothetical protein&&-- && -	-
A4U84_RS03785	4143.83436982787	3771.93336583672	2712.23996824877	8144.87673816172	8576.00915094164	8507.30738357645	3542.66923463779	8409.39775755994	-1.24732768063893	8.93951107432741e-13	4.02549991582289e-12	recN	NZ_CP015099.1	809077	810756	-	1680	protein_coding	DNA repair protein RecN&&sp|P44496|RECN_HAEIN DNA repair protein RecN OS=Haemophilus influenzae (strain ATCC 51907 / DSM 11121 / KW20 / Rd) OX=71421 GN=recN PE=3 SV=1 && PF02463:RecF/RecN/SMC N terminal domain	SMC_N
A4U84_RS01445	237.217955157758	253.280649565482	341.941624303435	688.777972169156	720.734215571496	639.354312579224	277.480076342225	682.955500106625	-1.29761094533627	1.22102359667624e-12	5.47610582751766e-12	A4U84_RS01445	NZ_CP015099.1	339284	340146	+	863	protein_coding	hypothetical protein&&sp|P42318|YXJG_BACSU Uncharacterized protein YxjG OS=Bacillus subtilis (strain 168) OX=224308 GN=yxjG PE=4 SV=3 && -	-
A4U84_RS07545	805.686208058332	797.834046131269	543.193370487474	1784.23352132907	1722.27396967734	1693.86142545135	715.571208225691	1733.45630548592	-1.27709032749868	1.2360859369117e-12	5.53248141117738e-12	A4U84_RS07545	NZ_CP015099.1	1581988	1582518	-	531	protein_coding	topoisomerase DNA-binding C4 zinc finger domain-containing protein&&sp|P46494|Y656A_HAEIN Uncharacterized protein HI_0656.1 OS=Haemophilus influenzae (strain ATCC 51907 / DSM 11121 / KW20 / Rd) OX=71421 GN=HI_0656.1 PE=4 SV=1 && PF01396:Topoisomerase DNA binding C4 zinc finger	zf-C4_Topoisom
A4U84_RS07135	1456.43276072083	1375.50875840946	1057.50338851335	2622.29819897584	2792.45507764714	2650.5178783002	1296.48163588121	2688.42371830773	-1.05258283332377	2.14247231511148e-12	9.47218000357823e-12	hinT	NZ_CP015099.1	1506045	1506404	+	360	protein_coding	purine nucleoside phosphoramidase&&sp|P44956|HINT_HAEIN Purine nucleoside phosphoramidase OS=Haemophilus influenzae (strain ATCC 51907 / DSM 11121 / KW20 / Rd) OX=71421 GN=HI_0961 PE=1 SV=1 && PF01230:HIT domain	HIT
A4U84_RS02330	12199.6279010636	11389.8359796908	7016.79120607404	26938.528612565	30562.0427976681	31675.1136552994	10202.0850289428	29725.2283551775	-1.54286938889496	2.14617411792786e-12	9.47218000357823e-12	raiA	NZ_CP015099.1	527189	527515	+	327	protein_coding	ribosome-associated translation inhibitor RaiA&&sp|P71346|YFIA_HAEIN Ribosome-associated factor Y OS=Haemophilus influenzae (strain ATCC 51907 / DSM 11121 / KW20 / Rd) OX=71421 GN=yfiA PE=1 SV=3 && PF02482:Sigma 54 modulation protein / S30EA ribosomal protein	-
A4U84_RS00820	236.149405810201	293.22105968927	153.733972779474	828.798606272303	821.616205341244	679.254581714926	227.701479426315	776.556464442824	-1.77057233525515	2.39628297825589e-12	1.05133363868144e-11	A4U84_RS00820	NZ_CP015099.1	196821	197045	+	225	protein_coding	YejL family protein&&sp|B8F3K1|Y210_HAEPS UPF0352 protein HAPS_0210 OS=Haemophilus parasuis serovar 5 (strain SH0165) OX=557723 GN=HAPS_0210 PE=3 SV=1 && PF07208:Protein of unknown function (DUF1414)	-
A4U84_RS09135	1002.29928800891	935.190090703319	1479.57302287154	2836.44740407478	2918.29755973105	3044.77053761725	1139.02080052792	2933.17183380769	-1.36432409623296	3.59934299420068e-12	1.54855454401657e-11	A4U84_RS09135	NZ_CP015099.1	1915093	1915929	+	837	protein_coding	glycosyltransferase family 25 protein&&sp|Q03974|LIC2A_HAEIN Lipooligosaccharide biosynthesis protein lex-1 OS=Haemophilus influenzae (strain ATCC 51907 / DSM 11121 / KW20 / Rd) OX=71421 GN=lex1 PE=1 SV=1 && PF01755:Glycosyltransferase family 25 (LPS biosynthesis protein)	-
A4U84_RS00815	1389.11415182471	1432.00982638946	798.484937406115	3583.91049494893	3765.91427789955	3531.17381850962	1206.53630520676	3626.9995304527	-1.58819382871153	5.11199201621502e-12	2.18242736076872e-11	A4U84_RS00815	NZ_CP015099.1	195917	196618	+	702	protein_coding	3-deoxy-D-manno-octulosonic acid kinase&&sp|Q65R39|KDKA_MANSM 3-deoxy-D-manno-octulosonic acid kinase OS=Mannheimia succiniciproducens (strain MBEL55E) OX=221988 GN=kdkA PE=3 SV=2 && PF06293:Lipopolysaccharide kinase (Kdo/WaaP) family	-
A4U84_RS06230	135.705767139799	159.76164049515	131.372667647914	334.608132967079	351.526933424482	293.551980069807	142.280025094288	326.562348820456	-1.19783663248813	6.77928244229637e-12	2.8886769715735e-11	A4U84_RS06230	NZ_CP015099.1	1331380	1332912	+	1533	protein_coding	aspartate aminotransferase family protein&&sp|Q43908|DDC_ACIBA L-2,4-diaminobutyrate decarboxylase OS=Acinetobacter baumannii OX=470 GN=ddc PE=1 SV=1 && PF00282:Pyridoxal-dependent decarboxylase conserved domain	-
A4U84_RS02450	890.101606515372	941.035028770215	1455.34827564568	2924.98986387529	2863.17647253727	3056.17061451317	1095.49497031042	2948.11231697524	-1.42778642751553	7.44056324957192e-12	3.15832703901523e-11	A4U84_RS02450	NZ_CP015099.1	554073	554780	-	708	protein_coding	YwiC-like family protein&&sp|P44278|Y1626_HAEIN Uncharacterized protein HI_1626 OS=Haemophilus influenzae (strain ATCC 51907 / DSM 11121 / KW20 / Rd) OX=71421 GN=HI_1626 PE=4 SV=1 && PF14256:YwiC-like protein	-
A4U84_RS10015	273.548632974712	236.719991709278	354.053997916364	729.960511611258	759.214974555833	646.004357435174	288.107540866784	711.726614534088	-1.30360905911646	8.17473305807669e-12	3.46334110475768e-11	nadS	NZ_CP015099.1	2098963	2099259	+	297	protein_coding	NadS family protein&&-- && PF01381:Helix-turn-helix	HTH_3
A4U84_RS08735	1052.52110734411	1008.25181653952	684.814969654019	2093.10256714483	2135.16211337414	2346.51582774247	915.195964512547	2191.59350275382	-1.26038114277003	2.45570998675873e-11	1.01900489170176e-10	dppD	NZ_CP015099.1	1817603	1818586	+	984	protein_coding	dipeptide ABC transporter ATP-binding protein&&sp|P45095|DPPD_HAEIN Dipeptide transport ATP-binding protein DppD OS=Haemophilus influenzae (strain ATCC 51907 / DSM 11121 / KW20 / Rd) OX=71421 GN=dppD PE=3 SV=1 && PF08352:Oligopeptide/dipeptide transporter, C-terminal region|PF00005:ABC transporter	ABC_tran
A4U84_RS03225	234.012307115086	185.089705451699	300.945898228909	691.866662627314	595.931754000674	610.854120339437	240.015970265231	632.884178989142	-1.39795955249897	3.03671800157609e-11	1.24612088049888e-10	A4U84_RS03225	NZ_CP015099.1	705589	706239	-	651	protein_coding	cytochrome c biogenesis protein CcdA&&sp|P44202|Y1454_HAEIN Putative cytochrome c-type biogenesis protein HI_1454 OS=Haemophilus influenzae (strain ATCC 51907 / DSM 11121 / KW20 / Rd) OX=71421 GN=HI_1454 PE=3 SV=1 && PF02683:Cytochrome C biogenesis protein transmembrane region	-
A4U84_RS08960	1695.7878145737	1545.01196234944	1209.37391919853	2899.25077672398	3052.46020591968	3447.57325460625	1483.39123204056	3133.09474574997	-1.07911671674143	3.18002139102431e-11	1.30251798672951e-10	A4U84_RS08960	NZ_CP015099.1	1866471	1867319	+	849	protein_coding	co-chaperone YbbN&&sp|P43786|Y1159_HAEIN Uncharacterized protein HI_1159 OS=Haemophilus influenzae (strain ATCC 51907 / DSM 11121 / KW20 / Rd) OX=71421 GN=HI_1159 PE=1 SV=1 && PF00085:Thioredoxin|PF14559:Tetratricopeptide repeat|PF14561:Tetratricopeptide repeat	-
A4U84_RS09685	44.8790725974137	42.8628791572354	46.5860523574163	138.991070617094	144.562851319535	119.700807407106	44.7760013706885	134.418243114578	-1.58457112692913	3.20098664315495e-11	1.30819773593716e-10	A4U84_RS09685	NZ_CP015099.1	2027175	2027462	-	288	protein_coding	DUF1778 domain-containing protein&&-- && PF08681:Protein of unknown function (DUF1778)	-
A4U84_RS07745	229.738109724856	232.823366331347	318.648598124727	599.205948882584	576.171364251961	707.754773954713	260.40335806031	627.710695696419	-1.26830819389422	3.87038282705553e-11	1.56222725019332e-10	tnpA	NZ_CP015099.1	1624730	1625184	-	455	protein_coding	IS200/IS605 family transposase&&-- && PF01797:Transposase IS200 like	-
A4U84_RS09180	996.956541271119	1015.07091095089	686.678411748316	1984.99840110932	1976.03897487135	2010.21355931298	899.568621323443	1990.41697843121	-1.14625373889452	7.57150773951585e-11	2.95408562068984e-10	pgl	NZ_CP015099.1	1924692	1925390	+	699	protein_coding	6-phosphogluconolactonase&&sp|Q57039|6PGL_HAEIN 6-phosphogluconolactonase OS=Haemophilus influenzae (strain ATCC 51907 / DSM 11121 / KW20 / Rd) OX=71421 GN=pgl PE=3 SV=2 && PF01182:Glucosamine-6-phosphate isomerases/6-phosphogluconolactonase	-
A4U84_RS00825	2412.78442678477	2326.28535062451	3102.63108700392	7544.64122579309	6811.0943402276	4990.38366118672	2613.90028813773	6448.70640906914	-1.30266137363095	7.79877288479538e-11	3.03209733874706e-10	A4U84_RS00825	NZ_CP015099.1	197047	198783	+	1737	protein_coding	DUF3413 domain-containing protein&&sp|P44898|Y841_HAEIN Uncharacterized protein HI_0841 OS=Haemophilus influenzae (strain ATCC 51907 / DSM 11121 / KW20 / Rd) OX=71421 GN=HI_0841 PE=4 SV=1 && PF00884:Sulfatase|PF11893:Domain of unknown function (DUF3413)	Sulfatase
A4U84_RS07810	101.51218801796	75.9841948696447	62.4253101589378	240.917855736297	258.965107759455	209.951416166432	79.9738976821807	236.611459887395	-1.56881401422899	1.43772624713132e-10	5.51252550713563e-10	A4U84_RS07810	NZ_CP015099.1	1636623	1636835	-	213	protein_coding	hypothetical protein&&sp|P46852|YHHW_ECOLI Quercetin 2,3-dioxygenase OS=Escherichia coli (strain K12) OX=83333 GN=yhhW PE=1 SV=1 && PF17954:Quercetinase C-terminal cupin domain	-
A4U84_RS03015	1503.44893201336	1360.89641324223	1014.64422034453	2958.96545891503	3089.90094439093	2551.71721186894	1292.9965218667	2866.8612050583	-1.14907221548741	1.62668059695322e-10	6.20486413270815e-10	tatA	NZ_CP015099.1	667822	668046	+	225	protein_coding	Sec-independent protein translocase subunit TatA&&sp|B8F6M1|TATA_HAEPS Sec-independent protein translocase protein TatA OS=Haemophilus parasuis serovar 5 (strain SH0165) OX=557723 GN=tatA PE=3 SV=1 && PF02416:mttA/Hcf106 family	-
A4U84_RS04355	2476.89738763821	2252.24946844383	1578.33545386926	4557.87755275464	4791.37450380647	4865.93282173965	2102.4941033171	4738.39495943359	-1.17256115034295	1.79941612807438e-10	6.82855351166688e-10	A4U84_RS04355	NZ_CP015099.1	944635	944952	+	318	protein_coding	type II toxin-antitoxin system RelE/ParE family toxin&&-- && PF05973:Phage derived protein Gp49-like (DUF891)	-
A4U84_RS11760	1065.3436995148	1168.01345703467	436.045450065416	3402.70732140368	4144.48174466438	4229.4285283844	889.800868871626	3925.53919815082	-2.14161122216585	1.85990044649658e-10	7.04603923416795e-10	A4U84_RS11760	NZ_CP015099.1	2261966	2262133	-	168	protein_coding	hypothetical protein&&-- && -	-
A4U84_RS09055	1155.10184470962	1086.18432409813	1383.60575501526	2105.45732897746	2596.93122118618	2840.51915989878	1208.297307941	2514.30257002081	-1.05707627137263	2.25639251275251e-10	8.44720299883739e-10	A4U84_RS09055	NZ_CP015099.1	1893379	1893690	+	312	protein_coding	HI1450 family dsDNA-mimic protein&&sp|B8F5L9|Y1002_HAEPS UPF0263 protein HAPS_1002 OS=Haemophilus parasuis serovar 5 (strain SH0165) OX=557723 GN=HAPS_1002 PE=3 SV=1 && PF04269:Protein of unknown function, DUF440	-
A4U84_RS03435	113.266230841092	139.304357261015	293.492129851722	801.000392148884	904.817846388458	768.555184066259	182.02090598461	824.791140867867	-2.17803934920029	3.00568181428006e-10	1.11769072490816e-09	A4U84_RS03435	NZ_CP015099.1	735182	735412	+	231	protein_coding	zinc ribbon domain-containing protein&&sp|P44114|Y1126_HAEIN Uncharacterized protein HI_1126 OS=Haemophilus influenzae (strain ATCC 51907 / DSM 11121 / KW20 / Rd) OX=71421 GN=HI_1126 PE=4 SV=1 && PF10571:Uncharacterised protein family UPF0547	-
A4U84_RS06795	5476.31540623203	5348.1183312096	3610.41905769976	11552.7318769957	10373.1645975615	10187.8687193159	4811.61759838047	10704.5883979577	-1.15372524975023	3.99268702757517e-10	1.47729420020281e-09	A4U84_RS06795	NZ_CP015099.1	1442776	1445877	-	3102	protein_coding	type I restriction endonuclease subunit R&&sp|Q5HK76|HSDR_STAEQ Type-1 restriction enzyme R protein OS=Staphylococcus epidermidis (strain ATCC 35984 / RP62A) OX=176279 GN=hsdR PE=3 SV=1 && PF12008:Type I restriction and modification enzyme - subunit R C terminal|PF04313:Type I restriction enzyme R protein N terminus (HSDR_N)|PF18766:SWI2/SNF2 ATPase	-
A4U84_RS08610	578.085197028591	545.527552910269	190.071093618258	2358.72994654639	2265.16467751042	1920.91295696165	437.89461451904	2181.60252700615	-2.31730649940302	4.15527395614218e-10	1.53489320842523e-09	A4U84_RS08610	NZ_CP015099.1	1780049	1780816	+	768	protein_coding	TOBE domain-containing protein&&sp|P45324|MODE_HAEIN Transcriptional regulator ModE OS=Haemophilus influenzae (strain ATCC 51907 / DSM 11121 / KW20 / Rd) OX=71421 GN=modE PE=3 SV=1 && PF03459:TOBE domain|PF00126:Bacterial regulatory helix-turn-helix protein, lysR family	TOBE
A4U84_RS02020	6.41129608534482	9.74156344482624	4.65860523574163	55.5964282468377	48.8809641152386	57.9503908875671	6.93715492197089	54.1425944165478	-2.96732432834381	4.28534352932931e-10	1.58030940782576e-09	A4U84_RS02020	NZ_CP015099.1	461916	462446	-	531	protein_coding	hypothetical protein&&-- && -	-
A4U84_RS06885	205.161474731034	165.606578562046	233.86198283423	451.978370377069	417.048225749163	422.752851556842	201.54334537577	430.593149227691	-1.09464941948461	5.57906870929848e-10	2.04381724994103e-09	A4U84_RS06885	NZ_CP015099.1	1463308	1463613	+	306	protein_coding	addiction module antidote protein&&-- && -	-
A4U84_RS08410	64.1129608534482	95.4673217592971	52.1763786403062	201.7944432663	251.684964167824	247.951672486148	70.5855537510172	233.810359973424	-1.72836062556961	5.93215502633225e-10	2.16601713132526e-09	A4U84_RS08410	NZ_CP015099.1	1742928	1743110	+	183	protein_coding	integrase arm-type DNA-binding domain-containing protein&&sp|P08320|VINT_BPP4 Integrase OS=Enterobacteria phage P4 OX=10680 GN=int PE=3 SV=2 && PF13356:Arm DNA-binding domain	-
A4U84_RS04910	35.2621284693965	47.7336608796486	40.9957260745263	131.784126214726	111.282194900649	131.100884303021	41.3305051411905	124.722401806132	-1.5912067751105	6.29943445532454e-10	2.29258106406893e-09	A4U84_RS04910	NZ_CP015099.1	1074853	1075404	+	552	protein_coding	opacity family porin&&sp|Q57201|Y1457_HAEIN Uncharacterized protein HI_1457 OS=Haemophilus influenzae (strain ATCC 51907 / DSM 11121 / KW20 / Rd) OX=71421 GN=HI_1457 PE=1 SV=1 && PF02462:Opacity family porin protein	-
A4U84_RS01280	1992.84453319468	2149.96305227315	1483.29990706013	3729.07894648234	3663.99226761671	4195.22829769666	1875.36916417599	3862.7665039319	-1.04268894492192	6.34797140090707e-10	2.30646424059144e-09	murG	NZ_CP015099.1	301003	302058	-	1056	protein_coding	undecaprenyldiphospho-muramoylpentapeptide beta-N-acetylglucosaminyltransferase&&sp|B8F3B6|MURG_HAEPS UDP-N-acetylglucosamine--N-acetylmuramyl-(pentapeptide) pyrophosphoryl-undecaprenol N-acetylglucosamine transferase OS=Haemophilus parasuis serovar 5 (strain SH0165) OX=557723 GN=murG PE=3 SV=1 && PF03033:Glycosyltransferase family 28 N-terminal domain|PF04101:Glycosyltransferase family 28 C-term…	-
Novel00048	54.4960167254309	45.7853481906833	89.4452205262392	258.42043499919	246.484861602373	196.651326454531	63.2421951474512	233.852207685365	-1.88298899176598	6.72864248749719e-10	2.4328316485739e-09	-	NZ_CP015099.1	356455	357246	+	792	-	-	-
A4U84_RS08030	2407.44168004698	2157.75630302901	3297.36078585792	5913.81266388585	5422.66695525221	5486.28700615902	2620.85292297797	5607.58887509902	-1.09719303908056	1.04538389633164e-09	3.71320359977e-09	A4U84_RS08030	NZ_CP015099.1	1671962	1672180	-	219	protein_coding	hypothetical protein&&-- && -	-
A4U84_RS04425	271.411534279597	279.582870866513	197.524861995445	510.663489082065	583.451507843592	688.754645794855	249.506422380518	594.289880906837	-1.2534862118722	1.16902298802056e-09	4.13253349268413e-09	A4U84_RS04425	NZ_CP015099.1	959157	960452	+	1296	protein_coding	ATP-binding protein&&-- && PF13635:Domain of unknown function (DUF4143)|PF13173:AAA domain	-
A4U84_RS03160	481.915755748419	521.173644298204	327.96580859621	946.168843682293	1110.74190798031	1051.65709364814	443.685069547611	1036.18928177025	-1.22437272713374	1.70206949594306e-09	5.96934325591405e-09	A4U84_RS03160	NZ_CP015099.1	697136	697891	+	756	protein_coding	cell envelope integrity protein TolA&&sp|O51810|TONB_HAEDU Protein TonB OS=Haemophilus ducreyi (strain 35000HP / ATCC 700724) OX=233412 GN=tonB PE=3 SV=1 && PF03544:Gram-negative bacterial TonB protein C-terminal	-
A4U84_RS06365	3635.20488039051	3154.31824343474	2105.68956655521	6635.53666760868	7003.49813514929	7752.05228922209	2965.07089679349	7130.36236399335	-1.26609153498011	2.40426169837777e-09	8.3397827662479e-09	ppa	NZ_CP015099.1	1355960	1356487	-	528	protein_coding	inorganic diphosphatase&&sp|Q7VPC0|IPYR_HAEDU Inorganic pyrophosphatase OS=Haemophilus ducreyi (strain 35000HP / ATCC 700724) OX=233412 GN=ppa PE=3 SV=1 && PF00719:Inorganic pyrophosphatase	Pyrophosphatase
A4U84_RS09890	185.927586475	230.875053642382	209.637235608373	387.115870755759	416.008205236073	503.503396236239	208.813291908585	435.54249074269	-1.06026929477213	3.43195500427742e-09	1.17757961506891e-08	A4U84_RS09890	NZ_CP015099.1	2070186	2072036	+	1851	protein_coding	monovalent cation:proton antiporter-2 (CPA2) family protein&&sp|P44933|KEFX_HAEIN Glutathione-regulated potassium-efflux system protein OS=Haemophilus influenzae (strain ATCC 51907 / DSM 11121 / KW20 / Rd) OX=71421 GN=kefBC PE=3 SV=1 && PF02254:TrkA-N domain|PF00999:Sodium/hydrogen exchanger family	Na_H_Exchanger
A4U84_RS02235	13.8911415182471	22.4055959231003	26.0881893201531	81.3355153981514	104.002051309018	81.7005510873897	20.7949755871669	89.0127059315198	-2.08832845872741	3.56030338160499e-09	1.21973356592023e-08	A4U84_RS02235	NZ_CP015099.1	506044	506739	-	696	protein_coding	hypothetical protein&&-- && -	-
A4U84_RS06165	675.323187656321	662.426314248184	404.366934462373	1366.23074599173	1479.94919012733	1359.45916983784	580.705478788959	1401.87970198564	-1.272135382624	4.37984515768255e-09	1.48901320827799e-08	ung	NZ_CP015099.1	1320543	1321205	-	663	protein_coding	uracil-DNA glycosylase&&sp|B8F6C3|UNG_HAEPS Uracil-DNA glycosylase OS=Haemophilus parasuis serovar 5 (strain SH0165) OX=557723 GN=ung PE=3 SV=1 && PF03167:Uracil DNA glycosylase superfamily	UDG
A4U84_RS02420	534.274673778735	568.907305177852	856.251642329311	1618.47380007461	1514.2698670593	1424.05960558136	653.144540428633	1518.93442423842	-1.21682586539699	4.71488781399485e-09	1.59802304535398e-08	A4U84_RS02420	NZ_CP015099.1	548398	549588	-	1191	protein_coding	hypothetical protein&&-- && -	-
A4U84_RS04940	541.754519211637	545.527552910269	272.062545767311	1360.05336507542	1340.58644137324	1307.20881739823	453.114872629739	1335.9495412823	-1.56061901235132	6.17359005980161e-09	2.07657120193327e-08	A4U84_RS04940	NZ_CP015099.1	1080055	1080873	+	819	protein_coding	Bro-N domain-containing protein&&-- && PF02498:BRO family, N-terminal domain	-
A4U84_RS07300	1775.92901564051	1764.19713985803	1160.92442474681	3128.8434341137	3653.59206248581	3409.57299828653	1567.01686008179	3397.33616496201	-1.11664890724802	7.15792733202311e-09	2.39677204782674e-08	A4U84_RS07300	NZ_CP015099.1	1537952	1538281	-	330	protein_coding	YbaB/EbfC family nucleoid-associated protein&&sp|A3MYE7|Y075_ACTP2 Nucleoid-associated protein APL_0075 OS=Actinobacillus pleuropneumoniae serotype 5b (strain L20) OX=416269 GN=APL_0075 PE=3 SV=1 && PF02575:YbaB/EbfC DNA-binding family	-
A4U84_RS02520	593.044887894396	564.036523455439	354.985718963512	1183.99800896043	1120.10209259813	1188.45801639912	504.022376771116	1164.18603931923	-1.20862656911791	1.42343771355476e-08	4.67460314214729e-08	A4U84_RS02520	NZ_CP015099.1	567049	567738	+	690	protein_coding	thermonuclease family protein&&sp|Q57519|Y1296_HAEIN Uncharacterized endonuclease HI_1296 OS=Haemophilus influenzae (strain ATCC 51907 / DSM 11121 / KW20 / Rd) OX=71421 GN=HI_1296 PE=3 SV=1 && PF00565:Staphylococcal nuclease homologue	-
A4U84_RS09360	9374.38342612168	9209.67408073873	4725.6891511363	20219.597302586	21826.9105082236	21654.4460637902	7769.91555266557	21233.6512915333	-1.45042926649767	1.81775752864079e-08	5.91704063575156e-08	A4U84_RS09360	NZ_CP015099.1	1959419	1959691	+	273	protein_coding	HU family DNA-binding protein&&sp|P28080|DBHA_VIBPR DNA-binding protein HU-alpha OS=Vibrio proteolyticus OX=671 GN=hupA PE=3 SV=1 && PF00216:Bacterial DNA-binding protein	-
A4U84_RS02230	22.4395362987069	16.5606578562046	27.0199103673014	76.1876979678887	81.1216000210342	77.900525455418	22.0067015074043	78.403274481447	-1.83096179730339	2.24761427846912e-08	7.26303303959455e-08	A4U84_RS02230	NZ_CP015099.1	505388	506047	-	660	protein_coding	DUF2572 family protein&&-- && PF10833:Protein of unknown function (DUF2572)	-
A4U84_RS07700	695.625625259913	697.495942649559	491.016991847167	1289.01348453779	1348.90660547797	1133.35764473553	628.046186585546	1257.09257825043	-1.00162809752785	2.99424661366351e-08	9.60582006117485e-08	A4U84_RS07700	NZ_CP015099.1	1616040	1616735	-	696	protein_coding	N-acetylmannosamine-6-phosphate 2-epimerase&&sp|B8F667|NANE_HAEPS Putative N-acetylmannosamine-6-phosphate 2-epimerase OS=Haemophilus parasuis serovar 5 (strain SH0165) OX=557723 GN=nanE PE=3 SV=1 && PF04131:Putative N-acetylmannosamine-6-phosphate epimerase	-
A4U84_RS02025	7.47984543290229	3.8966253779305	6.52204733003828	67.9511900794683	42.6408410366975	38.0002563197161	5.96617271362369	49.5307624786273	-3.05756356696502	3.10808647548628e-08	9.94229391293883e-08	A4U84_RS02025	NZ_CP015099.1	462443	462964	-	522	protein_coding	hypothetical protein&&-- && -	-
A4U84_RS00670	55.5645660729884	56.5010679799922	66.1521943475311	132.813689700779	189.283733382413	147.2509932389	59.4059428001706	156.449472107364	-1.39477581319595	3.43309515255903e-08	1.09503897107486e-07	A4U84_RS00670	NZ_CP015099.1	158701	159270	+	570	protein_coding	DUF1439 domain-containing protein&&-- && PF07273:Protein of unknown function (DUF1439)	-
A4U84_RS08685	268.205886236925	257.177274943413	164.914625345254	555.964282468377	589.691630922133	483.553261668388	230.099262175197	543.069725019633	-1.24016538017311	3.96825851106022e-08	1.25670954273234e-07	A4U84_RS08685	NZ_CP015099.1	1807831	1808142	-	312	protein_coding	BolA/IbaG family iron-sulfur metabolism protein&&sp|P43780|BOLA_HAEIN DNA-binding transcriptional regulator BolA OS=Haemophilus influenzae (strain ATCC 51907 / DSM 11121 / KW20 / Rd) OX=71421 GN=bolA PE=3 SV=1 && PF01722:BolA-like protein	-
A4U84_RS06325	903.992748033619	739.384665462312	815.255916254784	1719.37102170776	1511.14980552003	2601.11754508457	819.544443250238	1943.87945743745	-1.24639220535811	4.92590467965295e-08	1.54893886527331e-07	glpC	NZ_CP015099.1	1345874	1347151	-	1278	protein_coding	anaerobic glycerol-3-phosphate dehydrogenase subunit GlpC&&sp|P43801|GLPC_HAEIN Anaerobic glycerol-3-phosphate dehydrogenase subunit C OS=Haemophilus influenzae (strain ATCC 51907 / DSM 11121 / KW20 / Rd) OX=71421 GN=glpC PE=3 SV=1 && PF13183:4Fe-4S dicluster domain|PF02754:Cysteine-rich domain	-
A4U84_RS03170	1436.13032311724	1366.74135130912	664.317106616756	3320.34224251947	3399.8270572918	3178.72144114425	1155.72959368104	3299.63024698518	-1.51379344461678	6.13480634227523e-08	1.92362571749308e-07	A4U84_RS03170	NZ_CP015099.1	698305	699024	-	720	protein_coding	SPOR domain-containing protein&&sp|Q57434|Y896_HAEIN Uncharacterized protein HI_0896 OS=Haemophilus influenzae (strain ATCC 51907 / DSM 11121 / KW20 / Rd) OX=71421 GN=HI_0896 PE=4 SV=1 && PF05036:Sporulation related domain	-
A4U84_RS01455	1400.86819464784	1191.39320930225	1953.81903587004	3254.45017941211	3073.26061618149	3183.47147318422	1515.36014660671	3170.39408959261	-1.06478629322043	6.53836979299097e-08	2.04439168175211e-07	A4U84_RS01455	NZ_CP015099.1	341667	342251	-	585	protein_coding	hypothetical protein&&-- && -	-
A4U84_RS10860	707.379668083045	668.27125231508	416.479308075301	1382.70376176857	1310.42584649363	1316.70888147816	597.376742824475	1336.61282991346	-1.16257322820349	7.29017270333339e-08	2.26987144479665e-07	A4U84_RS10860	NZ_CP015099.1	2266025	2267230	+	1206	protein_coding	ROK family protein&&sp|P50456|MLC_ECOLI Protein mlc OS=Escherichia coli (strain K12) OX=83333 GN=mlc PE=1 SV=2 && PF00480:ROK family	ROK
A4U84_RS09645	9377.58907416435	8643.68924459432	3895.52569812715	21088.5488848144	23281.8992060368	22541.7520488556	7305.60133896194	22304.0667132356	-1.6102790462447	9.66661368204284e-08	2.99301009402163e-07	A4U84_RS09645	NZ_CP015099.1	2021345	2021809	-	465	protein_coding	hypothetical protein&&-- && -	-
A4U84_RS03365	4768.93573814899	4521.05959474386	2752.30397327615	8829.53645638667	8753.85265868006	8560.50774242405	4014.099768723	8714.63228583026	-1.11847268636976	1.97907030277148e-07	5.97760009816692e-07	A4U84_RS03365	NZ_CP015099.1	722724	723905	-	1182	protein_coding	serine hydrolase&&sp|P44466|DACA_HAEIN D-alanyl-D-alanine carboxypeptidase DacA OS=Haemophilus influenzae (strain ATCC 51907 / DSM 11121 / KW20 / Rd) OX=71421 GN=dacA PE=1 SV=1 && PF00768:D-alanyl-D-alanine carboxypeptidase|PF07943:Penicillin-binding protein 5, C-terminal domain	-
A4U84_RS03705	504.355292047126	545.527552910269	241.315751211416	1142.81546951833	1317.70599008526	1292.95872127834	430.39953205627	1251.16006029398	-1.54013876666858	2.08448342820238e-07	6.28743642745826e-07	dut	NZ_CP015099.1	798192	798647	+	456	protein_coding	dUTP diphosphatase&&sp|B8F854|DUT_HAEPS Deoxyuridine 5'-triphosphate nucleotidohydrolase OS=Haemophilus parasuis serovar 5 (strain SH0165) OX=557723 GN=dut PE=3 SV=1 && PF00692:dUTPase	-
A4U84_RS07555	1147.62199927672	1089.10679313157	701.585948502689	2084.86605925641	2006.19956975096	1978.86334784922	979.438246970328	2023.3096589522	-1.04714140381909	2.43317935682126e-07	7.30941565919242e-07	recX	NZ_CP015099.1	1582824	1583279	-	456	protein_coding	recombination regulator RecX&&sp|A3N1E6|RECX_ACTP2 Regulatory protein RecX OS=Actinobacillus pleuropneumoniae serotype 5b (strain L20) OX=416269 GN=recX PE=3 SV=1 && PF02631:RecX family	-
A4U84_RS10010	427.419739022988	351.670440358227	150.00708859088	1022.35654165018	1084.74139515306	1055.45711928012	309.699089324032	1054.18501869445	-1.76822416098725	2.85167622214581e-07	8.55502866643742e-07	A4U84_RS10010	NZ_CP015099.1	2098616	2098960	+	345	protein_coding	type II toxin-antitoxin system RelE/ParE family toxin&&-- && PF06296:RelE toxin of RelE / RelB toxin-antitoxin system	-
A4U84_RS04115	114.334780188649	103.260572515158	40.064005027378	332.549005994974	323.446379571047	288.801948029843	85.8864525770618	314.932444531954	-1.87734618717186	4.41764111086624e-07	1.29724381827024e-06	A4U84_RS04115	NZ_CP015099.1	895509	895585	+	77	protein_coding	tRNA-Ile&&-- && -	-
A4U84_RS09655	115.403329536207	120.795386715845	269.267382625866	594.058131452321	566.811179634149	494.00333215631	168.488699625973	551.62421441426	-1.70913719584862	6.39061066627815e-07	1.84969435190841e-06	A4U84_RS09655	NZ_CP015099.1	2022708	2023022	-	315	protein_coding	YqcC family protein&&sp|Q57152|Y1436_HAEIN Uncharacterized protein HI_1436 OS=Haemophilus influenzae (strain ATCC 51907 / DSM 11121 / KW20 / Rd) OX=71421 GN=HI_1436 PE=4 SV=1 && PF04287:tRNA pseudouridine synthase C	-
A4U84_RS11290	414.597146852298	373.101879936845	87.5817784319426	1355.93511113121	1436.26832857754	1506.71016307674	291.760268407029	1432.9712009285	-2.29689015631466	8.11557504523685e-07	2.33073435969286e-06	A4U84_RS11290	NZ_CP015099.1	2021810	2021965	-	156	protein_coding	YoaH family protein&&sp|B8F4V4|Y710_HAEPS UPF0181 protein HAPS_0710 OS=Haemophilus parasuis serovar 5 (strain SH0165) OX=557723 GN=HAPS_0710 PE=3 SV=1 && PF03701:Uncharacterised protein family (UPF0181)	-
A4U84_RS00650	206.230024078592	235.745835364795	129.509225553617	431.387100656018	419.128266775343	464.55313350853	190.495028332335	438.356166979964	-1.20370446785109	8.58425045414504e-07	2.4589723881551e-06	A4U84_RS00650	NZ_CP015099.1	155954	156496	-	543	protein_coding	carboxymuconolactone decarboxylase family protein&&-- && PF02627:Carboxymuconolactone decarboxylase family	CMD
A4U84_RS09195	139.979964530028	125.666168438258	238.520588069971	390.204561213916	427.448430880065	481.653248852402	168.055573679419	433.102080315461	-1.3642815651781	8.91148275319541e-07	2.54286525862388e-06	A4U84_RS09195	NZ_CP015099.1	1927604	1927975	+	372	protein_coding	DUF1304 domain-containing protein&&sp|Q02009|YPAA_LACLA Uncharacterized protein YpaA OS=Lactococcus lactis subsp. lactis (strain IL1403) OX=272623 GN=ypaA PE=4 SV=1 && PF06993:Protein of unknown function (DUF1304)	-
A4U84_RS07680	3621.31373887226	3701.79410903397	1351.92723941222	9540.96482524898	10639.4098489126	8105.45467299545	2891.67836243948	9428.60978238566	-1.7052190554638	1.02238669436221e-06	2.89872089589285e-06	hfq	NZ_CP015099.1	1612303	1612584	+	282	protein_coding	RNA chaperone Hfq&&sp|B8F663|HFQ_HAEPS RNA-binding protein Hfq OS=Haemophilus parasuis serovar 5 (strain SH0165) OX=557723 GN=hfq PE=3 SV=1 && PF17209:Hfq protein	-
A4U84_RS01385	55.5645660729884	33.1213157124092	47.5177734045646	131.784126214726	104.002051309018	118.750800999113	45.4012183966541	118.178992840952	-1.38324520335355	1.83770581357303e-06	5.14464931416408e-06	A4U84_RS01385	NZ_CP015099.1	325417	326706	-	1290	protein_coding	TonB-dependent receptor&&sp|E1W8M5|FOXA_SALTS Ferrioxamine B receptor OS=Salmonella typhimurium (strain SL1344) OX=216597 GN=foxA PE=3 SV=1 && PF07715:TonB-dependent Receptor Plug Domain|PF00593:TonB dependent receptor	TonB_dep_Rec
A4U84_RS10535	200.887277340804	251.332336876517	135.099551836507	420.06190230944	468.009230890582	430.352902820785	195.773055351276	439.474678673602	-1.16738900718989	2.31859326416357e-06	6.45831498926364e-06	A4U84_RS10535	NZ_CP015099.1	2199409	2201685	-	2277	protein_coding	DNA internalization-related competence protein ComEC/Rec2&&sp|P44408|REC2_HAEIN Recombination protein 2 OS=Haemophilus influenzae (strain ATCC 51907 / DSM 11121 / KW20 / Rd) OX=71421 GN=rec2 PE=4 SV=1 && PF00753:Metallo-beta-lactamase superfamily|PF03772:Competence protein	Lactamase_B
A4U84_RS11975	83.3468491094826	86.6999146589535	48.4494944517129	182.232737031301	173.68342568606	175.751185478687	72.832086073383	177.222449398683	-1.28608230860334	2.5845155575083e-06	7.17203067208554e-06	A4U84_RS11975	NZ_CP015099.1	1753415	1755664	-	2250	protein_coding	hypothetical protein&&-- && -	-
A4U84_RS01935	56.6331154205459	62.3460060468879	39.1322839802297	114.281546951833	156.003076963527	126.350852263056	52.7038018158878	132.211825392805	-1.32904624589954	3.7861151741666e-06	1.03004604003062e-05	A4U84_RS01935	NZ_CP015099.1	439306	443673	+	4368	protein_coding	ESPR-type extended signal peptide-containing protein&&sp|Q7DDJ2|NHHA_NEIMB Autotransporter adhesin NhhA OS=Neisseria meningitidis serogroup B (strain MC58) OX=122586 GN=nhhA PE=1 SV=1 && PF01391:Collagen triple helix repeat (20 copies)|PF05662:Coiled stalk of trimeric autotransporter adhesin|PF13018:Extended Signal Peptide of Type V secretion system|PF03895:YadA-like membrane anchor domain	Collagen
A4U84_RS01850	79.0726517192527	96.4414781037798	146.280204402287	233.710911333929	287.04566161289	249.851685302134	107.264778075107	256.869419416317	-1.25655902860229	4.34125287145256e-06	1.1738832368605e-05	A4U84_RS01850	NZ_CP015099.1	424587	424802	-	216	protein_coding	hypothetical protein&&-- && -	-
A4U84_RS02490	64.1129608534482	75.010038525162	47.5177734045646	146.198015019462	169.5233436337	126.350852263056	62.2135909277249	147.357403638739	-1.24490090874282	4.58918589723501e-06	1.23790919706704e-05	yihA	NZ_CP015099.1	561599	562228	+	630	protein_coding	ribosome biogenesis GTP-binding protein YihA/YsxC&&sp|B8F8H7|ENGB_HAEPS Probable GTP-binding protein EngB OS=Haemophilus parasuis serovar 5 (strain SH0165) OX=557723 GN=engB PE=3 SV=1 && PF01926:50S ribosome-binding GTPase	-
A4U84_RS09680	101.51218801796	110.079666926536	64.2887522532344	186.350990975512	221.524369288209	222.301499470339	91.9602023992435	210.058953244687	-1.19419353288091	4.79277113342871e-06	1.289691141359e-05	A4U84_RS09680	NZ_CP015099.1	2026685	2027185	-	501	protein_coding	GNAT family N-acetyltransferase&&-- && -	-
A4U84_RS01465	3212.05933875775	3121.19692772233	5668.59085085041	9038.53784405534	8489.68744835516	8418.00678122511	4000.61570577683	8648.7440245452	-1.11216466329696	5.06802186919558e-06	1.35228468144401e-05	rapZ	NZ_CP015099.1	343457	344317	-	861	protein_coding	RNase adapter RapZ&&sp|B8F389|Y087_HAEPS Nucleotide-binding protein HAPS_0087 OS=Haemophilus parasuis serovar 5 (strain SH0165) OX=557723 GN=HAPS_0087 PE=3 SV=2 && PF03668:P-loop ATPase protein family	ATP_bind_2
A4U84_RS05530	20.3024376035919	15.586501511722	17.7026998958182	65.8920631073632	47.8409436021484	57.0003844795742	17.8638796703774	56.9111303963619	-1.6748353061064	5.59108952892233e-06	1.48649326397696e-05	A4U84_RS05530	NZ_CP015099.1	1209072	1209470	-	399	protein_coding	hypothetical protein&&-- && PF18435:Esterase Ig-like N-terminal domain	-
A4U84_RS03220	211.572770816379	193.857112552042	423.933076452488	726.8718211531	710.334010440594	737.204972602493	276.454319940303	724.803601398729	-1.38944235042326	6.35242815463738e-06	1.68286282855549e-05	A4U84_RS03220	NZ_CP015099.1	705092	705571	-	480	protein_coding	redoxin family protein&&sp|Q57127|Y1453_HAEIN Uncharacterized protein HI_1453 OS=Haemophilus influenzae (strain ATCC 51907 / DSM 11121 / KW20 / Rd) OX=71421 GN=HI_1453 PE=1 SV=1 && PF08534:Redoxin	-
A4U84_RS02225	39.5363258596264	22.4055959231003	27.0199103673014	93.690277230782	72.8014359163127	86.4505831273542	29.6539440500094	84.3140987581497	-1.51397415183831	6.45504939290062e-06	1.70597733955231e-05	A4U84_RS02225	NZ_CP015099.1	505099	505395	-	297	protein_coding	DUF5374 domain-containing protein&&sp|P44082|Y941_HAEIN Uncharacterized protein HI_0941 OS=Haemophilus influenzae (strain ATCC 51907 / DSM 11121 / KW20 / Rd) OX=71421 GN=HI_0941 PE=3 SV=1 && PF17344:Family of unknown function (DUF5374)	-
A4U84_RS03280	289.576873188074	281.531183555478	170.504951628143	473.599203584173	518.970236032001	557.653761491834	247.204336123899	516.741067036003	-1.06527214538871	6.51800790219005e-06	1.7205680788183e-05	A4U84_RS03280	NZ_CP015099.1	712063	712359	+	297	protein_coding	addiction module antidote protein&&sp|P44191|Y1420_HAEIN Uncharacterized protein HI_1420 OS=Haemophilus influenzae (strain ATCC 51907 / DSM 11121 / KW20 / Rd) OX=71421 GN=HI_1420 PE=4 SV=1 && -	-
A4U84_RS12185	92.9637932374998	61.3718497024053	55.9032628288995	166.789284740513	143.522830806445	162.451095766786	70.0796352562682	157.587737104582	-1.17411924070346	1.2590208940762e-05	3.2016338887161e-05	A4U84_RS12185	NZ_CP015099.1	2041641	2042399	-	759	protein_coding	transposase&&-- && -	-
A4U84_RS01815	601.593282674855	497.793892030621	1061.23027270194	1617.44423658856	1654.67263632648	1729.01166254708	720.205815802473	1667.04284515404	-1.21040494418008	1.44308613054131e-05	3.64051273841103e-05	A4U84_RS01815	NZ_CP015099.1	416795	417079	-	285	protein_coding	type II toxin-antitoxin system RelE/ParE family toxin&&sp|Q60228|RELX_ECOLX Putative RelE-like toxin protein OS=Escherichia coli OX=562 PE=3 SV=1 && PF05016:ParE toxin of type II toxin-antitoxin system, parDE	Plasmid_stabil
A4U84_RS06880	115.403329536207	139.304357261015	41.9274471216746	285.189085636556	351.526933424482	364.802460669275	98.8783779729655	333.839493243438	-1.75710243109168	1.65424597975897e-05	4.13561494939742e-05	A4U84_RS06880	NZ_CP015099.1	1462996	1463301	+	306	protein_coding	type II toxin-antitoxin system RelE/ParE family toxin&&-- && -	-
A4U84_RS09165	60.9073128107757	66.2426314248184	89.4452205262392	134.872816672884	154.963056450437	190.001281598581	72.1983882539445	159.945718240634	-1.14550522392228	1.71842126258168e-05	4.28158833101159e-05	prfB	NZ_CP015099.1	1920933	1922031	-	1099	protein_coding	peptide chain release factor 2&&sp|P43918|RF2_HAEIN Peptide chain release factor 2 OS=Haemophilus influenzae (strain ATCC 51907 / DSM 11121 / KW20 / Rd) OX=71421 GN=prfB PE=3 SV=1 && PF03462:PCRF domain|PF00472:RF-1 domain	-
A4U84_RS03695	40.6048752071838	36.0437847458571	36.3371208387847	87.5128963144667	80.081579507944	80.7505446793968	37.6619269306085	82.7816735006025	-1.13790054137055	1.99728599380331e-05	4.92117081714023e-05	radC	NZ_CP015099.1	796104	796820	-	717	protein_coding	DNA repair protein RadC&&sp|A3N3Q8|Y1970_ACTP2 UPF0758 protein APL_1970 OS=Actinobacillus pleuropneumoniae serotype 5b (strain L20) OX=416269 GN=APL_1970 PE=3 SV=1 && PF04002:RadC-like JAB domain	RadC
A4U84_RS01630	5407.92824798835	5441.63734027994	2520.30543253622	10096.9291077174	10804.7731104939	9521.91422731287	4456.6236736015	10141.2054818414	-1.18627357856016	2.93677321196381e-05	7.1097453986474e-05	iscU	NZ_CP015099.1	374117	374500	-	384	protein_coding	Fe-S cluster assembly scaffold IscU&&sp|P0ACD6|ISCU_ECO57 Iron-sulfur cluster assembly scaffold protein IscU OS=Escherichia coli O157:H7 OX=83334 GN=iscU PE=1 SV=1 && PF01592:NifU-like N terminal domain	-
A4U84_RS00340	34.193579121839	46.7595045351659	42.859168168823	89.5720232865718	83.2016410472146	115.900781775134	41.2707506086093	96.2248153696402	-1.21994036523149	3.43526288576432e-05	8.25355368657661e-05	ttcA	NZ_CP015099.1	82766	83716	+	951	protein_coding	tRNA 2-thiocytidine(32) synthetase TtcA&&sp|A3N0Y3|TTCA_ACTP2 tRNA-cytidine(32) 2-sulfurtransferase OS=Actinobacillus pleuropneumoniae serotype 5b (strain L20) OX=416269 GN=ttcA PE=3 SV=1 && PF01171:PP-loop family	-
A4U84_RS09505	4085.06415571221	3846.94340436188	1854.12488382517	7135.90452183022	7231.26262751604	7540.20086023967	3262.04414796642	7302.45600319531	-1.16271767588387	3.58313575611285e-05	8.59952581467084e-05	mlaC	NZ_CP015099.1	1988561	1989196	+	636	protein_coding	phospholipid-binding protein MlaC&&sp|P45028|MLAC_HAEIN Intermembrane phospholipid transport system binding protein MlaC OS=Haemophilus influenzae (strain ATCC 51907 / DSM 11121 / KW20 / Rd) OX=71421 GN=mlaC PE=1 SV=1 && PF05494:MlaC protein	-
Novel00107	76.9355530241378	164.632422217563	160.256020109512	580.673806133638	468.009230890582	238.451608406219	133.941331783738	429.044881810146	-1.67775020241395	3.64682978314336e-05	8.72655929247348e-05	-	NZ_CP015099.1	849036	850893	+	1858	-	PF10712:NAD-specific glutamate dehydrogenase|PF00012:Hsp70 protein	HSP70
A4U84_RS03700	695.625625259913	675.090346726458	375.483582000775	1089.2781682436	1249.06463622131	1217.9082150469	582.066517995715	1185.41700650394	-1.0267689171653	3.64785901955648e-05	8.72655929247348e-05	coaBC	NZ_CP015099.1	796990	798195	+	1206	protein_coding	bifunctional phosphopantothenoylcysteine decarboxylase/phosphopantothenate--cysteine ligase CoaBC&&sp|P44953|COABC_HAEIN Coenzyme A biosynthesis bifunctional protein CoaBC OS=Haemophilus influenzae (strain ATCC 51907 / DSM 11121 / KW20 / Rd) OX=71421 GN=coaBC PE=3 SV=1 && PF04127:DNA / pantothenate metabolism flavoprotein|PF02441:Flavoprotein	DFP
A4U84_RS08750	3040.022893801	2679.9041036717	891.657042120947	6333.87456619529	6409.64642217479	6756.44557364553	2203.86134653122	6499.9888540052	-1.56053205627541	4.78008678247047e-05	0.000113223913297938	A4U84_RS08750	NZ_CP015099.1	1820285	1820740	-	456	protein_coding	hypothetical protein&&-- && -	-
A4U84_RS03275	388.951962510919	346.799658635814	158.392578015215	675.393646850473	710.334010440594	831.25560699379	298.048066387316	738.994421428286	-1.31113532849983	5.16292303783699e-05	0.000121673982420362	A4U84_RS03275	NZ_CP015099.1	711720	712055	+	336	protein_coding	type II toxin-antitoxin system RelE/ParE family toxin&&sp|P44190|Y1419_HAEIN Uncharacterized protein HI_1419 OS=Haemophilus influenzae (strain ATCC 51907 / DSM 11121 / KW20 / Rd) OX=71421 GN=HI_1419 PE=4 SV=1 && PF05973:Phage derived protein Gp49-like (DUF891)	-
A4U84_RS07715	100.443638670402	86.6999146589535	65.2204733003827	142.079761075252	178.883528251511	190.001281598581	84.1213422099128	170.321523641781	-1.02143438350553	6.78135469195816e-05	0.000157639868231907	A4U84_RS07715	NZ_CP015099.1	1619110	1619553	-	444	protein_coding	nucleoside hydrolase&&sp|Q27546|IUNH_CRIFA Inosine-uridine preferring nucleoside hydrolase OS=Crithidia fasciculata OX=5656 GN=IUNH PE=1 SV=3 && PF01156:Inosine-uridine preferring nucleoside hydrolase	-
A4U84_RS02320	13.8911415182471	16.5606578562046	15.8392578015215	43.2416664142071	39.5207794974269	51.3003460316168	15.4303523919911	44.6875973144169	-1.53322799826017	8.87104571708212e-05	0.000203237579895999	A4U84_RS02320	NZ_CP015099.1	525770	526708	-	939	protein_coding	Kdo(2)-lipid IV(A) acyltransferase&&sp|P45239|LPXL_HAEIN Lipid A biosynthesis lauroyltransferase OS=Haemophilus influenzae (strain ATCC 51907 / DSM 11121 / KW20 / Rd) OX=71421 GN=lpxL PE=3 SV=2 && PF03279:Bacterial lipid A biosynthesis acyltransferase	-
A4U84_RS08565	16.028240213362	31.173003023444	19.5661419901148	61.773809163153	56.1611077068698	65.5504421515103	22.2557950756403	61.161786340511	-1.45525333321838	0.000117938982222287	0.000266352533604759	A4U84_RS08565	NZ_CP015099.1	1776199	1776783	+	585	protein_coding	DUF2726 domain-containing protein&&sp|P44279|Y1631_HAEIN Uncharacterized protein HI_1631 OS=Haemophilus influenzae (strain ATCC 51907 / DSM 11121 / KW20 / Rd) OX=71421 GN=HI_1631 PE=3 SV=1 && PF10881:Protein of unknown function (DUF2726)	-
A4U84_RS06930	21.3709869511494	24.3539086120656	22.3613051315598	70.0103170515734	42.6408410366975	75.0505062314393	22.6954002315916	62.5672214399034	-1.46376817544505	0.000138202752611787	0.000308972921246896	A4U84_RS06930	NZ_CP015099.1	1469317	1469392	-	76	protein_coding	tRNA-Lys&&-- && -	-
A4U84_RS03820	2476.89738763821	2380.83810591553	514.310018025875	9528.61006341635	9811.55352049278	9908.56683536598	1790.68183719321	9749.57680642504	-2.44489198859584	0.000138849101317286	0.000309793974798366	rpsT	NZ_CP015099.1	821112	821375	-	264	protein_coding	30S ribosomal protein S20&&sp|B8F6H9|RS20_HAEPS 30S ribosomal protein S20 OS=Haemophilus parasuis serovar 5 (strain SH0165) OX=557723 GN=rpsT PE=3 SV=1 && PF01649:Ribosomal protein S20	-
A4U84_RS05680	108.992033450862	85.7257583144709	215.227561891263	381.968053325496	324.486400084137	325.852197941566	136.648451218865	344.102217117066	-1.33062730348591	0.000150267770463323	0.000333594450428576	A4U84_RS05680	NZ_CP015099.1	1236939	1237145	-	207	protein_coding	hypothetical protein&&-- && -	-
A4U84_RS09235	589.839239851723	584.493806689574	309.331387653244	903.956740754139	1108.66186695413	954.756440032868	494.55481139818	989.125015913713	-1.00062994446111	0.000164818663361869	0.000363353954978499	hslR	NZ_CP015099.1	1933532	1933933	-	402	protein_coding	ribosome-associated heat shock protein Hsp15&&sp|P44754|HSLR_HAEIN Heat shock protein 15 homolog OS=Haemophilus influenzae (strain ATCC 51907 / DSM 11121 / KW20 / Rd) OX=71421 GN=hslR PE=3 SV=1 && PF01479:S4 domain	S4
A4U84_RS12070	4.27419739022988	5.84493806689574	8.38548942433493	21.6208332071035	34.320676931976	26.6001794238013	6.16820829382018	27.5138965209603	-2.14557098283621	0.000213203092674608	0.000459971686819854	A4U84_RS12070	NZ_CP015099.1	2275695	2275901	-	207	protein_coding	hypothetical protein&&-- && -	-
A4U84_RS02130	6.41129608534482	19.4831268896525	11.1806525657799	39.1234124699969	46.8009230890582	41.8002819516877	12.3583585135924	42.5748725035809	-1.77681282866626	0.000355778647949231	0.000745121319289899	A4U84_RS02130	NZ_CP015099.1	487460	488113	-	654	protein_coding	IS1595 family transposase&&sp|O86236|Y132A_HAEIN Uncharacterized transposase-like protein HI_1328.1 OS=Haemophilus influenzae (strain ATCC 51907 / DSM 11121 / KW20 / Rd) OX=71421 GN=HI_1328.1 PE=4 SV=1 && PF12762:ISXO2-like transposase domain	-
Novel00165	42.7419739022988	81.8291329365404	80.128010054756	387.115870755759	278.725497508169	88.35059594334	68.2330389645317	251.397321402423	-1.87945161665494	0.000362414478909252	0.000758303622222941	-	NZ_CP015099.1	1424150	1425179	+	1030	-	PF01025:GrpE	-
A4U84_RS11150	25.6451843413793	16.5606578562046	38.2005629330813	56.6259917328902	93.6018461781164	73.1504934154535	26.8021350435551	74.4594437754867	-1.47102610195959	0.000501097942056105	0.0010290818051476	A4U84_RS11150	NZ_CP015099.1	1586170	1586364	+	195	protein_coding	cation transporter&&sp|A7Z1S6|CZCD_BACVZ Cadmium, cobalt and zinc/H(+)-K(+) antiporter OS=Bacillus velezensis (strain DSM 23117 / BGSC 10A6 / FZB42) OX=326423 GN=czcD PE=3 SV=1 && PF01545:Cation efflux family	-
Novel00172	9.61694412801722	9.74156344482624	3.7268841885933	26.7686506373663	31.2006153927055	24.7001666078155	7.69513058714559	27.5564775459624	-1.84986901719493	0.00105495880556803	0.00209107906103663	-	NZ_CP015099.1	1562144	1562343	-	200	-	PF05525:Branched-chain amino acid transport protein	-
A4U84_RS09375	777.903925021838	767.635199452308	1806.6071104206	2326.81347847876	2322.36580573038	2181.21471275171	1117.38207829825	2276.79799898695	-1.0265764775558	0.00192306970384425	0.00368671394001229	A4U84_RS09375	NZ_CP015099.1	1962170	1963036	+	867	protein_coding	tetratricopeptide repeat protein&&sp|Q9CN81|Y557_PASMU UPF0162 protein PM0557 OS=Pasteurella multocida (strain Pm70) OX=272843 GN=PM0557 PE=3 SV=1 && PF13371:Tetratricopeptide repeat|PF13369:Transglutaminase-like superfamily	-
A4U84_RS01000	1593.20707720819	1484.61426899152	355.91744001066	2639.80077823874	2943.25805204522	3405.77297265456	1144.57959540346	2996.27726764617	-1.38855021019459	0.00239465249364244	0.00452436471139253	A4U84_RS01000	NZ_CP015099.1	241233	241766	+	534	protein_coding	hypothetical protein&&sp|Q9CL00|Y1449_PASMU Uncharacterized protein PM1449 OS=Pasteurella multocida (strain Pm70) OX=272843 GN=PM1449 PE=3 SV=1 && -	-
A4U84_RS02015	9.61694412801722	5.84493806689574	4.65860523574163	29.8573410955239	19.7603897487135	14.2500961198935	6.70682914355153	21.2892756547103	-1.67511420316185	0.00937939901733167	0.0162546961892867	A4U84_RS02015	NZ_CP015099.1	461530	461871	-	342	protein_coding	hypothetical protein&&-- && -	-
A4U84_RS08175	21.3709869511494	18.5089705451699	41.9274471216746	60.7442456771004	56.1611077068698	54.1503652555955	27.2691348726646	57.0185728798552	-1.05828405704047	0.011533533551401	0.0196957265262386	A4U84_RS08175	NZ_CP015099.1	1691035	1692090	+	1056	protein_coding	site-specific integrase&&sp|P04890|VINT_BPP22 Integrase OS=Salmonella phage P22 OX=10754 GN=int PE=3 SV=1 && PF00589:Phage integrase family	Phage_integrase
A4U84_RS05250	12.8225921706896	6.81909441137837	6.52204733003828	22.6503966931561	22.880451287984	20.9001409758439	8.72124463736876	22.1436629856613	-1.35562222346043	0.0141286742350724	0.0237079794420716	A4U84_RS05250	NZ_CP015099.1	1149815	1153600	-	3786	protein_coding	YadA-like family protein&&sp|Q7DDJ2|NHHA_NEIMB Autotransporter adhesin NhhA OS=Neisseria meningitidis serogroup B (strain MC58) OX=122586 GN=nhhA PE=1 SV=1 && PF01391:Collagen triple helix repeat (20 copies)|PF03895:YadA-like membrane anchor domain|PF05662:Coiled stalk of trimeric autotransporter adhesin	Collagen
A4U84_RS11400	13.8911415182471	14.6123451672394	6.52204733003828	26.7686506373663	24.9604923141644	31.3502114637658	11.6751780051749	27.6931181384322	-1.25441422127603	0.0145755695884481	0.0243657865108093	A4U84_RS11400	NZ_CP015099.1	273181	273345	-	165	protein_coding	hypothetical protein&&-- && -	-
A4U84_RS12075	4.27419739022988	2.92246903344787	5.59032628288995	21.6208332071035	18.7203692356233	7.60005126394323	4.26233090218923	15.9804179022233	-1.89993611260733	0.0146114738519521	0.024407428104841	A4U84_RS12075	NZ_CP015099.1	1636850	1636945	-	96	protein_coding	pirin family protein&&sp|P58116|YHHW_ECO57 Quercetin 2,3-dioxygenase OS=Escherichia coli O157:H7 OX=83334 GN=yhhW PE=3 SV=1 && -	-
A4U84_RS08530	2.13709869511494	0	0	11.325198346578	6.24012307854109	5.70003844795742	0.71236623170498	7.75511995769219	-3.51701774343719	0.0168553287932785	0.0278621220559034	A4U84_RS08530	NZ_CP015099.1	1769195	1769659	-	465	protein_coding	prepilin-type N-terminal cleavage/methylation domain-containing protein&&sp|P44623|PPDD_HAEIN Prepilin peptidase-dependent protein D homolog OS=Haemophilus influenzae (strain ATCC 51907 / DSM 11121 / KW20 / Rd) OX=71421 GN=ppdD PE=3 SV=1 && PF07963:Prokaryotic N-terminal methylation motif	-
A4U84_RS11865	9.61694412801722	15.586501511722	3.7268841885933	26.7686506373663	27.0405333403447	23.7501601998226	9.64344327611084	25.8531147258445	-1.42656314176553	0.0197416284324384	0.0322490177483541	A4U84_RS11865	NZ_CP015099.1	945573	945965	-	393	protein_coding	acrA protein&&-- && -	-
A4U84_RS02885	25.6451843413793	44.8111918462007	13.0440946600766	50.4486108165749	62.4012307854109	69.3504677834819	27.8334902825522	60.7334364618226	-1.12764807899175	0.0223734648898565	0.0362019621395638	yhbY	NZ_CP015099.1	640234	640530	+	297	protein_coding	ribosome assembly RNA-binding protein YhbY&&sp|P71376|Y1333_HAEIN RNA-binding protein HI_1333 OS=Haemophilus influenzae (strain ATCC 51907 / DSM 11121 / KW20 / Rd) OX=71421 GN=HI_1333 PE=1 SV=1 && PF01985:CRS1 / YhbY (CRM) domain	-
A4U84_RS11870	34.193579121839	33.1213157124092	13.9758157072249	58.6851187049953	44.7208820628778	58.90039729556	27.0969035138244	54.1021326878111	-1.00359770034517	0.0226234161340239	0.0365797405808689	A4U84_RS11870	NZ_CP015099.1	945975	946469	-	495	protein_coding	biotin/lipoyl-binding protein&&-- && -	-
A4U84_RS08985	0	0	0.931721047148325	0	2.08004102618036	32.3002178717587	0.310573682382775	11.460086299313	-5.0165121572353	0.0258580726958578	0.0412095630903118	A4U84_RS08985	NZ_CP015099.1	1871699	1873237	+	1539	protein_coding	16S ribosomal RNA&&-- && -	-
Novel00052	10.6854934755747	21.4314395786177	39.1322839802297	82.365078884204	60.3211897592306	33.2502242797516	23.749739011474	58.6454976410621	-1.29668263928699	0.0261623612772214	0.041575119567238	-	NZ_CP015099.1	371204	372571	+	1368	-	PF10946:Protein of unknown function DUF2625|PF13310:Virulence protein RhuM family	-
A4U84_RS01155	2.13709869511494	5.84493806689574	0.931721047148325	12.3547618326306	13.5202666701724	9.50006407992903	2.971252603053	11.7916975275773	-1.98812076734896	0.0263832177443463	0.0418400475764079	ilvM	NZ_CP015099.1	273365	273583	-	219	protein_coding	acetolactate synthase 2 small subunit&&sp|P0ADG2|ILVM_ECOL6 Acetolactate synthase isozyme 2 small subunit OS=Escherichia coli O6:H1 (strain CFT073 / ATCC 700928 / UPEC) OX=199310 GN=ilvM PE=3 SV=2 && PF13710:ACT domain	-
