# Supplementary material for: Combined transcriptome and metabolome analysis reveals the regulatory network of histidine kinase QseC in the two-component system of Glaesserella parasuis
Source: Front Microbiol. 2025 Aug 29;16:1637383. doi: 10.3389/fmicb.2025.1637383 (PMC12425974; doi:10.3389/fmicb.2025.1637383)
Supplement: Supplementary file 1 [file Data_Sheet_1.zip › Table S1-S17/Table S13 qseCvsMY1902_all_KEGGenrich.xls]

KEGGID	Description	GeneRatio	BgRatio	pvalue	padj	geneID	geneName	keggID	Count	Up	Up_Gene_names	Down	Down_Gene_names
hap00190	Oxidative phosphorylation	14/243	23/900	0.000566751176977403	0.0334383194416668	A4U84_RS05850/A4U84_RS05865/A4U84_RS05855/A4U84_RS01560/A4U84_RS01565/A4U84_RS05860/A4U84_RS05870/A4U84_RS05845/A4U84_RS06365/Novel00151/Novel00152/A4U84_RS01920/Novel00150/Novel00153	atpA/atpE/atpH/cydB/A4U84_RS01565/atpF/atpB/atpG/ppa/-/-/frdC/-/-	hap:HAPS_1624/hap:HAPS_1621/hap:HAPS_1623/hap:HAPS_0068/hap:HAPS_0067/hap:HAPS_1622/hap:HAPS_1620/hap:HAPS_1625/hap:HAPS_1322/hap:HAPS_1625/hap:HAPS_1624/hap:HAPS_0007/hap:HAPS_1626/hap:HAPS_1623	14	13	A4U84_RS05850/A4U84_RS05865/A4U84_RS05855/A4U84_RS01560/A4U84_RS01565/A4U84_RS05860/A4U84_RS05870/A4U84_RS05845/Novel00151/Novel00152/A4U84_RS01920/Novel00150/Novel00153	1	A4U84_RS06365
hap01501	beta-Lactam resistance	10/243	17/900	0.00526848116989229	0.155420194511823	A4U84_RS09035/A4U84_RS01765/A4U84_RS01310/A4U84_RS01760/A4U84_RS09025/A4U84_RS09030/A4U84_RS01770/A4U84_RS07315/Novel00062/Novel00063	oppC/A4U84_RS01765/A4U84_RS01310/A4U84_RS01760/A4U84_RS09025/oppB/A4U84_RS01770/A4U84_RS07315/-/-	hap:HAPS_0998/hap:HAPS_0032/hap:HAPS_0113/hap:HAPS_0033/hap:HAPS_0996/hap:HAPS_0997/hap:HAPS_0031/hap:HAPS_1037/hap:HAPS_0032/hap:HAPS_0031	10	9	A4U84_RS09035/A4U84_RS01765/A4U84_RS01760/A4U84_RS09025/A4U84_RS09030/A4U84_RS01770/A4U84_RS07315/Novel00062/Novel00063	1	A4U84_RS01310
hap02010	ABC transporters	39/243	107/900	0.014449589885577	0.284175267749681	A4U84_RS07030/A4U84_RS01475/A4U84_RS07025/A4U84_RS08740/A4U84_RS01590/A4U84_RS09035/A4U84_RS01490/A4U84_RS00885/A4U84_RS08255/A4U84_RS07020/A4U84_RS10645/A4U84_RS10650/A4U84_RS03460/A4U84_RS03855/A4U84_RS07015/A4U84_RS00940/A4U84_RS08265/A4U84_RS08420/A4U84_RS08260/A4U84_RS07080/A4U84_RS08720/A4U84_RS09025/A4U84_RS09030/A4U84_RS01440/A4U84_RS06825/A4U84_RS00945/A4U84_RS06630/A4U84_RS08735/A4U84_R…	A4U84_RS07030/lptB/A4U84_RS07025/A4U84_RS08740/A4U84_RS01590/oppC/A4U84_RS01490/A4U84_RS00885/A4U84_RS08255/A4U84_RS07020/A4U84_RS10645/metQ/thiB/A4U84_RS03855/A4U84_RS07015/znuB/A4U84_RS08265/znuA/A4U84_RS08260/thiP/A4U84_RS08720/A4U84_RS09025/oppB/A4U84_RS01440/A4U84_RS06825/znuC/lolE/dppD/A4U84_RS05750/mglC/A4U84_RS06830/A4U84_RS09410/lptF/modC/artM/-/mlaC/ccmB/artP	hap:HAPS_1097/hap:HAPS_0085/hap:HAPS_1098/hap:HAPS_0940/hap:HAPS_2123/hap:HAPS_0998/hap:HAPS_0082/hap:HAPS_0197/hap:HAPS_1129/hap:HAPS_1099/hap:HAPS_0446/hap:HAPS_0445/hap:HAPS_1254/hap:HAPS_1344/hap:HAPS_1100/hap:HAPS_0186/hap:HAPS_1127/hap:HAPS_0913/hap:HAPS_1128/hap:HAPS_1087/hap:HAPS_0936/hap:HAPS_0996/hap:HAPS_0997/hap:HAPS_0092/hap:HAPS_1725/hap:HAPS_0185/hap:HAPS_1663/hap:HAPS_0939/hap:HAP…	39	26	A4U84_RS07030/A4U84_RS07025/A4U84_RS01590/A4U84_RS09035/A4U84_RS00885/A4U84_RS08255/A4U84_RS07020/A4U84_RS03855/A4U84_RS07015/A4U84_RS08265/A4U84_RS08260/A4U84_RS07080/A4U84_RS09025/A4U84_RS09030/A4U84_RS06825/A4U84_RS06630/A4U84_RS05750/A4U84_RS10655/A4U84_RS06830/A4U84_RS09410/A4U84_RS04735/A4U84_RS09290/A4U84_RS07195/Novel00167/A4U84_RS02810/A4U84_RS07180	13	A4U84_RS01475/A4U84_RS08740/A4U84_RS01490/A4U84_RS10645/A4U84_RS10650/A4U84_RS03460/A4U84_RS00940/A4U84_RS08420/A4U84_RS08720/A4U84_RS01440/A4U84_RS00945/A4U84_RS08735/A4U84_RS09505
hap02024	Quorum sensing	17/243	42/900	0.0365986416105994	0.53982996375634	A4U84_RS03670/A4U84_RS09035/A4U84_RS03010/A4U84_RS05970/A4U84_RS08315/A4U84_RS05910/A4U84_RS09025/A4U84_RS03665/A4U84_RS05955/A4U84_RS09030/Novel00098/A4U84_RS08310/A4U84_RS10475/A4U84_RS07680/A4U84_RS00930/A4U84_RS05950/Novel00160	A4U84_RS03670/oppC/yidC/A4U84_RS05970/A4U84_RS08315/secB/A4U84_RS09025/qseC/A4U84_RS05955/oppB/-/A4U84_RS08310/A4U84_RS10475/hfq/lacD/A4U84_RS05950/-	hap:HAPS_2054/hap:HAPS_0998/hap:HAPS_1394/hap:HAPS_1695/hap:HAPS_1117/hap:HAPS_1477/hap:HAPS_0996/hap:HAPS_2055/hap:HAPS_1997/hap:HAPS_0997/hap:HAPS_2054/hap:HAPS_1118/hap:HAPS_1451/hap:HAPS_1212/hap:HAPS_0188/hap:HAPS_1996/hap:HAPS_1434	17	14	A4U84_RS03670/A4U84_RS09035/A4U84_RS03010/A4U84_RS05970/A4U84_RS08315/A4U84_RS09025/A4U84_RS05955/A4U84_RS09030/Novel00098/A4U84_RS08310/A4U84_RS10475/A4U84_RS00930/A4U84_RS05950/Novel00160	3	A4U84_RS05910/A4U84_RS03665/A4U84_RS07680
hap00680	Methane metabolism	10/243	22/900	0.0464033585344646	0.547559630706682	A4U84_RS00510/A4U84_RS08955/A4U84_RS07625/A4U84_RS08905/A4U84_RS09420/A4U84_RS02280/Novel00010/Novel00204/Novel00008/Novel00009	fdnG/mdh/fbp/A4U84_RS08905/A4U84_RS09420/eno/-/-/-/-	hap:HAPS_0285/hap:HAPS_0981/hap:HAPS_1200/hap:HAPS_0971/hap:HAPS_0755/hap:HAPS_2235/hap:HAPS_0285/hap:HAPS_0755/hap:HAPS_0286/hap:HAPS_0285	10	9	A4U84_RS00510/A4U84_RS08955/A4U84_RS08905/A4U84_RS09420/A4U84_RS02280/Novel00010/Novel00204/Novel00008/Novel00009	1	A4U84_RS07625
hap03018	RNA degradation	8/243	17/900	0.0592660940976675	0.582783258627064	A4U84_RS03935/A4U84_RS09240/A4U84_RS03655/A4U84_RS00715/A4U84_RS05730/A4U84_RS07680/A4U84_RS02280/Novel00107	dnaK/rho/groL/pcnB/rnr/hfq/eno/-	hap:HAPS_1889/hap:HAPS_0827/hap:HAPS_2058/hap:HAPS_0231/hap:HAPS_1499/hap:HAPS_1212/hap:HAPS_2235/hap:HAPS_1889	8	2	A4U84_RS05730/A4U84_RS02280	6	A4U84_RS03935/A4U84_RS09240/A4U84_RS03655/A4U84_RS00715/A4U84_RS07680/Novel00107
hap00630	Glyoxylate and dicarboxylate metabolism	8/243	18/900	0.0825401076282599	0.638032603052071	A4U84_RS08300/A4U84_RS00510/A4U84_RS08955/A4U84_RS09420/Novel00010/Novel00204/Novel00008/Novel00009	purU/fdnG/mdh/A4U84_RS09420/-/-/-/-	hap:HAPS_1120/hap:HAPS_0285/hap:HAPS_0981/hap:HAPS_0755/hap:HAPS_0285/hap:HAPS_0755/hap:HAPS_0286/hap:HAPS_0285	8	7	A4U84_RS00510/A4U84_RS08955/A4U84_RS09420/Novel00010/Novel00204/Novel00008/Novel00009	1	A4U84_RS08300
hap00564	Glycerophospholipid metabolism	7/243	16/900	0.110489807825267	0.638032603052071	A4U84_RS01845/A4U84_RS10460/A4U84_RS09280/A4U84_RS08425/Novel00068/A4U84_RS06325/A4U84_RS01995	plsB/A4U84_RS10460/pgsA/pssA/-/glpC/A4U84_RS01995	hap:HAPS_0018/hap:HAPS_0479/hap:HAPS_0812/hap:HAPS_0914/hap:HAPS_0018/hap:HAPS_1314/hap:HAPS_2292	7	5	A4U84_RS01845/A4U84_RS10460/A4U84_RS09280/Novel00068/A4U84_RS01995	2	A4U84_RS08425/A4U84_RS06325
hap03070	Bacterial secretion system	7/243	16/900	0.110489807825267	0.638032603052071	A4U84_RS08885/A4U84_RS03010/A4U84_RS03020/A4U84_RS05910/A4U84_RS08880/A4U84_RS03015/Novel00160	secD/yidC/tatB/secB/secF/tatA/-	hap:HAPS_0967/hap:HAPS_1394/hap:HAPS_1392/hap:HAPS_1477/hap:HAPS_0966/hap:HAPS_1393/hap:HAPS_1434	7	4	A4U84_RS08885/A4U84_RS03010/A4U84_RS08880/Novel00160	3	A4U84_RS03020/A4U84_RS05910/A4U84_RS03015
hap02020	Two-component system	15/243	42/900	0.131315895654763	0.638032603052071	A4U84_RS03670/A4U84_RS05720/A4U84_RS01560/A4U84_RS01565/A4U84_RS05235/A4U84_RS10455/A4U84_RS03665/Novel00098/A4U84_RS00210/A4U84_RS06540/Novel00133/Novel00218/A4U84_RS01920/Novel00058/Novel00146	A4U84_RS03670/dnaA/cydB/A4U84_RS01565/arcA/A4U84_RS10455/qseC/-/cpxA/wecC/-/-/frdC/-/-	hap:HAPS_2054/hap:HAPS_1501/hap:HAPS_0068/hap:HAPS_0067/hap:HAPS_1514/hap:HAPS_0480/hap:HAPS_2055/hap:HAPS_2054/hap:HAPS_0340/hap:HAPS_1769/hap:HAPS_1514/hap:HAPS_0480/hap:HAPS_0007/hap:HAPS_0049/hap:HAPS_1501	15	12	A4U84_RS03670/A4U84_RS05720/A4U84_RS01560/A4U84_RS01565/Novel00098/A4U84_RS00210/A4U84_RS06540/Novel00133/Novel00218/A4U84_RS01920/Novel00058/Novel00146	3	A4U84_RS05235/A4U84_RS10455/A4U84_RS03665
hap00010	Glycolysis / Gluconeogenesis	9/243	23/900	0.138731886688447	0.638032603052071	A4U84_RS07505/A4U84_RS03410/A4U84_RS01950/Novel00205/A4U84_RS07625/A4U84_RS08905/A4U84_RS02280/Novel00206/Novel00083	pgi/A4U84_RS03410/gap/-/fbp/A4U84_RS08905/eno/-/-	hap:HAPS_1175/hap:HAPS_2092/hap:HAPS_0001/hap:HAPS_0717/hap:HAPS_1200/hap:HAPS_0971/hap:HAPS_2235/hap:HAPS_0717/hap:HAPS_2131	9	7	A4U84_RS03410/A4U84_RS01950/Novel00205/A4U84_RS08905/A4U84_RS02280/Novel00206/Novel00083	2	A4U84_RS07505/A4U84_RS07625
hap02060	Phosphotransferase system (PTS)	8/243	20/900	0.142912698788404	0.638032603052071	A4U84_RS00915/A4U84_RS01470/A4U84_RS00910/A4U84_RS03410/A4U84_RS09085/A4U84_RS00925/Novel00194/Novel00189	A4U84_RS00915/A4U84_RS01470/A4U84_RS00910/A4U84_RS03410/A4U84_RS09085/A4U84_RS00925/-/-	hap:HAPS_0191/hap:HAPS_0086/hap:HAPS_0192/hap:HAPS_2092/hap:HAPS_1008/hap:HAPS_0189/hap:HAPS_1008/hap:HAPS_0960	8	7	A4U84_RS00915/A4U84_RS00910/A4U84_RS03410/A4U84_RS09085/A4U84_RS00925/Novel00194/Novel00189	1	A4U84_RS01470
hap00760	Nicotinate and nicotinamide metabolism	5/243	11/900	0.147932145843463	0.638032603052071	A4U84_RS10465/A4U84_RS07730/A4U84_RS02390/Novel00219/Novel00079	ushA/deoD/pntA/-/-	hap:HAPS_0478/hap:HAPS_1222/hap:HAPS_2213/hap:HAPS_0478/hap:HAPS_2212	5	5	A4U84_RS10465/A4U84_RS07730/A4U84_RS02390/Novel00219/Novel00079	0
hap01200	Carbon metabolism	23/243	70/900	0.156378152705074	0.638032603052071	A4U84_RS07505/A4U84_RS02890/A4U84_RS07270/A4U84_RS01950/A4U84_RS00510/A4U84_RS03830/Novel00205/A4U84_RS02080/A4U84_RS08955/A4U84_RS07625/A4U84_RS05660/A4U84_RS08905/A4U84_RS07280/A4U84_RS09420/A4U84_RS09180/A4U84_RS02280/Novel00206/Novel00010/Novel00204/A4U84_RS01920/Novel00008/Novel00083/Novel00009	pgi/accA/ilvA/gap/fdnG/cysK/-/metF/mdh/fbp/rpe/A4U84_RS08905/rpiA/A4U84_RS09420/pgl/eno/-/-/-/frdC/-/-/-	hap:HAPS_1175/hap:HAPS_2088/hap:HAPS_1046/hap:HAPS_0001/hap:HAPS_0285/hap:HAPS_1349/hap:HAPS_0717/hap:HAPS_2275/hap:HAPS_0981/hap:HAPS_1200/hap:HAPS_1800/hap:HAPS_0971/hap:HAPS_1044/hap:HAPS_0755/hap:HAPS_0837/hap:HAPS_2235/hap:HAPS_0717/hap:HAPS_0285/hap:HAPS_0755/hap:HAPS_0007/hap:HAPS_0286/hap:HAPS_2131/hap:HAPS_0285	23	17	A4U84_RS07270/A4U84_RS01950/A4U84_RS00510/Novel00205/A4U84_RS08955/A4U84_RS05660/A4U84_RS08905/A4U84_RS07280/A4U84_RS09420/A4U84_RS02280/Novel00206/Novel00010/Novel00204/A4U84_RS01920/Novel00008/Novel00083/Novel00009	6	A4U84_RS07505/A4U84_RS02890/A4U84_RS03830/A4U84_RS02080/A4U84_RS07625/A4U84_RS09180
hap01232	Nucleotide metabolism	14/243	40/900	0.162211678742052	0.638032603052071	A4U84_RS02870/A4U84_RS03865/A4U84_RS09720/A4U84_RS10465/A4U84_RS10565/A4U84_RS00090/A4U84_RS08545/A4U84_RS07730/A4U84_RS03860/A4U84_RS09715/Novel00219/A4U84_RS03705/Novel00100/Novel00119	yjjG/A4U84_RS03865/udk/ushA/cmk/hpt/gpt/deoD/A4U84_RS03860/dcd/-/dut/-/-	hap:HAPS_2113/hap:HAPS_1341/hap:HAPS_0695/hap:HAPS_0478/hap:HAPS_0461/hap:HAPS_0362/hap:HAPS_1466/hap:HAPS_1222/hap:HAPS_1342/hap:HAPS_0696/hap:HAPS_0478/hap:HAPS_2046/hap:HAPS_1341/hap:HAPS_1961	14	9	A4U84_RS03865/A4U84_RS10465/A4U84_RS10565/A4U84_RS08545/A4U84_RS07730/A4U84_RS03860/Novel00219/Novel00100/Novel00119	5	A4U84_RS02870/A4U84_RS09720/A4U84_RS00090/A4U84_RS09715/A4U84_RS03705
hap03060	Protein export	7/243	18/900	0.186950416402249	0.689379660483294	A4U84_RS08885/A4U84_RS03010/A4U84_RS03020/A4U84_RS05910/A4U84_RS08880/A4U84_RS03015/Novel00160	secD/yidC/tatB/secB/secF/tatA/-	hap:HAPS_0967/hap:HAPS_1394/hap:HAPS_1392/hap:HAPS_1477/hap:HAPS_0966/hap:HAPS_1393/hap:HAPS_1434	7	4	A4U84_RS08885/A4U84_RS03010/A4U84_RS08880/Novel00160	3	A4U84_RS03020/A4U84_RS05910/A4U84_RS03015
hap01503	Cationic antimicrobial peptide (CAMP) resistance	7/243	19/900	0.231559582717063	0.803647963547453	A4U84_RS02455/A4U84_RS01765/A4U84_RS00210/A4U84_RS01770/Novel00062/Novel00132/Novel00063	A4U84_RS02455/A4U84_RS01765/cpxA/A4U84_RS01770/-/-/-	hap:HAPS_2203/hap:HAPS_0032/hap:HAPS_0340/hap:HAPS_0031/hap:HAPS_0032/hap:HAPS_1551/hap:HAPS_0031	7	6	A4U84_RS01765/A4U84_RS00210/A4U84_RS01770/Novel00062/Novel00132/Novel00063	1	A4U84_RS02455
hap00240	Pyrimidine metabolism	11/243	33/900	0.257334883409218	0.84348656228577	A4U84_RS02870/A4U84_RS03865/A4U84_RS09720/A4U84_RS10465/A4U84_RS10565/A4U84_RS03860/A4U84_RS09715/Novel00219/A4U84_RS03705/Novel00100/Novel00119	yjjG/A4U84_RS03865/udk/ushA/cmk/A4U84_RS03860/dcd/-/dut/-/-	hap:HAPS_2113/hap:HAPS_1341/hap:HAPS_0695/hap:HAPS_0478/hap:HAPS_0461/hap:HAPS_1342/hap:HAPS_0696/hap:HAPS_0478/hap:HAPS_2046/hap:HAPS_1341/hap:HAPS_1961	11	7	A4U84_RS03865/A4U84_RS10465/A4U84_RS10565/A4U84_RS03860/Novel00219/Novel00100/Novel00119	4	A4U84_RS02870/A4U84_RS09720/A4U84_RS09715/A4U84_RS03705
hap00290	Valine, leucine and isoleucine biosynthesis	5/243	14/900	0.318410536120418	0.924881574522447	A4U84_RS06980/A4U84_RS07270/A4U84_RS02955/A4U84_RS06375/A4U84_RS01155	leuA/ilvA/A4U84_RS02955/ilvC/ilvM	hap:HAPS_1927/hap:HAPS_1046/hap:HAPS_2111/hap:HAPS_1327/hap:HAPS_0145	5	1	A4U84_RS07270	4	A4U84_RS06980/A4U84_RS02955/A4U84_RS06375/A4U84_RS01155
hap00260	Glycine, serine and threonine metabolism	7/243	21/900	0.32919513669443	0.924881574522447	A4U84_RS03545/A4U84_RS07270/A4U84_RS08425/A4U84_RS08905/A4U84_RS06230/A4U84_RS09420/Novel00204	thrA/ilvA/pssA/A4U84_RS08905/A4U84_RS06230/A4U84_RS09420/-	hap:HAPS_1271/hap:HAPS_1046/hap:HAPS_0914/hap:HAPS_0971/hap:HAPS_1296/hap:HAPS_0755/hap:HAPS_0755	7	4	A4U84_RS07270/A4U84_RS08905/A4U84_RS09420/Novel00204	3	A4U84_RS03545/A4U84_RS08425/A4U84_RS06230
hap00790	Folate biosynthesis	7/243	21/900	0.32919513669443	0.924881574522447	A4U84_RS07565/A4U84_RS07570/A4U84_RS08760/A4U84_RS08780/A4U84_RS10695/A4U84_RS10055/A4U84_RS09780	A4U84_RS07565/A4U84_RS07570/nudB/folP/moaA/moeA/folA	hap:HAPS_1187/hap:HAPS_1188/hap:HAPS_0944/hap:HAPS_0946/hap:HAPS_0436/hap:HAPS_0505/hap:HAPS_0682	7	3	A4U84_RS10695/A4U84_RS10055/A4U84_RS09780	4	A4U84_RS07565/A4U84_RS07570/A4U84_RS08760/A4U84_RS08780
hap00052	Galactose metabolism	4/243	12/900	0.413690694721332	0.993813392609854	A4U84_RS00900/A4U84_RS00920/A4U84_RS00930/Novel00020	A4U84_RS00900/A4U84_RS00920/lacD/-	hap:HAPS_0194/hap:HAPS_0190/hap:HAPS_0188/hap:HAPS_0194	4	4	A4U84_RS00900/A4U84_RS00920/A4U84_RS00930/Novel00020	0
hap00500	Starch and sucrose metabolism	5/243	16/900	0.442549939009169	0.993813392609854	A4U84_RS07505/A4U84_RS09920/A4U84_RS01380/A4U84_RS09085/Novel00194	pgi/A4U84_RS09920/glgP/A4U84_RS09085/-	hap:HAPS_1175/hap:HAPS_0651/hap:HAPS_0097/hap:HAPS_1008/hap:HAPS_1008	5	3	A4U84_RS01380/A4U84_RS09085/Novel00194	2	A4U84_RS07505/A4U84_RS09920
hap00030	Pentose phosphate pathway	5/243	17/900	0.502934779137034	0.993813392609854	A4U84_RS07505/A4U84_RS07625/A4U84_RS05660/A4U84_RS07280/A4U84_RS09180	pgi/fbp/rpe/rpiA/pgl	hap:HAPS_1175/hap:HAPS_1200/hap:HAPS_1800/hap:HAPS_1044/hap:HAPS_0837	5	2	A4U84_RS05660/A4U84_RS07280	3	A4U84_RS07505/A4U84_RS07625/A4U84_RS09180
hap00770	Pantothenate and CoA biosynthesis	4/243	14/900	0.548865023092473	0.993813392609854	A4U84_RS02955/A4U84_RS06375/A4U84_RS03700/A4U84_RS01155	A4U84_RS02955/ilvC/coaBC/ilvM	hap:HAPS_2111/hap:HAPS_1327/hap:HAPS_2048/hap:HAPS_0145	4	0		4	A4U84_RS02955/A4U84_RS06375/A4U84_RS03700/A4U84_RS01155
hap00970	Aminoacyl-tRNA biosynthesis	9/243	33/900	0.553738777315855	0.993813392609854	A4U84_RS06680/A4U84_RS08430/A4U84_RS09885/A4U84_RS05385/A4U84_RS02695/A4U84_RS00545/A4U84_RS05015/A4U84_RS06705/Novel00164	tyrS/ileS/serS/A4U84_RS05385/gltX/lysS/glyS/aspS/-	hap:HAPS_1651/hap:HAPS_0916/hap:HAPS_0659/hap:HAPS_1982/hap:HAPS_2152/hap:HAPS_0279/hap:HAPS_1559/hap:HAPS_1646/hap:HAPS_1651	9	2	A4U84_RS06705/Novel00164	7	A4U84_RS06680/A4U84_RS08430/A4U84_RS09885/A4U84_RS05385/A4U84_RS02695/A4U84_RS00545/A4U84_RS05015
hap03010	Ribosome	16/243	60/900	0.575747830786735	0.993813392609854	A4U84_RS07600/A4U84_RS06135/A4U84_RS09925/A4U84_RS10570/A4U84_RS05650/A4U84_RS06080/A4U84_RS03685/A4U84_RS06095/A4U84_RS06150/A4U84_RS05655/A4U84_RS06215/A4U84_RS06140/A4U84_RS06090/A4U84_RS03820/Novel00158/Novel00117	rpsU/rpsN/rplY/rpsA/ykgO/rpsD/rpmG/rpmJ/rplN/A4U84_RS05655/rpmF/rplE/rpsM/rpsT/-/-	hap:HAPS_1196/hap:HAPS_1441/hap:HAPS_0650/hap:HAPS_0460/hap:HAPS_1798/hap:HAPS_1430/hap:HAPS_2051/hap:HAPS_1433/hap:HAPS_1444/hap:HAPS_1799/hap:HAPS_1293/hap:HAPS_1442/hap:HAPS_1432/hap:HAPS_1351/hap:HAPS_1609/hap:HAPS_1966	16	10	A4U84_RS06135/A4U84_RS10570/A4U84_RS06080/A4U84_RS06095/A4U84_RS06150/A4U84_RS06215/A4U84_RS06140/A4U84_RS06090/Novel00158/Novel00117	6	A4U84_RS07600/A4U84_RS09925/A4U84_RS05650/A4U84_RS03685/A4U84_RS05655/A4U84_RS03820
hap00520	Amino sugar and nucleotide sugar metabolism	10/243	39/900	0.639233711357756	0.993813392609854	A4U84_RS00915/A4U84_RS07505/A4U84_RS00910/A4U84_RS03410/A4U84_RS09660/A4U84_RS07275/A4U84_RS00925/A4U84_RS06540/A4U84_RS07700/Novel00171	A4U84_RS00915/pgi/A4U84_RS00910/A4U84_RS03410/murQ/glmM/A4U84_RS00925/wecC/A4U84_RS07700/-	hap:HAPS_0191/hap:HAPS_1175/hap:HAPS_0192/hap:HAPS_2092/hap:HAPS_0707/hap:HAPS_1045/hap:HAPS_0189/hap:HAPS_1769/hap:HAPS_1216/hap:HAPS_0849	10	7	A4U84_RS00915/A4U84_RS00910/A4U84_RS03410/A4U84_RS07275/A4U84_RS00925/A4U84_RS06540/Novel00171	3	A4U84_RS07505/A4U84_RS09660/A4U84_RS07700
hap00270	Cysteine and methionine metabolism	5/243	20/900	0.664825311019882	0.993813392609854	A4U84_RS03545/A4U84_RS03810/A4U84_RS03830/A4U84_RS08955/A4U84_RS02955	thrA/metE/cysK/mdh/A4U84_RS02955	hap:HAPS_1271/hap:HAPS_1354/hap:HAPS_1349/hap:HAPS_0981/hap:HAPS_2111	5	2	A4U84_RS03810/A4U84_RS08955	3	A4U84_RS03545/A4U84_RS03830/A4U84_RS02955
hap00051	Fructose and mannose metabolism	6/243	24/900	0.665441167108719	0.993813392609854	A4U84_RS00915/A4U84_RS00910/A4U84_RS00925/A4U84_RS07625/Novel00171/A4U84_RS05075	A4U84_RS00915/A4U84_RS00910/A4U84_RS00925/fbp/-/A4U84_RS05075	hap:HAPS_0191/hap:HAPS_0192/hap:HAPS_0189/hap:HAPS_1200/hap:HAPS_0849/hap:HAPS_1529	6	5	A4U84_RS00915/A4U84_RS00910/A4U84_RS00925/Novel00171/A4U84_RS05075	1	A4U84_RS07625
hap00670	One carbon pool by folate	3/243	12/900	0.670212394895524	0.993813392609854	A4U84_RS08300/A4U84_RS02080/A4U84_RS09780	purU/metF/folA	hap:HAPS_1120/hap:HAPS_2275/hap:HAPS_0682	3	1	A4U84_RS09780	2	A4U84_RS08300/A4U84_RS02080
hap00910	Nitrogen metabolism	3/243	12/900	0.670212394895524	0.993813392609854	A4U84_RS04085/A4U84_RS04090/Novel00138	gltB/A4U84_RS04090/-	hap:HAPS_2102/hap:HAPS_2101/hap:HAPS_1794	3	1	Novel00138	2	A4U84_RS04085/A4U84_RS04090
hap01120	Microbial metabolism in diverse environments	32/243	125/900	0.684034534765912	0.993813392609854	A4U84_RS07505/A4U84_RS04085/A4U84_RS05085/A4U84_RS03545/A4U84_RS04090/A4U84_RS02890/A4U84_RS02695/A4U84_RS01950/A4U84_RS00510/A4U84_RS03830/Novel00205/A4U84_RS02080/A4U84_RS08955/A4U84_RS07625/A4U84_RS05660/A4U84_RS08905/A4U84_RS07280/A4U84_RS06230/A4U84_RS09420/A4U84_RS09180/A4U84_RS09805/A4U84_RS09170/A4U84_RS02280/Novel00206/Novel00010/Novel00204/A4U84_RS01920/Novel00138/Novel00008/Novel00083/…	pgi/gltB/iolB/thrA/A4U84_RS04090/accA/gltX/gap/fdnG/cysK/-/metF/mdh/fbp/rpe/A4U84_RS08905/rpiA/A4U84_RS06230/A4U84_RS09420/pgl/A4U84_RS09805/cysQ/eno/-/-/-/frdC/-/-/-/A4U84_RS05075/-	hap:HAPS_1175/hap:HAPS_2102/hap:HAPS_1542/hap:HAPS_1271/hap:HAPS_2101/hap:HAPS_2088/hap:HAPS_2152/hap:HAPS_0001/hap:HAPS_0285/hap:HAPS_1349/hap:HAPS_0717/hap:HAPS_2275/hap:HAPS_0981/hap:HAPS_1200/hap:HAPS_1800/hap:HAPS_0971/hap:HAPS_1044/hap:HAPS_1296/hap:HAPS_0755/hap:HAPS_0837/hap:HAPS_0677/hap:HAPS_0839/hap:HAPS_2235/hap:HAPS_0717/hap:HAPS_0285/hap:HAPS_0755/hap:HAPS_0007/hap:HAPS_1794/hap:HAP…	32	20	A4U84_RS01950/A4U84_RS00510/Novel00205/A4U84_RS08955/A4U84_RS05660/A4U84_RS08905/A4U84_RS07280/A4U84_RS09420/A4U84_RS09805/A4U84_RS09170/A4U84_RS02280/Novel00206/Novel00010/Novel00204/A4U84_RS01920/Novel00138/Novel00008/Novel00083/A4U84_RS05075/Novel00009	12	A4U84_RS07505/A4U84_RS04085/A4U84_RS05085/A4U84_RS03545/A4U84_RS04090/A4U84_RS02890/A4U84_RS02695/A4U84_RS03830/A4U84_RS02080/A4U84_RS07625/A4U84_RS06230/A4U84_RS09180
hap00860	Porphyrin metabolism	4/243	17/900	0.716040595680982	0.993813392609854	A4U84_RS02695/A4U84_RS04605/Novel00118/Novel00216	gltX/hemH/-/-	hap:HAPS_2152/hap:HAPS_1733/hap:HAPS_1733/hap:HAPS_0482	4	2	Novel00118/Novel00216	2	A4U84_RS02695/A4U84_RS04605
hap00230	Purine metabolism	10/243	44/900	0.79406853960752	0.993813392609854	A4U84_RS03865/A4U84_RS10465/A4U84_RS10375/A4U84_RS00090/A4U84_RS08545/A4U84_RS09010/A4U84_RS07730/A4U84_RS03860/Novel00219/Novel00100	A4U84_RS03865/ushA/purK/hpt/gpt/A4U84_RS09010/deoD/A4U84_RS03860/-/-	hap:HAPS_1341/hap:HAPS_0478/hap:HAPS_0496/hap:HAPS_0362/hap:HAPS_1466/hap:HAPS_0993/hap:HAPS_1222/hap:HAPS_1342/hap:HAPS_0478/hap:HAPS_1341	10	8	A4U84_RS03865/A4U84_RS10465/A4U84_RS08545/A4U84_RS09010/A4U84_RS07730/A4U84_RS03860/Novel00219/Novel00100	2	A4U84_RS10375/A4U84_RS00090
hap00020	Citrate cycle (TCA cycle)	4/243	19/900	0.799296357957622	0.993813392609854	Novel00205/A4U84_RS08955/Novel00206/A4U84_RS01920	-/mdh/-/frdC	hap:HAPS_0717/hap:HAPS_0981/hap:HAPS_0717/hap:HAPS_0007	4	4	Novel00205/A4U84_RS08955/Novel00206/A4U84_RS01920	0
hap00650	Butanoate metabolism	2/243	10/900	0.799634414504344	0.993813392609854	A4U84_RS01920/A4U84_RS01155	frdC/ilvM	hap:HAPS_0007/hap:HAPS_0145	2	1	A4U84_RS01920	1	A4U84_RS01155
hap03440	Homologous recombination	7/243	32/900	0.805100971541874	0.993813392609854	A4U84_RS07560/A4U84_RS06870/A4U84_RS04880/A4U84_RS09225/A4U84_RS01835/A4U84_RS05715/Novel00127	recA/recC/recF/dnaQ/dnaX/dnaN/-	hap:HAPS_1186/hap:HAPS_1734/hap:HAPS_1595/hap:HAPS_0831/hap:HAPS_0020/hap:HAPS_1502/hap:HAPS_1595	7	2	A4U84_RS05715/Novel00127	5	A4U84_RS07560/A4U84_RS06870/A4U84_RS04880/A4U84_RS09225/A4U84_RS01835
hap01212	Fatty acid metabolism	4/243	20/900	0.832914119692057	0.993813392609854	A4U84_RS02890/A4U84_RS05970/A4U84_RS02245/A4U84_RS09805	accA/A4U84_RS05970/fabA/A4U84_RS09805	hap:HAPS_2088/hap:HAPS_1695/hap:HAPS_2242/hap:HAPS_0677	4	2	A4U84_RS05970/A4U84_RS09805	2	A4U84_RS02890/A4U84_RS02245
hap00620	Pyruvate metabolism	6/243	29/900	0.839114138077593	0.993813392609854	A4U84_RS02890/A4U84_RS06980/Novel00205/A4U84_RS08955/Novel00206/A4U84_RS01920	accA/leuA/-/mdh/-/frdC	hap:HAPS_2088/hap:HAPS_1927/hap:HAPS_0717/hap:HAPS_0981/hap:HAPS_0717/hap:HAPS_0007	6	4	Novel00205/A4U84_RS08955/Novel00206/A4U84_RS01920	2	A4U84_RS02890/A4U84_RS06980
hap03030	DNA replication	4/243	21/900	0.861722923531325	0.993813392609854	A4U84_RS09225/A4U84_RS07595/A4U84_RS01835/A4U84_RS05715	dnaQ/dnaG/dnaX/dnaN	hap:HAPS_0831/hap:HAPS_1195/hap:HAPS_0020/hap:HAPS_1502	4	2	A4U84_RS07595/A4U84_RS05715	2	A4U84_RS09225/A4U84_RS01835
hap00040	Pentose and glucuronate interconversions	2/243	12/900	0.877132803666739	0.993813392609854	A4U84_RS05660/A4U84_RS05075	rpe/A4U84_RS05075	hap:HAPS_1800/hap:HAPS_1529	2	2	A4U84_RS05660/A4U84_RS05075	0
hap00250	Alanine, aspartate and glutamate metabolism	4/243	22/900	0.886194565776286	0.993813392609854	A4U84_RS04085/A4U84_RS04090/A4U84_RS10380/Novel00180	gltB/A4U84_RS04090/A4U84_RS10380/-	hap:HAPS_2102/hap:HAPS_2101/hap:HAPS_0495/hap:HAPS_1109	4	1	Novel00180	3	A4U84_RS04085/A4U84_RS04090/A4U84_RS10380
hap00061	Fatty acid biosynthesis	3/243	18/900	0.903216526687577	0.993813392609854	A4U84_RS02890/A4U84_RS05970/A4U84_RS02245	accA/A4U84_RS05970/fabA	hap:HAPS_2088/hap:HAPS_1695/hap:HAPS_2242	3	1	A4U84_RS05970	2	A4U84_RS02890/A4U84_RS02245
hap00780	Biotin metabolism	2/243	13/900	0.904544250119437	0.993813392609854	A4U84_RS01070/A4U84_RS04990	bioD/bioD	hap:HAPS_0160/hap:HAPS_1564	2	0		2	A4U84_RS01070/A4U84_RS04990
hap00300	Lysine biosynthesis	2/243	14/900	0.926171582636325	0.993813392609854	A4U84_RS01305/A4U84_RS03545	murE/thrA	hap:HAPS_0114/hap:HAPS_1271	2	0		2	A4U84_RS01305/A4U84_RS03545
hap01210	2-Oxocarboxylic acid metabolism	4/243	25/900	0.938407522801775	0.993813392609854	A4U84_RS06980/A4U84_RS02955/A4U84_RS06375/A4U84_RS01155	leuA/A4U84_RS02955/ilvC/ilvM	hap:HAPS_1927/hap:HAPS_2111/hap:HAPS_1327/hap:HAPS_0145	4	0		4	A4U84_RS06980/A4U84_RS02955/A4U84_RS06375/A4U84_RS01155
hap03430	Mismatch repair	4/243	26/900	0.950250233671288	0.993813392609854	A4U84_RS01810/A4U84_RS09225/A4U84_RS01835/A4U84_RS05715	sbcB/dnaQ/dnaX/dnaN	hap:HAPS_0025/hap:HAPS_0831/hap:HAPS_0020/hap:HAPS_1502	4	1	A4U84_RS05715	3	A4U84_RS01810/A4U84_RS09225/A4U84_RS01835
hap00130	Ubiquinone and other terpenoid-quinone biosynthesis	3/243	21/900	0.951350313253494	0.993813392609854	A4U84_RS10365/A4U84_RS03430/Novel00123	ubiG/menH/-	hap:HAPS_0498/hap:HAPS_1251/hap:HAPS_1422	3	1	Novel00123	2	A4U84_RS10365/A4U84_RS03430
hap00540	Lipopolysaccharide biosynthesis	3/243	21/900	0.951350313253494	0.993813392609854	A4U84_RS09380/A4U84_RS00815/A4U84_RS02320	kdsA/A4U84_RS00815/A4U84_RS02320	hap:HAPS_0787/hap:HAPS_0211/hap:HAPS_2227	3	0		3	A4U84_RS09380/A4U84_RS00815/A4U84_RS02320
hap00550	Peptidoglycan biosynthesis	4/243	27/900	0.959976786076803	0.993813392609854	A4U84_RS01305/A4U84_RS01310/A4U84_RS01280/A4U84_RS03365	murE/A4U84_RS01310/murG/A4U84_RS03365	hap:HAPS_0114/hap:HAPS_0113/hap:HAPS_0119/hap:HAPS_1238	4	0		4	A4U84_RS01305/A4U84_RS01310/A4U84_RS01280/A4U84_RS03365
hap00541	O-Antigen nucleotide sugar biosynthesis	2/243	18/900	0.974526891433288	0.993813392609854	A4U84_RS06540/Novel00171	wecC/-	hap:HAPS_1769/hap:HAPS_0849	2	2	A4U84_RS06540/Novel00171	0
hap01110	Biosynthesis of secondary metabolites	53/243	237/900	0.97607885155112	0.993813392609854	A4U84_RS01845/A4U84_RS10365/A4U84_RS10460/A4U84_RS07505/A4U84_RS04085/A4U84_RS03625/A4U84_RS09920/A4U84_RS03545/A4U84_RS04090/A4U84_RS02890/A4U84_RS10465/A4U84_RS06980/A4U84_RS03810/A4U84_RS02695/A4U84_RS07270/A4U84_RS01380/A4U84_RS05955/A4U84_RS08425/A4U84_RS10375/A4U84_RS01950/A4U84_RS04605/A4U84_RS00090/A4U84_RS08545/A4U84_RS03830/A4U84_RS03430/A4U84_RS10380/A4U84_RS07730/Novel00205/A4U84_RS08…	plsB/ubiG/A4U84_RS10460/pgi/gltB/acpP/A4U84_RS09920/thrA/A4U84_RS04090/accA/ushA/leuA/metE/gltX/ilvA/glgP/A4U84_RS05955/pssA/purK/gap/hemH/hpt/gpt/cysK/menH/A4U84_RS10380/deoD/-/mdh/fbp/A4U84_RS02955/rpe/ilvC/A4U84_RS08905/rpiA/A4U84_RS09420/pgl/A4U84_RS09805/-/-/glpC/A4U84_RS05950/eno/-/-/-/-/frdC/-/-/-/ilvM/-	hap:HAPS_0018/hap:HAPS_0498/hap:HAPS_0479/hap:HAPS_1175/hap:HAPS_2102/hap:HAPS_1687/hap:HAPS_0651/hap:HAPS_1271/hap:HAPS_2101/hap:HAPS_2088/hap:HAPS_0478/hap:HAPS_1927/hap:HAPS_1354/hap:HAPS_2152/hap:HAPS_1046/hap:HAPS_0097/hap:HAPS_1997/hap:HAPS_0914/hap:HAPS_0496/hap:HAPS_0001/hap:HAPS_1733/hap:HAPS_0362/hap:HAPS_1466/hap:HAPS_1349/hap:HAPS_1251/hap:HAPS_0495/hap:HAPS_1222/hap:HAPS_0717/hap:HAP…	53	30	A4U84_RS01845/A4U84_RS10460/A4U84_RS10465/A4U84_RS03810/A4U84_RS07270/A4U84_RS01380/A4U84_RS05955/A4U84_RS01950/A4U84_RS08545/A4U84_RS07730/Novel00205/A4U84_RS08955/A4U84_RS05660/A4U84_RS08905/A4U84_RS07280/A4U84_RS09420/A4U84_RS09805/Novel00219/Novel00068/A4U84_RS05950/A4U84_RS02280/Novel00171/Novel00206/Novel00161/Novel00204/A4U84_RS01920/Novel00118/Novel00083/Novel00216/Novel00123	23	A4U84_RS10365/A4U84_RS07505/A4U84_RS04085/A4U84_RS03625/A4U84_RS09920/A4U84_RS03545/A4U84_RS04090/A4U84_RS02890/A4U84_RS06980/A4U84_RS02695/A4U84_RS08425/A4U84_RS10375/A4U84_RS04605/A4U84_RS00090/A4U84_RS03830/A4U84_RS03430/A4U84_RS10380/A4U84_RS07625/A4U84_RS02955/A4U84_RS06375/A4U84_RS09180/A4U84_RS06325/A4U84_RS01155
hap01230	Biosynthesis of amino acids	18/243	95/900	0.979605686833651	0.993813392609854	A4U84_RS04085/A4U84_RS03545/A4U84_RS04090/A4U84_RS06980/A4U84_RS03810/A4U84_RS07270/A4U84_RS05955/A4U84_RS01950/A4U84_RS03830/A4U84_RS02955/A4U84_RS05660/A4U84_RS06375/A4U84_RS08905/A4U84_RS07280/A4U84_RS05950/A4U84_RS02280/Novel00083/A4U84_RS01155	gltB/thrA/A4U84_RS04090/leuA/metE/ilvA/A4U84_RS05955/gap/cysK/A4U84_RS02955/rpe/ilvC/A4U84_RS08905/rpiA/A4U84_RS05950/eno/-/ilvM	hap:HAPS_2102/hap:HAPS_1271/hap:HAPS_2101/hap:HAPS_1927/hap:HAPS_1354/hap:HAPS_1046/hap:HAPS_1997/hap:HAPS_0001/hap:HAPS_1349/hap:HAPS_2111/hap:HAPS_1800/hap:HAPS_1327/hap:HAPS_0971/hap:HAPS_1044/hap:HAPS_1996/hap:HAPS_2235/hap:HAPS_2131/hap:HAPS_0145	18	10	A4U84_RS03810/A4U84_RS07270/A4U84_RS05955/A4U84_RS01950/A4U84_RS05660/A4U84_RS08905/A4U84_RS07280/A4U84_RS05950/A4U84_RS02280/Novel00083	8	A4U84_RS04085/A4U84_RS03545/A4U84_RS04090/A4U84_RS06980/A4U84_RS03830/A4U84_RS02955/A4U84_RS06375/A4U84_RS01155
hap01240	Biosynthesis of cofactors	19/243	103/900	0.988160398722322	0.993813392609854	A4U84_RS10365/A4U84_RS07565/A4U84_RS03340/A4U84_RS07570/A4U84_RS08760/A4U84_RS01070/A4U84_RS02695/A4U84_RS08780/A4U84_RS04990/A4U84_RS04605/A4U84_RS10695/A4U84_RS03430/A4U84_RS02955/A4U84_RS10055/A4U84_RS09780/A4U84_RS03700/Novel00118/Novel00216/Novel00123	ubiG/A4U84_RS07565/lipA/A4U84_RS07570/nudB/bioD/gltX/folP/bioD/hemH/moaA/menH/A4U84_RS02955/moeA/folA/coaBC/-/-/-	hap:HAPS_0498/hap:HAPS_1187/hap:HAPS_1235/hap:HAPS_1188/hap:HAPS_0944/hap:HAPS_0160/hap:HAPS_2152/hap:HAPS_0946/hap:HAPS_1564/hap:HAPS_1733/hap:HAPS_0436/hap:HAPS_1251/hap:HAPS_2111/hap:HAPS_0505/hap:HAPS_0682/hap:HAPS_2048/hap:HAPS_1733/hap:HAPS_0482/hap:HAPS_1422	19	6	A4U84_RS10695/A4U84_RS10055/A4U84_RS09780/Novel00118/Novel00216/Novel00123	13	A4U84_RS10365/A4U84_RS07565/A4U84_RS03340/A4U84_RS07570/A4U84_RS08760/A4U84_RS01070/A4U84_RS02695/A4U84_RS08780/A4U84_RS04990/A4U84_RS04605/A4U84_RS03430/A4U84_RS02955/A4U84_RS03700
hap00640	Propanoate metabolism	1/243	14/900	0.988248764018239	0.993813392609854	A4U84_RS02890	accA	hap:HAPS_2088	1	0		1	A4U84_RS02890
hap01250	Biosynthesis of nucleotide sugars	5/243	39/900	0.991269788800607	0.993813392609854	A4U84_RS07505/A4U84_RS09380/A4U84_RS07275/A4U84_RS06540/Novel00171	pgi/kdsA/glmM/wecC/-	hap:HAPS_1175/hap:HAPS_0787/hap:HAPS_1045/hap:HAPS_1769/hap:HAPS_0849	5	3	A4U84_RS07275/A4U84_RS06540/Novel00171	2	A4U84_RS07505/A4U84_RS09380
hap00400	Phenylalanine, tyrosine and tryptophan biosynthesis	2/243	23/900	0.993666340627131	0.993813392609854	A4U84_RS05955/A4U84_RS05950	A4U84_RS05955/A4U84_RS05950	hap:HAPS_1997/hap:HAPS_1996	2	2	A4U84_RS05955/A4U84_RS05950	0
hap04122	Sulfur relay system	1/243	16/900	0.993813392609854	0.993813392609854	A4U84_RS10695	moaA	hap:HAPS_0436	1	1	A4U84_RS10695	0
