# Supplementary material for: Combined transcriptome and metabolome analysis reveals the regulatory network of histidine kinase QseC in the two-component system of Glaesserella parasuis
Source: Front Microbiol. 2025 Aug 29;16:1637383. doi: 10.3389/fmicb.2025.1637383 (PMC12425974; doi:10.3389/fmicb.2025.1637383)
Supplement: Supplementary file 1 [file Data_Sheet_1.zip › Table S1-S17/Table S9 gene_fpkm.xls]

gene_id	MY1902_1	MY1902_2	MY1902_3	qseC_1	qseC_2	qseC_3	gene_name	gene_chr	gene_start	gene_end	gene_strand	gene_length	gene_biotype	gene_description	tf_family
A4U84_RS08405	107158.162333683	110295.659547032	108391.753360654	216884.565362258	190136.959097712	138560.032211774	ssrA	NZ_CP015099.1	1742387	1742751	+	365	protein_coding	--&&-- && -	-
A4U84_RS03595	53957.209264415	60756.0415650354	39194.8043177493	150544.109041642	135307.598836765	41015.8059244286	rnpB	NZ_CP015099.1	773121	773501	-	381	protein_coding	--&&-- && -	-
A4U84_RS05770	1285.83224121912	1480.95979100611	1465.48149619333	118919.033458694	104350.01456721	74600.4935314643	A4U84_RS05770	NZ_CP015099.1	1255808	1256209	+	402	protein_coding	NirD/YgiW/YdeI family stress tolerance protein&&sp|P0ADU6|YGIW_ECO57 Protein YgiW OS=Escherichia coli O157:H7 OX=83334 GN=ygiW PE=3 SV=1 && PF04076:Bacterial OB fold (BOF) protein	-
A4U84_RS09460	29827.5152958882	31030.517704972	32827.1623383364	7510.42520885749	7343.84222129101	5173.82798867383	A4U84_RS09460	NZ_CP015099.1	1981272	1981757	-	486	protein_coding	Dps family protein&&sp|P45173|Y1349_HAEIN Uncharacterized protein HI_1349 OS=Haemophilus influenzae (strain ATCC 51907 / DSM 11121 / KW20 / Rd) OX=71421 GN=HI_1349 PE=1 SV=1 && PF00210:Ferritin-like domain	Ferritin
A4U84_RS03675	1003.8003814418	1113.74845192158	1241.28261764287	46053.3501905568	41550.5485050663	21840.5320130627	A4U84_RS03675	NZ_CP015099.1	792910	793275	-	366	protein_coding	NirD/YgiW/YdeI family stress tolerance protein&&sp|P0ADU6|YGIW_ECO57 Protein YgiW OS=Escherichia coli O157:H7 OX=83334 GN=ygiW PE=3 SV=1 && PF04076:Bacterial OB fold (BOF) protein	-
A4U84_RS03625	23050.6347199551	22989.5294248982	20320.8284341678	4578.19087029876	4612.99823422373	3390.1863833363	acpP	NZ_CP015099.1	782677	782907	+	231	protein_coding	acyl carrier protein&&sp|B8F7C3|ACP_HAEPS Acyl carrier protein OS=Haemophilus parasuis serovar 5 (strain SH0165) OX=557723 GN=acpP PE=3 SV=1 && PF00550:Phosphopantetheine attachment site	PP-binding
A4U84_RS01045	5508.8579914049	5420.43257026911	5407.14701372433	22800.6297856683	19594.9047844937	15118.8148155998	A4U84_RS01045	NZ_CP015099.1	249183	250376	-	1194	protein_coding	porin&&sp|Q48221|OPP28_HAEIF Outer membrane protein P2 OS=Haemophilus influenzae OX=727 GN=ompP2 PE=3 SV=1 && PF13609:Gram-negative porin	-
A4U84_RS03830	20089.749482448	19890.3323702805	16799.3496493195	5554.12353413227	6022.85479893666	3638.02665277459	cysK	NZ_CP015099.1	823250	824200	-	951	protein_coding	cysteine synthase A&&sp|P45040|CYSK_HAEIN Cysteine synthase OS=Haemophilus influenzae (strain ATCC 51907 / DSM 11121 / KW20 / Rd) OX=71421 GN=cysK PE=1 SV=1 && PF00291:Pyridoxal-phosphate dependent enzyme	PALP
A4U84_RS01960	7840.66692375064	7786.51484236686	7560.73494700681	14265.7965481844	12914.2127594787	10542.7118394201	ompA	NZ_CP015099.1	449416	450513	-	1098	protein_coding	porin OmpA&&sp|P43840|OMP5_HAEIN Outer membrane protein P5 OS=Haemophilus influenzae (strain ATCC 51907 / DSM 11121 / KW20 / Rd) OX=71421 GN=ompA PE=3 SV=1 && PF01389:OmpA-like transmembrane domain|PF00691:OmpA family	-
A4U84_RS02330	13641.249543889	15476.1404518415	16039.7821246052	6177.70075472411	5767.63479169601	3553.1933171278	raiA	NZ_CP015099.1	527189	527515	+	327	protein_coding	ribosome-associated translation inhibitor RaiA&&sp|P71346|YFIA_HAEIN Ribosome-associated factor Y OS=Haemophilus influenzae (strain ATCC 51907 / DSM 11121 / KW20 / Rd) OX=71421 GN=yfiA PE=1 SV=3 && PF02482:Sigma 54 modulation protein / S30EA ribosomal protein	-
A4U84_RS01525	9155.31781032186	9305.71101970111	9446.6019887828	14400.4439321893	12816.4816759668	4471.42163446722	pal	NZ_CP015099.1	354322	354771	-	450	protein_coding	peptidoglycan-associated lipoprotein Pal&&sp|Q51886|PAL_PASMU Peptidoglycan-associated lipoprotein OS=Pasteurella multocida (strain Pm70) OX=272843 GN=pal PE=3 SV=1 && PF00691:OmpA family	-
A4U84_RS09360	12264.1623330284	13239.0754224913	13134.4674072299	5686.01631325776	5586.11214012742	2866.35871217644	A4U84_RS09360	NZ_CP015099.1	1959419	1959691	+	273	protein_coding	HU family DNA-binding protein&&sp|P28080|DBHA_VIBPR DNA-binding protein HU-alpha OS=Vibrio proteolyticus OX=671 GN=hupA PE=3 SV=1 && PF00216:Bacterial DNA-binding protein	-
A4U84_RS01095	8308.35320592359	8506.28966061753	9126.44642588294	8037.19868345722	7726.91012636944	7529.53596234539	pflB	NZ_CP015099.1	259149	261473	-	2325	protein_coding	formate C-acetyltransferase&&sp|P43753|PFLB_HAEIN Formate acetyltransferase OS=Haemophilus influenzae (strain ATCC 51907 / DSM 11121 / KW20 / Rd) OX=71421 GN=pflB PE=3 SV=2 && PF01228:Glycine radical|PF02901:Pyruvate formate lyase-like	-
A4U84_RS03670	266.633436586904	283.949055346113	315.320998354835	11887.009867699	11805.030662323	21069.7604199735	A4U84_RS03670	NZ_CP015099.1	792178	792849	-	672	protein_coding	response regulator&&sp|P45337|QSEB_HAEIN Transcriptional regulatory protein QseB OS=Haemophilus influenzae (strain ATCC 51907 / DSM 11121 / KW20 / Rd) OX=71421 GN=qseB PE=3 SV=1 && PF00072:Response regulator receiver domain|PF00486:Transcriptional regulatory protein, C terminal	Response_reg
A4U84_RS05415	7139.62284381408	7301.65773625168	7557.81646730365	8770.62846035858	8359.83055253352	3714.62456923023	rplK	NZ_CP015099.1	1189463	1189891	-	429	protein_coding	50S ribosomal protein L11&&sp|B8F7D2|RL11_HAEPS 50S ribosomal protein L11 OS=Haemophilus parasuis serovar 5 (strain SH0165) OX=557723 GN=rplK PE=3 SV=1 && PF03946:Ribosomal protein L11, N-terminal domain|PF00298:Ribosomal protein L11, RNA binding domain	-
A4U84_RS05410	6626.60143264969	6571.35931532943	7173.53490127695	7193.4521408943	6948.88078201839	5902.72196157066	rplA	NZ_CP015099.1	1188769	1189458	-	690	protein_coding	50S ribosomal protein L1&&sp|B8F7D3|RL1_HAEPS 50S ribosomal protein L1 OS=Haemophilus parasuis serovar 5 (strain SH0165) OX=557723 GN=rplA PE=3 SV=1 && PF00687:Ribosomal protein L1p/L10e family	-
A4U84_RS07600	9076.64304693763	9854.50151165091	10139.1710215861	3122.63885871204	3099.95708154672	2647.07109360392	rpsU	NZ_CP015099.1	1593507	1593722	-	216	protein_coding	30S ribosomal protein S21&&sp|B8F647|RS21_HAEPS 30S ribosomal protein S21 OS=Haemophilus parasuis serovar 5 (strain SH0165) OX=557723 GN=rpsU PE=3 SV=1 && PF01165:Ribosomal protein S21	-
A4U84_RS04235	7265.58579898395	7239.55522603144	5919.53587740817	5335.47979921931	5629.18503469837	5643.37641675668	A4U84_RS04235	NZ_CP015099.1	921718	922533	-	816	protein_coding	cysteine ABC transporter substrate-binding protein&&sp|P27676|GLNH_GEOSE Glutamine-binding protein OS=Geobacillus stearothermophilus OX=1422 GN=glnH PE=3 SV=1 && PF00497:Bacterial extracellular solute-binding proteins, family 3	-
A4U84_RS09645	7509.68601749817	8290.74365824556	8027.17536876609	3339.38337496546	3078.03977477422	1387.20663170408	A4U84_RS09645	NZ_CP015099.1	2021345	2021809	-	465	protein_coding	hypothetical protein&&-- && -	-
A4U84_RS04360	7897.27140581706	8211.28730327611	8673.86344398006	2811.97233532103	2639.74302433083	1391.74798323995	A4U84_RS04360	NZ_CP015099.1	944954	945241	+	288	protein_coding	addiction module antidote protein&&sp|P44191|Y1420_HAEIN Uncharacterized protein HI_1420 OS=Haemophilus influenzae (strain ATCC 51907 / DSM 11121 / KW20 / Rd) OX=71421 GN=HI_1420 PE=4 SV=1 && -	-
A4U84_RS02825	6749.034519679	6844.01927928479	7493.12328962785	3828.23762661508	3720.23149486359	2897.74098953585	pnuC	NZ_CP015099.1	626388	627071	-	684	protein_coding	nicotinamide riboside transporter PnuC&&sp|Q57425|PNUC_HAEIN Nicotinamide riboside transporter PnuC OS=Haemophilus influenzae (strain ATCC 51907 / DSM 11121 / KW20 / Rd) OX=71421 GN=pnuC PE=1 SV=2 && PF04973:Nicotinamide mononucleotide transporter	-
A4U84_RS06170	4565.74877093673	4885.6920267563	5355.48253163498	5606.74230547077	5726.86452111747	4548.49275931277	grcA	NZ_CP015099.1	1321401	1321784	+	384	protein_coding	autonomous glycyl radical cofactor GrcA&&sp|B8F6C4|GRCA_HAEPS Autonomous glycyl radical cofactor OS=Haemophilus parasuis serovar 5 (strain SH0165) OX=557723 GN=grcA PE=3 SV=1 && PF01228:Glycine radical	-
A4U84_RS03525	8943.57392317616	9024.34436720833	8060.14822906332	1399.00343787483	1294.27836628125	1057.3274120371	A4U84_RS03525	NZ_CP015099.1	756070	756873	+	804	protein_coding	OmpH family outer membrane protein&&-- && PF03938:Outer membrane protein (OmpH-like)	-
A4U84_RS08295	8098.57556313196	8722.56265408825	9350.00238784161	1341.67526199436	1272.54321054098	665.124825246619	A4U84_RS08295	NZ_CP015099.1	1717251	1717655	+	405	protein_coding	H-NS family nucleoid-associated regulatory protein&&sp|P43841|HNS_HAEIN DNA-binding protein H-NS homolog OS=Haemophilus influenzae (strain ATCC 51907 / DSM 11121 / KW20 / Rd) OX=71421 GN=hns PE=3 SV=1 && PF00816:H-NS histone family	-
A4U84_RS07630	6042.42720513251	6015.31749510917	5541.3109920709	4404.50762120386	4212.41045713176	3162.7713984021	A4U84_RS07630	NZ_CP015099.1	1601140	1602735	+	1596	protein_coding	ABC transporter substrate-binding protein&&sp|P33950|HBPA_HAEIN Heme-binding protein A OS=Haemophilus influenzae (strain ATCC 51907 / DSM 11121 / KW20 / Rd) OX=71421 GN=hbpA PE=1 SV=2 && PF00496:Bacterial extracellular solute-binding proteins, family 5 Middle	-
A4U84_RS10795	5925.08961832841	6709.87032768024	6146.93753081486	3314.53873828681	3204.86101682085	2637.82606122292	A4U84_RS10795	NZ_CP015099.1	2255096	2255413	-	318	protein_coding	DUF496 family protein&&sp|B8F426|Y398_HAEPS UPF0265 protein HAPS_0398 OS=Haemophilus parasuis serovar 5 (strain SH0165) OX=557723 GN=HAPS_0398 PE=3 SV=1 && PF04363:Protein of unknown function (DUF496)	-
A4U84_RS04770	3039.93427383692	3431.69072295379	4225.61083525123	5787.54695543311	5928.40767768859	5498.31783656379	rplJ	NZ_CP015099.1	1035360	1035851	+	492	protein_coding	50S ribosomal protein L10&&sp|B8F6N1|RL10_HAEPS 50S ribosomal protein L10 OS=Haemophilus parasuis serovar 5 (strain SH0165) OX=557723 GN=rplJ PE=3 SV=1 && PF00466:Ribosomal protein L10	-
A4U84_RS09605	5107.45523084425	5313.50347804356	4894.81813867841	4399.31180478478	4569.63353692653	3239.91216421678	A4U84_RS09605	NZ_CP015099.1	2015360	2015989	+	630	protein_coding	sigma-E factor negative regulatory protein&&sp|P44791|RSEA_HAEIN Anti-sigma-E factor RseA OS=Haemophilus influenzae (strain ATCC 51907 / DSM 11121 / KW20 / Rd) OX=71421 GN=rseA PE=3 SV=1 && PF03873:Anti sigma-E protein RseA, C-terminal domain|PF03872:Anti sigma-E protein RseA, N-terminal domain	-
A4U84_RS01250	5707.9422970306	5858.66180126586	6249.33218726788	3162.41749373198	3047.51826353347	2986.29409810726	lpxC	NZ_CP015099.1	293975	294895	-	921	protein_coding	UDP-3-O-acyl-N-acetylglucosamine deacetylase&&sp|B8F3C2|LPXC_HAEPS UDP-3-O-acyl-N-acetylglucosamine deacetylase OS=Haemophilus parasuis serovar 5 (strain SH0165) OX=557723 GN=lpxC PE=3 SV=1 && PF03331:UDP-3-O-acyl N-acetylglycosamine deacetylase	-
A4U84_RS08905	2262.38962756209	2329.42892145616	2666.89965521392	7750.89425003497	7024.22155781377	4695.21105613593	A4U84_RS08905	NZ_CP015099.1	1855826	1856509	-	684	protein_coding	2%2C3-diphosphoglycerate-dependent phosphoglycerate mutase&&sp|B8F5J4|GPMA_HAEPS 2,3-bisphosphoglycerate-dependent phosphoglycerate mutase OS=Haemophilus parasuis serovar 5 (strain SH0165) OX=557723 GN=gpmA PE=3 SV=1 && PF00300:Histidine phosphatase superfamily (branch 1)	-
A4U84_RS06150	2906.46076764716	2998.0152735414	2510.60667588736	5695.8061638576	5476.24314150001	7109.39251395341	rplN	NZ_CP015099.1	1316526	1316897	-	372	protein_coding	50S ribosomal protein L14&&sp|Q0I152|RL14_HAES1 50S ribosomal protein L14 OS=Haemophilus somnus (strain 129Pt) OX=205914 GN=rplN PE=3 SV=1 && PF00238:Ribosomal protein L14p/L23e	-
A4U84_RS01060	4005.35782270968	4050.85646360524	4299.78923369087	5246.70419206309	4897.53038036923	3237.75438055763	rplM	NZ_CP015099.1	251874	252302	-	429	protein_coding	50S ribosomal protein L13&&sp|B8F3F6|RL13_HAEPS 50S ribosomal protein L13 OS=Haemophilus parasuis serovar 5 (strain SH0165) OX=557723 GN=rplM PE=3 SV=1 && PF00572:Ribosomal protein L13	-
A4U84_RS01735	4680.87114621732	4918.72322180313	4647.46572262929	3938.80738928192	3978.93792591687	2857.00329042649	A4U84_RS01735	NZ_CP015099.1	397106	397381	-	276	protein_coding	YfcZ/YiiS family protein&&sp|P44686|Y400_HAEIN UPF0381 protein HI_0400 OS=Haemophilus influenzae (strain ATCC 51907 / DSM 11121 / KW20 / Rd) OX=71421 GN=HI_0400 PE=3 SV=1 && PF04175:Protein of unknown function (DUF406)	-
A4U84_RS02265	3023.2795428672	3105.3297412581	3706.37793360113	5130.97556083325	4980.40750180932	4196.15953175534	A4U84_RS02265	NZ_CP015099.1	511364	512812	-	1449	protein_coding	catalase&&sp|P0A324|CATA_BORBR Catalase OS=Bordetella bronchiseptica (strain ATCC BAA-588 / NCTC 13252 / RB50) OX=257310 GN=katA PE=3 SV=1 && PF06628:Catalase-related immune-responsive|PF00199:Catalase	Catalase
A4U84_RS00565	4256.23188442634	4356.86626428144	4249.21222834734	3850.40173621187	3644.6903610265	3701.48019796848	A4U84_RS00565	NZ_CP015099.1	134967	135812	-	846	protein_coding	OmpA family protein&&sp|Q05146|OMPA_BORAV Outer membrane protein A OS=Bordetella avium OX=521 GN=ompA PE=3 SV=1 && PF04355:SmpA / OmlA family|PF00691:OmpA family	-
A4U84_RS09090	3480.50702314577	3490.98810119694	3376.13793265188	4946.52545030244	4573.79994357639	3849.75146338242	ptrA	NZ_CP015099.1	1901795	1904737	+	2943	protein_coding	pitrilysin&&sp|Q8X6M8|PTRA_ECO57 Protease 3 OS=Escherichia coli O157:H7 OX=83334 GN=ptrA PE=3 SV=1 && PF05193:Peptidase M16 inactive domain|PF00675:Insulinase (Peptidase family M16)|PF16187:Middle or third domain of peptidase_M16	-
A4U84_RS03655	5417.29545534522	5787.52059404579	6596.37196018666	2069.44991145072	1966.50902325966	1863.85979299935	groL	NZ_CP015099.1	788362	790005	-	1644	protein_coding	chaperonin GroEL&&sp|B8F865|CH60_HAEPS 60 kDa chaperonin OS=Haemophilus parasuis serovar 5 (strain SH0165) OX=557723 GN=groL PE=3 SV=1 && PF00118:TCP-1/cpn60 chaperonin family	-
A4U84_RS01950	2164.9673994534	2441.56390108482	2672.40845916053	5581.89283847123	5090.5418480659	5729.89507959197	gap	NZ_CP015099.1	447690	448709	-	1020	protein_coding	type I glyceraldehyde-3-phosphate dehydrogenase&&sp|P44304|G3P_HAEIN Glyceraldehyde-3-phosphate dehydrogenase OS=Haemophilus influenzae (strain ATCC 51907 / DSM 11121 / KW20 / Rd) OX=71421 GN=gapA PE=3 SV=1 && PF00044:Glyceraldehyde 3-phosphate dehydrogenase, NAD binding domain|PF02800:Glyceraldehyde 3-phosphate dehydrogenase, C-terminal domain	-
A4U84_RS05985	2952.30716684573	2843.74860649881	3140.13688407912	4818.74165473981	4510.4280750648	3895.11418155305	rpsJ	NZ_CP015099.1	1297175	1297486	+	312	protein_coding	30S ribosomal protein S10&&sp|A3N357|RS10_ACTP2 30S ribosomal protein S10 OS=Actinobacillus pleuropneumoniae serotype 5b (strain L20) OX=416269 GN=rpsJ PE=3 SV=1 && PF00338:Ribosomal protein S10p/S20e	Ribosomal_S10
A4U84_RS00960	4847.57315613522	5493.33764081479	5630.31841964067	1779.21605485901	1924.60723623185	2282.03603485821	clpB	NZ_CP015099.1	231905	234478	+	2574	protein_coding	ATP-dependent chaperone ClpB&&sp|Q7VNH1|CLPB_HAEDU Chaperone protein ClpB OS=Haemophilus ducreyi (strain 35000HP / ATCC 700724) OX=233412 GN=clpB PE=3 SV=1 && PF00004:ATPase family associated with various cellular activities (AAA)|PF07724:AAA domain (Cdc48 subfamily)|PF10431:C-terminal, D2-small domain, of ClpB protein|PF02861:Clp amino terminal domain, pathogenicity island component|PF17871:AAA …	AAA
A4U84_RS03820	5976.59274778395	6154.06226352039	6214.91154481649	1553.57464157328	1493.32375475135	322.588657043229	rpsT	NZ_CP015099.1	821112	821375	-	264	protein_coding	30S ribosomal protein S20&&sp|B8F6H9|RS20_HAEPS 30S ribosomal protein S20 OS=Haemophilus parasuis serovar 5 (strain SH0165) OX=557723 GN=rpsT PE=3 SV=1 && PF01649:Ribosomal protein S20	-
A4U84_RS07680	5602.36270152628	6247.35904549817	4759.44495872477	2126.40056773852	2173.65786637207	793.838660972399	hfq	NZ_CP015099.1	1612303	1612584	+	282	protein_coding	RNA chaperone Hfq&&sp|B8F663|HFQ_HAEPS RNA-binding protein Hfq OS=Haemophilus parasuis serovar 5 (strain SH0165) OX=557723 GN=hfq PE=3 SV=1 && PF17209:Hfq protein	-
A4U84_RS01440	5671.6586505156	5449.46955810175	4776.54699371661	1867.61145225906	1902.64952386164	1389.59712855401	A4U84_RS01440	NZ_CP015099.1	337552	339147	+	1596	protein_coding	ABC transporter substrate-binding protein&&sp|P33950|HBPA_HAEIN Heme-binding protein A OS=Haemophilus influenzae (strain ATCC 51907 / DSM 11121 / KW20 / Rd) OX=71421 GN=hbpA PE=1 SV=2 && PF00496:Bacterial extracellular solute-binding proteins, family 5 Middle	-
A4U84_RS06140	2346.03598197543	2141.52031232155	2037.73886786366	4259.9609446081	4296.4762904251	5770.70069601857	rplE	NZ_CP015099.1	1315645	1316184	-	540	protein_coding	50S ribosomal protein L5&&sp|B8F6Q9|RL5_HAEPS 50S ribosomal protein L5 OS=Haemophilus parasuis serovar 5 (strain SH0165) OX=557723 GN=rplE PE=3 SV=1 && PF00281:Ribosomal protein L5|PF00673:ribosomal L5P family C-terminus	-
A4U84_RS04775	3206.83670271698	3679.04501142999	4669.82860061965	3734.89121447159	3572.82571616332	1375.99057071073	rplL	NZ_CP015099.1	1035909	1036277	+	369	protein_coding	50S ribosomal protein L7/L12&&sp|B8F6N0|RL7_HAEPS 50S ribosomal protein L7/L12 OS=Haemophilus parasuis serovar 5 (strain SH0165) OX=557723 GN=rplL PE=3 SV=1 && PF16320:Ribosomal protein L7/L12 dimerisation domain|PF00542:Ribosomal protein L7/L12 C-terminal domain	-
A4U84_RS01730	4223.40961024373	4255.65331019608	4737.39036327005	2294.72964323218	2113.08322284691	2367.50577144658	A4U84_RS01730	NZ_CP015099.1	396473	397054	-	582	protein_coding	Uma2 family endonuclease&&sp|P72821|Y1290_SYNY3 Uncharacterized protein slr1290 OS=Synechocystis sp. (strain PCC 6803 / Kazusa) OX=1111708 GN=slr1290 PE=4 SV=1 && PF05685:Putative restriction endonuclease	DUF820
A4U84_RS05050	4732.39029017659	4602.47693787841	4367.14484624027	2263.67907781803	2075.86001596941	1945.19532207742	fkpA	NZ_CP015099.1	1104696	1105412	+	717	protein_coding	FKBP-type peptidyl-prolyl cis-trans isomerase&&sp|P44760|FKBY_HAEIN Probable FKBP-type peptidyl-prolyl cis-trans isomerase OS=Haemophilus influenzae (strain ATCC 51907 / DSM 11121 / KW20 / Rd) OX=71421 GN=HI_0574 PE=1 SV=1 && PF01346:Domain amino terminal to FKBP-type peptidyl-prolyl isomerase|PF00254:FKBP-type peptidyl-prolyl cis-trans isomerase	FKBP_C
A4U84_RS06145	2215.73303008688	2175.31313241689	2101.99593283973	4697.94702458098	4413.7465012412	3794.23779548769	rplX	NZ_CP015099.1	1316202	1316513	-	312	protein_coding	50S ribosomal protein L24&&sp|B8F6R0|RL24_HAEPS 50S ribosomal protein L24 OS=Haemophilus parasuis serovar 5 (strain SH0165) OX=557723 GN=rplX PE=3 SV=1 && PF17136:Ribosomal proteins 50S L24/mitochondrial 39S L24|PF00467:KOW motif	KOW
A4U84_RS01630	4353.97687636878	4659.2119025125	4106.02014951254	2331.99562853284	2346.53159355697	1086.80089337877	iscU	NZ_CP015099.1	374117	374500	-	384	protein_coding	Fe-S cluster assembly scaffold IscU&&sp|P0ACD6|ISCU_ECO57 Iron-sulfur cluster assembly scaffold protein IscU OS=Escherichia coli O157:H7 OX=83334 GN=iscU PE=1 SV=1 && PF01592:NifU-like N terminal domain	-
A4U84_RS09600	3126.71867355304	2958.16323864816	2768.09281218995	3528.21803074048	3279.65232030232	3199.31176115642	rpoE	NZ_CP015099.1	2014763	2015332	+	570	protein_coding	RNA polymerase sigma factor RpoE&&sp|P44790|RPOE_HAEIN ECF RNA polymerase sigma-E factor OS=Haemophilus influenzae (strain ATCC 51907 / DSM 11121 / KW20 / Rd) OX=71421 GN=rpoE PE=3 SV=1 && PF08281:Sigma-70, region 4|PF04542:Sigma-70 region 2	Sigma70_r4_2
A4U84_RS08030	4471.48196740429	4100.12269305077	4148.2263322026	1820.28628090397	1631.49713178561	2493.16137185544	A4U84_RS08030	NZ_CP015099.1	1671962	1672180	-	219	protein_coding	hypothetical protein&&-- && -	-
A4U84_RS06090	1726.31980435289	1660.88188159978	1671.79753562443	3718.18900883578	3545.16772277353	6301.34177223488	rpsM	NZ_CP015099.1	1310882	1311238	-	357	protein_coding	30S ribosomal protein S13&&sp|A3N379|RS13_ACTP2 30S ribosomal protein S13 OS=Actinobacillus pleuropneumoniae serotype 5b (strain L20) OX=416269 GN=rpsM PE=3 SV=1 && PF00416:Ribosomal protein S13/S18	-
A4U84_RS07830	3715.43026418622	3684.6515079016	3591.05135449478	3087.10315873915	2681.88047997064	1645.66967071329	A4U84_RS07830	NZ_CP015099.1	1639564	1640028	-	465	protein_coding	glycine zipper 2TM domain-containing protein&&sp|P10325|PCP_HAEIN Outer membrane lipoprotein pcp OS=Haemophilus influenzae (strain ATCC 51907 / DSM 11121 / KW20 / Rd) OX=71421 GN=pcp PE=1 SV=2 && PF05433:Glycine zipper 2TM domain	-
A4U84_RS02595	4971.95604246392	5285.01166539216	5572.87756937583	717.423229438667	642.588778908594	952.667381099392	A4U84_RS02595	NZ_CP015099.1	589261	589443	-	183	protein_coding	YnbE family lipoprotein&&-- && PF13617:YnbE-like lipoprotein	-
A4U84_RS06210	1669.75955051401	1732.64278450619	1753.17538720037	4832.95183457204	4197.39544447493	3820.59846231132	yceD	NZ_CP015099.1	1327847	1328371	+	525	protein_coding	23S rRNA accumulation protein YceD&&sp|P43790|YCED_HAEIN Large ribosomal RNA subunit accumulation protein YceD OS=Haemophilus influenzae (strain ATCC 51907 / DSM 11121 / KW20 / Rd) OX=71421 GN=yceD PE=3 SV=1 && PF02620:Large ribosomal RNA subunit accumulation protein YceD	-
A4U84_RS11835	5058.66033722598	5331.6025552049	4819.55408543142	757.42143190276	799.938207960527	1228.83886596025	A4U84_RS11835	NZ_CP015099.1	589480	589650	-	171	protein_coding	hypothetical protein&&sp|P44204|Y1458_HAEIN Uncharacterized protein HI_1458 OS=Haemophilus influenzae (strain ATCC 51907 / DSM 11121 / KW20 / Rd) OX=71421 GN=HI_1458 PE=4 SV=1 && -	-
A4U84_RS06030	3316.42778285661	3311.54304438852	3588.61982537462	3245.71768571138	3175.75704391169	1303.35752241062	rpmC	NZ_CP015099.1	1301683	1301874	+	192	protein_coding	50S ribosomal protein L29&&sp|B8F763|RL29_HAEPS 50S ribosomal protein L29 OS=Haemophilus parasuis serovar 5 (strain SH0165) OX=557723 GN=rpmC PE=3 SV=1 && PF00831:Ribosomal L29 protein	-
A4U84_RS06110	2087.47004613397	2020.65118374823	1897.32569641116	3649.85039319973	3263.80448788046	4548.73382420594	rpmD	NZ_CP015099.1	1313280	1313459	-	180	protein_coding	50S ribosomal protein L30&&sp|B8F6Q3|RL30_HAEPS 50S ribosomal protein L30 OS=Haemophilus parasuis serovar 5 (strain SH0165) OX=557723 GN=rpmD PE=3 SV=1 && PF00327:Ribosomal protein L30p/L7e	-
A4U84_RS01055	2519.7909132202	2428.83455174626	2687.76551692096	3394.00430756129	3357.73805521424	2593.95565047563	rpsI	NZ_CP015099.1	251463	251858	-	396	protein_coding	30S ribosomal protein S9&&sp|B8F3F7|RS9_HAEPS 30S ribosomal protein S9 OS=Haemophilus parasuis serovar 5 (strain SH0165) OX=557723 GN=rpsI PE=3 SV=1 && PF00380:Ribosomal protein S9/S16	-
A4U84_RS02280	1710.94224752486	1858.63022667813	1956.70768080028	4478.53089359039	4215.05586394131	2474.15325780006	eno	NZ_CP015099.1	515816	517126	-	1311	protein_coding	phosphopyruvate hydratase&&sp|B8F8L5|ENO_HAEPS Enolase OS=Haemophilus parasuis serovar 5 (strain SH0165) OX=557723 GN=eno PE=3 SV=1 && PF03952:Enolase, N-terminal domain|PF00113:Enolase, C-terminal TIM barrel domain	-
A4U84_RS06135	1879.7704536287	1778.42517286219	1735.54381312056	3577.51372486601	3511.35473297989	4150.97990164904	rpsN	NZ_CP015099.1	1315328	1315633	-	306	protein_coding	30S ribosomal protein S14&&sp|A3N370|RS14_ACTP2 30S ribosomal protein S14 OS=Actinobacillus pleuropneumoniae serotype 5b (strain L20) OX=416269 GN=rpsN PE=3 SV=1 && PF00253:Ribosomal protein S14p/S29e	Ribosomal_S14
A4U84_RS03690	3180.91130418953	3573.63439358234	3949.32786978399	2274.07179653146	2215.4367001128	1324.73804584713	rpmB	NZ_CP015099.1	795742	795978	-	237	protein_coding	50S ribosomal protein L28&&sp|Q4QLV6|RL28_HAEI8 50S ribosomal protein L28 OS=Haemophilus influenzae (strain 86-028NP) OX=281310 GN=rpmB PE=3 SV=1 && PF00830:Ribosomal L28 family	-
A4U84_RS03935	4082.36057402822	4557.34854601016	5081.45631162448	795.107427412376	854.967883689316	768.89308008139	dnaK	NZ_CP015099.1	849077	850978	-	1902	protein_coding	molecular chaperone DnaK&&sp|B8F7S6|DNAK_HAEPS Chaperone protein DnaK OS=Haemophilus parasuis serovar 5 (strain SH0165) OX=557723 GN=dnaK PE=3 SV=1 && PF00012:Hsp70 protein|PF10712:NAD-specific glutamate dehydrogenase	HSP70
A4U84_RS06700	4562.41014484208	5020.91635757212	5434.77628202305	406.958810337917	418.057329378428	283.363746425944	grpE	NZ_CP015099.1	1424567	1425166	-	600	protein_coding	nucleotide exchange factor GrpE&&sp|B8F790|GRPE_HAEPS Protein GrpE OS=Haemophilus parasuis serovar 5 (strain SH0165) OX=557723 GN=grpE PE=3 SV=1 && PF01025:GrpE	-
A4U84_RS01100	2060.46828873141	2153.41297639945	2039.1106902479	3699.84001957281	3626.40598093268	2543.12066500341	focA	NZ_CP015099.1	261567	262391	-	825	protein_coding	formate transporter FocA&&sp|P43756|FOCA_HAEIN Probable formate transporter OS=Haemophilus influenzae (strain ATCC 51907 / DSM 11121 / KW20 / Rd) OX=71421 GN=focA PE=3 SV=1 && PF01226:Formate/nitrite transporter	-
A4U84_RS06105	1943.11467965434	1780.73844523893	1704.36557261439	3223.53680352623	3079.31971452131	4083.31787045734	rplO	NZ_CP015099.1	1312841	1313275	-	435	protein_coding	50S ribosomal protein L15&&sp|B8F6Q2|RL15_HAEPS 50S ribosomal protein L15 OS=Haemophilus parasuis serovar 5 (strain SH0165) OX=557723 GN=rplO PE=3 SV=1 && PF00828:Ribosomal proteins 50S-L15, 50S-L18e, 60S-L27A	-
A4U84_RS08025	3783.50563261888	3633.31780421937	3652.19902593377	1397.39376179179	1334.2500342312	1911.25430730384	A4U84_RS08025	NZ_CP015099.1	1671543	1671962	-	420	protein_coding	HD domain-containing protein&&-- && PF13328:HD domain	-
A4U84_RS01490	3582.27271786177	3676.39272141381	3828.16337446724	1521.57009152781	1627.6487255172	1467.08249913462	A4U84_RS01490	NZ_CP015099.1	346870	347910	-	1041	protein_coding	extracellular solute-binding protein&&sp|P45168|POTD1_HAEIN Spermidine/putrescine-binding periplasmic protein 1 OS=Haemophilus influenzae (strain ATCC 51907 / DSM 11121 / KW20 / Rd) OX=71421 GN=potD-B PE=3 SV=1 && PF13416:Bacterial extracellular solute-binding protein	-
A4U84_RS05300	2158.59630143811	2275.20780281524	2466.20483978021	3520.76130820007	3256.69304694922	1968.61022437476	fumC	NZ_CP015099.1	1162338	1163732	+	1395	protein_coding	class II fumarate hydratase&&sp|Q9CMK1|FUMC_PASMU Fumarate hydratase class II OS=Pasteurella multocida (strain Pm70) OX=272843 GN=fumC PE=3 SV=1 && PF10415:Fumarase C C-terminus|PF00206:Lyase	-
A4U84_RS00965	2462.10415760724	2701.40532586661	2909.6300282944	2376.52843206712	2420.35431619304	2759.84760953897	A4U84_RS00965	NZ_CP015099.1	234596	235258	+	663	protein_coding	Bax inhibitor-1 family protein&&sp|P0AAC7|YCCA_ECOL6 Inner membrane protein YccA OS=Escherichia coli O6:H1 (strain CFT073 / ATCC 700928 / UPEC) OX=199310 GN=yccA PE=3 SV=1 && PF01027:Inhibitor of apoptosis-promoting Bax1	-
A4U84_RS03020	4089.41909457294	4436.79991662551	3683.73253287551	1257.90784568693	1170.29314421259	929.061463691619	tatB	NZ_CP015099.1	668050	668598	+	549	protein_coding	Sec-independent protein translocase protein TatB&&sp|A3N3S4|TATB_ACTP2 Sec-independent protein translocase protein TatB OS=Actinobacillus pleuropneumoniae serotype 5b (strain L20) OX=416269 GN=tatB PE=3 SV=1 && -	-
A4U84_RS01255	3238.18068098344	3355.66673856115	3716.54867439262	1978.25351739942	1894.59758519492	1351.54230632045	ftsZ	NZ_CP015099.1	294921	296117	-	1197	protein_coding	cell division protein FtsZ&&sp|Q83MF6|FTSZ_SHIFL Cell division protein FtsZ OS=Shigella flexneri OX=623 GN=ftsZ PE=3 SV=2 && PF00091:Tubulin/FtsZ family, GTPase domain|PF12327:FtsZ family, C-terminal domain	Tubulin
A4U84_RS02785	2569.08461893756	2654.65600592175	2768.79043168123	2515.64111623942	2373.17360003352	2266.6528355215	fbaA	NZ_CP015099.1	619146	620225	-	1080	protein_coding	class II fructose-bisphosphate aldolase&&sp|P44429|ALF_HAEIN Fructose-bisphosphate aldolase OS=Haemophilus influenzae (strain ATCC 51907 / DSM 11121 / KW20 / Rd) OX=71421 GN=fba PE=3 SV=1 && PF01116:Fructose-bisphosphate aldolase class-II	F_bP_aldolase
A4U84_RS07400	1933.0659217907	2015.71000565218	2189.62495003726	3611.19017722346	3176.38297648825	2040.53367511251	A4U84_RS07400	NZ_CP015099.1	1555426	1557084	+	1659	protein_coding	phospho-sugar mutase&&sp|Q57290|Y740_HAEIN Probable phosphomannomutase OS=Haemophilus influenzae (strain ATCC 51907 / DSM 11121 / KW20 / Rd) OX=71421 GN=HI_0740 PE=1 SV=1 && PF00408:Phosphoglucomutase/phosphomannomutase, C-terminal domain|PF02878:Phosphoglucomutase/phosphomannomutase, alpha/beta/alpha domain I|PF02880:Phosphoglucomutase/phosphomannomutase, alpha/beta/alpha domain III|PF02879:Phos…	PGM_PMM_II
A4U84_RS09930	2517.64750949673	2660.47113213224	2693.78336916103	2248.43801548863	2263.46425716691	2462.48643214112	A4U84_RS09930	NZ_CP015099.1	2083466	2084029	+	564	protein_coding	autotransporter domain-containing protein&&-- && PF03797:Autotransporter beta-domain	-
A4U84_RS06095	1320.49578570276	1342.97166742836	1574.47352876806	3102.63410322463	3240.3157362552	4184.54820875451	rpmJ	NZ_CP015099.1	1311377	1311490	-	114	protein_coding	50S ribosomal protein L36&&sp|B0BSV2|RL361_ACTPJ 50S ribosomal protein L36 1 OS=Actinobacillus pleuropneumoniae serotype 3 (strain JL03) OX=434271 GN=rpmJ1 PE=3 SV=1 && PF00444:Ribosomal protein L36	-
A4U84_RS06115	1902.53622068776	1788.83178419736	1867.93092969381	3181.36332858106	2892.92420006175	3019.1140441005	rpsE	NZ_CP015099.1	1313466	1313966	-	501	protein_coding	30S ribosomal protein S5&&sp|Q7VKF0|RS5_HAEDU 30S ribosomal protein S5 OS=Haemophilus ducreyi (strain 35000HP / ATCC 700724) OX=233412 GN=rpsE PE=3 SV=1 && PF00333:Ribosomal protein S5, N-terminal domain|PF03719:Ribosomal protein S5, C-terminal domain	-
A4U84_RS00090	3011.23552631969	3250.07200340565	3564.8049358181	1611.12437232813	1494.79019379039	1663.66918273671	hpt	NZ_CP015099.1	24739	25278	-	540	protein_coding	hypoxanthine phosphoribosyltransferase&&sp|P45078|HPRT_HAEIN Hypoxanthine phosphoribosyltransferase OS=Haemophilus influenzae (strain ATCC 51907 / DSM 11121 / KW20 / Rd) OX=71421 GN=hpt PE=3 SV=1 && PF00156:Phosphoribosyl transferase domain	Pribosyltran
A4U84_RS08250	2370.78732193264	2446.8514962197	2769.68000099621	2352.97979815644	2371.97039041506	2175.28130897462	A4U84_RS08250	NZ_CP015099.1	1705531	1706928	-	1398	protein_coding	cytochrome-c peroxidase&&sp|P37197|YHJA_ECOLI Probable cytochrome c peroxidase OS=Escherichia coli (strain K12) OX=83333 GN=yhjA PE=4 SV=1 && PF00034:Cytochrome c|PF14376:Haem-binding domain|PF03150:Di-haem cytochrome c peroxidase	CCP_MauG
A4U84_RS01035	1709.57963343508	1806.84701900201	1605.88529508796	3006.25672574312	3086.08644491628	3138.24345077034	A4U84_RS01035	NZ_CP015099.1	247212	248252	-	1041	protein_coding	ABC transporter substrate-binding protein&&sp|P43951|Y131_HAEIN Uncharacterized protein HI_0131 OS=Haemophilus influenzae (strain ATCC 51907 / DSM 11121 / KW20 / Rd) OX=71421 GN=HI_0131 PE=1 SV=1 && PF13343:Bacterial extracellular solute-binding protein	-
A4U84_RS11760	3353.8477941759	4084.97106698289	4168.69809851737	1050.04641280255	1151.24193368106	429.784266681818	A4U84_RS11760	NZ_CP015099.1	2261966	2262133	-	168	protein_coding	hypothetical protein&&-- && -	-
A4U84_RS02585	2765.78745768512	3000.85238870866	2810.4015107655	2011.25634626518	1835.06683416944	1781.07884373356	grxD	NZ_CP015099.1	586298	586624	+	327	protein_coding	Grx4 family monothiol glutaredoxin&&sp|O30824|GLRX4_HAEDU Glutaredoxin 4 OS=Haemophilus ducreyi (strain 35000HP / ATCC 700724) OX=233412 GN=grxD PE=3 SV=1 && PF00462:Glutaredoxin	-
A4U84_RS06125	1837.3218431505	1800.19070921901	1757.79955860739	3072.56883916586	3097.17966553489	2638.96537434957	rplF	NZ_CP015099.1	1314349	1314882	-	534	protein_coding	50S ribosomal protein L6&&sp|B8F6Q6|RL6_HAEPS 50S ribosomal protein L6 OS=Haemophilus parasuis serovar 5 (strain SH0165) OX=557723 GN=rplF PE=3 SV=1 && PF00347:Ribosomal protein L6	-
A4U84_RS07825	2930.87117372899	3027.28174994673	2608.56291048698	1769.38613190399	1718.76768747667	2038.7624620295	A4U84_RS07825	NZ_CP015099.1	1639274	1639534	-	261	protein_coding	deoxyribose-phosphate aldolase&&-- && -	-
A4U84_RS10465	920.525577949152	918.582373386952	883.492167835989	3487.42031656753	3145.9524717761	4709.6615456769	ushA	NZ_CP015099.1	2183871	2185517	+	1647	protein_coding	bifunctional UDP-sugar hydrolase/5'-nucleotidase UshA&&sp|Q8DFG4|5NTD_VIBVU 5'-nucleotidase OS=Vibrio vulnificus (strain CMCP6) OX=216895 GN=nutA PE=3 SV=2 && PF00149:Calcineurin-like phosphoesterase|PF02872:5'-nucleotidase, C-terminal domain	Metallophos
A4U84_RS10570	1221.284041177	1225.63512724182	1170.38919964256	3118.38394002288	2933.62536415244	4213.69871397338	rpsA	NZ_CP015099.1	2208504	2210171	+	1668	protein_coding	30S ribosomal protein S1&&sp|Q48082|RS1_HAEIN 30S ribosomal protein S1 OS=Haemophilus influenzae (strain ATCC 51907 / DSM 11121 / KW20 / Rd) OX=71421 GN=rpsA PE=3 SV=1 && PF00575:S1 RNA binding domain	S1
A4U84_RS08925	1746.11323351468	1876.68424886862	2060.93291973218	2859.40557061156	2805.73554833418	2529.61751934614	tkt	NZ_CP015099.1	1858976	1860982	+	2007	protein_coding	transketolase&&sp|P57958|TKT2_PASMU Transketolase 2 OS=Pasteurella multocida (strain Pm70) OX=272843 GN=tktB PE=3 SV=1 && PF02779:Transketolase, pyrimidine binding domain|PF02780:Transketolase, C-terminal domain|PF00456:Transketolase, thiamine diphosphate binding domain	-
A4U84_RS06695	4002.2921937155	4274.74881107342	4056.08457096832	404.992825746913	482.90070323547	517.210467938461	A4U84_RS06695	NZ_CP015099.1	1424157	1424471	-	315	protein_coding	DUF1640 domain-containing protein&&-- && PF07798:Protein of unknown function (DUF1640)	-
A4U84_RS04210	2647.11254531275	2780.79837192624	3027.29063319274	2091.71616368495	2226.42959682432	946.618854919742	rpmA	NZ_CP015099.1	917611	917868	+	258	protein_coding	50S ribosomal protein L27&&sp|B8F874|RL27_HAEPS 50S ribosomal protein L27 OS=Haemophilus parasuis serovar 5 (strain SH0165) OX=557723 GN=rpmA PE=3 SV=1 && PF01016:Ribosomal L27 protein	-
A4U84_RS10550	1590.25841433864	1778.62487352472	1619.60983133714	1770.3374147706	1926.15979369254	4957.7457771438	csrA	NZ_CP015099.1	2205341	2205526	+	186	protein_coding	carbon storage regulator CsrA&&sp|B8F480|CSRA_HAEPS Translational regulator CsrA OS=Haemophilus parasuis serovar 5 (strain SH0165) OX=557723 GN=csrA PE=3 SV=1 && PF02599:Global regulator protein family	-
A4U84_RS01985	2101.00044570704	2404.99041052718	2414.07446639508	2362.55176850418	2140.53546078925	1747.54445985268	trxA	NZ_CP015099.1	457074	457388	-	315	protein_coding	thioredoxin&&sp|P43785|THIO_HAEIN Thioredoxin OS=Haemophilus influenzae (strain ATCC 51907 / DSM 11121 / KW20 / Rd) OX=71421 GN=trxA PE=3 SV=1 && PF00085:Thioredoxin	-
A4U84_RS07605	2787.50285249025	2769.46573227109	2958.58126404909	1520.36141704343	1344.23578578273	1780.52315761896	A4U84_RS07605	NZ_CP015099.1	1593892	1594296	-	405	protein_coding	hypothetical protein&&-- && -	-
A4U84_RS06130	1554.30206881964	1529.33566778307	1496.64047149229	2849.47705567948	2587.08951382855	2795.5185413047	rpsH	NZ_CP015099.1	1314899	1315291	-	393	protein_coding	30S ribosomal protein S8&&sp|A3N371|RS8_ACTP2 30S ribosomal protein S8 OS=Actinobacillus pleuropneumoniae serotype 5b (strain L20) OX=416269 GN=rpsH PE=3 SV=1 && PF00410:Ribosomal protein S8	-
A4U84_RS04255	1715.03891115476	1783.33191706685	1755.8362344676	2770.97876066241	2618.60350796908	2167.02422769637	rraA	NZ_CP015099.1	925375	925875	-	501	protein_coding	ribonuclease E activity regulator RraA&&sp|B8F7G7|RRAA_HAEPS Regulator of ribonuclease activity A OS=Haemophilus parasuis serovar 5 (strain SH0165) OX=557723 GN=rraA PE=3 SV=1 && PF03737:Aldolase/RraA	-
A4U84_RS06100	1578.03117306546	1505.54341831787	1517.80348343742	2795.71033267732	2650.91831786739	2563.66227614519	secY	NZ_CP015099.1	1311515	1312837	-	1323	protein_coding	preprotein translocase subunit SecY&&sp|P43804|SECY_HAEIN Protein translocase subunit SecY OS=Haemophilus influenzae (strain ATCC 51907 / DSM 11121 / KW20 / Rd) OX=71421 GN=secY PE=3 SV=1 && PF00344:SecY translocase	-
A4U84_RS08850	2395.35271511701	2678.00361693905	2550.48473688725	1825.62243532109	1807.52821241761	1347.27244480997	ptsH	NZ_CP015099.1	1844806	1845063	-	258	protein_coding	phosphocarrier protein Hpr&&sp|P16481|PTHP_KLEPN Phosphocarrier protein HPr OS=Klebsiella pneumoniae OX=573 GN=ptsH PE=3 SV=1 && PF00381:PTS HPr component phosphorylation site	PTS-HPr
A4U84_RS06025	1941.26667159384	1910.28300155694	2047.70094358609	2169.32766877474	2121.73391472742	2392.30219239411	rplP	NZ_CP015099.1	1301273	1301683	+	411	protein_coding	50S ribosomal protein L16&&sp|B8F762|RL16_HAEPS 50S ribosomal protein L16 OS=Haemophilus parasuis serovar 5 (strain SH0165) OX=557723 GN=rplP PE=3 SV=1 && PF00252:Ribosomal protein L16p/L10e	-
A4U84_RS05910	2988.66511185237	3039.06101079132	3032.00608974074	1241.0132317654	1245.28730545647	1021.84888207382	secB	NZ_CP015099.1	1281414	1281920	+	507	protein_coding	protein-export chaperone SecB&&sp|B8F6T7|SECB_HAEPS Protein-export protein SecB OS=Haemophilus parasuis serovar 5 (strain SH0165) OX=557723 GN=secB PE=3 SV=1 && PF02556:Preprotein translocase subunit SecB	-
A4U84_RS06080	1357.00103080568	1269.83994433234	1450.48857971686	2695.67829210043	2512.87671336465	3067.99135924492	rpsD	NZ_CP015099.1	1309827	1310447	-	621	protein_coding	30S ribosomal protein S4&&sp|B8F6P7|RS4_HAEPS 30S ribosomal protein S4 OS=Haemophilus parasuis serovar 5 (strain SH0165) OX=557723 GN=rpsD PE=3 SV=1 && PF00163:Ribosomal protein S4/S9 N-terminal domain|PF01479:S4 domain	S4
A4U84_RS01635	2422.78592689526	2400.70804937588	2539.36734571964	1918.35656135504	1808.21181326861	1253.07940144838	A4U84_RS01635	NZ_CP015099.1	374615	375835	-	1221	protein_coding	IscS subfamily cysteine desulfurase&&sp|B8F356|ISCS_HAEPS Cysteine desulfurase IscS OS=Haemophilus parasuis serovar 5 (strain SH0165) OX=557723 GN=iscS PE=3 SV=1 && PF00266:Aminotransferase class-V	Aminotran_5
A4U84_RS06020	1932.86651875686	1912.19263375013	2080.05372270194	2297.1902503996	2306.13659317516	1809.14244252483	rpsC	NZ_CP015099.1	1300556	1301260	+	705	protein_coding	30S ribosomal protein S3&&sp|Q7VKD7|RS3_HAEDU 30S ribosomal protein S3 OS=Haemophilus ducreyi (strain 35000HP / ATCC 700724) OX=233412 GN=rpsC PE=3 SV=1 && PF00189:Ribosomal protein S3, C-terminal domain|PF07650:KH domain	-
A4U84_RS03685	3078.66439127982	3392.92954448155	3228.06170753557	1009.89524253701	1041.4289877222	579.232416994479	rpmG	NZ_CP015099.1	795560	795730	-	171	protein_coding	50S ribosomal protein L33&&sp|B8F859|RL33_HAEPS 50S ribosomal protein L33 OS=Haemophilus parasuis serovar 5 (strain SH0165) OX=557723 GN=rpmG PE=3 SV=1 && PF00471:Ribosomal protein L33	-
A4U84_RS06085	1322.33635827626	1351.22216395751	1486.77515153701	2989.80887416597	2728.59183963343	2425.78038961872	rpsK	NZ_CP015099.1	1310476	1310865	-	390	protein_coding	30S ribosomal protein S11&&sp|B8F6P8|RS11_HAEPS 30S ribosomal protein S11 OS=Haemophilus parasuis serovar 5 (strain SH0165) OX=557723 GN=rpsK PE=3 SV=1 && PF00411:Ribosomal protein S11	-
A4U84_RS05235	2989.51631002313	3033.33061520021	2867.55001961117	1089.51740200225	997.096736834985	1251.68154740314	arcA	NZ_CP015099.1	1146807	1147523	+	717	protein_coding	two-component system response regulator ArcA&&sp|P0A9Q3|ARCA_ECO57 Aerobic respiration control protein ArcA OS=Escherichia coli O157:H7 OX=83334 GN=arcA PE=3 SV=1 && PF00072:Response regulator receiver domain|PF00486:Transcriptional regulatory protein, C terminal	Response_reg
A4U84_RS04205	1916.84129951782	2003.65051273111	2213.92759441095	2129.50157862163	2280.03069819301	1461.22412168202	rplU	NZ_CP015099.1	917279	917590	+	312	protein_coding	50S ribosomal protein L21&&sp|B8F875|RL21_HAEPS 50S ribosomal protein L21 OS=Haemophilus parasuis serovar 5 (strain SH0165) OX=557723 GN=rplU PE=3 SV=1 && PF00829:Ribosomal prokaryotic L21 protein	-
A4U84_RS08310	1195.31854955679	1113.41515865862	1170.58425021975	3276.82715779063	2825.33921520878	2353.57255700259	A4U84_RS08310	NZ_CP015099.1	1719354	1720937	+	1584	protein_coding	ABC transporter substrate-binding protein&&sp|Q8ZQM3|GSIB_SALTY Glutathione-binding protein GsiB OS=Salmonella typhimurium (strain LT2 / SGSC1412 / ATCC 700720) OX=99287 GN=gsiB PE=3 SV=1 && PF00496:Bacterial extracellular solute-binding proteins, family 5 Middle	-
A4U84_RS01910	1530.90320987716	1737.80176701487	1436.44104481025	2550.41819214848	2514.12826359121	2139.68225178915	ffs	NZ_CP015099.1	434890	434988	-	99	protein_coding	--&&-- && -	-
A4U84_RS06005	1719.14096590186	1694.91001125199	1786.09279499897	2279.75286167824	2159.21552568866	2259.60505995863	rplB	NZ_CP015099.1	1299070	1299891	+	822	protein_coding	50S ribosomal protein L2&&sp|B8F758|RL2_HAEPS 50S ribosomal protein L2 OS=Haemophilus parasuis serovar 5 (strain SH0165) OX=557723 GN=rplB PE=3 SV=1 && PF03947:Ribosomal Proteins L2, C-terminal domain|PF00181:Ribosomal Proteins L2, RNA binding domain	Ribosomal_L2_C
A4U84_RS08840	1542.46555133052	1517.12852675902	1432.32671264572	2479.94913408131	2358.81374790921	2510.13603047785	crr	NZ_CP015099.1	1842412	1842915	-	504	protein_coding	PTS glucose transporter subunit IIA&&sp|P45338|PTGA_HAEIN PTS system glucose-specific EIIA component OS=Haemophilus influenzae (strain ATCC 51907 / DSM 11121 / KW20 / Rd) OX=71421 GN=crr PE=1 SV=2 && PF00358:phosphoenolpyruvate-dependent sugar phosphotransferase system, EIIA 1	-
A4U84_RS07560	2945.59337922915	3125.87178536362	3220.97596685821	882.479356761051	839.120269066085	769.615290040345	recA	NZ_CP015099.1	1583332	1584450	-	1119	protein_coding	recombinase RecA&&sp|Q9RNY0|RECA_MANHA Protein RecA OS=Mannheimia haemolytica OX=75985 GN=recA PE=3 SV=1 && PF00154:recA bacterial DNA recombination protein	-
A4U84_RS02790	1600.88788377283	1627.69146476124	1764.24589979931	2356.92463913911	2174.78146771277	2062.72833487125	A4U84_RS02790	NZ_CP015099.1	620330	621505	-	1176	protein_coding	phosphoglycerate kinase&&sp|A3N1Q1|PGK_ACTP2 Phosphoglycerate kinase OS=Actinobacillus pleuropneumoniae serotype 5b (strain L20) OX=416269 GN=pgk PE=3 SV=1 && PF00162:Phosphoglycerate kinase	-
A4U84_RS00985	2873.300825503	3067.62152389548	2959.42727076619	1016.38710225352	996.57590036385	636.851619145895	zapB	NZ_CP015099.1	239753	239971	-	219	protein_coding	cell division protein ZapB&&sp|Q7VLH3|ZAPB_HAEDU Cell division protein ZapB OS=Haemophilus ducreyi (strain 35000HP / ATCC 700724) OX=233412 GN=zapB PE=3 SV=1 && PF06005:Cell division protein ZapB	-
A4U84_RS02145	2810.10961764122	2955.38728465006	2980.07981919253	857.380394117235	829.276197511061	1096.53786574163	fur	NZ_CP015099.1	491502	491948	-	447	protein_coding	ferric iron uptake transcriptional regulator&&sp|P71333|FUR_HAEDU Ferric uptake regulation protein OS=Haemophilus ducreyi (strain 35000HP / ATCC 700724) OX=233412 GN=fur PE=3 SV=1 && PF01475:Ferric uptake regulator family	FUR
A4U84_RS01480	3045.35468390979	2976.51049472923	3070.9659023145	883.288791244134	874.073316898243	667.328847127039	lptA	NZ_CP015099.1	345626	346129	-	504	protein_coding	lipopolysaccharide transport periplasmic protein LptA&&sp|P45074|LPTA_HAEIN Lipopolysaccharide export system protein LptA OS=Haemophilus influenzae (strain ATCC 51907 / DSM 11121 / KW20 / Rd) OX=71421 GN=lptA PE=1 SV=1 && PF03968:OstA-like protein	-
A4U84_RS04240	1968.47350903621	2000.23010947134	1730.40298429023	1964.93714019775	1990.13006252521	1672.43709491674	A4U84_RS04240	NZ_CP015099.1	922609	923340	-	732	protein_coding	amino acid ABC transporter ATP-binding protein&&sp|P0AAG4|GLTL_ECO57 Glutamate/aspartate import ATP-binding protein GltL OS=Escherichia coli O157:H7 OX=83334 GN=gltL PE=3 SV=1 && PF00005:ABC transporter	ABC_tran
A4U84_RS01190	2202.83634339704	2326.44010005714	2300.15606856044	1364.77381930372	1283.52836319899	1765.38992733608	frr	NZ_CP015099.1	281920	282477	-	558	protein_coding	ribosome recycling factor&&sp|B8F3D4|RRF_HAEPS Ribosome-recycling factor OS=Haemophilus parasuis serovar 5 (strain SH0165) OX=557723 GN=frr PE=3 SV=1 && PF01765:Ribosome recycling factor	-
A4U84_RS01125	2496.72773212973	2644.35129455245	2779.13206567825	1090.73846399623	1017.42937136905	1190.17181542657	A4U84_RS01125	NZ_CP015099.1	264847	265077	-	231	protein_coding	hypothetical protein&&-- && -	-
A4U84_RS06075	1213.7014424313	1226.20266823702	1364.77789091541	2404.75660654224	2312.7373022303	2541.90511354208	rpoA	NZ_CP015099.1	1308806	1309795	-	990	protein_coding	DNA-directed RNA polymerase subunit alpha&&sp|A3N382|RPOA_ACTP2 DNA-directed RNA polymerase subunit alpha OS=Actinobacillus pleuropneumoniae serotype 5b (strain L20) OX=416269 GN=rpoA PE=3 SV=1 && PF01193:RNA polymerase Rpb3/Rpb11 dimerisation domain|PF01000:RNA polymerase Rpb3/RpoA insert domain|PF03118:Bacterial RNA polymerase, alpha chain C terminal domain	RNA_pol_L
A4U84_RS06055	2861.3895725716	2934.67718882729	2481.902981642	950.292755876326	897.894638136094	876.623464581168	A4U84_RS06055	NZ_CP015099.1	1306729	1307316	-	588	protein_coding	NAD(P)H-dependent oxidoreductase&&sp|Q4QK76|AZOR_HAEI8 FMN-dependent NADH:quinone oxidoreductase OS=Haemophilus influenzae (strain 86-028NP) OX=281310 GN=azoR PE=3 SV=1 && PF02525:Flavodoxin-like fold	Flavodoxin_2
A4U84_RS02560	2248.83697404235	2322.14630888017	2390.77457772675	1360.21558890119	1357.90218293818	1142.11189386742	pyk	NZ_CP015099.1	575719	577158	+	1440	protein_coding	pyruvate kinase&&sp|P43924|KPYK_HAEIN Pyruvate kinase OS=Haemophilus influenzae (strain ATCC 51907 / DSM 11121 / KW20 / Rd) OX=71421 GN=pykA PE=3 SV=2 && PF00224:Pyruvate kinase, barrel domain|PF02887:Pyruvate kinase, alpha/beta domain	PK
A4U84_RS08245	1500.25070466253	1531.43418313747	1662.23559400001	2196.66011634895	2111.3463408694	1801.09402850287	rpsO	NZ_CP015099.1	1705081	1705350	+	270	protein_coding	30S ribosomal protein S15&&sp|A3N113|RS15_ACTP2 30S ribosomal protein S15 OS=Actinobacillus pleuropneumoniae serotype 5b (strain L20) OX=416269 GN=rpsO PE=3 SV=1 && PF00312:Ribosomal protein S15	-
A4U84_RS00205	1840.32443846109	1976.67241667144	2029.85413934772	1741.84609982339	1589.9754186878	1614.00583019982	A4U84_RS00205	NZ_CP015099.1	53263	53988	+	726	protein_coding	response regulator&&sp|P0AE89|CPXR_ECO57 Transcriptional regulatory protein CpxR OS=Escherichia coli O157:H7 OX=83334 GN=cpxR PE=3 SV=1 && PF00486:Transcriptional regulatory protein, C terminal|PF00072:Response regulator receiver domain	Response_reg
A4U84_RS04355	2373.3597303963	2494.94532684608	2533.76903531577	1289.76007979668	1172.78231574704	821.864511258345	A4U84_RS04355	NZ_CP015099.1	944635	944952	+	318	protein_coding	type II toxin-antitoxin system RelE/ParE family toxin&&-- && PF05973:Phage derived protein Gp49-like (DUF891)	-
A4U84_RS03200	2958.54487028527	3177.58283202881	3354.57107462167	383.366995245864	382.845334833963	396.890909830101	A4U84_RS03200	NZ_CP015099.1	702239	703162	+	924	protein_coding	hypothetical protein&&-- && -	-
A4U84_RS11695	2843.80210941833	3151.16057426887	3112.71716709848	400.307926296009	445.027847378281	663.082327428358	A4U84_RS11695	NZ_CP015099.1	1694921	1695061	+	141	protein_coding	hypothetical protein&&-- && -	-
A4U84_RS07155	1453.16491414823	1488.88168932386	1546.87539504733	2583.39737089368	2318.91341585503	1003.23810779099	rpsF	NZ_CP015099.1	1509297	1509674	+	378	protein_coding	30S ribosomal protein S6&&sp|B8F5T7|RS6_HAEPS 30S ribosomal protein S6 OS=Haemophilus parasuis serovar 5 (strain SH0165) OX=557723 GN=rpsF PE=3 SV=1 && PF01250:Ribosomal protein S6	-
A4U84_RS06015	1570.6965471965	1440.81034959115	1556.55960503312	1823.5835449533	1864.97577486973	2128.8998133242	rplV	NZ_CP015099.1	1300206	1300538	+	333	protein_coding	50S ribosomal protein L22&&sp|B8F760|RL22_HAEPS 50S ribosomal protein L22 OS=Haemophilus parasuis serovar 5 (strain SH0165) OX=557723 GN=rplV PE=3 SV=1 && PF00237:Ribosomal protein L22p/L17e	-
A4U84_RS01655	1279.43458362995	1308.23446621952	1394.67347966406	2093.54379901298	1992.82082361909	2092.48501556198	A4U84_RS01655	NZ_CP015099.1	379101	380255	-	1155	protein_coding	polysaccharide export protein&&sp|P0A931|WZA_ECO57 Putative polysaccharide export protein wza OS=Escherichia coli O157:H7 OX=83334 GN=wza PE=3 SV=1 && PF10531:SLBB domain|PF18412:Outer-membrane lipoprotein Wza C-terminal domain|PF02563:Polysaccharide biosynthesis/export protein	-
A4U84_RS00055	1657.10765511653	1833.78408218738	1803.40843415481	2204.40095438867	1902.42783914974	740.153572549742	A4U84_RS00055	NZ_CP015099.1	13391	13933	-	543	protein_coding	single-stranded DNA-binding protein&&sp|P44409|SSB_HAEIN Single-stranded DNA-binding protein OS=Haemophilus influenzae (strain ATCC 51907 / DSM 11121 / KW20 / Rd) OX=71421 GN=ssb PE=3 SV=1 && PF00436:Single-strand binding protein family	-
A4U84_RS09085	920.655941494437	970.718638160714	1027.66674000449	2791.65698984155	2522.10130150916	1883.11690942041	A4U84_RS09085	NZ_CP015099.1	1900050	1901483	-	1434	protein_coding	sucrose-specific PTS transporter subunit IIBC&&sp|Q9CJZ2|PTSBC_PASMU PTS system sucrose-specific EIIBC component OS=Pasteurella multocida (strain Pm70) OX=272843 GN=scrA PE=3 SV=1 && PF02378:Phosphotransferase system, EIIC|PF00367:phosphotransferase system, EIIB	-
A4U84_RS01475	2656.57654361494	2584.40489375199	2570.90300633654	737.731655822779	736.774523248846	749.094213489712	lptB	NZ_CP015099.1	344891	345616	-	726	protein_coding	LPS export ABC transporter ATP-binding protein&&sp|P45073|LPTB_HAEIN Lipopolysaccharide export system ATP-binding protein LptB OS=Haemophilus influenzae (strain ATCC 51907 / DSM 11121 / KW20 / Rd) OX=71421 GN=lptB PE=1 SV=1 && PF00005:ABC transporter|PF12399:Branched-chain amino acid ATP-binding cassette transporter	ABC_tran
A4U84_RS09925	2708.19403954824	2943.79313967582	3074.08711981863	469.993191286997	463.76134609504	201.958810500947	rplY	NZ_CP015099.1	2082372	2082659	+	288	protein_coding	50S ribosomal protein L25&&sp|B8F4P6|RL25_HAEPS 50S ribosomal protein L25 OS=Haemophilus parasuis serovar 5 (strain SH0165) OX=557723 GN=rplY PE=3 SV=1 && PF01386:Ribosomal L25p family	-
A4U84_RS04480	1968.06321831612	1960.68838366526	2152.61153156406	1352.86224627616	1294.9239237965	1119.4071060017	nusG	NZ_CP015099.1	972098	972676	+	579	protein_coding	transcription termination/antitermination protein NusG&&sp|Q9CK84|NUSG_PASMU Transcription termination/antitermination protein NusG OS=Pasteurella multocida (strain Pm70) OX=272843 GN=nusG PE=3 SV=1 && PF00467:KOW motif|PF02357:Transcription termination factor nusG	KOW
A4U84_RS01515	124.310546077624	121.985334246164	124.788676751699	2848.88180564734	2829.61632907264	3662.20840784333	A4U84_RS01515	NZ_CP015099.1	352693	353316	-	624	protein_coding	DUF2238 domain-containing protein&&-- && PF09997:Predicted membrane protein (DUF2238)	-
A4U84_RS07395	2614.65307178545	2644.13828949429	3048.00265924839	466.720729691001	476.792203202118	392.788185117632	A4U84_RS07395	NZ_CP015099.1	1554668	1555255	+	588	protein_coding	NAD(P)H-dependent oxidoreductase&&sp|Q6D5N6|AZOR_PECAS FMN-dependent NADH:quinone oxidoreductase OS=Pectobacterium atrosepticum (strain SCRI 1043 / ATCC BAA-672) OX=218491 GN=azoR PE=3 SV=3 && PF02525:Flavodoxin-like fold	Flavodoxin_2
A4U84_RS06000	1476.96249927969	1415.98662497508	1495.46710674399	1946.32474509439	1767.01111919361	1470.71643059763	rplW	NZ_CP015099.1	1298744	1299049	+	306	protein_coding	50S ribosomal protein L23&&sp|Q7VKD4|RL23_HAEDU 50S ribosomal protein L23 OS=Haemophilus ducreyi (strain 35000HP / ATCC 700724) OX=233412 GN=rplW PE=3 SV=1 && PF00276:Ribosomal protein L23	-
A4U84_RS07120	775.716792272104	780.271447561211	785.846101187079	2251.33696471436	2268.85444966054	2706.85630066586	A4U84_RS07120	NZ_CP015099.1	1502437	1503783	-	1347	protein_coding	Na(+)-translocating NADH-quinone reductase subunit A&&sp|B8F5U5|NQRA_HAEPS Na(+)-translocating NADH-quinone reductase subunit A OS=Haemophilus parasuis serovar 5 (strain SH0165) OX=557723 GN=nqrA PE=3 SV=1 && PF11973:NQRA C-terminal domain|PF05896:Na(+)-translocating NADH-quinone reductase subunit A (NQRA)	-
A4U84_RS03520	2371.25120776045	2317.84598902769	2338.75693218473	909.572771694234	844.500288447817	753.031694081816	bamA	NZ_CP015099.1	753578	755995	+	2418	protein_coding	outer membrane protein assembly factor BamA&&sp|O32629|BAMA2_HAEIF Outer membrane protein assembly factor BamA OS=Haemophilus influenzae OX=727 GN=bamA PE=3 SV=1 && PF01103:Surface antigen|PF07244:Surface antigen variable number repeat	-
A4U84_RS00435	2655.69856690527	2845.74554196447	2605.79117611125	492.873589184296	474.335430142439	426.485253039152	A4U84_RS00435	NZ_CP015099.1	105452	105922	-	471	protein_coding	Arm DNA-binding domain-containing protein&&-- && PF13356:Arm DNA-binding domain	-
A4U84_RS06365	2080.99082979295	2196.38834442158	2431.14468867222	1140.04765544268	989.235335082833	660.371707352987	ppa	NZ_CP015099.1	1355960	1356487	-	528	protein_coding	inorganic diphosphatase&&sp|Q7VPC0|IPYR_HAEDU Inorganic pyrophosphatase OS=Haemophilus ducreyi (strain 35000HP / ATCC 700724) OX=233412 GN=ppa PE=3 SV=1 && PF00719:Inorganic pyrophosphatase	Pyrophosphatase
A4U84_RS08750	2300.02550216404	2327.54060358858	2453.47408777355	1103.92621606729	973.15595965481	323.788214406376	A4U84_RS08750	NZ_CP015099.1	1820285	1820740	-	456	protein_coding	hypothetical protein&&-- && -	-
A4U84_RS05900	1846.8995417247	1987.11186091192	1905.55530656371	1371.68383234872	1305.6512400797	1028.5435441958	tig	NZ_CP015099.1	1279535	1280830	+	1296	protein_coding	trigger factor&&sp|B8F6T9|TIG_HAEPS Trigger factor OS=Haemophilus parasuis serovar 5 (strain SH0165) OX=557723 GN=tig PE=3 SV=1 && PF05698:Bacterial trigger factor protein (TF) C-terminus|PF00254:FKBP-type peptidyl-prolyl cis-trans isomerase|PF05697:Bacterial trigger factor protein (TF)	FKBP_C
A4U84_RS09295	1234.28618946031	1288.42026236471	1209.83818664473	2015.27666843107	1859.07159784482	1778.33688148637	sodA	NZ_CP015099.1	1945907	1946527	+	621	protein_coding	superoxide dismutase [Mn]&&sp|Q59679|SODM_MANHA Superoxide dismutase [Mn] OS=Mannheimia haemolytica OX=75985 GN=sodA PE=3 SV=1 && PF00081:Iron/manganese superoxide dismutases, alpha-hairpin domain|PF02777:Iron/manganese superoxide dismutases, C-terminal domain	-
A4U84_RS00115	924.612155189309	1079.08096208559	1346.18678447262	1693.91913249021	1654.63204904528	2559.5539857209	ppc	NZ_CP015099.1	28427	31066	-	2640	protein_coding	phosphoenolpyruvate carboxylase&&sp|A3MZ57|CAPP_ACTP2 Phosphoenolpyruvate carboxylase OS=Actinobacillus pleuropneumoniae serotype 5b (strain L20) OX=416269 GN=ppc PE=3 SV=1 && PF00311:Phosphoenolpyruvate carboxylase	-
A4U84_RS07320	1565.89832535455	1708.02103931686	1635.62037172945	1725.47707542351	1663.79922053536	950.023816216187	tal	NZ_CP015099.1	1541573	1542523	+	951	protein_coding	transaldolase&&sp|B8F5Q3|TAL_HAEPS Transaldolase OS=Haemophilus parasuis serovar 5 (strain SH0165) OX=557723 GN=tal PE=3 SV=1 && PF00923:Transaldolase/Fructose-6-phosphate aldolase	-
A4U84_RS03015	2177.63662888894	2273.99797989242	1877.92420840548	1106.45612781729	1001.54527612718	746.722613086153	tatA	NZ_CP015099.1	667822	668046	+	225	protein_coding	Sec-independent protein translocase subunit TatA&&sp|B8F6M1|TATA_HAEPS Sec-independent protein translocase protein TatA OS=Haemophilus parasuis serovar 5 (strain SH0165) OX=557723 GN=tatA PE=3 SV=1 && PF02416:mttA/Hcf106 family	-
A4U84_RS09485	1540.11661901885	1635.8929028557	1540.88645993788	1785.25372327301	1630.27824334624	973.461643732526	dolP	NZ_CP015099.1	1985584	1986174	+	591	protein_coding	division/outer membrane stress-associated lipid-binding lipoprotein&&sp|P45301|Y1658_HAEIN Uncharacterized protein HI_1658 OS=Haemophilus influenzae (strain ATCC 51907 / DSM 11121 / KW20 / Rd) OX=71421 GN=HI_1658 PE=3 SV=1 && PF04972:BON domain	BON
A4U84_RS07730	699.454005930098	675.703076951792	663.7581144285	2095.73957401073	1869.60793872614	3065.70260141862	deoD	NZ_CP015099.1	1621995	1622714	+	720	protein_coding	purine-nucleoside phosphorylase&&sp|B8F672|DEOD_HAEPS Purine nucleoside phosphorylase DeoD-type OS=Haemophilus parasuis serovar 5 (strain SH0165) OX=557723 GN=deoD PE=3 SV=1 && PF01048:Phosphorylase superfamily	-
A4U84_RS01485	2260.15159542109	2265.55877099185	2312.36611701902	883.77628557277	794.283155495658	512.939461807493	lptC	NZ_CP015099.1	346155	346733	-	579	protein_coding	LPS export ABC transporter periplasmic protein LptC&&sp|P45075|LPTC_HAEIN Lipopolysaccharide export system protein LptC OS=Haemophilus influenzae (strain ATCC 51907 / DSM 11121 / KW20 / Rd) OX=71421 GN=lptC PE=3 SV=1 && PF06835:Lipopolysaccharide-assembly, LptC-related	-
A4U84_RS10435	2121.96335587282	2218.9534283694	1886.88873727221	994.005926457058	876.075762378187	905.226019786987	yihI	NZ_CP015099.1	2176185	2176757	+	573	protein_coding	Der GTPase-activating protein YihI&&sp|B3GXV7|YIHI_ACTP7 Der GTPase-activating protein YihI OS=Actinobacillus pleuropneumoniae serotype 7 (strain AP76) OX=537457 GN=yihI PE=3 SV=1 && PF04220:Der GTPase activator (YihI)	-
A4U84_RS02245	2669.93769473839	2298.14045455186	1988.43773849615	652.107092304352	655.561768524095	724.04816727004	fabA	NZ_CP015099.1	507303	507833	-	531	protein_coding	bifunctional 3-hydroxydecanoyl-ACP dehydratase/trans-2-decenoyl-ACP isomerase&&sp|B8F8M2|FABA_HAEPS 3-hydroxydecanoyl-[acyl-carrier-protein] dehydratase OS=Haemophilus parasuis serovar 5 (strain SH0165) OX=557723 GN=fabA PE=3 SV=1 && PF07977:FabA-like domain	-
A4U84_RS09065	2025.51869767463	2020.29714494451	1903.9976769473	1100.21520933149	1049.33295700748	880.605452927112	A4U84_RS09065	NZ_CP015099.1	1895060	1896421	-	1362	protein_coding	uroporphyrinogen-III C-methyltransferase&&sp|O86227|Y602A_HAEIN Uncharacterized protein HI_0602.1 OS=Haemophilus influenzae (strain ATCC 51907 / DSM 11121 / KW20 / Rd) OX=71421 GN=HI_0602.1 PE=4 SV=1 && PF04375:HemX, putative uroporphyrinogen-III C-methyltransferase	-
A4U84_RS05990	1125.94935624321	1021.75163162563	1122.49136605981	1769.10393315887	1632.12092344605	2290.10879565319	rplC	NZ_CP015099.1	1297503	1298129	+	627	protein_coding	50S ribosomal protein L3&&sp|B8F755|RL3_HAEPS 50S ribosomal protein L3 OS=Haemophilus parasuis serovar 5 (strain SH0165) OX=557723 GN=rplC PE=3 SV=1 && PF00297:Ribosomal protein L3	-
A4U84_RS06460	1675.2546029027	1987.6167123005	2070.36274598924	1101.09754082055	1053.20124242218	1064.48521451343	map	NZ_CP015099.1	1371212	1372018	-	807	protein_coding	type I methionyl aminopeptidase&&sp|P44421|MAP1_HAEIN Methionine aminopeptidase OS=Haemophilus influenzae (strain ATCC 51907 / DSM 11121 / KW20 / Rd) OX=71421 GN=map PE=3 SV=1 && PF00557:Metallopeptidase family M24	Peptidase_M24
A4U84_RS06010	1353.36351034074	1363.36550039831	1569.10389188109	1814.26186713344	1762.11778005866	1087.23760514176	rpsS	NZ_CP015099.1	1299920	1300195	+	276	protein_coding	30S ribosomal protein S19&&sp|A3N362|RS19_ACTP2 30S ribosomal protein S19 OS=Actinobacillus pleuropneumoniae serotype 5b (strain L20) OX=416269 GN=rpsS PE=3 SV=1 && PF00203:Ribosomal protein S19	-
A4U84_RS01845	209.53456718165	214.561280461958	214.201623335225	2691.55880557612	2732.04335220806	2883.65862751103	plsB	NZ_CP015099.1	421969	424404	-	2436	protein_coding	glycerol-3-phosphate 1-O-acyltransferase PlsB&&sp|B8F321|PLSB_HAEPS Glycerol-3-phosphate acyltransferase OS=Haemophilus parasuis serovar 5 (strain SH0165) OX=557723 GN=plsB PE=3 SV=1 && PF01553:Acyltransferase	Acyltransferase
A4U84_RS02275	1324.36211040747	1424.97071941502	1461.82602442257	1588.13194278212	1465.54486888995	1504.24493338636	A4U84_RS02275	NZ_CP015099.1	514962	515453	-	492	protein_coding	YajQ family cyclic di-GMP-binding protein&&sp|B8F8L6|Y2236_HAEPS UPF0234 protein HAPS_2236 OS=Haemophilus parasuis serovar 5 (strain SH0165) OX=557723 GN=HAPS_2236 PE=3 SV=1 && PF04461:Protein of unknown function (DUF520)	-
A4U84_RS00550	1595.97462477728	1632.93563490096	1711.44791474487	1385.42137107302	1331.33838837859	1095.43362266124	dapA	NZ_CP015099.1	132529	133416	-	888	protein_coding	4-hydroxy-tetrahydrodipicolinate synthase&&sp|A3N0Q9|DAPA_ACTP2 4-hydroxy-tetrahydrodipicolinate synthase OS=Actinobacillus pleuropneumoniae serotype 5b (strain L20) OX=416269 GN=dapA PE=3 SV=1 && PF00701:Dihydrodipicolinate synthetase family	-
A4U84_RS08420	2353.35579846012	2462.35684659124	2261.46866927426	602.985689253756	624.275124029958	412.896154403203	znuA	NZ_CP015099.1	1744141	1745079	-	939	protein_coding	zinc ABC transporter substrate-binding protein ZnuA&&sp|Q9RPX0|ZNUA_HAEDU High-affinity zinc uptake system protein ZnuA OS=Haemophilus ducreyi (strain 35000HP / ATCC 700724) OX=233412 GN=znuA PE=1 SV=1 && PF01297:Zinc-uptake complex component A periplasmic	-
A4U84_RS08430	2068.18857832063	1945.34627378172	1962.31841959398	908.561249484956	896.901602245573	865.225288136597	ileS	NZ_CP015099.1	1747089	1749905	-	2817	protein_coding	isoleucine--tRNA ligase&&sp|B8F5E2|SYI_HAEPS Isoleucine--tRNA ligase OS=Haemophilus parasuis serovar 5 (strain SH0165) OX=557723 GN=ileS PE=3 SV=1 && PF06827:Zinc finger found in FPG and IleRS|PF08264:Anticodon-binding domain of tRNA|PF00133:tRNA synthetases class I (I, L, M and V)	-
A4U84_RS08795	1501.99924860735	1541.09978830448	1420.62454794177	1484.46959579227	1322.7280132102	1370.33647580549	A4U84_RS08795	NZ_CP015099.1	1829546	1829740	+	195	protein_coding	DNA gyrase inhibitor YacG&&sp|A3N0N5|YACG_ACTP2 DNA gyrase inhibitor YacG OS=Actinobacillus pleuropneumoniae serotype 5b (strain L20) OX=416269 GN=yacG PE=3 SV=1 && PF03884:DNA gyrase inhibitor YacG	-
A4U84_RS05995	1233.24543452019	1186.36717227642	1321.60734485366	1864.7510560945	1758.60817029565	1269.04875104756	rplD	NZ_CP015099.1	1298145	1298747	+	603	protein_coding	50S ribosomal protein L4&&sp|B8F756|RL4_HAEPS 50S ribosomal protein L4 OS=Haemophilus parasuis serovar 5 (strain SH0165) OX=557723 GN=rplD PE=3 SV=1 && PF00573:Ribosomal protein L4/L1 family	-
A4U84_RS04685	873.335252443615	866.277234666038	873.988919887514	2253.21277932755	2122.41535935453	1579.5490143007	ulaG	NZ_CP015099.1	1013717	1014808	+	1092	protein_coding	L-ascorbate 6-phosphate lactonase&&sp|Q57GK0|ULAG_SALCH Probable L-ascorbate-6-phosphate lactonase UlaG OS=Salmonella choleraesuis (strain SC-B67) OX=321314 GN=ulaG PE=3 SV=2 && PF13483:Beta-lactamase superfamily domain	-
A4U84_RS03660	1264.41584010383	1434.5236120419	1407.59106392548	968.861781254372	993.614284991064	2365.65015165035	A4U84_RS03660	NZ_CP015099.1	790116	790403	-	288	protein_coding	co-chaperone GroES&&sp|B8F864|CH10_HAEPS 10 kDa chaperonin OS=Haemophilus parasuis serovar 5 (strain SH0165) OX=557723 GN=groS PE=3 SV=1 && PF00166:Chaperonin 10 Kd subunit	-
A4U84_RS06120	1210.71850010323	1162.69172023263	1089.16736376357	1913.33619009279	1891.499236198	1106.99178061752	rplR	NZ_CP015099.1	1313981	1314334	-	354	protein_coding	50S ribosomal protein L18&&sp|B8F6Q5|RL18_HAEPS 50S ribosomal protein L18 OS=Haemophilus parasuis serovar 5 (strain SH0165) OX=557723 GN=rplR PE=3 SV=1 && PF00861:Ribosomal L18 of archaea, bacteria, mitoch. and chloroplast	-
A4U84_RS04930	1006.53036513411	1073.60098474561	1037.01997028514	1690.74674826381	1616.73717614334	1922.27798308439	rfaD	NZ_CP015099.1	1078387	1079313	-	927	protein_coding	ADP-glyceromanno-heptose 6-epimerase&&sp|B8F727|HLDD_HAEPS ADP-L-glycero-D-manno-heptose-6-epimerase OS=Haemophilus parasuis serovar 5 (strain SH0165) OX=557723 GN=hldD PE=3 SV=1 && PF01370:NAD dependent epimerase/dehydratase family	Epimerase
A4U84_RS09060	2017.31443764255	1969.11070227917	1933.10697460168	857.112706581788	809.63611500525	723.926930986734	A4U84_RS09060	NZ_CP015099.1	1893799	1895049	-	1251	protein_coding	heme biosynthesis HemY N-terminal domain-containing protein&&sp|P44772|HEMY_HAEIN Protein HemY homolog OS=Haemophilus influenzae (strain ATCC 51907 / DSM 11121 / KW20 / Rd) OX=71421 GN=hemY PE=3 SV=1 && PF07219:HemY protein N-terminus	HemY_N
A4U84_RS08200	1114.75664646987	1134.72900768551	1050.165696568	1431.6676829835	1530.58737690767	2047.2243420774	A4U84_RS08200	NZ_CP015099.1	1695175	1695393	-	219	protein_coding	YgjV family protein&&-- && PF10688:Bacterial inner membrane protein	-
A4U84_RS05145	2191.86611538869	2149.05570801907	1937.3092813944	755.236174472136	726.954948412463	499.976130779657	A4U84_RS05145	NZ_CP015099.1	1124707	1125537	+	831	protein_coding	MurR/RpiR family transcriptional regulator&&sp|Q2SYA5|GLK_BURTA Bifunctional protein glk OS=Burkholderia thailandensis (strain ATCC 700388 / DSM 13276 / CIP 106301 / E264) OX=271848 GN=glk PE=3 SV=1 && PF01380:SIS domain|PF01418:Helix-turn-helix domain, rpiR family	SIS
A4U84_RS09505	1857.88980024585	1882.71704553514	1963.15158466432	1063.57911670895	1001.5824751049	482.736238903219	mlaC	NZ_CP015099.1	1988561	1989196	+	636	protein_coding	phospholipid-binding protein MlaC&&sp|P45028|MLAC_HAEIN Intermembrane phospholipid transport system binding protein MlaC OS=Haemophilus influenzae (strain ATCC 51907 / DSM 11121 / KW20 / Rd) OX=71421 GN=mlaC PE=1 SV=1 && PF05494:MlaC protein	-
A4U84_RS02675	1520.77025546335	1395.95619242235	1527.50232088375	1404.46840092346	1270.46836384371	1082.75741573716	fabB	NZ_CP015099.1	605141	606358	+	1218	protein_coding	beta-ketoacyl-ACP synthase I&&sp|P43710|FABB_HAEIN 3-oxoacyl-[acyl-carrier-protein] synthase 1 OS=Haemophilus influenzae (strain ATCC 51907 / DSM 11121 / KW20 / Rd) OX=71421 GN=fabB PE=3 SV=1 && PF02801:Beta-ketoacyl synthase, C-terminal domain|PF00109:Beta-ketoacyl synthase, N-terminal domain	ketoacyl-synt
A4U84_RS01195	1188.08125163159	1247.44039458315	1131.86667177784	1552.1091820277	1478.24146722552	1588.11386616761	lpcA	NZ_CP015099.1	282607	283185	+	579	protein_coding	D-sedoheptulose 7-phosphate isomerase&&sp|B8F3D3|GMHA_HAEPS Phosphoheptose isomerase OS=Haemophilus parasuis serovar 5 (strain SH0165) OX=557723 GN=gmhA PE=3 SV=1 && PF13580:SIS domain	-
A4U84_RS07030	120.258572543504	127.746033543622	144.384884092505	2847.00874205068	2685.82096579067	2216.61998670789	A4U84_RS07030	NZ_CP015099.1	1486424	1487275	-	852	protein_coding	metal ABC transporter substrate-binding protein&&sp|A4N8V8|HPF_HAEI3 Putative metal ABC transporter substrate-binding protein Hpf OS=Haemophilus influenzae (strain NTHi 3655) OX=375177 GN=hpf PE=1 SV=1 && PF01297:Zinc-uptake complex component A periplasmic	-
A4U84_RS05335	1339.70326844412	1307.85960504016	1164.7490014548	1457.08883993164	1356.13270987382	1486.92591112645	A4U84_RS05335	NZ_CP015099.1	1172581	1173963	-	1383	protein_coding	Do family serine endopeptidase&&sp|P45129|HTOA_HAEIN Probable periplasmic serine protease do/HhoA-like OS=Haemophilus influenzae (strain ATCC 51907 / DSM 11121 / KW20 / Rd) OX=71421 GN=HI_1259 PE=3 SV=1 && PF13365:Trypsin-like peptidase domain|PF00595:PDZ domain|PF13180:PDZ domain	PDZ
A4U84_RS04600	1212.47534222271	1154.06736926348	1369.64018029275	1737.3012633788	1561.03413331376	1051.99433700347	rpsL	NZ_CP015099.1	997872	998246	-	375	protein_coding	30S ribosomal protein S12&&sp|B8F7Z2|RS12_HAEPS 30S ribosomal protein S12 OS=Haemophilus parasuis serovar 5 (strain SH0165) OX=557723 GN=rpsL PE=3 SV=1 && PF00164:Ribosomal protein S12/S23	Ribosomal_S12
A4U84_RS08345	1975.23613455923	2208.21632650907	2484.18743213685	461.896983877003	491.96037819902	449.027118022524	htpG	NZ_CP015099.1	1728691	1730577	-	1887	protein_coding	molecular chaperone HtpG&&sp|B8F5X3|HTPG_HAEPS Chaperone protein HtpG OS=Haemophilus parasuis serovar 5 (strain SH0165) OX=557723 GN=htpG PE=3 SV=1 && PF02518:Histidine kinase-, DNA gyrase B-, and HSP90-like ATPase|PF00183:Hsp90 protein	HATPase_c
A4U84_RS00095	1554.98473156708	1600.68928999673	1769.31635283647	1051.69828331416	973.792702921759	1094.58686650732	gmhB	NZ_CP015099.1	25412	25981	-	570	protein_coding	D-glycero-beta-D-manno-heptose 1%2C7-bisphosphate 7-phosphatase&&sp|Q7VL21|GMHBB_HAEDU D-glycero-beta-D-manno-heptose-1,7-bisphosphate 7-phosphatase OS=Haemophilus ducreyi (strain 35000HP / ATCC 700724) OX=233412 GN=gmhB PE=3 SV=1 && PF13242:HAD-hyrolase-like	-
A4U84_RS01500	561.362387762594	521.445696290023	521.373868408682	1995.66124053404	1915.25488079279	2529.12209137424	truA	NZ_CP015099.1	349615	350403	-	789	protein_coding	tRNA pseudouridine(38-40) synthase TruA&&sp|B8F382|TRUA_HAEPS tRNA pseudouridine synthase A OS=Haemophilus parasuis serovar 5 (strain SH0165) OX=557723 GN=truA PE=3 SV=1 && PF01416:tRNA pseudouridine synthase	-
A4U84_RS01565	613.67297375087	621.793488932547	561.891596797835	2044.20568005078	1765.13499081659	2392.01031018148	A4U84_RS01565	NZ_CP015099.1	360756	362306	-	1551	protein_coding	cytochrome ubiquinol oxidase subunit I&&sp|P45021|CYOA_HAEIN Probable cytochrome oxidase subunit 1 OS=Haemophilus influenzae (strain ATCC 51907 / DSM 11121 / KW20 / Rd) OX=71421 GN=HI_1076 PE=3 SV=1 && PF01654:Cytochrome bd terminal oxidase subunit I	-
A4U84_RS09530	1884.57284277241	1787.43704952169	1880.34108777941	804.60902909798	825.09450212325	807.718859946736	A4U84_RS09530	NZ_CP015099.1	1992865	1993803	-	939	protein_coding	peptidylprolyl isomerase&&sp|P44721|SURA_HAEIN Putative peptidyl-prolyl cis-trans isomerase SurA OS=Haemophilus influenzae (strain ATCC 51907 / DSM 11121 / KW20 / Rd) OX=71421 GN=surA PE=3 SV=1 && PF00639:PPIC-type PPIASE domain|PF09312:SurA N-terminal domain	-
A4U84_RS12085	2029.26472724325	2044.65685380309	2117.47935432981	633.761941791065	562.134964963685	573.179265992752	A4U84_RS12085	NZ_CP015099.1	1750160	1750324	-	165	protein_coding	zeta toxin family protein&&-- && PF06414:Zeta toxin	-
A4U84_RS09855	1459.47910061566	1515.76174430248	1368.13367264409	1273.44311424466	1222.40108202369	1076.29735160489	A4U84_RS09855	NZ_CP015099.1	2062932	2063687	-	756	protein_coding	class I SAM-dependent methyltransferase&&sp|Q57060|Y095_HAEIN Uncharacterized protein HI_0095 OS=Haemophilus influenzae (strain ATCC 51907 / DSM 11121 / KW20 / Rd) OX=71421 GN=HI_0095 PE=4 SV=1 && PF13649:Methyltransferase domain	-
A4U84_RS09315	1365.51145604439	1366.62398900846	1454.79495517183	1387.87115112791	1266.30907356344	1069.78466215148	A4U84_RS09315	NZ_CP015099.1	1950003	1950623	-	621	protein_coding	tetratricopeptide repeat protein&&sp|O52728|YFGM_AGGAC Ancillary SecYEG translocon subunit OS=Aggregatibacter actinomycetemcomitans OX=714 GN=1057 PE=3 SV=1 && PF09976:Tetratricopeptide repeat-like domain	-
A4U84_RS12090	1940.9288443248	1869.50477081204	1829.87007242188	765.517917548839	676.27532315667	714.148533006055	A4U84_RS12090	NZ_CP015099.1	1750336	1750626	-	291	protein_coding	zeta toxin family protein&&-- && PF06414:Zeta toxin	-
A4U84_RS07115	734.494300892266	718.881240531162	740.966455082381	1829.65093801081	1784.67643113894	1951.49327174778	A4U84_RS07115	NZ_CP015099.1	1501194	1502432	-	1239	protein_coding	NADH:ubiquinone reductase (Na(+)-transporting) subunit B&&sp|Q7VNU8|NQRB_HAEDU Na(+)-translocating NADH-quinone reductase subunit B OS=Haemophilus ducreyi (strain 35000HP / ATCC 700724) OX=233412 GN=nqrB PE=3 SV=1 && PF03116:NQR2, RnfD, RnfE family	-
A4U84_RS07095	1119.40847387634	1060.10440753214	1132.80602355769	1484.67712252057	1355.61763623169	1577.10010110023	nqrF	NZ_CP015099.1	1497959	1499191	-	1233	protein_coding	NADH:ubiquinone reductase (Na(+)-transporting) subunit F&&sp|Q7VNU4|NQRF_HAEDU Na(+)-translocating NADH-quinone reductase subunit F OS=Haemophilus ducreyi (strain 35000HP / ATCC 700724) OX=233412 GN=nqrF PE=3 SV=1 && PF00111:2Fe-2S iron-sulfur cluster binding domain|PF00970:Oxidoreductase FAD-binding domain|PF00175:Oxidoreductase NAD-binding domain	NAD_binding_1
A4U84_RS10805	1663.04528870233	1827.24744619946	1726.1618005052	827.881893579587	729.050232053925	943.461817194312	A4U84_RS10805	NZ_CP015099.1	2256272	2256679	+	408	protein_coding	ClpXP protease specificity-enhancing factor&&sp|P45206|SSPB_HAEIN Stringent starvation protein B homolog OS=Haemophilus influenzae (strain ATCC 51907 / DSM 11121 / KW20 / Rd) OX=71421 GN=sspB PE=1 SV=1 && PF04386:Stringent starvation protein B	-
A4U84_RS01640	1328.39465231329	1412.00552708154	1567.11093940297	1106.36112721961	1063.11909393716	1191.10864799319	iscR	NZ_CP015099.1	375867	376313	-	447	protein_coding	Fe-S cluster assembly transcriptional regulator IscR&&sp|P44675|Y379_HAEIN Putative HTH-type transcriptional regulator HI_0379 OS=Haemophilus influenzae (strain ATCC 51907 / DSM 11121 / KW20 / Rd) OX=71421 GN=HI_0379 PE=4 SV=1 && PF02082:Transcriptional regulator	Rrf2
A4U84_RS04645	954.971373617747	981.488617638715	971.713039473585	1684.83343523618	1666.43230068752	1404.20300272044	udp	NZ_CP015099.1	1005423	1006190	-	768	protein_coding	uridine phosphorylase&&sp|P43770|UDP_HAEIN Uridine phosphorylase OS=Haemophilus influenzae (strain ATCC 51907 / DSM 11121 / KW20 / Rd) OX=71421 GN=udp PE=3 SV=2 && PF01048:Phosphorylase superfamily	-
A4U84_RS06620	1312.5431567248	1428.44659527656	1529.80306116427	988.021558409437	971.392712795858	1430.79177523982	tcdA	NZ_CP015099.1	1406065	1406838	+	774	protein_coding	tRNA cyclic N6-threonylcarbamoyladenosine(37) synthase TcdA&&sp|Q57097|TCDA_HAEIN tRNA threonylcarbamoyladenosine dehydratase OS=Haemophilus influenzae (strain ATCC 51907 / DSM 11121 / KW20 / Rd) OX=71421 GN=tcdA PE=3 SV=1 && PF00899:ThiF family	-
A4U84_RS07160	1082.33266016104	1060.67334342914	1173.32579335109	1627.6188026811	1452.76124371748	1228.59054545223	priB	NZ_CP015099.1	1509661	1509987	+	327	protein_coding	primosomal replication protein N&&sp|A3N1H2|PRIB_ACTP2 Primosomal replication protein N OS=Actinobacillus pleuropneumoniae serotype 5b (strain L20) OX=416269 GN=priB PE=3 SV=1 && PF00436:Single-strand binding protein family	-
A4U84_RS09150	1688.40700186629	1628.03715535516	1650.60838027158	762.96292030438	712.34182816926	1173.61816430424	A4U84_RS09150	NZ_CP015099.1	1918188	1919360	-	1173	protein_coding	RNA-binding domain-containing protein&&-- && PF04326:Putative DNA-binding domain|PF13749:Putative ATP-dependent DNA helicase recG C-terminal	AAA_4
A4U84_RS09145	2316.87292223889	2055.60817505459	1898.51269076944	462.153094154027	404.956046272217	473.897600139171	A4U84_RS09145	NZ_CP015099.1	1916902	1917906	-	1005	protein_coding	glycosyltransferase family 2 protein&&sp|Q57287|Y1578_HAEIN Uncharacterized glycosyltransferase HI_1578 OS=Haemophilus influenzae (strain ATCC 51907 / DSM 11121 / KW20 / Rd) OX=71421 GN=HI_1578 PE=3 SV=1 && PF00535:Glycosyl transferase family 2	Glycos_transf_2
A4U84_RS07105	900.77334157786	837.890214414829	961.250958493392	1491.21821597485	1482.53696758922	1868.93284869617	A4U84_RS07105	NZ_CP015099.1	1499802	1500425	-	624	protein_coding	NADH:ubiquinone reductase (Na(+)-transporting) subunit D&&sp|Q7VNU6|NQRD_HAEDU Na(+)-translocating NADH-quinone reductase subunit D OS=Haemophilus ducreyi (strain 35000HP / ATCC 700724) OX=233412 GN=nqrD PE=3 SV=1 && PF02508:Rnf-Nqr subunit, membrane protein	-
A4U84_RS05790	1455.31385996277	1471.90410724116	1578.93213482505	981.464114202486	951.696344136089	1052.5284881886	glnA	NZ_CP015099.1	1257083	1258510	-	1428	protein_coding	type I glutamate--ammonia ligase&&sp|P43794|GLN1B_HAEIN Glutamine synthetase OS=Haemophilus influenzae (strain ATCC 51907 / DSM 11121 / KW20 / Rd) OX=71421 GN=glnA PE=3 SV=1 && PF03951:Glutamine synthetase, beta-Grasp domain|PF00120:Glutamine synthetase, catalytic domain	-
A4U84_RS07110	837.275753040862	875.479573513239	894.861494157343	1637.08068240126	1562.84277920809	1674.46094752958	A4U84_RS07110	NZ_CP015099.1	1500425	1501201	-	777	protein_coding	Na(+)-translocating NADH-quinone reductase subunit C&&sp|Q7VNU7|NQRC_HAEDU Na(+)-translocating NADH-quinone reductase subunit C OS=Haemophilus ducreyi (strain 35000HP / ATCC 700724) OX=233412 GN=nqrC PE=3 SV=1 && PF04205:FMN-binding domain	-
A4U84_RS07300	1569.9937642801	1833.30258484182	1710.85848777345	891.127197340736	885.240366564551	582.529661849078	A4U84_RS07300	NZ_CP015099.1	1537952	1538281	-	330	protein_coding	YbaB/EbfC family nucleoid-associated protein&&sp|A3MYE7|Y075_ACTP2 Nucleoid-associated protein APL_0075 OS=Actinobacillus pleuropneumoniae serotype 5b (strain L20) OX=416269 GN=APL_0075 PE=3 SV=1 && PF02575:YbaB/EbfC DNA-binding family	-
A4U84_RS05485	1346.78929384273	1408.70995217829	1449.51099324241	1266.53711538793	1199.08356478271	753.540939304015	A4U84_RS05485	NZ_CP015099.1	1202311	1202949	+	639	protein_coding	DsbA family protein&&sp|P31810|DSBA_HAEIN Thiol:disulfide interchange protein DsbA OS=Haemophilus influenzae (strain ATCC 51907 / DSM 11121 / KW20 / Rd) OX=71421 GN=dsbA PE=3 SV=1 && PF01323:DSBA-like thioredoxin domain	DSBA
A4U84_RS01570	1575.2419959038	1669.03298445219	1892.12288936408	833.430477083748	747.244341479967	701.23599578583	A4U84_RS01570	NZ_CP015099.1	362759	363079	+	321	protein_coding	DUF5339 domain-containing protein&&sp|P43982|Y310_HAEIN Uncharacterized protein HI_0310 OS=Haemophilus influenzae (strain ATCC 51907 / DSM 11121 / KW20 / Rd) OX=71421 GN=HI_0310 PE=3 SV=1 && PF17274:Family of unknown function (DUF5339)	-
A4U84_RS08440	1717.39225402157	1673.20069611209	1563.71025661698	882.209716994936	792.957615108041	777.90372263651	A4U84_RS08440	NZ_CP015099.1	1750629	1750913	-	285	protein_coding	hypothetical protein&&-- && -	-
A4U84_RS08670	1699.14757838672	1771.38160480901	1624.72336147344	819.588730072963	803.43938888706	637.301403730554	A4U84_RS08670	NZ_CP015099.1	1805618	1806397	-	780	protein_coding	outer membrane protein assembly factor BamD&&sp|Q9L7A6|BAMD_HAEDU Outer membrane protein assembly factor BamD OS=Haemophilus ducreyi (strain 35000HP / ATCC 700724) OX=233412 GN=bamD PE=3 SV=1 && PF13525:Outer membrane lipoprotein	-
A4U84_RS01465	1738.29333441985	1632.73832088779	1618.95268121589	617.743869048013	600.269192703533	1090.18448133925	rapZ	NZ_CP015099.1	343457	344317	-	861	protein_coding	RNase adapter RapZ&&sp|B8F389|Y087_HAEPS Nucleotide-binding protein HAPS_0087 OS=Haemophilus parasuis serovar 5 (strain SH0165) OX=557723 GN=HAPS_0087 PE=3 SV=2 && PF03668:P-loop ATPase protein family	ATP_bind_2
A4U84_RS00955	1674.42255348266	1668.2658920848	1510.07788341968	839.16500173926	890.261419531542	709.153706787633	dsbC	NZ_CP015099.1	230918	231601	+	684	protein_coding	bifunctional protein-disulfide isomerase/oxidoreductase DsbC&&sp|P45111|DSBC_HAEIN Thiol:disulfide interchange protein DsbC OS=Haemophilus influenzae (strain ATCC 51907 / DSM 11121 / KW20 / Rd) OX=71421 GN=dsbC PE=1 SV=1 && PF10411:Disulfide bond isomerase protein N-terminus|PF13098:Thioredoxin-like domain	-
A4U84_RS08305	927.092570747408	914.062052088905	816.462480349838	1629.12069281502	1621.01048731696	1362.1608732747	rnhA	NZ_CP015099.1	1718667	1719134	+	468	protein_coding	ribonuclease HI&&sp|P57813|RNH_PASMU Ribonuclease HI OS=Pasteurella multocida (strain Pm70) OX=272843 GN=rnhA PE=3 SV=1 && PF00075:RNase H	RnaseH
A4U84_RS12120	2000.05706469699	2343.79855986317	1865.97040212819	463.205149978117	428.844001903367	161.807460001535	A4U84_RS12120	NZ_CP015099.1	2261832	2261954	-	123	protein_coding	hypothetical protein&&-- && -	-
A4U84_RS06070	984.572564282577	949.627736548343	1034.09565234539	1454.82859734328	1413.42745723697	1416.44000485569	rplQ	NZ_CP015099.1	1308384	1308770	-	387	protein_coding	50S ribosomal protein L17&&sp|B8F6P5|RL17_HAEPS 50S ribosomal protein L17 OS=Haemophilus parasuis serovar 5 (strain SH0165) OX=557723 GN=rplQ PE=3 SV=1 && PF01196:Ribosomal protein L17	-
A4U84_RS01560	641.27735041849	630.104555577791	621.981229340178	1834.98739319129	1563.38482615942	1910.99630822385	cydB	NZ_CP015099.1	359594	360742	-	1149	protein_coding	cytochrome d ubiquinol oxidase subunit II&&sp|P45020|CYOB_HAEIN Probable cytochrome oxidase subunit 2 OS=Haemophilus influenzae (strain ATCC 51907 / DSM 11121 / KW20 / Rd) OX=71421 GN=HI_1075 PE=3 SV=1 && PF02322:Cytochrome bd terminal oxidase subunit II	-
A4U84_RS00535	922.862708070956	893.096321705023	1091.19827559299	1760.12488217777	1569.75633496776	961.815719221117	rpsB	NZ_CP015099.1	128841	129566	-	726	protein_coding	30S ribosomal protein S2&&sp|B8F3R7|RS2_HAEPS 30S ribosomal protein S2 OS=Haemophilus parasuis serovar 5 (strain SH0165) OX=557723 GN=rpsB PE=3 SV=1 && PF00318:Ribosomal protein S2	-
A4U84_RS04875	1388.35896584822	1450.46253418056	1383.23749527902	1067.22456634094	938.647402141386	960.712870807028	A4U84_RS04875	NZ_CP015099.1	1061395	1061742	+	348	protein_coding	YggL family protein&&sp|P44649|Y341_HAEIN Uncharacterized protein HI_0341 OS=Haemophilus influenzae (strain ATCC 51907 / DSM 11121 / KW20 / Rd) OX=71421 GN=HI_0341 PE=1 SV=1 && PF04320:Protein with unknown function (DUF469)	-
A4U84_RS10720	1179.9492456781	1366.23574355704	1310.91135173502	1403.71299797716	1400.44928227909	524.55720753986	secG	NZ_CP015099.1	2240927	2241256	+	330	protein_coding	preprotein translocase subunit SecG&&sp|P44713|SECG_HAEIN Protein-export membrane protein SecG OS=Haemophilus influenzae (strain ATCC 51907 / DSM 11121 / KW20 / Rd) OX=71421 GN=secG PE=3 SV=1 && PF03840:Preprotein translocase SecG subunit	-
A4U84_RS01940	1197.21663120055	1194.7831083474	1252.04568113743	1064.68348874373	984.361638407822	1479.35568367375	gyrA	NZ_CP015099.1	444078	446744	-	2667	protein_coding	DNA topoisomerase (ATP-hydrolyzing) subunit A&&sp|P43700|GYRA_HAEIN DNA gyrase subunit A OS=Haemophilus influenzae (strain ATCC 51907 / DSM 11121 / KW20 / Rd) OX=71421 GN=gyrA PE=3 SV=1 && PF00521:DNA gyrase/topoisomerase IV, subunit A|PF03989:DNA gyrase C-terminal domain, beta-propeller	-
A4U84_RS01070	1571.28530242117	1616.90364608641	1743.73058303287	747.811388803311	785.033698897112	688.052775085984	bioD	NZ_CP015099.1	253181	253900	+	720	protein_coding	dethiobiotin synthase&&sp|Q7VLG6|BIOD1_HAEDU ATP-dependent dethiobiotin synthetase BioD 1 OS=Haemophilus ducreyi (strain 35000HP / ATCC 700724) OX=233412 GN=bioD1 PE=3 SV=1 && PF13500:AAA domain	-
A4U84_RS09885	1691.76651213686	1577.90792868845	1738.72049079779	670.73970839303	691.95695897119	753.555925368282	serS	NZ_CP015099.1	2068687	2069991	+	1305	protein_coding	serine--tRNA ligase&&sp|B8F4Q5|SYS_HAEPS Serine--tRNA ligase OS=Haemophilus parasuis serovar 5 (strain SH0165) OX=557723 GN=serS PE=3 SV=1 && PF02403:Seryl-tRNA synthetase N-terminal domain|PF00587:tRNA synthetase class II core domain (G, H, P, S and T)	tRNA-synt_2b
A4U84_RS09560	1254.72326882088	1398.90823110225	1310.42129141662	1211.0097606832	1111.56992828089	827.160485776158	A4U84_RS09560	NZ_CP015099.1	2002982	2003623	-	642	protein_coding	DUF2057 domain-containing protein&&sp|B8F4X1|Y727_HAEPS UPF0319 protein HAPS_0727 OS=Haemophilus parasuis serovar 5 (strain SH0165) OX=557723 GN=HAPS_0727 PE=3 SV=1 && PF09829:Uncharacterized protein conserved in bacteria (DUF2057)	-
A4U84_RS05655	1732.28641545345	1981.43527721992	2146.35957499806	504.970873599565	479.695826477071	215.531877519682	A4U84_RS05655	NZ_CP015099.1	1231462	1231728	-	267	protein_coding	type B 50S ribosomal protein L31&&sp|B8F7K7|RL31B_HAEPS 50S ribosomal protein L31 type B OS=Haemophilus parasuis serovar 5 (strain SH0165) OX=557723 GN=rpmE2 PE=3 SV=1 && PF01197:Ribosomal protein L31	-
A4U84_RS09155	1158.96447948748	1335.67371781053	1371.47176347715	1277.61308491471	1195.04454645923	695.353381991529	rpmE	NZ_CP015099.1	1919406	1919618	-	213	protein_coding	50S ribosomal protein L31&&sp|Q9CLR7|RL31_PASMU 50S ribosomal protein L31 OS=Pasteurella multocida (strain Pm70) OX=272843 GN=rpmE PE=3 SV=1 && PF01197:Ribosomal protein L31	-
A4U84_RS00100	1376.29533157369	1520.15253294411	1380.38965337698	997.12280975006	970.538237335128	763.372161707823	bcp	NZ_CP015099.1	25971	26450	-	480	protein_coding	thioredoxin-dependent thiol peroxidase&&sp|P44411|BCP_HAEIN Putative peroxiredoxin bcp OS=Haemophilus influenzae (strain ATCC 51907 / DSM 11121 / KW20 / Rd) OX=71421 GN=bcp PE=3 SV=1 && PF00578:AhpC/TSA family	-
A4U84_RS07575	1341.76462432991	1446.6822809782	1396.48473163995	1042.7909934786	916.320727308558	861.762351439053	tehB	NZ_CP015099.1	1586587	1587450	+	864	protein_coding	SAM-dependent methyltransferase TehB&&sp|E1X791|TEHB_HAEI1 Probable S-adenosyl-L-methionine-dependent methyltransferase TehB OS=Haemophilus influenzae (strain 10810) OX=862964 GN=tehB PE=2 SV=1 && PF03848:Tellurite resistance protein TehB|PF09313:Domain of unknown function (DUF1971)	-
A4U84_RS07265	963.095258407225	989.707928974731	987.781998647667	1520.1898651594	1478.23709133929	1053.85325444565	slyD	NZ_CP015099.1	1529908	1530480	+	573	protein_coding	peptidylprolyl isomerase&&sp|Q9CKP2|SLYD_PASMU FKBP-type peptidyl-prolyl cis-trans isomerase SlyD OS=Pasteurella multocida (strain Pm70) OX=272843 GN=slyD PE=1 SV=1 && PF00254:FKBP-type peptidyl-prolyl cis-trans isomerase	FKBP_C
A4U84_RS09745	645.131835855581	638.281386135929	701.770693668898	1734.31019536845	1576.36813293111	1651.78655963251	A4U84_RS09745	NZ_CP015099.1	2038912	2039592	+	681	protein_coding	TIGR00153 family protein&&sp|P44271|Y1603_HAEIN UPF0111 protein HI_1603 OS=Haemophilus influenzae (strain ATCC 51907 / DSM 11121 / KW20 / Rd) OX=71421 GN=HI_1603 PE=1 SV=1 && PF01865:Protein of unknown function DUF47	-
A4U84_RS01260	1514.60436235047	1544.94543731817	1617.77538928201	690.032901518739	694.080055025278	866.415142804375	ftsA	NZ_CP015099.1	296160	297437	-	1278	protein_coding	cell division protein FtsA&&sp|P45068|FTSA_HAEIN Cell division protein FtsA OS=Haemophilus influenzae (strain ATCC 51907 / DSM 11121 / KW20 / Rd) OX=71421 GN=ftsA PE=3 SV=1 && PF02491:SHS2 domain inserted in FTSA|PF14450:Cell division protein FtsA	-
A4U84_RS02870	1875.81851574555	1812.97314541855	1824.08944889423	434.61366025138	446.405768505268	418.960070335757	yjjG	NZ_CP015099.1	637145	637819	-	675	protein_coding	pyrimidine 5'-nucleotidase&&sp|P0A8Y2|YJJG_ECO57 Pyrimidine 5'-nucleotidase YjjG OS=Escherichia coli O157:H7 OX=83334 GN=yjjG PE=3 SV=1 && PF13419:Haloacid dehalogenase-like hydrolase	-
A4U84_RS07165	1107.39199242683	1025.73426567363	1172.23072978832	1529.58774823805	1371.82799401721	583.292457300515	rpsR	NZ_CP015099.1	1509999	1510226	+	228	protein_coding	30S ribosomal protein S18&&sp|B3GY57|RS18_ACTP7 30S ribosomal protein S18 OS=Actinobacillus pleuropneumoniae serotype 7 (strain AP76) OX=537457 GN=rpsR PE=3 SV=1 && PF01084:Ribosomal protein S18	-
A4U84_RS06310	1363.39720015875	1384.63675449248	1424.83493550772	926.059536250389	843.222535651542	841.714949729552	mltC	NZ_CP015099.1	1344084	1345178	+	1095	protein_coding	membrane-bound lytic murein transglycosylase MltC&&sp|B8F6F0|MLTC_HAEPS Membrane-bound lytic murein transglycosylase C OS=Haemophilus parasuis serovar 5 (strain SH0165) OX=557723 GN=mltC PE=3 SV=1 && PF11873:Membrane-bound lytic murein transglycosylase C, N-terminal domain|PF01464:Transglycosylase SLT domain	-
A4U84_RS03925	1818.0358793109	1937.83065819702	2064.80643939773	276.379047516401	300.910195424291	353.205652446131	dnaJ	NZ_CP015099.1	847253	848389	-	1137	protein_coding	molecular chaperone DnaJ&&sp|B8F7S3|DNAJ_HAEPS Chaperone protein DnaJ OS=Haemophilus parasuis serovar 5 (strain SH0165) OX=557723 GN=dnaJ PE=3 SV=1 && PF00684:DnaJ central domain|PF00226:DnaJ domain|PF01556:DnaJ C terminal domain	DnaJ_C
A4U84_RS07040	1451.05194763955	1736.30051903646	1621.22023061148	646.351098412416	553.162232944015	741.114937324647	infA	NZ_CP015099.1	1488613	1488831	-	219	protein_coding	translation initiation factor IF-1&&sp|Q4QN00|IF1_HAEI8 Translation initiation factor IF-1 OS=Haemophilus influenzae (strain 86-028NP) OX=281310 GN=infA PE=3 SV=2 && PF01176:Translation initiation factor 1A / IF-1	-
A4U84_RS00510	677.043736056565	654.404217344036	704.534761665606	1428.6539051346	1442.99703862674	1818.30009743706	fdnG	NZ_CP015099.1	123407	126475	-	3069	protein_coding	formate dehydrogenase-N subunit alpha&&sp|P24183|FDNG_ECOLI Formate dehydrogenase, nitrate-inducible, major subunit OS=Escherichia coli (strain K12) OX=83333 GN=fdnG PE=1 SV=3 && PF00384:Molybdopterin oxidoreductase|PF01568:Molydopterin dinucleotide binding domain|PF04879:Molybdopterin oxidoreductase Fe4S4 domain	-
A4U84_RS07100	804.154481561153	767.609753305452	828.179774573502	1250.42547579614	1168.8771877982	1899.4459924219	nqrE	NZ_CP015099.1	1499204	1499800	-	597	protein_coding	NADH:ubiquinone reductase (Na(+)-transporting) subunit E&&sp|B8F5U9|NQRE_HAEPS Na(+)-translocating NADH-quinone reductase subunit E OS=Haemophilus parasuis serovar 5 (strain SH0165) OX=557723 GN=nqrE PE=3 SV=1 && PF02508:Rnf-Nqr subunit, membrane protein	-
A4U84_RS03865	437.538258586975	448.497504619243	465.655013898514	1710.76843182864	1592.96064037909	2054.72080723165	A4U84_RS03865	NZ_CP015099.1	830062	831039	-	978	protein_coding	ribonucleotide-diphosphate reductase subunit beta&&-- && PF00268:Ribonucleotide reductase, small chain	-
A4U84_RS08335	1501.46588771852	1617.44520139938	1418.09278300895	758.573299736616	716.249407368003	630.387222527554	greA	NZ_CP015099.1	1726465	1726941	-	477	protein_coding	transcription elongation factor GreA&&sp|P43881|GREA_HAEIN Transcription elongation factor GreA OS=Haemophilus influenzae (strain ATCC 51907 / DSM 11121 / KW20 / Rd) OX=71421 GN=greA PE=3 SV=1 && PF03449:Transcription elongation factor, N-terminal|PF01272:Transcription elongation factor, GreA/GreB, C-term	-
A4U84_RS01495	653.749306201488	649.071654147692	601.740283893978	1521.95977849953	1502.70260605792	1692.28861590753	rng	NZ_CP015099.1	348071	349546	-	1476	protein_coding	ribonuclease G&&sp|P45175|RNG_HAEIN Ribonuclease G OS=Haemophilus influenzae (strain ATCC 51907 / DSM 11121 / KW20 / Rd) OX=71421 GN=rng PE=3 SV=1 && PF10150:Ribonuclease E/G family	-
A4U84_RS04700	1184.77098807142	1280.05389702468	1425.54515825038	934.22566473834	1026.74009542642	733.783446248781	araD	NZ_CP015099.1	1016592	1017284	+	693	protein_coding	L-ribulose-5-phosphate 4-epimerase&&sp|P44989|SGBE_HAEIN L-ribulose-5-phosphate 4-epimerase SgbE OS=Haemophilus influenzae (strain ATCC 51907 / DSM 11121 / KW20 / Rd) OX=71421 GN=sgbE PE=3 SV=1 && PF00596:Class II Aldolase and Adducin N-terminal domain	Aldolase_II
A4U84_RS00685	1133.96394842252	1187.04537319156	1282.36999065927	1122.70163086802	1029.65058062385	827.912455384951	malE	NZ_CP015099.1	162135	163319	+	1185	protein_coding	maltose/maltodextrin ABC transporter substrate-binding protein MalE&&sp|P19576|MALE_SALTY Maltose/maltodextrin-binding periplasmic protein OS=Salmonella typhimurium (strain LT2 / SGSC1412 / ATCC 700720) OX=99287 GN=malE PE=1 SV=2 && PF13416:Bacterial extracellular solute-binding protein	-
A4U84_RS01520	93.0627482830993	97.2082352016984	87.3331883107095	2486.1827437601	2426.18166214443	1375.27381562766	djlA	NZ_CP015099.1	353316	354176	-	861	protein_coding	co-chaperone DjlA&&sp|Q7VKU4|DJLA_HAEDU Co-chaperone protein DjlA OS=Haemophilus ducreyi (strain 35000HP / ATCC 700724) OX=233412 GN=djlA PE=3 SV=1 && PF05099:Tellurite resistance protein TerB|PF00226:DnaJ domain	DnaJ
A4U84_RS02830	892.596359714657	923.696434719618	819.827186771929	1319.09622684313	1295.08292169653	1296.93453636811	msbA	NZ_CP015099.1	627215	628996	-	1782	protein_coding	lipid A ABC transporter ATP-binding protein/permease MsbA&&sp|Q4QPI4|MSBA_HAEI8 ATP-dependent lipid A-core flippase OS=Haemophilus influenzae (strain 86-028NP) OX=281310 GN=msbA PE=3 SV=1 && PF00005:ABC transporter|PF00664:ABC transporter transmembrane region	ABC_membrane
A4U84_RS10820	1024.1768304841	1055.10138515035	1152.55326044543	1124.29743798066	1090.57849300552	1050.14295862392	A4U84_RS10820	NZ_CP015099.1	2260177	2261376	-	1200	protein_coding	acetate kinase&&sp|B8F420|ACKA_HAEPS Acetate kinase OS=Haemophilus parasuis serovar 5 (strain SH0165) OX=557723 GN=ackA PE=3 SV=1 && PF00871:Acetokinase family	-
A4U84_RS12010	1588.77382029189	1553.16538251454	1606.32799437953	559.0595618645	476.351723525259	665.655997968974	A4U84_RS12010	NZ_CP015099.1	1961031	1961243	+	213	protein_coding	ASCH domain-containing protein&&-- && PF04266:ASCH domain	-
A4U84_RS12115	1794.13098338971	1768.61649876231	1687.95442623405	400.218291740188	445.518146145132	331.82773866317	A4U84_RS12115	NZ_CP015099.1	1749965	1750090	-	126	protein_coding	hypothetical protein&&-- && -	-
A4U84_RS10440	1578.67290058807	1580.16453365463	1396.55756004838	576.4266820825	553.466680866274	736.437177644195	A4U84_RS10440	NZ_CP015099.1	2176763	2177212	+	450	protein_coding	DUF2489 domain-containing protein&&sp|P44043|Y725_HAEIN Uncharacterized protein HI_0725 OS=Haemophilus influenzae (strain ATCC 51907 / DSM 11121 / KW20 / Rd) OX=71421 GN=HI_0725 PE=4 SV=1 && PF10675:Protein of unknown function (DUF2489)	-
A4U84_RS08775	1442.34684409696	1401.18244548046	1448.48135594481	711.977006271143	699.747681559876	668.196995340137	A4U84_RS08775	NZ_CP015099.1	1826040	1827338	+	1299	protein_coding	HlyD family type I secretion periplasmic adaptor subunit&&sp|P55125|HLYD_PASSP Leukotoxin secretion protein D OS=Pasteurella haemolytica-like sp. (strain 5943B) OX=53500 GN=lktD PE=3 SV=1 && PF13437:HlyD family secretion protein	-
A4U84_RS00995	1154.29342135631	1205.50212666798	1382.76871471902	996.098859442246	922.615164718175	705.287001734265	efp	NZ_CP015099.1	240500	241066	-	567	protein_coding	elongation factor P&&sp|B8F3G9|EFP_HAEPS Elongation factor P OS=Haemophilus parasuis serovar 5 (strain SH0165) OX=557723 GN=efp PE=3 SV=1 && PF09285:Elongation factor P, C-terminal|PF08207:Elongation factor P (EF-P) KOW-like domain|PF01132:Elongation factor P (EF-P) OB domain	-
A4U84_RS09320	1037.17120597177	1080.54642450173	1069.21588204769	1112.51867564909	1072.13745370243	962.047008082679	hisS	NZ_CP015099.1	1950633	1951922	-	1290	protein_coding	histidine--tRNA ligase&&sp|P57988|SYH_PASMU Histidine--tRNA ligase OS=Pasteurella multocida (strain Pm70) OX=272843 GN=hisS PE=3 SV=1 && PF03129:Anticodon binding domain|PF13393:Histidyl-tRNA synthetase	HGTP_anticodon
A4U84_RS01350	1159.92948850708	1154.20416383104	1203.43521538001	913.973687520146	864.505681239557	1035.83817926102	A4U84_RS01350	NZ_CP015099.1	317612	318034	-	423	protein_coding	nucleotidyltransferase substrate binding protein&&-- && PF08780:Nucleotidyltransferase substrate binding protein like	-
A4U84_RS10800	936.063391025099	972.663709679146	982.815968562462	1074.03391838471	1044.23250947907	1283.99723285939	A4U84_RS10800	NZ_CP015099.1	2255629	2256270	+	642	protein_coding	glutathione S-transferase N-terminal domain-containing protein&&sp|Q7VLK4|SSPA_HAEDU Stringent starvation protein A homolog OS=Haemophilus ducreyi (strain 35000HP / ATCC 700724) OX=233412 GN=sspA PE=3 SV=1 && PF13417:Glutathione S-transferase, N-terminal domain|PF00043:Glutathione S-transferase, C-terminal domain	GST_C
A4U84_RS01470	1661.26245958211	1657.4059662152	1529.97920429163	449.882807241514	424.479789243834	546.842317664102	A4U84_RS01470	NZ_CP015099.1	344308	344847	-	540	protein_coding	PTS sugar transporter subunit IIA&&sp|P45072|PTSN_HAEIN Nitrogen regulatory protein homolog OS=Haemophilus influenzae (strain ATCC 51907 / DSM 11121 / KW20 / Rd) OX=71421 GN=ptsN PE=4 SV=1 && PF00359:Phosphoenolpyruvate-dependent sugar phosphotransferase system, EIIA 2	PTS_EIIA_2
A4U84_RS09365	1496.72455510066	1554.06572799448	1506.42234114614	651.715723006926	627.061790376208	412.699535669701	prfA	NZ_CP015099.1	1959806	1960888	+	1083	protein_coding	peptide chain release factor 1&&sp|B8F526|RF1_HAEPS Peptide chain release factor 1 OS=Haemophilus parasuis serovar 5 (strain SH0165) OX=557723 GN=prfA PE=3 SV=1 && PF03462:PCRF domain|PF00472:RF-1 domain	-
A4U84_RS10365	1685.88778680511	1720.69260756466	1797.66324605014	362.089567077399	346.665363827174	316.80877099702	ubiG	NZ_CP015099.1	2158850	2159560	-	711	protein_coding	bifunctional 2-polyprenyl-6-hydroxyphenol methylase/3-demethylubiquinol 3-O-methyltransferase UbiG&&sp|B8F4B1|UBIG_HAEPS Ubiquinone biosynthesis O-methyltransferase OS=Haemophilus parasuis serovar 5 (strain SH0165) OX=557723 GN=ubiG PE=3 SV=1 && PF13489:Methyltransferase domain	-
A4U84_RS10545	1013.75128691717	1069.91917928398	1152.52452814183	1084.59060878392	1049.36324172335	841.386191519078	alaS	NZ_CP015099.1	2202650	2205277	+	2628	protein_coding	alanine--tRNA ligase&&sp|A3N018|SYA_ACTP2 Alanine--tRNA ligase OS=Actinobacillus pleuropneumoniae serotype 5b (strain L20) OX=416269 GN=alaS PE=3 SV=1 && PF07973:Threonyl and Alanyl tRNA synthetase second additional domain|PF01411:tRNA synthetases class II (A)|PF02272:DHHA1 domain	-
A4U84_RS00555	1228.20051338526	1243.32960875995	1270.90203417918	842.75963739242	864.662186369374	747.031770683252	A4U84_RS00555	NZ_CP015099.1	133528	134046	-	519	protein_coding	GNAT family N-acetyltransferase&&-- && PF13420:Acetyltransferase (GNAT) domain	-
A4U84_RS03320	553.568441827349	579.451442398389	525.598339613289	1763.14123967374	1922.41531905586	849.455962382887	A4U84_RS03320	NZ_CP015099.1	717740	717824	-	85	protein_coding	tRNA-Tyr&&-- && -	-
A4U84_RS02150	1200.52529331977	1209.11043235324	1295.6298708348	659.896770717716	658.137840719222	1137.56915988056	fldA	NZ_CP015099.1	491968	492492	-	525	protein_coding	flavodoxin FldA&&sp|P44562|FLAV_HAEIN Flavodoxin OS=Haemophilus influenzae (strain ATCC 51907 / DSM 11121 / KW20 / Rd) OX=71421 GN=fldA PE=3 SV=2 && PF00258:Flavodoxin	-
A4U84_RS11545	1040.02095792653	1056.60042917561	1047.58418064414	945.733024214185	888.956626196227	1177.65990082157	A4U84_RS11545	NZ_CP015099.1	2199143	2199371	+	229	protein_coding	NAD-dependent epimerase/dehydratase family protein&&sp|Q59678|GALE_MANHA UDP-glucose 4-epimerase OS=Mannheimia haemolytica OX=75985 GN=galE PE=3 SV=1 && -	-
A4U84_RS01920	576.026010915536	607.969687258958	676.906952532266	1037.05687175484	918.968464462372	2317.72937288668	frdC	NZ_CP015099.1	435482	435877	-	396	protein_coding	fumarate reductase subunit FrdC&&sp|Q9CP58|FRDC_PASMU Fumarate reductase subunit C OS=Pasteurella multocida (strain Pm70) OX=272843 GN=frdC PE=3 SV=1 && PF02300:Fumarate reductase subunit C	-
A4U84_RS01650	812.098239240694	797.462153291299	873.350400547792	1265.27048846738	1200.00291903793	1180.39270933552	A4U84_RS01650	NZ_CP015099.1	378654	379097	-	444	protein_coding	low molecular weight protein-tyrosine-phosphatase&&sp|Q46630|AMSI_ERWAM Probable low molecular weight protein-tyrosine-phosphatase AmsI OS=Erwinia amylovora OX=552 GN=amsI PE=1 SV=1 && PF01451:Low molecular weight phosphotyrosine protein phosphatase	LMWPc
A4U84_RS00725	957.68611797881	949.062369043445	966.206137278797	1019.08906176328	933.472588291086	1295.37471775152	A4U84_RS00725	NZ_CP015099.1	172160	172525	-	366	protein_coding	copper resistance protein NlpE&&sp|P40710|NLPE_ECOLI Lipoprotein NlpE OS=Escherichia coli (strain K12) OX=83333 GN=nlpE PE=1 SV=1 && PF04170:NlpE N-terminal domain	-
A4U84_RS07140	1364.78830425385	1389.38437130877	1392.76337759945	675.627387493962	668.8392690236	610.854519540678	A4U84_RS07140	NZ_CP015099.1	1506406	1506774	+	369	protein_coding	YcfL family protein&&-- && PF07233:Protein of unknown function (DUF1425)	-
A4U84_RS03165	949.075336035094	970.5177334857	961.988405030224	1252.90176879058	1151.77137234168	774.291425093196	A4U84_RS03165	NZ_CP015099.1	697968	698288	-	321	protein_coding	DUF2322 family protein&&-- && PF10084:Uncharacterized protein conserved in bacteria (DUF2322)	-
A4U84_RS09025	544.858782808047	521.164664389775	610.702218731356	1605.6260967412	1451.57769102105	1291.70752427667	A4U84_RS09025	NZ_CP015099.1	1882939	1884576	+	1638	protein_coding	ABC transporter substrate-binding protein&&sp|P71370|OPPA_HAEIN Periplasmic oligopeptide-binding protein OS=Haemophilus influenzae (strain ATCC 51907 / DSM 11121 / KW20 / Rd) OX=71421 GN=oppA PE=3 SV=1 && PF00496:Bacterial extracellular solute-binding proteins, family 5 Middle	-
A4U84_RS09140	1872.85084810586	1749.7002295638	1595.8160855121	237.294340134235	236.764729735864	321.248433637156	A4U84_RS09140	NZ_CP015099.1	1915990	1916889	-	900	protein_coding	glycosyltransferase family 8 protein&&sp|P43974|Y258_HAEIN Putative glycosyltransferase HI_0258 OS=Haemophilus influenzae (strain ATCC 51907 / DSM 11121 / KW20 / Rd) OX=71421 GN=HI_0258 PE=3 SV=2 && PF01501:Glycosyl transferase family 8	Glyco_transf_8
A4U84_RS06945	771.26352657338	821.49838285563	970.273023215997	1423.32816241923	1327.94201868233	698.552490432983	tpiA	NZ_CP015099.1	1469754	1470545	-	792	protein_coding	triose-phosphate isomerase&&sp|A5UE39|TPIS_HAEIE Triosephosphate isomerase OS=Haemophilus influenzae (strain PittEE) OX=374930 GN=tpiA PE=3 SV=1 && PF00121:Triosephosphate isomerase	-
A4U84_RS04495	1004.49378921426	1012.4130414441	1009.99760963221	928.927719249594	996.873038411144	1013.93355067029	rimM	NZ_CP015099.1	974032	974559	+	528	protein_coding	ribosome maturation factor RimM&&sp|B8F7X4|RIMM_HAEPS Ribosome maturation factor RimM OS=Haemophilus parasuis serovar 5 (strain SH0165) OX=557723 GN=rimM PE=3 SV=1 && PF05239:PRC-barrel domain|PF01782:RimM N-terminal domain	RimM
A4U84_RS07170	864.538411121182	873.319318430578	979.862538376871	1259.80292591564	1184.71980586984	788.892898398181	rplI	NZ_CP015099.1	1510245	1510694	+	450	protein_coding	50S ribosomal protein L9&&sp|B8F5T4|RL9_HAEPS 50S ribosomal protein L9 OS=Haemophilus parasuis serovar 5 (strain SH0165) OX=557723 GN=rplI PE=3 SV=1 && PF03948:Ribosomal protein L9, C-terminal domain|PF01281:Ribosomal protein L9, N-terminal domain	-
A4U84_RS03410	435.121732152938	438.415572677102	385.048079391973	1479.69252011187	1314.18816233582	1889.192480442	A4U84_RS03410	NZ_CP015099.1	730114	730419	-	306	protein_coding	PTS glucose/sucrose transporter subunit IIB&&sp|Q4A0C4|PTG3C_STAS1 PTS system glucose-specific EIICBA component OS=Staphylococcus saprophyticus subsp. saprophyticus (strain ATCC 15305 / DSM 20229 / NCIMB 8711 / NCTC 7292 / S-41) OX=342451 GN=ptsG PE=3 SV=2 && PF00367:phosphotransferase system, EIIB	-
A4U84_RS09355	1285.61913209812	1354.06245096422	1331.72783350127	685.525983767827	659.013282718405	625.137395329057	A4U84_RS09355	NZ_CP015099.1	1958691	1959287	+	597	protein_coding	DUF416 family protein&&sp|P44709|Y431_HAEIN Uncharacterized protein HI_0431 OS=Haemophilus influenzae (strain ATCC 51907 / DSM 11121 / KW20 / Rd) OX=71421 GN=HI_0431 PE=1 SV=1 && PF04222:Protein of unknown function (DUF416)	-
A4U84_RS12180	186.719514108431	240.553712350979	282.158062373443	1550.31927747778	1756.46809342276	1912.6012095641	A4U84_RS12180	NZ_CP015099.1	790610	790672	-	63	protein_coding	transposase&&-- && -	-
A4U84_RS09055	1117.42886474172	1378.26868603019	1507.54805449528	613.046925829555	576.470346595284	734.320751505177	A4U84_RS09055	NZ_CP015099.1	1893379	1893690	+	312	protein_coding	HI1450 family dsDNA-mimic protein&&sp|B8F5L9|Y1002_HAEPS UPF0263 protein HAPS_1002 OS=Haemophilus parasuis serovar 5 (strain SH0165) OX=557723 GN=HAPS_1002 PE=3 SV=1 && PF04269:Protein of unknown function, DUF440	-
A4U84_RS10400	1184.28881383208	1198.49269074349	1242.90955024713	808.57842041816	818.76694219507	671.909603713595	lpdA	NZ_CP015099.1	2168116	2169540	+	1425	protein_coding	dihydrolipoyl dehydrogenase&&sp|P43784|DLDH_HAEIN Dihydrolipoyl dehydrogenase OS=Haemophilus influenzae (strain ATCC 51907 / DSM 11121 / KW20 / Rd) OX=71421 GN=lpdA PE=3 SV=2 && PF02852:Pyridine nucleotide-disulphide oxidoreductase, dimerisation domain|PF07992:Pyridine nucleotide-disulphide oxidoreductase	Pyr_redox_2
A4U84_RS03000	1308.36590117321	1415.31522306661	1346.48227964175	610.145042366112	598.69589149247	638.178187363595	A4U84_RS03000	NZ_CP015099.1	664485	664997	-	513	protein_coding	porin family protein&&-- && PF13505:Outer membrane protein beta-barrel domain	-
A4U84_RS00530	805.592367820546	858.041000621321	898.989770647581	1040.86423627967	944.940958710082	1331.13091432805	tsf	NZ_CP015099.1	127895	128746	-	852	protein_coding	translation elongation factor Ts&&sp|B8F3R8|EFTS_HAEPS Elongation factor Ts OS=Haemophilus parasuis serovar 5 (strain SH0165) OX=557723 GN=tsf PE=3 SV=1 && PF00889:Elongation factor TS	-
A4U84_RS00775	962.241714319197	931.709428193064	774.088504577716	1194.44021268365	1160.23755411176	846.542399318603	A4U84_RS00775	NZ_CP015099.1	186660	187505	-	846	protein_coding	divergent polysaccharide deacetylase family protein&&sp|P44863|Y755_HAEIN Uncharacterized protein HI_0755 OS=Haemophilus influenzae (strain ATCC 51907 / DSM 11121 / KW20 / Rd) OX=71421 GN=HI_0755 PE=1 SV=1 && PF04748:Divergent polysaccharide deacetylase	-
A4U84_RS02865	1607.63422585961	1626.23777017985	1637.20038452663	331.939715395809	321.633001427525	343.527272154421	cysB	NZ_CP015099.1	636144	637127	-	984	protein_coding	HTH-type transcriptional regulator CysB&&sp|P45105|CYSB_HAEIN HTH-type transcriptional regulator CysB OS=Haemophilus influenzae (strain ATCC 51907 / DSM 11121 / KW20 / Rd) OX=71421 GN=cysB PE=3 SV=1 && PF00126:Bacterial regulatory helix-turn-helix protein, lysR family|PF03466:LysR substrate binding domain	LysR_substrate
A4U84_RS01510	100.512798913206	97.2329929994334	108.801372124457	2004.15158827605	1988.76838404728	1567.27254063452	dusC	NZ_CP015099.1	351724	352644	-	921	protein_coding	tRNA dihydrouridine(16) synthase DusC&&sp|Q7VKU5|DUSC_HAEDU tRNA-dihydrouridine(16) synthase OS=Haemophilus ducreyi (strain 35000HP / ATCC 700724) OX=233412 GN=dusC PE=3 SV=1 && PF01207:Dihydrouridine synthase (Dus)	Dus
A4U84_RS08890	671.494401669451	673.042732527456	616.395868244386	1333.05791910454	1297.05036636341	1251.0448006953	yajC	NZ_CP015099.1	1853157	1853450	-	294	protein_coding	preprotein translocase subunit YajC&&sp|P44592|YAJC_HAEIN Sec translocon accessory complex subunit YajC OS=Haemophilus influenzae (strain ATCC 51907 / DSM 11121 / KW20 / Rd) OX=71421 GN=yajC PE=3 SV=1 && PF02699:Preprotein translocase subunit	-
A4U84_RS09615	860.77529708573	917.515718115743	1100.28671220486	1032.08699450663	968.550670828775	949.152240830969	pckA	NZ_CP015099.1	2017139	2018749	-	1611	protein_coding	phosphoenolpyruvate carboxykinase (ATP)&&sp|B8F4W1|PCKA_HAEPS Phosphoenolpyruvate carboxykinase (ATP) OS=Haemophilus parasuis serovar 5 (strain SH0165) OX=557723 GN=pckA PE=3 SV=1 && PF01293:Phosphoenolpyruvate carboxykinase	-
A4U84_RS02390	592.29787500983	566.184951859715	554.122997993669	1557.82156701293	1451.14330502775	1080.17200194262	pntA	NZ_CP015099.1	540858	542390	+	1533	protein_coding	Re/Si-specific NAD(P)(+) transhydrogenase subunit alpha&&sp|P43842|PNTA_HAEIN NAD(P) transhydrogenase subunit alpha OS=Haemophilus influenzae (strain ATCC 51907 / DSM 11121 / KW20 / Rd) OX=71421 GN=pntA PE=3 SV=1 && PF01262:Alanine dehydrogenase/PNT, C-terminal domain|PF12769:4TM region of pyridine nucleotide transhydrogenase, mitoch|PF05222:Alanine dehydrogenase/PNT, N-terminal domain	-
A4U84_RS09750	502.810216913905	518.416365297098	543.421019251297	1363.25387565778	1353.43150802276	1518.87297250957	A4U84_RS09750	NZ_CP015099.1	2039612	2040874	+	1263	protein_coding	inorganic phosphate transporter&&sp|P45268|Y1604_HAEIN Putative phosphate permease HI_1604 OS=Haemophilus influenzae (strain ATCC 51907 / DSM 11121 / KW20 / Rd) OX=71421 GN=HI_1604 PE=3 SV=1 && PF01384:Phosphate transporter family	-
A4U84_RS03970	1117.61100473597	1090.69240031864	1200.21217092184	918.770132196071	910.495705570166	518.843076738772	rpmH	NZ_CP015099.1	859887	860021	+	135	protein_coding	50S ribosomal protein L34&&sp|A3N3N0|RL34_ACTP2 50S ribosomal protein L34 OS=Actinobacillus pleuropneumoniae serotype 5b (strain L20) OX=416269 GN=rpmH PE=3 SV=1 && PF00468:Ribosomal protein L34	-
A4U84_RS12110	1117.61100473597	1239.67168808147	1034.99572436984	842.564824716185	887.195618616599	630.595149120046	A4U84_RS12110	NZ_CP015099.1	1090397	1090522	-	126	protein_coding	hypothetical protein&&-- && -	-
A4U84_RS06215	551.438951489312	570.859472681396	520.48035891109	1469.02737494498	1545.37328854429	1059.01890846827	rpmF	NZ_CP015099.1	1328392	1328553	+	162	protein_coding	50S ribosomal protein L32&&sp|B8F6D3|RL32_HAEPS 50S ribosomal protein L32 OS=Haemophilus parasuis serovar 5 (strain SH0165) OX=557723 GN=rpmF PE=3 SV=1 && PF01783:Ribosomal L32p protein family	-
A4U84_RS00560	1036.22044730409	1118.65887212169	1060.44565171122	786.177794139025	787.436581913456	922.486764821767	A4U84_RS00560	NZ_CP015099.1	134059	134877	-	819	protein_coding	pyridoxal phosphatase&&sp|P21829|YBHA_ECOLI Pyridoxal phosphate phosphatase YbhA OS=Escherichia coli (strain K12) OX=83333 GN=ybhA PE=1 SV=3 && PF08282:haloacid dehalogenase-like hydrolase	Hydrolase_3
A4U84_RS04490	867.477931182649	917.094561079596	965.336166482464	1025.39124029617	944.528084660826	974.637948807228	rpsP	NZ_CP015099.1	973756	974004	+	249	protein_coding	30S ribosomal protein S16&&sp|B8F7X5|RS16_HAEPS 30S ribosomal protein S16 OS=Haemophilus parasuis serovar 5 (strain SH0165) OX=557723 GN=rpsP PE=3 SV=1 && PF00886:Ribosomal protein S16	-
A4U84_RS00580	939.221217966844	935.811428449521	962.111137720979	820.894596187073	796.226909134677	1223.83893473671	glnS	NZ_CP015099.1	138902	140590	+	1689	protein_coding	glutamine--tRNA ligase&&sp|Q4QK64|SYQ_HAEI8 Glutamine--tRNA ligase OS=Haemophilus influenzae (strain 86-028NP) OX=281310 GN=glnS PE=3 SV=1 && PF00749:tRNA synthetases class I (E and Q), catalytic domain|PF03950:tRNA synthetases class I (E and Q), anti-codon binding domain	-
A4U84_RS03720	803.164518657716	827.140295165625	825.699363412833	1113.27154106611	1027.59357846502	1058.94272005759	crp	NZ_CP015099.1	799560	800234	+	675	protein_coding	cAMP-activated global transcriptional regulator CRP&&sp|O05689|CRP_PASMU cAMP-activated global transcriptional regulator CRP OS=Pasteurella multocida (strain Pm70) OX=272843 GN=crp PE=3 SV=1 && PF13545:Crp-like helix-turn-helix domain|PF00027:Cyclic nucleotide-binding domain	cNMP_binding
A4U84_RS02625	1666.41336288395	1655.31820355283	1693.93529917069	220.88664886404	238.76879270577	176.163073552327	A4U84_RS02625	NZ_CP015099.1	594850	596238	-	1389	protein_coding	TolC family protein&&sp|Q2EHL7|TDEA_AGGAC Toxin and drug export protein A OS=Aggregatibacter actinomycetemcomitans OX=714 GN=tdeA PE=1 SV=1 && PF02321:Outer membrane efflux protein	OEP
A4U84_RS08720	1246.68389540017	1282.32968790926	1310.02426886543	626.713020279026	594.394786179564	525.388549126334	A4U84_RS08720	NZ_CP015099.1	1813736	1815331	+	1596	protein_coding	ABC transporter substrate-binding protein&&sp|P23847|DPPA_ECOLI Dipeptide-binding protein OS=Escherichia coli (strain K12) OX=83333 GN=dppA PE=1 SV=1 && PF00496:Bacterial extracellular solute-binding proteins, family 5 Middle	-
A4U84_RS07480	831.328836106708	908.892583177357	844.431208390352	1131.22534518389	1062.81915114873	790.39468646735	rmuC	NZ_CP015099.1	1569929	1571545	-	1617	protein_coding	DNA recombination protein RmuC&&sp|P44733|RMUC_HAEIN DNA recombination protein RmuC homolog OS=Haemophilus influenzae (strain ATCC 51907 / DSM 11121 / KW20 / Rd) OX=71421 GN=rmuC PE=3 SV=2 && PF02646:RmuC family	-
A4U84_RS00895	537.401901783492	572.240604560052	513.216633135947	1505.60363244954	1385.93884874323	1054.2571328007	agaR	NZ_CP015099.1	219106	219867	+	762	protein_coding	transcriptional repressor AgaR&&sp|P0ACK4|AGAR_ECO57 Putative aga operon transcriptional repressor OS=Escherichia coli O157:H7 OX=83334 GN=agaR PE=3 SV=1 && PF00455:DeoR C terminal sensor domain|PF08220:DeoR-like helix-turn-helix domain	DeoR
A4U84_RS08255	353.428279374578	406.533855581988	429.150979357465	1509.66922014498	1286.5358403579	1564.46886459256	A4U84_RS08255	NZ_CP015099.1	1707555	1708580	+	1026	protein_coding	Fe(3+) ABC transporter substrate-binding protein&&sp|P72827|FUTA1_SYNY3 Iron uptake protein A1 OS=Synechocystis sp. (strain PCC 6803 / Kazusa) OX=1111708 GN=futA1 PE=1 SV=1 && PF13343:Bacterial extracellular solute-binding protein	-
A4U84_RS05480	841.681056109068	960.57471045607	1014.35407260919	750.350785566692	754.56435441937	1215.39562139137	A4U84_RS05480	NZ_CP015099.1	1202003	1202272	+	270	protein_coding	DUF1040 family protein&&sp|P0ADQ1|YIHD_ECO57 Protein YihD OS=Escherichia coli O157:H7 OX=83334 GN=yihD PE=4 SV=1 && PF06288:Protein of unknown function (DUF1040)	-
A4U84_RS04525	710.345977586423	713.211936412511	789.72477795431	1311.84789981568	1313.27762829197	694.266892332167	rpmI	NZ_CP015099.1	978867	979064	+	198	protein_coding	50S ribosomal protein L35&&sp|A3MYU6|RL35_ACTP2 50S ribosomal protein L35 OS=Actinobacillus pleuropneumoniae serotype 5b (strain L20) OX=416269 GN=rpmI PE=3 SV=1 && PF01632:Ribosomal protein L35	-
A4U84_RS01955	1229.11379758136	1273.34423769258	1339.5130539547	585.774045183366	544.211821153249	557.517352933407	msrB	NZ_CP015099.1	448939	449334	+	396	protein_coding	peptide-methionine (R)-S-oxide reductase MsrB&&sp|Q9CMB1|MSRB_PASMU Peptide methionine sulfoxide reductase MsrB OS=Pasteurella multocida (strain Pm70) OX=272843 GN=msrB PE=3 SV=1 && PF01641:SelR domain	-
A4U84_RS06305	1145.81894645462	1123.76259323448	1076.08723133727	797.505923220494	764.461046871219	619.362090743994	A4U84_RS06305	NZ_CP015099.1	1343798	1344073	+	276	protein_coding	oxidative damage protection protein&&sp|B8F6E9|FETP_HAEPS Probable Fe(2+)-trafficking protein OS=Haemophilus parasuis serovar 5 (strain SH0165) OX=557723 GN=HAPS_1309 PE=3 SV=1 && PF04362:Bacterial Fe(2+) trafficking	-
A4U84_RS07135	1206.16746994175	1284.43381353314	1219.14755711357	669.90924938476	632.686976508403	486.415384442599	hinT	NZ_CP015099.1	1506045	1506404	+	360	protein_coding	purine nucleoside phosphoramidase&&sp|P44956|HINT_HAEIN Purine nucleoside phosphoramidase OS=Haemophilus influenzae (strain ATCC 51907 / DSM 11121 / KW20 / Rd) OX=71421 GN=HI_0961 PE=1 SV=1 && PF01230:HIT domain	HIT
A4U84_RS11290	1439.27023458664	1524.54069315794	1599.31184911673	440.078089217146	396.032543042141	92.9645126484668	A4U84_RS11290	NZ_CP015099.1	2021810	2021965	-	156	protein_coding	YoaH family protein&&sp|B8F4V4|Y710_HAEPS UPF0181 protein HAPS_0710 OS=Haemophilus parasuis serovar 5 (strain SH0165) OX=557723 GN=HAPS_0710 PE=3 SV=1 && PF03701:Uncharacterised protein family (UPF0181)	-
A4U84_RS06615	819.486985731477	928.000580153063	892.522354896228	894.890462662345	814.456130769103	1140.40967032271	A4U84_RS06615	NZ_CP015099.1	1404736	1406019	+	1284	protein_coding	NAD(P)/FAD-dependent oxidoreductase&&sp|P00393|NDH_ECOLI Type II NADH:quinone oxidoreductase OS=Escherichia coli (strain K12) OX=83333 GN=ndh PE=1 SV=2 && PF07992:Pyridine nucleotide-disulphide oxidoreductase	Pyr_redox_2
A4U84_RS08035	1067.22379672584	1027.75579578351	1045.67823315125	859.814424582193	793.245757515711	689.124174611188	A4U84_RS08035	NZ_CP015099.1	1672180	1673829	-	1650	protein_coding	minor capsid protein&&-- && PF04233:Phage Mu protein F like protein	-
A4U84_RS00105	742.818936561802	823.349751819488	676.430257495271	1013.60548413357	1036.98189188953	1176.21301018392	cspD	NZ_CP015099.1	26656	26865	+	210	protein_coding	cold shock domain-containing protein CspD&&sp|P46449|CSPD_HAEIN Cold shock-like protein CspD OS=Haemophilus influenzae (strain ATCC 51907 / DSM 11121 / KW20 / Rd) OX=71421 GN=cspD PE=3 SV=1 && PF00313:'Cold-shock' DNA-binding domain	CSD
A4U84_RS01930	696.25844391328	696.576659027034	725.914407007824	1098.60540615641	1041.68106909025	1191.46829888564	frdA	NZ_CP015099.1	436667	438451	-	1785	protein_coding	fumarate reductase (quinol) flavoprotein subunit&&sp|P44894|FRDA_HAEIN Fumarate reductase flavoprotein subunit OS=Haemophilus influenzae (strain ATCC 51907 / DSM 11121 / KW20 / Rd) OX=71421 GN=frdA PE=3 SV=1 && PF00890:FAD binding domain|PF02910:Fumarate reductase flavoprotein C-term	-
A4U84_RS04500	924.209202024828	962.560554484189	985.28575755959	855.164848887625	882.884249603528	807.212237847019	trmD	NZ_CP015099.1	974608	975374	+	767	protein_coding	tRNA (guanosine(37)-N1)-methyltransferase TrmD&&sp|B8F7X3|TRMD_HAEPS tRNA (guanine-N(1)-)-methyltransferase OS=Haemophilus parasuis serovar 5 (strain SH0165) OX=557723 GN=trmD PE=3 SV=1 && PF01746:tRNA (Guanine-1)-methyltransferase	-
A4U84_RS06455	464.350677955327	421.601864755569	436.630395752988	1581.77612375464	1403.34031644165	1088.57526856521	A4U84_RS06455	NZ_CP015099.1	1369591	1371132	+	1542	protein_coding	subtype B tannase&&-- && -	-
A4U84_RS10445	1132.56565689569	1138.52978629753	1068.04777499253	685.637126112796	651.600609845205	690.432409820911	hemN	NZ_CP015099.1	2177215	2178582	+	1368	protein_coding	oxygen-independent coproporphyrinogen III oxidase&&sp|P0A1E2|HEMN_SALTI Oxygen-independent coproporphyrinogen III oxidase OS=Salmonella typhi OX=90370 PE=3 SV=1 && PF06969:HemN C-terminal domain|PF04055:Radical SAM superfamily	Radical_SAM
A4U84_RS05035	1065.94947909332	1020.61373618334	947.034140162513	821.117720087046	807.472543875372	688.589866276541	mtnN	NZ_CP015099.1	1102986	1103678	-	693	protein_coding	5'-methylthioadenosine/S-adenosylhomocysteine nucleosidase&&sp|B8F704|MTNN_HAEPS 5'-methylthioadenosine/S-adenosylhomocysteine nucleosidase OS=Haemophilus parasuis serovar 5 (strain SH0165) OX=557723 GN=mtnN PE=3 SV=1 && PF01048:Phosphorylase superfamily	-
A4U84_RS03365	1236.9395134581	1226.33688665269	1199.25098380551	668.085474339044	633.360231656612	385.573303242945	A4U84_RS03365	NZ_CP015099.1	722724	723905	-	1182	protein_coding	serine hydrolase&&sp|P44466|DACA_HAEIN D-alanyl-D-alanine carboxypeptidase DacA OS=Haemophilus influenzae (strain ATCC 51907 / DSM 11121 / KW20 / Rd) OX=71421 GN=dacA PE=1 SV=1 && PF00768:D-alanyl-D-alanine carboxypeptidase|PF07943:Penicillin-binding protein 5, C-terminal domain	-
A4U84_RS01615	1265.08440102391	1368.93714888291	1588.97878316776	316.407872999302	310.597539209091	484.776773404051	A4U84_RS01615	NZ_CP015099.1	371857	372876	-	1020	protein_coding	virulence RhuM family protein&&-- && PF13310:Virulence protein RhuM family	-
A4U84_RS00505	633.932060774213	656.719065768423	769.06799301788	1057.24161646345	1052.59317387698	1152.5346348796	fdxH	NZ_CP015099.1	122479	123405	-	927	protein_coding	formate dehydrogenase subunit beta&&sp|P44450|FDXH_HAEIN Formate dehydrogenase iron-sulfur subunit OS=Haemophilus influenzae (strain ATCC 51907 / DSM 11121 / KW20 / Rd) OX=71421 GN=fdxH PE=3 SV=1 && PF13247:4Fe-4S dicluster domain|PF09163:Formate dehydrogenase N, transmembrane	-
A4U84_RS02875	1343.90806889996	1250.0436927433	1257.42266112911	462.565270826628	449.397355006158	556.411097905255	A4U84_RS02875	NZ_CP015099.1	637841	638737	-	897	protein_coding	transcriptional regulator GcvA&&sp|P45099|GCVA_HAEIN Glycine cleavage system transcriptional activator homolog OS=Haemophilus influenzae (strain ATCC 51907 / DSM 11121 / KW20 / Rd) OX=71421 GN=gcvA PE=3 SV=1 && PF03466:LysR substrate binding domain|PF00126:Bacterial regulatory helix-turn-helix protein, lysR family	LysR_substrate
A4U84_RS03930	1499.53035381201	1531.33536412418	1784.31652157285	141.63396032377	141.996737934795	204.622219179799	A4U84_RS03930	NZ_CP015099.1	848442	848867	-	426	protein_coding	virulence-associated protein D&&sp|O85171|VAPD2_RIEAN Endoribonuclease VapD 2 OS=Riemerella anatipestifer OX=34085 PE=3 SV=1 && PF09827:CRISPR associated protein Cas2	-
A4U84_RS08425	1395.76753490666	1314.01746012535	1302.86189606647	382.84963087981	376.032273759746	520.023495864786	pssA	NZ_CP015099.1	1745217	1746584	-	1368	protein_coding	CDP-diacylglycerol--serine O-phosphatidyltransferase&&sp|P44704|PSS_HAEIN CDP-diacylglycerol--serine O-phosphatidyltransferase OS=Haemophilus influenzae (strain ATCC 51907 / DSM 11121 / KW20 / Rd) OX=71421 GN=pssA PE=1 SV=1 && PF13091:PLD-like domain	-
A4U84_RS01460	1124.43801853071	1078.4538000479	1058.17829011626	656.409322199576	644.823765261257	722.721523377178	A4U84_RS01460	NZ_CP015099.1	342274	343455	-	1182	protein_coding	FAD-dependent 2-octaprenylphenol hydroxylase&&sp|P25535|UBII_ECOLI 2-octaprenylphenol hydroxylase OS=Escherichia coli (strain K12) OX=83333 GN=ubiI PE=1 SV=2 && PF01494:FAD binding domain	FAD_binding_3
A4U84_RS04095	1594.26254352876	1488.9860545041	1246.69402031963	310.573601028277	305.009271100069	338.165784941909	A4U84_RS04095	NZ_CP015099.1	890211	892253	-	2043	protein_coding	DUF262 domain-containing protein&&-- && PF03235:Protein of unknown function DUF262|PF07510:Protein of unknown function (DUF1524)	-
A4U84_RS04595	753.600165775762	702.752528800682	781.202968588081	1049.98603793453	970.247128948398	1020.35450323883	rpsG	NZ_CP015099.1	997275	997745	-	471	protein_coding	30S ribosomal protein S7&&sp|B8F7Z3|RS7_HAEPS 30S ribosomal protein S7 OS=Haemophilus parasuis serovar 5 (strain SH0165) OX=557723 GN=rpsG PE=3 SV=1 && PF00177:Ribosomal protein S7p/S5e	-
A4U84_RS08690	782.250386746191	780.82329195744	802.063720918693	1073.66831949548	1019.42452652421	811.289958840159	A4U84_RS08690	NZ_CP015099.1	1808226	1808813	+	588	protein_coding	YajG family lipoprotein&&sp|P43782|Y162_HAEIN Uncharacterized lipoprotein HI_0162 OS=Haemophilus influenzae (strain ATCC 51907 / DSM 11121 / KW20 / Rd) OX=71421 GN=HI_0162 PE=3 SV=1 && PF03923:Uncharacterized lipoprotein	-
A4U84_RS04715	738.163722163234	754.693306072526	752.078092981407	998.115253894558	915.20836436228	1056.23510115492	menB	NZ_CP015099.1	1019443	1020300	-	858	protein_coding	1%2C4-dihydroxy-2-naphthoyl-CoA synthase&&sp|Q9CLV5|MENB_PASMU 1,4-dihydroxy-2-naphthoyl-CoA synthase OS=Pasteurella multocida (strain Pm70) OX=272843 GN=menB PE=3 SV=1 && PF00378:Enoyl-CoA hydratase/isomerase	ECH
A4U84_RS04605	1294.46723691263	1336.04901176924	1407.77994133987	458.23977289393	419.100054333754	297.668832572555	hemH	NZ_CP015099.1	998433	999395	+	963	protein_coding	ferrochelatase&&sp|B3H307|HEMH_ACTP7 Ferrochelatase OS=Actinobacillus pleuropneumoniae serotype 7 (strain AP76) OX=537457 GN=hemH PE=3 SV=1 && PF00762:Ferrochelatase	-
A4U84_RS09520	1035.19972865395	963.050998671447	1069.21014344807	817.248229865301	770.737355951846	527.945350979564	murA	NZ_CP015099.1	1989826	1991100	+	1275	protein_coding	UDP-N-acetylglucosamine 1-carboxyvinyltransferase&&sp|B8F4Y1|MURA_HAEPS UDP-N-acetylglucosamine 1-carboxyvinyltransferase OS=Haemophilus parasuis serovar 5 (strain SH0165) OX=557723 GN=murA PE=3 SV=1 && PF00275:EPSP synthase (3-phosphoshikimate 1-carboxyvinyltransferase)	EPSP_synthase
A4U84_RS08940	1131.13358326883	1069.12409912585	1006.59805759815	662.752724551321	636.219804276818	668.85057064756	rfbB	NZ_CP015099.1	1862697	1863734	+	1038	protein_coding	dTDP-glucose 4%2C6-dehydratase&&sp|P55294|RMLB_NEIMB dTDP-glucose 4,6-dehydratase OS=Neisseria meningitidis serogroup B (strain MC58) OX=122586 GN=rfbB1 PE=3 SV=2 && PF16363:GDP-mannose 4,6 dehydratase	-
A4U84_RS05840	660.218505980324	661.283969671474	681.559412827824	1078.11504339885	1047.21250735213	1042.46705942291	atpD	NZ_CP015099.1	1268018	1269391	-	1374	protein_coding	F0F1 ATP synthase subunit beta&&sp|B8F774|ATPB_HAEPS ATP synthase subunit beta OS=Haemophilus parasuis serovar 5 (strain SH0165) OX=557723 GN=atpD PE=3 SV=1 && PF02874:ATP synthase alpha/beta family, beta-barrel domain|PF00006:ATP synthase alpha/beta family, nucleotide-binding domain	ATP-synt_ab
A4U84_RS02850	807.687030821777	805.290018016347	810.19877367373	850.05523451008	818.749465487844	1072.8093183229	A4U84_RS02850	NZ_CP015099.1	633388	634378	+	991	protein_coding	2-hydroxyacid dehydrogenase&&sp|P44501|DDH_HAEIN 2-hydroxyacid dehydrogenase homolog OS=Haemophilus influenzae (strain ATCC 51907 / DSM 11121 / KW20 / Rd) OX=71421 GN=ddh PE=3 SV=1 && PF00389:D-isomer specific 2-hydroxyacid dehydrogenase, catalytic domain|PF02826:D-isomer specific 2-hydroxyacid dehydrogenase, NAD binding domain	2-Hacid_dh_C
A4U84_RS04935	636.735856400274	696.915180997694	587.226956391244	1205.11406332798	1169.72096447058	849.901770730216	def	NZ_CP015099.1	1079325	1079837	-	513	protein_coding	peptide deformylase&&sp|B8F726|DEF_HAEPS Peptide deformylase OS=Haemophilus parasuis serovar 5 (strain SH0165) OX=557723 GN=def PE=3 SV=1 && PF01327:Polypeptide deformylase	Pep_deformylase
A4U84_RS05760	588.350240540237	590.898815464592	606.541073190831	1063.09883182225	1006.37114947554	1287.85421137054	A4U84_RS05760	NZ_CP015099.1	1252125	1253330	+	1206	protein_coding	cupin domain-containing protein&&sp|P44683|Y396_HAEIN Probable ribosomal oxygenase HI_0396 OS=Haemophilus influenzae (strain ATCC 51907 / DSM 11121 / KW20 / Rd) OX=71421 GN=HI_0396 PE=1 SV=1 && PF08007:Cupin superfamily protein	Cupin_4
A4U84_RS05865	417.850575050837	425.471338823991	409.621241200967	1362.08038310884	1190.51847004381	1317.74578779909	atpE	NZ_CP015099.1	1272934	1273188	-	255	protein_coding	F0F1 ATP synthase subunit C&&sp|B8F769|ATPL_HAEPS ATP synthase subunit c OS=Haemophilus parasuis serovar 5 (strain SH0165) OX=557723 GN=atpE PE=3 SV=1 && PF00137:ATP synthase subunit C	-
A4U84_RS10390	727.471248558484	719.245356774223	816.020122696275	983.547031560626	931.801185323159	932.828628598801	aceE	NZ_CP015099.1	2163287	2165944	+	2658	protein_coding	pyruvate dehydrogenase (acetyl-transferring)%2C homodimeric type&&sp|P45119|ODP1_HAEIN Pyruvate dehydrogenase E1 component OS=Haemophilus influenzae (strain ATCC 51907 / DSM 11121 / KW20 / Rd) OX=71421 GN=aceE PE=3 SV=1 && PF17831:Pyruvate dehydrogenase E1 component middle domain|PF00456:Transketolase, thiamine diphosphate binding domain	-
A4U84_RS01645	688.464055518243	689.188271102737	736.822587354512	882.574548073757	879.933655176163	1223.4643681605	A4U84_RS01645	NZ_CP015099.1	376548	378635	-	2088	protein_coding	polysaccharide biosynthesis tyrosine autokinase&&sp|Q48452|YC06_KLEPN Putative tyrosine-protein kinase in cps region OS=Klebsiella pneumoniae OX=573 PE=1 SV=1 && PF13614:AAA domain|PF02706:Chain length determinant protein|PF13807:G-rich domain on putative tyrosine kinase	-
A4U84_RS06035	875.814805306554	861.748298951449	938.304078112456	797.264574728503	840.068293420922	766.56745323299	rpsQ	NZ_CP015099.1	1301874	1302128	+	255	protein_coding	30S ribosomal protein S17&&sp|B8F764|RS17_HAEPS 30S ribosomal protein S17 OS=Haemophilus parasuis serovar 5 (strain SH0165) OX=557723 GN=rpsQ PE=3 SV=1 && PF00366:Ribosomal protein S17	-
A4U84_RS01505	159.736253068718	158.562430087042	143.937315181908	1661.22881343039	1669.77965000724	1283.17438149815	A4U84_RS01505	NZ_CP015099.1	350678	351724	-	1047	protein_coding	TIGR01620 family protein&&sp|B8F381|Y079_HAEPS UPF0283 membrane protein HAPS_0079 OS=Haemophilus parasuis serovar 5 (strain SH0165) OX=557723 GN=HAPS_0079 PE=3 SV=1 && PF05128:Domain of unknown function (DUF697)	-
A4U84_RS07475	761.732707879909	848.248456910749	841.214603581452	986.024931307489	967.849765763562	661.988132168576	A4U84_RS07475	NZ_CP015099.1	1569366	1569929	-	564	protein_coding	anthranilate synthase component II&&sp|P44339|Y1171_HAEIN Putative anthranilate synthase component II OS=Haemophilus influenzae (strain ATCC 51907 / DSM 11121 / KW20 / Rd) OX=71421 GN=HI_1171 PE=4 SV=1 && PF00117:Glutamine amidotransferase class-I	GATase
A4U84_RS00605	590.312004231003	595.136132504696	588.572443636132	1328.2432629633	1182.37882382113	767.734288346153	A4U84_RS00605	NZ_CP015099.1	144996	145289	-	294	protein_coding	YfcZ/YiiS family protein&&sp|P44027|Y636_HAEIN UPF0381 protein HI_0636 OS=Haemophilus influenzae (strain ATCC 51907 / DSM 11121 / KW20 / Rd) OX=71421 GN=HI_0636 PE=3 SV=1 && PF04175:Protein of unknown function (DUF406)	-
A4U84_RS10620	1290.88884320296	1325.9582330017	1299.59310072004	394.96952725835	411.057019521319	275.542881170488	apbC	NZ_CP015099.1	2220553	2221650	-	1098	protein_coding	iron-sulfur cluster carrier protein ApbC&&sp|P45135|APBC_HAEIN Iron-sulfur cluster carrier protein OS=Haemophilus influenzae (strain ATCC 51907 / DSM 11121 / KW20 / Rd) OX=71421 GN=mrp PE=3 SV=2 && PF10609:NUBPL iron-transfer P-loop NTPase	-
A4U84_RS01765	496.747415967899	516.215374070686	505.842211147106	1081.43824032042	1133.70572341238	1245.50994356845	A4U84_RS01765	NZ_CP015099.1	403297	404502	+	1206	protein_coding	efflux RND transporter periplasmic adaptor subunit&&sp|Q57500|Y894_HAEIN Uncharacterized protein HI_0894 OS=Haemophilus influenzae (strain ATCC 51907 / DSM 11121 / KW20 / Rd) OX=71421 GN=HI_0894 PE=3 SV=2 && PF16576:Barrel-sandwich domain of CusB or HlyD membrane-fusion	-
A4U84_RS05305	576.518964404492	595.812816512622	614.960857012388	1013.90777838366	974.553842456015	1170.78614375571	A4U84_RS05305	NZ_CP015099.1	1163914	1165092	+	1179	protein_coding	ATP-grasp domain-containing protein&&sp|B5UAT8|RIZA_BACIU L-arginine-specific L-amino acid ligase OS=Bacillus subtilis OX=1423 GN=rizA PE=1 SV=1 && PF13535:ATP-grasp domain	-
A4U84_RS09880	1033.55339738825	1040.10436464597	994.653988128948	637.716251707063	628.430229853424	611.340569081381	smpB	NZ_CP015099.1	2068153	2068632	+	480	protein_coding	SsrA-binding protein SmpB&&sp|B8F4Q7|SSRP_HAEPS SsrA-binding protein OS=Haemophilus parasuis serovar 5 (strain SH0165) OX=557723 GN=smpB PE=3 SV=1 && PF01668:SmpB protein	-
A4U84_RS01595	992.298688689957	1133.08368389378	1057.60294284592	477.280566862307	478.96155074966	805.428713839483	iscX	NZ_CP015099.1	368455	368649	-	195	protein_coding	Fe-S cluster assembly protein IscX&&sp|P44668|ISCX_HAEIN Protein IscX OS=Haemophilus influenzae (strain ATCC 51907 / DSM 11121 / KW20 / Rd) OX=71421 GN=iscX PE=3 SV=1 && PF04384:Iron-sulphur cluster assembly	-
A4U84_RS08445	853.49417965194	897.586800462096	848.60767756619	848.670753350996	789.525828611626	692.964938478755	ribF	NZ_CP015099.1	1750915	1751862	-	948	protein_coding	bifunctional riboflavin kinase/FAD synthetase&&sp|P44957|RIBF_HAEIN Bifunctional riboflavin kinase/FMN adenylyltransferase OS=Haemophilus influenzae (strain ATCC 51907 / DSM 11121 / KW20 / Rd) OX=71421 GN=ribF PE=3 SV=1 && PF01687:Riboflavin kinase|PF06574:FAD synthetase	-
A4U84_RS04550	802.927736665187	908.431959739082	1001.75475795085	897.471965793523	807.437628660157	506.129135706352	aphA	NZ_CP015099.1	986273	986992	-	720	protein_coding	acid phosphatase AphA&&sp|E1W3A7|APHA_HAEP3 Class B acid phosphatase OS=Haemophilus parainfluenzae (strain T3T1) OX=862965 GN=aphA PE=3 SV=1 && PF03767:HAD superfamily, subfamily IIIB (Acid phosphatase)	-
A4U84_RS02530	948.245698775615	1019.2037353092	1146.92529817016	614.522823244087	649.908779908865	544.617000886287	pfkA	NZ_CP015099.1	569053	570018	+	966	protein_coding	6-phosphofructokinase&&sp|B8F8G9|PFKA_HAEPS ATP-dependent 6-phosphofructokinase OS=Haemophilus parasuis serovar 5 (strain SH0165) OX=557723 GN=pfkA PE=3 SV=1 && PF00365:Phosphofructokinase	PFK
A4U84_RS05835	656.175708792062	694.640142876168	645.836038610175	936.459278923766	922.203773613242	1047.04252880364	A4U84_RS05835	NZ_CP015099.1	1267575	1267991	-	417	protein_coding	F0F1 ATP synthase subunit epsilon&&sp|B3H2P2|ATPE_ACTP7 ATP synthase epsilon chain OS=Actinobacillus pleuropneumoniae serotype 7 (strain AP76) OX=537457 GN=atpC PE=3 SV=1 && PF02823:ATP synthase, Delta/Epsilon chain, beta-sandwich domain	-
A4U84_RS03420	1215.02988166211	1309.11725384946	1412.93057529862	285.535857264929	300.913734177938	351.827196466977	hslU	NZ_CP015099.1	731243	732565	+	1323	protein_coding	HslU--HslV peptidase ATPase subunit&&sp|B8F690|HSLU_HAEPS ATP-dependent protease ATPase subunit HslU OS=Haemophilus parasuis serovar 5 (strain SH0165) OX=557723 GN=hslU PE=3 SV=1 && PF07724:AAA domain (Cdc48 subfamily)|PF00004:ATPase family associated with various cellular activities (AAA)	AAA
A4U84_RS01605	1066.32226554653	1078.91466587085	1153.00900862458	480.506960861164	492.350787322552	591.620240566908	hscA	NZ_CP015099.1	369085	370941	-	1857	protein_coding	Fe-S protein assembly chaperone HscA&&sp|B3GXS0|HSCA_ACTP7 Chaperone protein HscA homolog OS=Actinobacillus pleuropneumoniae serotype 7 (strain AP76) OX=537457 GN=hscA PE=3 SV=1 && PF00012:Hsp70 protein|PF10712:NAD-specific glutamate dehydrogenase	HSP70
A4U84_RS02110	1018.926380753	940.390419855945	1007.56928410774	773.710064846906	697.26811081891	413.35284907869	A4U84_RS02110	NZ_CP015099.1	482335	482892	-	558	protein_coding	YcbK family protein&&sp|P0AB08|YCBK_ECO57 Uncharacterized protein YcbK OS=Escherichia coli O157:H7 OX=83334 GN=ycbK PE=3 SV=1 && PF05951:Bacterial protein of unknown function (DUF882)	-
A4U84_RS03910	967.207083081673	980.475063023287	1110.86627946026	630.786156023772	621.574627345932	534.585507095769	A4U84_RS03910	NZ_CP015099.1	843864	844463	-	600	protein_coding	SGNH/GDSL hydrolase family protein&&sp|P13266|NEUA_ECOLX N-acylneuraminate cytidylyltransferase OS=Escherichia coli OX=562 GN=neuA PE=1 SV=1 && PF13472:GDSL-like Lipase/Acylhydrolase family	-
A4U84_RS09245	1000.16713644168	971.076685424458	1049.94853380824	697.330162372084	647.23390020571	471.694853291657	pyrE	NZ_CP015099.1	1936041	1936685	-	645	protein_coding	orotate phosphoribosyltransferase&&sp|B8F557|PYRE_HAEPS Orotate phosphoribosyltransferase OS=Haemophilus parasuis serovar 5 (strain SH0165) OX=557723 GN=pyrE PE=3 SV=1 && PF00156:Phosphoribosyl transferase domain	Pribosyltran
A4U84_RS03060	843.137184825028	850.529197240963	832.830007745127	801.640247515685	773.072743741984	720.242864494255	A4U84_RS03060	NZ_CP015099.1	674426	675013	-	588	protein_coding	hypothetical protein&&-- && -	-
A4U84_RS02500	1258.77199535041	1196.06571080365	1189.10690754641	389.195697115476	361.549445005827	409.907813650637	A4U84_RS02500	NZ_CP015099.1	562739	564271	+	1533	protein_coding	class I SAM-dependent methyltransferase&&sp|P74360|Y1526_SYNY3 Uncharacterized protein sll1526 OS=Synechocystis sp. (strain PCC 6803 / Kazusa) OX=1111708 GN=sll1526 PE=4 SV=1 && PF10119:Predicted methyltransferase regulatory domain	-
A4U84_RS08965	843.631084043333	850.93202541878	863.960882033062	855.296324748963	791.275702293554	584.517727087931	trxB	NZ_CP015099.1	1867358	1868308	+	951	protein_coding	thioredoxin-disulfide reductase&&sp|P43788|TRXB_HAEIN Thioredoxin reductase OS=Haemophilus influenzae (strain ATCC 51907 / DSM 11121 / KW20 / Rd) OX=71421 GN=trxB PE=1 SV=1 && PF07992:Pyridine nucleotide-disulphide oxidoreductase	Pyr_redox_2
A4U84_RS07820	1002.40644272047	1021.55048333503	1025.92214783367	572.693503907462	563.479655036655	593.61109753308	map	NZ_CP015099.1	1637943	1638749	+	807	protein_coding	type I methionyl aminopeptidase&&sp|P44421|MAP1_HAEIN Methionine aminopeptidase OS=Haemophilus influenzae (strain ATCC 51907 / DSM 11121 / KW20 / Rd) OX=71421 GN=map PE=3 SV=1 && PF00557:Metallopeptidase family M24	Peptidase_M24
A4U84_RS09420	489.868972897574	501.747569900083	509.596045718766	1279.44535170906	1146.1737029155	848.873912424891	A4U84_RS09420	NZ_CP015099.1	1970146	1971093	-	948	protein_coding	2-hydroxyacid dehydrogenase&&sp|P45250|Y1556_HAEIN Putative 2-hydroxyacid dehydrogenase HI_1556 OS=Haemophilus influenzae (strain ATCC 51907 / DSM 11121 / KW20 / Rd) OX=71421 GN=HI_1556 PE=1 SV=1 && PF02826:D-isomer specific 2-hydroxyacid dehydrogenase, NAD binding domain|PF00389:D-isomer specific 2-hydroxyacid dehydrogenase, catalytic domain	2-Hacid_dh_C
A4U84_RS01530	911.627229417205	930.52078908304	1023.67203457164	787.218725041355	721.813882547572	378.451278441276	tolB	NZ_CP015099.1	354791	356077	-	1287	protein_coding	Tol-Pal system beta propeller repeat protein TolB&&sp|A3MZ21|TOLB_ACTP2 Tol-Pal system protein TolB OS=Actinobacillus pleuropneumoniae serotype 5b (strain L20) OX=416269 GN=tolB PE=3 SV=1 && PF07676:WD40-like Beta Propeller Repeat|PF04052:TolB amino-terminal domain	PD40
A4U84_RS01610	1217.50620007454	1247.20188576655	1277.27287176597	326.334895082292	347.218639761613	318.751466290869	A4U84_RS01610	NZ_CP015099.1	371116	371751	-	636	protein_coding	DUF2625 family protein&&sp|P44670|Y374_HAEIN Uncharacterized protein HI_0374 OS=Haemophilus influenzae (strain ATCC 51907 / DSM 11121 / KW20 / Rd) OX=71421 GN=HI_0374 PE=4 SV=1 && PF10946:Protein of unknown function DUF2625	-
A4U84_RS05965	760.945965030935	817.429524247463	800.553809045853	917.818559745631	851.103808477775	584.015478176932	A4U84_RS05965	NZ_CP015099.1	1292564	1293001	-	438	protein_coding	DNA polymerase III subunit chi&&sp|P43749|HOLC_HAEIN DNA polymerase III subunit chi OS=Haemophilus influenzae (strain ATCC 51907 / DSM 11121 / KW20 / Rd) OX=71421 GN=holC PE=3 SV=1 && PF04364:DNA polymerase III chi subunit, HolC	-
A4U84_RS02840	1033.37939333034	1135.19357667019	1089.98312162129	520.277708910481	493.067235776442	457.509210508998	A4U84_RS02840	NZ_CP015099.1	631214	632254	+	1041	protein_coding	RodZ domain-containing protein&&sp|Q57065|Y367_HAEIN Uncharacterized protein HI_0367 OS=Haemophilus influenzae (strain ATCC 51907 / DSM 11121 / KW20 / Rd) OX=71421 GN=HI_0367 PE=4 SV=1 && PF13413:Helix-turn-helix domain|PF13464:Domain of unknown function (DUF4115)	-
A4U84_RS03425	1016.71695149843	1001.26166610969	1069.88765057392	558.54656959168	543.920248478821	512.196640385928	menD	NZ_CP015099.1	732697	734406	+	1710	protein_coding	2-succinyl-5-enolpyruvyl-6-hydroxy-3-cyclohexene-1-carboxylic-acid synthase&&sp|B3GZ01|MEND_ACTP7 2-succinyl-5-enolpyruvyl-6-hydroxy-3-cyclohexene-1-carboxylate synthase OS=Actinobacillus pleuropneumoniae serotype 7 (strain AP76) OX=537457 GN=menD PE=3 SV=1 && PF02776:Thiamine pyrophosphate enzyme, N-terminal TPP binding domain|PF16582:Middle domain of thiamine pyrophosphate|PF02775:Thiamine pyro…	TPP_enzyme_N
A4U84_RS01340	776.052980513167	781.543293430082	811.399505417656	756.904067536707	774.755896118314	801.138994971262	mnmA	NZ_CP015099.1	316162	317313	-	1152	protein_coding	tRNA 2-thiouridine(34) synthase MnmA&&sp|Q9CLA3|MNMA_PASMU tRNA-specific 2-thiouridylase MnmA OS=Pasteurella multocida (strain Pm70) OX=272843 GN=mnmA PE=3 SV=1 && PF03054:tRNA methyl transferase	-
A4U84_RS04520	546.80854807986	575.005379466233	612.049944443396	1105.86633243999	997.124233987275	861.976631344094	infC	NZ_CP015099.1	978226	978765	+	540	protein_coding	translation initiation factor IF-3&&sp|Q7VKS0|IF3_HAEDU Translation initiation factor IF-3 OS=Haemophilus ducreyi (strain 35000HP / ATCC 700724) OX=233412 GN=infC PE=3 SV=1 && PF00707:Translation initiation factor IF-3, C-terminal domain|PF05198:Translation initiation factor IF-3, N-terminal domain	-
A4U84_RS01620	1042.16736297852	1110.81709373045	1153.60198952682	537.934059642075	493.504494228738	360.581357447954	hscB	NZ_CP015099.1	372931	373452	-	522	protein_coding	Fe-S protein assembly co-chaperone HscB&&sp|Q9CNV3|HSCB_PASMU Co-chaperone protein HscB homolog OS=Pasteurella multocida (strain Pm70) OX=272843 GN=hscB PE=3 SV=1 && PF07743:HSCB C-terminal oligomerisation domain	-
A4U84_RS00050	894.577644031418	910.839260452858	983.50066977346	649.845108256405	626.045295394777	626.457670769258	A4U84_RS00050	NZ_CP015099.1	11743	13230	+	1488	protein_coding	helicase HerA-like C-terminal domain-containing protein&&sp|P39342|YJGR_ECOLI Uncharacterized protein YjgR OS=Escherichia coli (strain K12) OX=83333 GN=yjgR PE=4 SV=1 && PF05872:Bacterial protein of unknown function (DUF853)	-
A4U84_RS03535	941.835196164586	912.146392062148	998.606000292267	534.285224143557	536.903587380277	763.844837968942	fabZ	NZ_CP015099.1	757977	758384	+	408	protein_coding	3-hydroxyacyl-ACP dehydratase FabZ&&sp|Q7VM25|FABZ_HAEDU 3-hydroxyacyl-[acyl-carrier-protein] dehydratase FabZ OS=Haemophilus ducreyi (strain 35000HP / ATCC 700724) OX=233412 GN=fabZ PE=3 SV=1 && PF07977:FabA-like domain	-
A4U84_RS07245	867.148274861055	1059.86386268781	868.114628482304	596.348659271345	582.502173839181	704.742798800828	A4U84_RS07245	NZ_CP015099.1	1526941	1527102	+	162	protein_coding	Trm112 family protein&&sp|Q5FFA6|Y126_EHRRG UPF0434 protein ERGA_CDS_01260 OS=Ehrlichia ruminantium (strain Gardel) OX=302409 GN=ERGA_CDS_01260 PE=3 SV=1 && PF03966:Trm112p-like protein	-
A4U84_RS03860	436.875238425783	444.535203601708	491.154786450055	1079.63595908107	944.738343481684	1277.37890339686	A4U84_RS03860	NZ_CP015099.1	828366	830075	-	1710	protein_coding	ribonucleoside-diphosphate reductase subunit alpha&&sp|Q6GZT8|RIR1_FRG3G Putative ribonucleoside-diphosphate reductase large subunit OS=Frog virus 3 (isolate Goorha) OX=654924 GN=FV3-038R PE=3 SV=1 && PF02867:Ribonucleotide reductase, barrel domain	Ribonuc_red_lgC
A4U84_RS08600	695.246051662871	730.845915160884	687.367003629746	955.805537158041	902.711940258205	699.997349221258	A4U84_RS08600	NZ_CP015099.1	1778461	1778985	+	525	protein_coding	hypothetical protein&&sp|P43997|Y449_HAEIN Uncharacterized protein HI_0449 OS=Haemophilus influenzae (strain ATCC 51907 / DSM 11121 / KW20 / Rd) OX=71421 GN=HI_0449 PE=3 SV=1 && -	-
A4U84_RS01660	747.103911635254	759.039574125601	832.823805281551	716.687983978834	681.134868641435	904.546022638968	A4U84_RS01660	NZ_CP015099.1	380519	382459	-	1941	protein_coding	nucleoside-diphosphate sugar epimerase/dehydratase&&sp|P39853|CAPD_STAAU Capsular polysaccharide biosynthesis protein CapD OS=Staphylococcus aureus OX=1280 GN=capD PE=3 SV=1 && PF13727:CoA-binding domain|PF02719:Polysaccharide biosynthesis protein	-
A4U84_RS01365	719.660057624486	743.643082287576	757.608850911427	842.844514284556	809.218787557501	760.311337753039	fadR	NZ_CP015099.1	319576	320298	-	723	protein_coding	fatty acid metabolism transcriptional regulator FadR&&sp|A5UA62|FADR_HAEIE Fatty acid metabolism regulator protein OS=Haemophilus influenzae (strain PittEE) OX=374930 GN=fadR PE=3 SV=1 && PF00392:Bacterial regulatory proteins, gntR family|PF07840:FadR C-terminal domain	FadR_C
A4U84_RS08550	861.788810746085	866.162450952994	903.528755995841	793.730809823872	740.909505681316	463.268736555821	A4U84_RS08550	NZ_CP015099.1	1772799	1774253	+	1455	protein_coding	aminoacyl-histidine dipeptidase&&sp|P44817|PEPD_HAEIN Cytosol non-specific dipeptidase OS=Haemophilus influenzae (strain ATCC 51907 / DSM 11121 / KW20 / Rd) OX=71421 GN=pepD PE=3 SV=2 && PF07687:Peptidase dimerisation domain|PF01546:Peptidase family M20/M25/M40	Peptidase_M20
A4U84_RS01915	544.557403339296	582.534568042041	659.331413776989	998.549217048425	932.782745264882	908.695861654727	frdD	NZ_CP015099.1	435124	435468	-	345	protein_coding	fumarate reductase subunit FrdD&&sp|A3N2H4|FRDD_ACTP2 Fumarate reductase subunit D OS=Actinobacillus pleuropneumoniae serotype 5b (strain L20) OX=416269 GN=frdD PE=3 SV=1 && PF02313:Fumarate reductase subunit D	-
A4U84_RS01840	683.501963847798	661.900273179707	640.825615477982	894.794533740028	891.800183186683	850.395256292276	apt	NZ_CP015099.1	421233	421775	-	543	protein_coding	adenine phosphoribosyltransferase&&sp|A3MYY8|APT_ACTP2 Adenine phosphoribosyltransferase OS=Actinobacillus pleuropneumoniae serotype 5b (strain L20) OX=416269 GN=apt PE=3 SV=1 && PF00156:Phosphoribosyl transferase domain	Pribosyltran
A4U84_RS02860	1075.74263745892	1049.91885264318	985.756330472896	525.303733241278	523.121290841053	461.643025327135	A4U84_RS02860	NZ_CP015099.1	635503	636144	-	642	protein_coding	hypothetical protein&&-- && -	-
A4U84_RS04695	568.078776221727	582.249326485893	653.171858181562	848.935436805503	893.284491513872	1053.80916087378	A4U84_RS04695	NZ_CP015099.1	1015738	1016598	+	861	protein_coding	L-ribulose-5-phosphate 3-epimerase&&sp|P44990|SGBU_HAEIN Putative L-ribulose-5-phosphate 3-epimerase SgbU OS=Haemophilus influenzae (strain ATCC 51907 / DSM 11121 / KW20 / Rd) OX=71421 GN=sgbU PE=3 SV=1 && PF01261:Xylose isomerase-like TIM barrel	-
A4U84_RS09715	1175.6043789061	1164.58276266142	1069.16585323045	325.748523771042	356.53269149068	493.964630327882	dcd	NZ_CP015099.1	2032755	2033339	-	585	protein_coding	dCTP deaminase&&sp|B8F4U0|DCD_HAEPS dCTP deaminase OS=Haemophilus parasuis serovar 5 (strain SH0165) OX=557723 GN=dcd PE=3 SV=1 && PF06559:2'-deoxycytidine 5'-triphosphate deaminase (DCD)	-
A4U84_RS03415	1098.01525363014	1250.04038257935	1244.61238681969	315.913386002781	346.411107094813	316.54314248095	hslV	NZ_CP015099.1	730585	731106	+	522	protein_coding	ATP-dependent protease subunit HslV&&sp|B8F689|HSLV_HAEPS ATP-dependent protease subunit HslV OS=Haemophilus parasuis serovar 5 (strain SH0165) OX=557723 GN=hslV PE=3 SV=1 && PF00227:Proteasome subunit	Proteasome
A4U84_RS02100	1236.28728050945	1201.12183590364	1173.60786557739	309.820222293229	316.354285328786	319.096340518578	A4U84_RS02100	NZ_CP015099.1	480941	481687	-	747	protein_coding	MlaA family lipoprotein&&sp|P44042|MLAA_HAEIN Intermembrane phospholipid transport system lipoprotein MlaA OS=Haemophilus influenzae (strain ATCC 51907 / DSM 11121 / KW20 / Rd) OX=71421 GN=mlaA PE=3 SV=1 && PF04333:MlaA lipoprotein	-
A4U84_RS00305	765.417744388067	761.420685142614	813.059624896328	805.998458025553	767.57373745481	631.860879538264	aroG	NZ_CP015099.1	73331	74398	-	1068	protein_coding	3-deoxy-7-phosphoheptulonate synthase AroG&&sp|P44303|AROG_HAEIN Phospho-2-dehydro-3-deoxyheptonate aldolase OS=Haemophilus influenzae (strain ATCC 51907 / DSM 11121 / KW20 / Rd) OX=71421 GN=aroG PE=3 SV=1 && PF00793:DAHP synthetase I family	-
A4U84_RS04475	693.546554466861	682.154140498945	757.457975206893	919.99468707514	905.05334949342	555.563666207952	secE	NZ_CP015099.1	971686	972096	+	411	protein_coding	preprotein translocase subunit SecE&&sp|Q9KV36|SECE_VIBCH Protein translocase subunit SecE OS=Vibrio cholerae serotype O1 (strain ATCC 39315 / El Tor Inaba N16961) OX=243277 GN=secE PE=3 SV=2 && PF00584:SecE/Sec61-gamma subunits of protein translocation complex	-
A4U84_RS09515	841.842581809398	840.380496940743	905.443422012329	735.872604470148	712.132353491406	473.608422676207	A4U84_RS09515	NZ_CP015099.1	1989545	1989802	+	258	protein_coding	BolA family protein&&sp|P45026|Y1082_HAEIN Uncharacterized protein HI_1082 OS=Haemophilus influenzae (strain ATCC 51907 / DSM 11121 / KW20 / Rd) OX=71421 GN=HI_1082 PE=1 SV=1 && PF01722:BolA-like protein	-
A4U84_RS00500	509.155610122932	556.544009792049	646.167604406788	800.852198416335	862.239851113727	1128.39990173768	A4U84_RS00500	NZ_CP015099.1	121818	122486	-	669	protein_coding	formate dehydrogenase subunit gamma&&sp|P44451|FDXI_HAEIN Formate dehydrogenase, cytochrome b556 subunit OS=Haemophilus influenzae (strain ATCC 51907 / DSM 11121 / KW20 / Rd) OX=71421 GN=fdxI PE=3 SV=2 && PF01292:Prokaryotic cytochrome b561	Ni_hydr_CYTB
A4U84_RS01110	884.089616694446	904.048173056754	899.156245190055	721.290740109495	670.501871728127	423.501399208491	nudE	NZ_CP015099.1	263111	263659	+	549	protein_coding	ADP compounds hydrolase NudE&&sp|P45799|NUDE_ECOLI ADP compounds hydrolase NudE OS=Escherichia coli (strain K12) OX=83333 GN=nudE PE=1 SV=1 && PF00293:NUDIX domain	NUDIX
A4U84_RS10530	661.267528225906	697.556064637602	685.911192119941	882.9058072329	867.914660881129	684.137296821148	A4U84_RS10530	NZ_CP015099.1	2198760	2199056	+	297	protein_coding	YciI family protein&&sp|P44887|Y828_HAEIN Uncharacterized protein HI_0828 OS=Haemophilus influenzae (strain ATCC 51907 / DSM 11121 / KW20 / Rd) OX=71421 GN=HI_0828 PE=1 SV=1 && PF03795:YCII-related domain	-
A4U84_RS01450	798.552417238024	781.954070983596	807.407400377318	653.006055781668	639.271783690932	770.289676033596	cysS	NZ_CP015099.1	340213	341592	-	1380	protein_coding	cysteine--tRNA ligase&&sp|B8F392|SYC_HAEPS Cysteine--tRNA ligase OS=Haemophilus parasuis serovar 5 (strain SH0165) OX=557723 GN=cysS PE=3 SV=1 && PF09190:DALR domain|PF01406:tRNA synthetases class I (C) catalytic domain	tRNA-synt_1e
A4U84_RS01355	714.02306264687	691.559763421853	734.110356971612	732.734021682593	723.673288910794	828.885091498971	nqrM	NZ_CP015099.1	318059	318313	-	255	protein_coding	(Na+)-NQR maturation NqrM&&sp|P43960|Y173_HAEIN Uncharacterized protein HI_0173 OS=Haemophilus influenzae (strain ATCC 51907 / DSM 11121 / KW20 / Rd) OX=71421 GN=HI_0173 PE=4 SV=1 && PF04400:(Na+)-NQR maturation NqrM	-
A4U84_RS08235	703.299345488766	719.994755881925	770.18663737136	874.784503613332	809.380497449208	545.457212357918	A4U84_RS08235	NZ_CP015099.1	1701573	1703447	-	1875	protein_coding	SurA N-terminal domain-containing protein&&sp|Q7VKX4|PPID_HAEDU Periplasmic chaperone PpiD OS=Haemophilus ducreyi (strain 35000HP / ATCC 700724) OX=233412 GN=ppiD PE=3 SV=1 && PF13145:PPIC-type PPIASE domain|PF13624:SurA N-terminal domain	-
A4U84_RS09070	785.704420426026	758.742539352101	762.504800479549	730.833402308169	745.333581144667	632.371337152795	A4U84_RS09070	NZ_CP015099.1	1896440	1897198	-	759	protein_coding	uroporphyrinogen-III synthase&&sp|Q9L6Q3|HEM4_SALTY Uroporphyrinogen-III synthase OS=Salmonella typhimurium (strain LT2 / SGSC1412 / ATCC 700720) OX=99287 GN=hemD PE=3 SV=1 && PF02602:Uroporphyrinogen-III synthase HemD	HEM4
A4U84_RS01900	1018.52684786238	1103.09857953954	1109.42475716066	424.307004036561	427.004129461824	307.621173566254	zipA	NZ_CP015099.1	433122	433940	-	819	protein_coding	cell division protein ZipA&&sp|B8F313|ZIPA_HAEPS Cell division protein ZipA OS=Haemophilus parasuis serovar 5 (strain SH0165) OX=557723 GN=zipA PE=3 SV=1 && PF04354:ZipA, C-terminal FtsZ-binding domain	-
A4U84_RS00015	676.397851531699	701.675595954463	716.42395203609	943.112228026734	835.78897692752	510.118508380246	glyA	NZ_CP015099.1	2174	3436	-	1263	protein_coding	serine hydroxymethyltransferase&&sp|B8F407|GLYA_HAEPS Serine hydroxymethyltransferase OS=Haemophilus parasuis serovar 5 (strain SH0165) OX=557723 GN=glyA PE=3 SV=1 && PF00464:Serine hydroxymethyltransferase	SHMT
A4U84_RS09100	791.406905103517	808.750061110406	882.331605569283	568.100908934261	558.947319006014	758.775296662652	lon	NZ_CP015099.1	1905658	1908063	+	2406	protein_coding	endopeptidase La&&sp|P43864|LON_HAEIN Lon protease OS=Haemophilus influenzae (strain ATCC 51907 / DSM 11121 / KW20 / Rd) OX=71421 GN=lon PE=3 SV=1 && PF00004:ATPase family associated with various cellular activities (AAA)|PF05362:Lon protease (S16) C-terminal proteolytic domain|PF02190:ATP-dependent protease La (LON) substrate-binding domain	AAA
A4U84_RS09350	596.770660155985	603.478730613667	589.060785433157	870.072786176638	842.438246819551	865.570095291539	hemE	NZ_CP015099.1	1957617	1958681	+	1065	protein_coding	uroporphyrinogen decarboxylase&&sp|A3MYI4|DCUP_ACTP2 Uroporphyrinogen decarboxylase OS=Actinobacillus pleuropneumoniae serotype 5b (strain L20) OX=416269 GN=hemE PE=3 SV=1 && PF01208:Uroporphyrinogen decarboxylase (URO-D)	-
A4U84_RS10490	581.323136361711	561.678287992115	601.320576102904	956.96376711427	924.682757431384	738.23350721434	pnp	NZ_CP015099.1	2190451	2192580	+	2130	protein_coding	polyribonucleotide nucleotidyltransferase&&sp|B8F492|PNP_HAEPS Polyribonucleotide nucleotidyltransferase OS=Haemophilus parasuis serovar 5 (strain SH0165) OX=557723 GN=pnp PE=3 SV=1 && PF01138:3' exoribonuclease family, domain 1|PF00575:S1 RNA binding domain|PF03725:3' exoribonuclease family, domain 2|PF03726:Polyribonucleotide nucleotidyltransferase, RNA binding domain|PF00013:KH domain	RNase_PH
A4U84_RS04975	864.464079558971	844.360139353941	852.756131210921	606.966635121495	566.620907171706	622.008453467779	rpoH	NZ_CP015099.1	1090763	1091710	-	948	protein_coding	RNA polymerase sigma factor RpoH&&sp|P44404|RPOH_HAEIN RNA polymerase sigma factor RpoH OS=Haemophilus influenzae (strain ATCC 51907 / DSM 11121 / KW20 / Rd) OX=71421 GN=rpoH PE=3 SV=1 && PF00140:Sigma-70 factor, region 1.2|PF04542:Sigma-70 region 2|PF04545:Sigma-70, region 4	Sigma70_r2
A4U84_RS08195	1003.83575870567	1022.26677227289	1013.66081991122	457.029202706284	430.155451450472	429.10229085384	mltF	NZ_CP015099.1	1693475	1694896	+	1422	protein_coding	membrane-bound lytic murein transglycosylase MltF&&sp|B3GYE5|MLTF_ACTP7 Membrane-bound lytic murein transglycosylase F OS=Actinobacillus pleuropneumoniae serotype 7 (strain AP76) OX=537457 GN=mltF PE=3 SV=1 && PF00497:Bacterial extracellular solute-binding proteins, family 3|PF01464:Transglycosylase SLT domain	-
A4U84_RS05345	1049.09673055882	1094.58425544913	1150.04697569161	372.470775563518	328.631474137797	346.566875569705	prmA	NZ_CP015099.1	1176350	1177234	-	885	protein_coding	50S ribosomal protein L11 methyltransferase&&sp|B8F6T6|PRMA_HAEPS Ribosomal protein L11 methyltransferase OS=Haemophilus parasuis serovar 5 (strain SH0165) OX=557723 GN=prmA PE=3 SV=1 && PF06325:Ribosomal protein L11 methyltransferase (PrmA)	-
A4U84_RS08835	752.131035091507	772.071290008842	826.09447282865	592.14960254686	552.605165046142	813.219249701871	miaB	NZ_CP015099.1	1840830	1842257	-	1428	protein_coding	tRNA (N6-isopentenyl adenosine(37)-C2)-methylthiotransferase MiaB&&sp|A3N1X3|MIAB_ACTP2 tRNA-2-methylthio-N(6)-dimethylallyladenosine synthase OS=Actinobacillus pleuropneumoniae serotype 5b (strain L20) OX=416269 GN=miaB PE=3 SV=1 && PF04055:Radical SAM superfamily|PF01938:TRAM domain|PF00919:Uncharacterized protein family UPF0004	Radical_SAM
A4U84_RS00830	884.841529095483	823.703765737049	900.570512542099	541.243909388006	533.496471216271	619.783098933602	topA	NZ_CP015099.1	198830	201442	-	2613	protein_coding	type I DNA topoisomerase&&sp|P43012|TOP1_HAEIN DNA topoisomerase 1 OS=Haemophilus influenzae (strain ATCC 51907 / DSM 11121 / KW20 / Rd) OX=71421 GN=topA PE=3 SV=1 && PF01131:DNA topoisomerase|PF01396:Topoisomerase DNA binding C4 zinc finger|PF08272:Topoisomerase I zinc-ribbon-like|PF01751:Toprim domain	Topoisom_bac
A4U84_RS05845	422.766464169082	389.320179316071	410.963904730772	915.305282766942	873.520694013826	1250.26763694113	atpG	NZ_CP015099.1	1269412	1270278	-	867	protein_coding	F0F1 ATP synthase subunit gamma&&sp|B8F773|ATPG_HAEPS ATP synthase gamma chain OS=Haemophilus parasuis serovar 5 (strain SH0165) OX=557723 GN=atpG PE=3 SV=1 && PF00231:ATP synthase	-
A4U84_RS10785	820.078884831086	828.214945129434	924.964925486839	561.993575004297	549.643076853381	577.127210909867	accD	NZ_CP015099.1	2252864	2253754	+	891	protein_coding	acetyl-CoA carboxylase%2C carboxyltransferase subunit beta&&sp|B3H159|ACCD_ACTP7 Acetyl-coenzyme A carboxylase carboxyl transferase subunit beta OS=Actinobacillus pleuropneumoniae serotype 7 (strain AP76) OX=537457 GN=accD PE=3 SV=1 && PF17848:Acetyl-coA carboxylase zinc finger domain|PF01039:Carboxyl transferase domain	Carboxyl_trans
A4U84_RS12095	155.599595090359	169.481024610917	206.000355272646	858.011846502649	741.250019017331	2124.43220140443	A4U84_RS12095	NZ_CP015099.1	144845	144970	-	126	protein_coding	hypothetical protein&&-- && -	-
A4U84_RS05015	1004.28508413784	954.085465053716	1003.43614424981	394.308126882759	395.633917937327	485.204237153238	glyS	NZ_CP015099.1	1097542	1099611	-	2070	protein_coding	glycine--tRNA ligase subunit beta&&sp|B8F711|SYGB_HAEPS Glycine--tRNA ligase beta subunit OS=Haemophilus parasuis serovar 5 (strain SH0165) OX=557723 GN=glyS PE=3 SV=1 && PF05746:DALR anticodon binding domain|PF02092:Glycyl-tRNA synthetase beta subunit	-
A4U84_RS01535	1123.92519120341	1190.48650273571	1262.8446021714	240.423532274917	228.146684753679	188.804405219276	tolA	NZ_CP015099.1	356097	357392	-	1296	protein_coding	cell envelope integrity protein TolA&&sp|P44678|TOLA_HAEIN Tol-Pal system protein TolA OS=Haemophilus influenzae (strain ATCC 51907 / DSM 11121 / KW20 / Rd) OX=71421 GN=tolA PE=3 SV=1 && PF06519:TolA C-terminal	-
A4U84_RS10450	799.093572729611	785.221791651402	799.352628872872	591.235751616076	571.421155622189	670.205847982086	lptD	NZ_CP015099.1	2178650	2180983	+	2334	protein_coding	LPS assembly protein LptD&&sp|B0BPQ4|LPTD_ACTPJ LPS-assembly protein LptD OS=Actinobacillus pleuropneumoniae serotype 3 (strain JL03) OX=434271 GN=lptD PE=3 SV=1 && PF04453:LPS transport system D|PF03968:OstA-like protein	-
A4U84_RS08755	808.701574483004	838.06452067953	862.335532104884	625.851693889387	567.082465095384	497.406989288213	A4U84_RS08755	NZ_CP015099.1	1820857	1821597	-	741	protein_coding	YebC/PmpR family DNA-binding transcriptional regulator&&sp|B8F5G8|Y943_HAEPS Probable transcriptional regulatory protein HAPS_0943 OS=Haemophilus parasuis serovar 5 (strain SH0165) OX=557723 GN=HAPS_0943 PE=3 SV=1 && PF01709:Transcriptional regulator	-
A4U84_RS09225	1000.78627067896	1080.1942346797	1171.55688430545	335.058852474685	321.988929855193	276.145932099262	dnaQ	NZ_CP015099.1	1931744	1932514	-	771	protein_coding	DNA polymerase III subunit epsilon&&sp|Q9CPE0|DPO3E_PASMU DNA polymerase III subunit epsilon OS=Pasteurella multocida (strain Pm70) OX=272843 GN=dnaQ PE=3 SV=1 && PF00929:Exonuclease	Exonuc_X-T
A4U84_RS09720	1014.03517534355	1001.161879771	992.925148616912	431.254051109321	390.198351029041	353.856723920575	udk	NZ_CP015099.1	2033356	2034009	-	654	protein_coding	uridine kinase&&sp|Q9CM85|URK_PASMU Uridine kinase OS=Pasteurella multocida (strain Pm70) OX=272843 GN=udk PE=3 SV=1 && PF00485:Phosphoribulokinase / Uridine kinase family	-
A4U84_RS01815	939.750341716438	961.38039274624	1004.57206743484	349.531365705946	289.222941698936	616.58478781001	A4U84_RS01815	NZ_CP015099.1	416795	417079	-	285	protein_coding	type II toxin-antitoxin system RelE/ParE family toxin&&sp|Q60228|RELX_ECOLX Putative RelE-like toxin protein OS=Escherichia coli OX=562 PE=3 SV=1 && PF05016:ParE toxin of type II toxin-antitoxin system, parDE	Plasmid_stabil
A4U84_RS03540	796.874159309026	789.804268433322	862.332327677166	578.889726928588	571.985008320227	560.847328816202	lpxA	NZ_CP015099.1	758412	759206	+	795	protein_coding	acyl-ACP--UDP-N-acetylglucosamine O-acyltransferase&&sp|B8F6B1|LPXA_HAEPS Acyl-[acyl-carrier-protein]--UDP-N-acetylglucosamine O-acyltransferase OS=Haemophilus parasuis serovar 5 (strain SH0165) OX=557723 GN=lpxA PE=3 SV=1 && PF13720:Udp N-acetylglucosamine O-acyltransferase; Domain 2|PF00132:Bacterial transferase hexapeptide (six repeats)	Hexapep
A4U84_RS10575	437.08948237871	435.421994080176	391.599901667228	868.379576792596	839.718354693209	1174.6186113768	A4U84_RS10575	NZ_CP015099.1	2210237	2210518	+	282	protein_coding	integration host factor subunit beta&&sp|B8F475|IHFB_HAEPS Integration host factor subunit beta OS=Haemophilus parasuis serovar 5 (strain SH0165) OX=557723 GN=ihfB PE=3 SV=1 && PF00216:Bacterial DNA-binding protein	-
A4U84_RS08480	564.982423912216	544.930222889941	553.495904065898	784.969209886552	732.251339153913	946.558189223674	A4U84_RS08480	NZ_CP015099.1	1760455	1761075	-	621	protein_coding	L-threonylcarbamoyladenylate synthase&&sp|P45103|Y1198_HAEIN Uncharacterized protein HI_1198 OS=Haemophilus influenzae (strain ATCC 51907 / DSM 11121 / KW20 / Rd) OX=71421 GN=HI_1198 PE=3 SV=1 && PF01300:Telomere recombination	Sua5_yciO_yrdC
A4U84_RS07610	790.751096751524	791.454283769856	764.791260948389	635.598635325795	613.20032440812	514.818869727793	A4U84_RS07610	NZ_CP015099.1	1594818	1595099	-	282	protein_coding	hypothetical protein&&-- && -	-
A4U84_RS04110	809.522251238719	868.111091764003	752.392798811901	633.182623447634	602.382442548458	436.047291820941	A4U84_RS04110	NZ_CP015099.1	894214	894996	-	783	protein_coding	amino acid ABC transporter substrate-binding protein&&sp|P45024|Y1080_HAEIN Probable amino-acid ABC transporter-binding protein HI_1080 OS=Haemophilus influenzae (strain ATCC 51907 / DSM 11121 / KW20 / Rd) OX=71421 GN=HI_1080 PE=1 SV=1 && PF00497:Bacterial extracellular solute-binding proteins, family 3	-
A4U84_RS07565	1175.09510826871	1209.1964990505	1280.28015579349	164.383563079529	129.898428408311	126.022043162605	A4U84_RS07565	NZ_CP015099.1	1584583	1585188	-	606	protein_coding	aminotransferase class IV family protein&&sp|P44118|Y1169_HAEIN Uncharacterized protein HI_1169 OS=Haemophilus influenzae (strain ATCC 51907 / DSM 11121 / KW20 / Rd) OX=71421 GN=HI_1169 PE=4 SV=1 && PF01063:Amino-transferase class IV	-
A4U84_RS00950	785.876435962701	758.979488429597	781.679292097862	665.946172851628	629.9190986035	462.085121806954	mepM	NZ_CP015099.1	229485	230906	+	1422	protein_coding	murein DD-endopeptidase MepM&&sp|P44693|Y409_HAEIN Uncharacterized metalloprotease HI_0409 OS=Haemophilus influenzae (strain ATCC 51907 / DSM 11121 / KW20 / Rd) OX=71421 GN=HI_0409 PE=3 SV=1 && PF01551:Peptidase family M23	Peptidase_M23
A4U84_RS06295	585.325085531212	583.376922012538	701.337573178237	629.606565269169	565.923265814527	1013.75823074799	A4U84_RS06295	NZ_CP015099.1	1342268	1342507	+	240	protein_coding	succinate dehydrogenase assembly factor 2&&sp|Q7VPK3|SDHE_HAEDU FAD assembly factor SdhE OS=Haemophilus ducreyi (strain 35000HP / ATCC 700724) OX=233412 GN=sdhE PE=3 SV=1 && PF03937:Flavinator of succinate dehydrogenase	-
A4U84_RS10455	903.06427153242	929.881729921965	970.10959253497	418.319298477883	389.810334443624	463.120713960379	A4U84_RS10455	NZ_CP015099.1	2181069	2183303	+	2235	protein_coding	ATP-binding protein&&sp|P58363|ARCB_ECO57 Aerobic respiration control sensor protein ArcB OS=Escherichia coli O157:H7 OX=83334 GN=arcB PE=3 SV=1 && PF01627:Hpt domain|PF02518:Histidine kinase-, DNA gyrase B-, and HSP90-like ATPase|PF18415:Histidine kinase receptor ArcB trans-membrane domain|PF00989:PAS fold|PF00512:His Kinase A (phospho-acceptor) domain|PF00072:Response regulator receiver domain	HATPase_c
A4U84_RS07125	754.832291334259	852.375241078367	719.27984470956	636.561980450981	614.275019684954	490.895782457088	nfuA	NZ_CP015099.1	1504169	1504762	+	594	protein_coding	Fe-S biogenesis protein NfuA&&sp|A3MYM1|NFUA_ACTP2 Fe/S biogenesis protein NfuA OS=Actinobacillus pleuropneumoniae serotype 5b (strain L20) OX=416269 GN=nfuA PE=3 SV=1 && PF01106:NifU-like domain|PF01521:Iron-sulphur cluster biosynthesis	-
A4U84_RS10040	587.366639756064	641.631028983392	651.908264122536	685.00651285946	723.002339276979	754.931766225831	ftsH	NZ_CP015099.1	2102936	2104864	+	1929	protein_coding	ATP-dependent zinc metalloprotease FtsH&&sp|P71377|FTSH_HAEIN ATP-dependent zinc metalloprotease FtsH OS=Haemophilus influenzae (strain ATCC 51907 / DSM 11121 / KW20 / Rd) OX=71421 GN=ftsH PE=3 SV=1 && PF00004:ATPase family associated with various cellular activities (AAA)|PF06480:FtsH Extracellular|PF17862:AAA+ lid domain|PF01434:Peptidase family M41	AAA
A4U84_RS07345	592.170237678863	576.331779713829	566.969159625397	909.156169669606	811.735109732886	578.84794348065	A4U84_RS07345	NZ_CP015099.1	1547028	1547555	-	528	protein_coding	DUF1523 family protein&&sp|P43999|Y453_HAEIN Uncharacterized protein HI_0453 OS=Haemophilus influenzae (strain ATCC 51907 / DSM 11121 / KW20 / Rd) OX=71421 GN=HI_0453 PE=4 SV=1 && PF07509:Protein of unknown function (DUF1523)	-
A4U84_RS05420	317.395498167024	300.070875685752	348.881180200389	1255.32584282431	1152.98769444182	659.787307611967	A4U84_RS05420	NZ_CP015099.1	1190196	1190723	-	528	protein_coding	NlpC/P60 family protein&&sp|P45296|NLPC_HAEIN Probable endopeptidase NlpC homolog OS=Haemophilus influenzae (strain ATCC 51907 / DSM 11121 / KW20 / Rd) OX=71421 GN=nlpC PE=3 SV=1 && PF00877:NlpC/P60 family	-
A4U84_RS07425	597.629921638825	605.59758547488	580.267867759734	824.982376927686	723.665446990799	698.092054273391	fabG	NZ_CP015099.1	1561411	1562136	+	726	protein_coding	3-oxoacyl-ACP reductase FabG&&sp|P43713|FABG_HAEIN 3-oxoacyl-[acyl-carrier-protein] reductase FabG OS=Haemophilus influenzae (strain ATCC 51907 / DSM 11121 / KW20 / Rd) OX=71421 GN=fabG PE=3 SV=1 && PF13561:Enoyl-(Acyl carrier protein) reductase	-
A4U84_RS01770	410.483423164504	421.00615186546	421.171635452576	814.833807669701	850.914303233337	1105.5345221157	A4U84_RS01770	NZ_CP015099.1	404514	407603	+	3090	protein_coding	efflux RND transporter permease subunit&&sp|Q57124|Y895_HAEIN Uncharacterized transporter HI_0895 OS=Haemophilus influenzae (strain ATCC 51907 / DSM 11121 / KW20 / Rd) OX=71421 GN=HI_0895 PE=3 SV=1 && PF00873:AcrB/AcrD/AcrF family	ACR_tran
A4U84_RS01375	574.906677859945	587.124183914218	576.509681129691	768.044646885732	759.941297562501	756.836624604079	dsbB	NZ_CP015099.1	322022	322561	+	540	protein_coding	disulfide bond formation protein DsbB&&sp|A3MZ39|DSBB_ACTP2 Disulfide bond formation protein B OS=Actinobacillus pleuropneumoniae serotype 5b (strain L20) OX=416269 GN=dsbB PE=3 SV=1 && PF02600:Disulfide bond formation protein DsbB	DsbB
A4U84_RS09310	613.447500643865	605.379491135026	659.585286719131	811.454738880511	780.346107438997	529.342007177694	proC	NZ_CP015099.1	1948784	1949602	-	819	protein_coding	pyrroline-5-carboxylate reductase&&sp|P43869|P5CR_HAEIN Pyrroline-5-carboxylate reductase OS=Haemophilus influenzae (strain ATCC 51907 / DSM 11121 / KW20 / Rd) OX=71421 GN=proC PE=3 SV=1 && PF03807:NADP oxidoreductase coenzyme F420-dependent|PF14748:Pyrroline-5-carboxylate reductase dimerisation	F420_oxidored
A4U84_RS01010	616.769734139038	623.416814076867	616.303123495692	601.198087929155	582.502173839181	957.916887494358	nrdR	NZ_CP015099.1	242958	243407	-	450	protein_coding	transcriptional regulator NrdR&&sp|B8F3G6|NRDR_HAEPS Transcriptional repressor NrdR OS=Haemophilus parasuis serovar 5 (strain SH0165) OX=557723 GN=nrdR PE=3 SV=1 && PF03477:ATP cone domain	-
Novel00094	320.826589876945	307.052935717236	174.16393673051	839.000127380848	1248.36666215932	1101.16323948655	-	NZ_CP015099.1	773128	773491	+	364	-	-	-
A4U84_RS02615	479.036279996059	524.722971537313	455.226104958058	1014.88493442295	927.622265211249	579.412863230303	gloA	NZ_CP015099.1	593736	594140	+	405	protein_coding	lactoylglutathione lyase&&sp|P44638|LGUL_HAEIN Lactoylglutathione lyase OS=Haemophilus influenzae (strain ATCC 51907 / DSM 11121 / KW20 / Rd) OX=71421 GN=gloA PE=1 SV=1 && PF00903:Glyoxalase/Bleomycin resistance protein/Dioxygenase superfamily	Glyoxalase
A4U84_RS01455	921.191234933614	869.90446503147	901.100295315704	396.523969047202	337.23084431021	553.039951840667	A4U84_RS01455	NZ_CP015099.1	341667	342251	-	585	protein_coding	hypothetical protein&&-- && -	-
A4U84_RS05635	555.785674057474	522.952757157611	562.361971179082	809.828942577152	792.319846489615	711.098734148415	napA	NZ_CP015099.1	1227736	1230219	-	2484	protein_coding	nitrate reductase catalytic subunit NapA&&sp|B8F7K2|NAPA_HAEPS Periplasmic nitrate reductase OS=Haemophilus parasuis serovar 5 (strain SH0165) OX=557723 GN=napA PE=3 SV=1 && PF01568:Molydopterin dinucleotide binding domain|PF04879:Molybdopterin oxidoreductase Fe4S4 domain|PF00384:Molybdopterin oxidoreductase	-
A4U84_RS01040	964.667376969216	970.213057853298	974.066476005249	283.975552033974	306.906178581175	443.162588795476	trmJ	NZ_CP015099.1	248379	249107	+	729	protein_coding	tRNA (cytosine(32)/uridine(32)-2'-O)-methyltransferase TrmJ&&sp|P44676|Y380_HAEIN Uncharacterized tRNA/rRNA methyltransferase HI_0380 OS=Haemophilus influenzae (strain ATCC 51907 / DSM 11121 / KW20 / Rd) OX=71421 GN=HI_0380 PE=1 SV=2 && PF00588:SpoU rRNA Methylase family	SpoU_methylase
A4U84_RS05295	1042.54890018852	1046.43164132883	1091.85438940771	266.234735735086	244.97754974545	248.724899122116	A4U84_RS05295	NZ_CP015099.1	1161549	1162190	+	642	protein_coding	TfoX/Sxy family DNA transformation protein&&sp|P43779|TFOX_HAEIN DNA transformation protein TfoX OS=Haemophilus influenzae (strain ATCC 51907 / DSM 11121 / KW20 / Rd) OX=71421 GN=tfoX PE=2 SV=1 && PF04993:TfoX N-terminal domain|PF04994:TfoX C-terminal domain	-
A4U84_RS07550	832.358345501267	794.10060724954	935.116764237649	512.312455185273	468.637495514056	396.795965334361	yqfB	NZ_CP015099.1	1582526	1582831	-	306	protein_coding	N(4)-acetylcytidine aminohydrolase&&sp|Q9CL02|AC4CH_PASMU N(4)-acetylcytidine amidohydrolase OS=Pasteurella multocida (strain Pm70) OX=272843 GN=PM1447 PE=3 SV=1 && PF04266:ASCH domain	-
A4U84_RS04120	539.14812940333	616.109427720545	715.312382871261	623.736432032821	669.919771480649	770.760775414654	accA	NZ_CP015099.1	896094	897047	-	954	protein_coding	acetyl-CoA carboxylase carboxyl transferase subunit alpha&&sp|B8F892|ACCA_HAEPS Acetyl-coenzyme A carboxylase carboxyl transferase subunit alpha OS=Haemophilus parasuis serovar 5 (strain SH0165) OX=557723 GN=accA PE=3 SV=1 && PF03255:Acetyl co-enzyme A carboxylase carboxyltransferase alpha subunit	-
A4U84_RS05850	393.703039094981	380.949393557946	398.170195005587	944.016842229191	884.266544530846	914.983532263679	atpA	NZ_CP015099.1	1270301	1271842	-	1542	protein_coding	F0F1 ATP synthase subunit alpha&&sp|B8F772|ATPA_HAEPS ATP synthase subunit alpha OS=Haemophilus parasuis serovar 5 (strain SH0165) OX=557723 GN=atpA PE=3 SV=1 && PF02874:ATP synthase alpha/beta family, beta-barrel domain|PF00006:ATP synthase alpha/beta family, nucleotide-binding domain|PF00306:ATP synthase alpha/beta chain, C terminal domain	ATP-synt_ab
A4U84_RS02845	680.089078649228	702.666554913676	688.05130947822	621.835612662834	606.577315660226	605.728752108826	ispG	NZ_CP015099.1	632256	633365	+	1110	protein_coding	flavodoxin-dependent (E)-4-hydroxy-3-methylbut-2-enyl-diphosphate synthase&&sp|Q7VME2|ISPG_HAEDU 4-hydroxy-3-methylbut-2-en-1-yl diphosphate synthase (flavodoxin) OS=Haemophilus ducreyi (strain 35000HP / ATCC 700724) OX=233412 GN=ispG PE=3 SV=1 && PF04551:GcpE protein	-
A4U84_RS03110	660.667587928121	664.414997002258	679.982404383844	545.275339143745	510.289249261003	825.157353037085	A4U84_RS03110	NZ_CP015099.1	689247	689711	-	465	protein_coding	YchJ family protein&&sp|Q9CKJ8|Y1617_PASMU UPF0225 protein PM1617 OS=Pasteurella multocida (strain Pm70) OX=272843 GN=PM1617 PE=3 SV=1 && PF17775:UPF0225 domain	-
A4U84_RS01925	508.795671416766	515.750307666547	541.911369682213	765.357036303476	761.350042718029	785.615166247612	A4U84_RS01925	NZ_CP015099.1	435890	436660	-	771	protein_coding	succinate dehydrogenase/fumarate reductase iron-sulfur subunit&&sp|P44893|FRDB_HAEIN Fumarate reductase iron-sulfur subunit OS=Haemophilus influenzae (strain ATCC 51907 / DSM 11121 / KW20 / Rd) OX=71421 GN=frdB PE=3 SV=1 && PF13085:2Fe-2S iron-sulfur cluster binding domain|PF13183:4Fe-4S dicluster domain	-
A4U84_RS04690	579.780360653534	585.901457746282	581.89603483493	747.870089760229	707.057138821424	668.136889336909	ulaR	NZ_CP015099.1	1014890	1015630	+	741	protein_coding	HTH-type transcriptional regulator UlaR&&sp|Q3YUF6|ULAR_SHISS HTH-type transcriptional regulator UlaR OS=Shigella sonnei (strain Ss046) OX=300269 GN=ulaR PE=3 SV=1 && PF00455:DeoR C terminal sensor domain|PF08220:DeoR-like helix-turn-helix domain	DeoR
A4U84_RS02060	818.582880961917	907.530836886921	794.595197014456	481.163298505364	470.670092808017	394.434489390437	adk	NZ_CP015099.1	470505	471149	+	645	protein_coding	adenylate kinase&&sp|A3N1U8|KAD_ACTP2 Adenylate kinase OS=Actinobacillus pleuropneumoniae serotype 5b (strain L20) OX=416269 GN=adk PE=3 SV=1 && PF00406:Adenylate kinase|PF05191:Adenylate kinase, active site lid	ADK
A4U84_RS01000	818.573971474871	912.672824630918	1056.09375190338	494.03646491926	460.362997198398	110.36618929292	A4U84_RS01000	NZ_CP015099.1	241233	241766	+	534	protein_coding	hypothetical protein&&sp|Q9CL00|Y1449_PASMU Uncharacterized protein PM1449 OS=Pasteurella multocida (strain Pm70) OX=272843 GN=PM1449 PE=3 SV=1 && -	-
A4U84_RS09995	497.74192519925	490.970236800406	514.088049695483	713.385664906684	671.172199373726	904.756519655655	A4U84_RS09995	NZ_CP015099.1	2094442	2095038	+	597	protein_coding	DedA family protein&&sp|P45280|Y1629_HAEIN Uncharacterized membrane protein HI_1629 OS=Haemophilus influenzae (strain ATCC 51907 / DSM 11121 / KW20 / Rd) OX=71421 GN=HI_1629 PE=3 SV=1 && PF09335:SNARE associated Golgi protein	-
A4U84_RS10460	221.674910030275	235.786917337263	240.94767324452	990.953720705457	1030.95108198873	1065.09509163417	A4U84_RS10460	NZ_CP015099.1	2183462	2183824	+	363	protein_coding	diacylglycerol kinase&&sp|P0ABN3|KDGL_ECO57 Diacylglycerol kinase OS=Escherichia coli O157:H7 OX=83334 GN=dgkA PE=3 SV=2 && PF01219:Prokaryotic diacylglycerol kinase	-
A4U84_RS02175	477.74610856202	461.972470310403	463.075178794709	831.330627053303	849.370802133535	696.827119769018	A4U84_RS02175	NZ_CP015099.1	495752	496444	-	693	protein_coding	tellurite resistance TerB family protein&&-- && PF04391:Protein of unknown function (DUF533)	-
A4U84_RS02895	712.623044831648	696.859035890365	759.323704224495	557.325806007389	502.097826605952	529.502817612996	pdxY	NZ_CP015099.1	641775	642635	+	861	protein_coding	pyridoxal kinase PdxY&&sp|Q0I3D2|PDXY_HAES1 Pyridoxal kinase PdxY OS=Haemophilus somnus (strain 129Pt) OX=205914 GN=pdxY PE=3 SV=1 && PF08543:Phosphomethylpyrimidine kinase	-
A4U84_RS02620	372.129634709791	375.115649685141	367.296821131287	872.73408134312	822.399736960897	941.093643779156	rnt	NZ_CP015099.1	594140	594790	+	651	protein_coding	ribonuclease T&&sp|A3MYQ4|RNT_ACTP2 Ribonuclease T OS=Actinobacillus pleuropneumoniae serotype 5b (strain L20) OX=416269 GN=rnt PE=3 SV=1 && PF00929:Exonuclease	Exonuc_X-T
A4U84_RS01945	784.763175238334	744.213047585842	833.989317103805	435.325159436696	407.111409408483	544.883187103729	A4U84_RS01945	NZ_CP015099.1	447087	447338	+	252	protein_coding	tyrosine-type recombinase/integrase&&-- && PF00589:Phage integrase family	Phage_integrase
A4U84_RS01360	520.353725803479	536.760002675932	475.06531037235	856.799609361675	798.882008302782	557.201011193254	A4U84_RS01360	NZ_CP015099.1	318325	319377	-	1053	protein_coding	FAD:protein FMN transferase&&sp|P44550|APBE_HAEIN FAD:protein FMN transferase OS=Haemophilus influenzae (strain ATCC 51907 / DSM 11121 / KW20 / Rd) OX=71421 GN=apbE PE=3 SV=1 && PF02424:ApbE family	-
A4U84_RS03900	966.918703819131	974.597490465403	1023.88046322826	233.717421900751	240.357383786225	302.614397238206	murI	NZ_CP015099.1	842523	843326	-	804	protein_coding	glutamate racemase&&sp|B8F7R8|MURI_HAEPS Glutamate racemase OS=Haemophilus parasuis serovar 5 (strain SH0165) OX=557723 GN=murI PE=3 SV=1 && PF01177:Asp/Glu/Hydantoin racemase	Asp_Glu_race
A4U84_RS02455	958.564987112848	994.759744878503	1016.07996847688	280.748958575242	281.890954538803	208.481063405726	A4U84_RS02455	NZ_CP015099.1	554853	555965	-	1113	protein_coding	N-acetylmuramoyl-L-alanine amidase&&sp|P44493|AMIB_HAEIN Probable N-acetylmuramoyl-L-alanine amidase AmiB OS=Haemophilus influenzae (strain ATCC 51907 / DSM 11121 / KW20 / Rd) OX=71421 GN=amiB PE=3 SV=1 && PF01520:N-acetylmuramoyl-L-alanine amidase|PF01476:LysM domain	LysM
A4U84_RS09075	603.473279539227	629.046194207544	540.772076322176	708.895992201534	741.844703973254	510.456207337175	hemC	NZ_CP015099.1	1897200	1898129	-	930	protein_coding	hydroxymethylbilane synthase&&sp|A6VL87|HEM3_ACTSZ Porphobilinogen deaminase OS=Actinobacillus succinogenes (strain ATCC 55618 / DSM 22257 / 130Z) OX=339671 GN=hemC PE=3 SV=1 && PF01379:Porphobilinogen deaminase, dipyromethane cofactor binding domain|PF03900:Porphobilinogen deaminase, C-terminal domain	-
A4U84_RS05855	337.454246430943	341.20418673481	331.704760012053	960.902580996548	852.456941006483	910.665520029543	atpH	NZ_CP015099.1	1271855	1272388	-	534	protein_coding	F0F1 ATP synthase subunit delta&&sp|B8F771|ATPD_HAEPS ATP synthase subunit delta OS=Haemophilus parasuis serovar 5 (strain SH0165) OX=557723 GN=atpH PE=3 SV=1 && PF00213:ATP synthase delta (OSCP) subunit	-
A4U84_RS05715	377.255483313833	409.633616023564	406.525009402176	801.031873845665	740.060245107555	998.637522666197	dnaN	NZ_CP015099.1	1241459	1242562	-	1104	protein_coding	DNA polymerase III subunit beta&&sp|P43744|DPO3B_HAEIN Beta sliding clamp OS=Haemophilus influenzae (strain ATCC 51907 / DSM 11121 / KW20 / Rd) OX=71421 GN=dnaN PE=3 SV=1 && PF02768:DNA polymerase III beta subunit, C-terminal domain|PF00712:DNA polymerase III beta subunit, N-terminal domain|PF02767:DNA polymerase III beta subunit, central domain	DNA_pol3_beta_2
A4U84_RS08805	854.137223958463	867.683204591611	865.36039049078	384.97552809305	383.22940220133	361.236959916041	lptE	NZ_CP015099.1	1830764	1831258	-	495	protein_coding	LPS assembly lipoprotein LptE&&sp|Q57457|LPTE_HAEIN LPS-assembly lipoprotein LptE OS=Haemophilus influenzae (strain ATCC 51907 / DSM 11121 / KW20 / Rd) OX=71421 GN=lptE PE=3 SV=2 && PF04390:Lipopolysaccharide-assembly	-
A4U84_RS01170	852.242968018232	894.64609487062	948.146428582167	342.43877057859	343.146735134354	332.250732761432	A4U84_RS01170	NZ_CP015099.1	276256	277245	+	990	protein_coding	oxidoreductase&&sp|P45201|USG_HAEIN USG-1 protein homolog OS=Haemophilus influenzae (strain ATCC 51907 / DSM 11121 / KW20 / Rd) OX=71421 GN=usg PE=3 SV=1 && PF02774:Semialdehyde dehydrogenase, dimerisation domain	-
A4U84_RS04870	619.649003168188	614.691274874318	631.754398628142	614.802701298906	568.665506817524	661.76491633558	trmB	NZ_CP015099.1	1060621	1061370	+	750	protein_coding	tRNA (guanosine(46)-N7)-methyltransferase TrmB&&sp|A3N231|TRMB_ACTP2 tRNA (guanine-N(7)-)-methyltransferase OS=Actinobacillus pleuropneumoniae serotype 5b (strain L20) OX=416269 GN=trmB PE=3 SV=1 && PF02390:Putative methyltransferase	-
A4U84_RS05870	327.620175117132	295.939465078484	317.002199601378	809.628199750007	788.210983481689	1164.3190840262	atpB	NZ_CP015099.1	1273329	1274120	-	792	protein_coding	F0F1 ATP synthase subunit A&&sp|B8F768|ATP6_HAEPS ATP synthase subunit a OS=Haemophilus parasuis serovar 5 (strain SH0165) OX=557723 GN=atpB PE=3 SV=1 && PF00119:ATP synthase A chain	-
A4U84_RS03005	448.205397470659	428.916175252642	444.01836107154	594.313970917751	568.048025604958	1216.62600278161	A4U84_RS03005	NZ_CP015099.1	665041	665784	-	744	protein_coding	class I SAM-dependent methyltransferase&&sp|B8F6M3|RSMJ_HAEPS Ribosomal RNA small subunit methyltransferase J OS=Haemophilus parasuis serovar 5 (strain SH0165) OX=557723 GN=rsmJ PE=3 SV=2 && PF04445:Putative SAM-dependent methyltransferase	-
A4U84_RS09470	592.477534684841	602.553115529937	619.65423481323	683.145749087989	646.809177752143	549.38412067562	A4U84_RS09470	NZ_CP015099.1	1982886	1984625	+	1740	protein_coding	penicillin-binding protein activator&&sp|B8F4Z1|LPOA_HAEPS Penicillin-binding protein activator LpoA OS=Haemophilus parasuis serovar 5 (strain SH0165) OX=557723 GN=lpoA PE=3 SV=1 && PF04348:LppC putative lipoprotein	-
A4U84_RS02745	862.87425498228	889.951467744661	818.073022690101	385.357102347188	366.819679457765	357.466207231241	greB	NZ_CP015099.1	614499	614987	+	489	protein_coding	transcription elongation factor GreB&&sp|Q7VM42|GREB_HAEDU Transcription elongation factor GreB OS=Haemophilus ducreyi (strain 35000HP / ATCC 700724) OX=233412 GN=greB PE=3 SV=1 && PF03449:Transcription elongation factor, N-terminal|PF01272:Transcription elongation factor, GreA/GreB, C-term	-
A4U84_RS00740	752.220674544478	768.840329468956	813.966096520879	429.002000696274	438.866700118114	461.350621025034	secA	NZ_CP015099.1	173457	176141	+	2685	protein_coding	preprotein translocase subunit SecA&&sp|B8F3L6|SECA_HAEPS Protein translocase subunit SecA OS=Haemophilus parasuis serovar 5 (strain SH0165) OX=557723 GN=secA PE=3 SV=1 && PF07517:SecA DEAD-like domain|PF07516:SecA Wing and Scaffold domain|PF01043:SecA preprotein cross-linking domain|PF02810:SEC-C motif	SEC-C
A4U84_RS07720	374.927372169901	387.209469937684	384.034601708279	892.557004316012	852.757578009403	772.264777767016	A4U84_RS07720	NZ_CP015099.1	1619836	1621095	+	1260	protein_coding	NupC/NupG family nucleoside CNT transporter&&sp|P44742|Y519_HAEIN Uncharacterized transporter HI_0519 OS=Haemophilus influenzae (strain ATCC 51907 / DSM 11121 / KW20 / Rd) OX=71421 GN=HI_0519 PE=3 SV=1 && PF07670:Nucleoside recognition|PF07662:Na+ dependent nucleoside transporter C-terminus|PF01773:Na+ dependent nucleoside transporter N-terminus	-
A4U84_RS09610	457.698736749548	438.51512807795	420.62744022458	814.854479758913	787.518351324262	743.744663907651	A4U84_RS09610	NZ_CP015099.1	2016044	2016874	+	831	protein_coding	CYTH domain-containing protein&&sp|P45267|3PASE_HAEIN Inorganic triphosphatase OS=Haemophilus influenzae (strain ATCC 51907 / DSM 11121 / KW20 / Rd) OX=71421 GN=HI_1598 PE=3 SV=1 && PF01928:CYTH domain	-
A4U84_RS09170	359.209641211968	351.419439139373	380.212665115767	1055.32021569526	911.897811285226	598.339076540474	cysQ	NZ_CP015099.1	1922261	1923073	+	813	protein_coding	3'(2')%2C5'-bisphosphate nucleotidase CysQ&&sp|P44332|CYSQ_HAEIN 3'(2'),5'-bisphosphate nucleotidase CysQ OS=Haemophilus influenzae (strain ATCC 51907 / DSM 11121 / KW20 / Rd) OX=71421 GN=cysQ PE=3 SV=2 && PF00459:Inositol monophosphatase family	-
A4U84_RS02395	415.536887150555	404.842157323515	426.361037018447	946.763234480213	870.876948378712	591.749397151952	pntB	NZ_CP015099.1	542402	543775	+	1374	protein_coding	Re/Si-specific NAD(P)(+) transhydrogenase subunit beta&&sp|P43010|PNTB_HAEIN NAD(P) transhydrogenase subunit beta OS=Haemophilus influenzae (strain ATCC 51907 / DSM 11121 / KW20 / Rd) OX=71421 GN=pntB PE=3 SV=1 && PF02233:NAD(P) transhydrogenase beta subunit	-
A4U84_RS00770	642.899978884099	618.542366525635	564.009403026757	584.489259720072	628.581398237638	602.623306646901	A4U84_RS00770	NZ_CP015099.1	184897	186630	-	1734	protein_coding	autotransporter assembly complex family protein&&sp|P44038|TAMA_HAEIN Translocation and assembly module subunit TamA OS=Haemophilus influenzae (strain ATCC 51907 / DSM 11121 / KW20 / Rd) OX=71421 GN=tama PE=1 SV=1 && PF01103:Surface antigen|PF17243:POTRA domain TamA domain 1	-
A4U84_RS02270	614.438066417026	673.465886897732	828.64484750998	471.464191192924	494.78054096255	554.018328616509	parE	NZ_CP015099.1	512943	514844	-	1902	protein_coding	DNA topoisomerase IV subunit B&&sp|P43703|PARE_HAEIN DNA topoisomerase 4 subunit B OS=Haemophilus influenzae (strain ATCC 51907 / DSM 11121 / KW20 / Rd) OX=71421 GN=parE PE=3 SV=1 && PF00204:DNA gyrase B|PF00986:DNA gyrase B subunit, carboxyl terminus|PF02518:Histidine kinase-, DNA gyrase B-, and HSP90-like ATPase|PF01751:Toprim domain	DNA_gyraseB
A4U84_RS09380	801.968146484938	771.843633983573	864.005573017216	409.131740675343	386.007918275292	392.47056291682	kdsA	NZ_CP015099.1	1963244	1964098	+	855	protein_coding	3-deoxy-8-phosphooctulonate synthase&&sp|B8F521|KDSA_HAEPS 2-dehydro-3-deoxyphosphooctonate aldolase OS=Haemophilus parasuis serovar 5 (strain SH0165) OX=557723 GN=kdsA PE=3 SV=1 && PF00793:DAHP synthetase I family	-
A4U84_RS01265	648.272667545025	672.740838820022	756.093331946861	499.738160074934	455.385723122086	585.676429685341	A4U84_RS01265	NZ_CP015099.1	297460	298239	-	780	protein_coding	cell division protein FtsQ/DivIB&&sp|B0BRI0|FTSQ_ACTPJ Cell division protein FtsQ OS=Actinobacillus pleuropneumoniae serotype 3 (strain JL03) OX=434271 GN=ftsQ PE=3 SV=1 && PF03799:Cell division protein FtsQ|PF08478:POTRA domain, FtsQ-type	-
A4U84_RS05040	571.092567926238	542.501815047064	545.150162126924	625.926986000871	562.883597506136	769.091118632898	A4U84_RS05040	NZ_CP015099.1	1103675	1104340	-	666	protein_coding	thiol disulfide oxidoreductase&&sp|P44128|Y1215_HAEIN Uncharacterized protein HI_1215 OS=Haemophilus influenzae (strain ATCC 51907 / DSM 11121 / KW20 / Rd) OX=71421 GN=HI_1215 PE=3 SV=1 && -	-
A4U84_RS05620	604.042453667895	651.12369279236	741.077438281533	652.899358229374	589.959705704362	367.542483275563	A4U84_RS05620	NZ_CP015099.1	1225504	1225932	-	429	protein_coding	nitrate reductase cytochrome c-type subunit&&sp|P0ABL3|NAPB_ECOLI Periplasmic nitrate reductase, electron transfer subunit OS=Escherichia coli (strain K12) OX=83333 GN=napB PE=1 SV=1 && PF03892:Nitrate reductase cytochrome c-type subunit (NapB)	-
A4U84_RS05905	623.97543355671	593.81719389952	630.97375525895	546.048965210105	564.400985553806	636.879611803362	A4U84_RS05905	NZ_CP015099.1	1280933	1281385	+	453	protein_coding	rhodanese-like domain-containing protein&&sp|P44854|Y744_HAEIN Uncharacterized protein HI_0744 OS=Haemophilus influenzae (strain ATCC 51907 / DSM 11121 / KW20 / Rd) OX=71421 GN=HI_0744 PE=4 SV=1 && PF00581:Rhodanese-like domain	Rhodanese
A4U84_RS03075	716.9815448022	712.301541739772	846.267850346403	478.334646117917	445.867716443573	394.849859990377	A4U84_RS03075	NZ_CP015099.1	678380	680884	-	2505	protein_coding	autotransporter outer membrane beta-barrel domain-containing protein&&sp|O68900|PET_ECO44 Serine protease pet autotransporter OS=Escherichia coli O44:H18 (strain 042 / EAEC) OX=216592 GN=pet PE=1 SV=1 && PF03797:Autotransporter beta-domain	-
A4U84_RS03915	766.4281031638	760.321555109345	816.663375040057	470.288733795667	457.275310452269	318.9084720852	trpS	NZ_CP015099.1	844502	845530	-	1029	protein_coding	tryptophan--tRNA ligase&&sp|Q7VPB2|SYW_HAEDU Tryptophan--tRNA ligase OS=Haemophilus ducreyi (strain 35000HP / ATCC 700724) OX=233412 GN=trpS PE=3 SV=1 && PF00579:tRNA synthetases class I (W and Y)	-
A4U84_RS02465	691.506366876522	700.401727321327	691.933209133181	460.937908999626	431.032126962939	605.107818799977	orn	NZ_CP015099.1	556472	557023	-	552	protein_coding	oligoribonuclease&&sp|A3N1D8|ORN_ACTP2 Oligoribonuclease OS=Actinobacillus pleuropneumoniae serotype 5b (strain L20) OX=416269 GN=orn PE=3 SV=1 && PF00929:Exonuclease	Exonuc_X-T
A4U84_RS01810	964.641593701887	941.461962974834	939.292071831183	248.581069079226	220.901880773888	264.397363682055	sbcB	NZ_CP015099.1	415034	416584	-	1551	protein_coding	exodeoxyribonuclease I&&sp|P45188|EX1_HAEIN Exodeoxyribonuclease I OS=Haemophilus influenzae (strain ATCC 51907 / DSM 11121 / KW20 / Rd) OX=71421 GN=sbcB PE=3 SV=1 && PF00929:Exonuclease|PF08411:Exonuclease C-terminal	Exonuc_X-T
A4U84_RS04230	216.343967910532	271.414221501269	229.524478777465	691.198793047874	609.386889554835	1555.44655280137	erpA	NZ_CP015099.1	921119	921460	+	342	protein_coding	iron-sulfur cluster insertion protein ErpA&&sp|B8F870|ERPA_HAEPS Iron-sulfur cluster insertion protein ErpA OS=Haemophilus parasuis serovar 5 (strain SH0165) OX=557723 GN=erpA PE=3 SV=1 && PF01521:Iron-sulphur cluster biosynthesis	-
A4U84_RS10815	502.190661907166	495.358819304979	548.152426458639	693.009568329063	673.25067585691	650.351549995717	pta	NZ_CP015099.1	2257920	2260055	-	2136	protein_coding	phosphate acetyltransferase&&sp|P45107|PTA_HAEIN Phosphate acetyltransferase OS=Haemophilus influenzae (strain ATCC 51907 / DSM 11121 / KW20 / Rd) OX=71421 GN=pta PE=3 SV=2 && PF13500:AAA domain|PF07085:DRTGG domain|PF01515:Phosphate acetyl/butaryl transferase	DRTGG
A4U84_RS01050	844.199123242467	871.793132911637	881.627369323481	342.152378518784	309.012274611258	305.155238262911	priC	NZ_CP015099.1	250818	251315	+	498	protein_coding	primosomal replication protein PriC&&-- && PF07445:Primosomal replication protein priC	-
A4U84_RS09535	599.317110501486	595.03276240294	639.702707523132	505.662801421581	532.611069745004	672.334713816227	hldE	NZ_CP015099.1	1993871	1995298	-	1428	protein_coding	bifunctional D-glycero-beta-D-manno-heptose-7-phosphate kinase/D-glycero-beta-D-manno-heptose 1-phosphate adenylyltransferase HldE&&sp|A3MZC0|HLDE_ACTP2 Bifunctional protein HldE OS=Actinobacillus pleuropneumoniae serotype 5b (strain L20) OX=416269 GN=hldE PE=3 SV=2 && PF00294:pfkB family carbohydrate kinase|PF01467:Cytidylyltransferase-like	PfkB
A4U84_RS03785	802.792432669456	845.28661024695	838.515082484795	408.433298781171	371.777211610765	267.329487245891	recN	NZ_CP015099.1	809077	810756	-	1680	protein_coding	DNA repair protein RecN&&sp|P44496|RECN_HAEIN DNA repair protein RecN OS=Haemophilus influenzae (strain ATCC 51907 / DSM 11121 / KW20 / Rd) OX=71421 GN=recN PE=3 SV=1 && PF02463:RecF/RecN/SMC N terminal domain	SMC_N
A4U84_RS01600	904.257967257383	932.07369944128	755.268926157511	315.074898926763	321.201603550188	301.796329415348	fdx	NZ_CP015099.1	368649	368990	-	342	protein_coding	ISC system 2Fe-2S type ferredoxin&&sp|P44428|FER_HAEIN 2Fe-2S ferredoxin OS=Haemophilus influenzae (strain ATCC 51907 / DSM 11121 / KW20 / Rd) OX=71421 GN=fdx PE=3 SV=2 && PF00111:2Fe-2S iron-sulfur cluster binding domain	Fer2
A4U84_RS05860	284.862310502173	307.134299788019	284.225620465351	981.239188223614	933.259239810937	723.256097319852	atpF	NZ_CP015099.1	1272402	1272872	-	471	protein_coding	F0F1 ATP synthase subunit B&&sp|Q7VPP4|ATPF_HAEDU ATP synthase subunit b OS=Haemophilus ducreyi (strain 35000HP / ATCC 700724) OX=233412 GN=atpF PE=3 SV=1 && PF00430:ATP synthase B/B' CF(0)	-
A4U84_RS00675	578.702531817694	591.996922299974	619.210840044346	668.434760941507	610.359463249975	433.476620305777	hemW	NZ_CP015099.1	159311	160471	-	1161	protein_coding	radical SAM family heme chaperone HemW&&sp|P43899|HEMW_HAEIN Heme chaperone HemW OS=Haemophilus influenzae (strain ATCC 51907 / DSM 11121 / KW20 / Rd) OX=71421 GN=hemW PE=3 SV=1 && PF06969:HemN C-terminal domain|PF04055:Radical SAM superfamily	Radical_SAM
A4U84_RS01185	446.41949271823	467.228242024726	479.045749634028	573.479731984231	557.927141604253	967.04300237791	ycaO	NZ_CP015099.1	280031	281776	-	1746	protein_coding	30S ribosomal protein S12 methylthiotransferase accessory factor YcaO&&sp|P44144|Y1265_HAEIN Uncharacterized protein HI_1265 OS=Haemophilus influenzae (strain ATCC 51907 / DSM 11121 / KW20 / Rd) OX=71421 GN=HI_1265 PE=4 SV=2 && PF18381:YcaO cyclodehydratase C-terminal domain|PF02624:YcaO cyclodehydratase, ATP-ad Mg2+-binding	-
A4U84_RS09550	461.184404796055	481.779673681941	460.600102661246	702.786067789764	665.177545084332	716.486786833136	relA	NZ_CP015099.1	1998548	2000755	+	2208	protein_coding	GTP diphosphokinase&&sp|P44644|RELA_HAEIN GTP pyrophosphokinase OS=Haemophilus influenzae (strain ATCC 51907 / DSM 11121 / KW20 / Rd) OX=71421 GN=relA PE=3 SV=1 && PF02824:TGS domain|PF13291:ACT domain|PF04607:Region found in RelA / SpoT proteins|PF13328:HD domain	-
A4U84_RS01130	525.758231468282	579.004447272526	534.927279643241	618.648676334776	545.817753594079	667.073384958645	ndk	NZ_CP015099.1	265663	266079	-	417	protein_coding	nucleoside-diphosphate kinase&&sp|B8F3E4|NDK_HAEPS Nucleoside diphosphate kinase OS=Haemophilus parasuis serovar 5 (strain SH0165) OX=557723 GN=ndk PE=3 SV=1 && PF00334:Nucleoside diphosphate kinase	NDK
A4U84_RS02170	460.275920999282	467.521199089191	450.796978268282	662.859580758062	667.43647473192	754.776978949657	rppH	NZ_CP015099.1	494600	495202	-	603	protein_coding	RNA pyrophosphohydrolase&&sp|B8F8N4|RPPH_HAEPS RNA pyrophosphohydrolase OS=Haemophilus parasuis serovar 5 (strain SH0165) OX=557723 GN=rppH PE=3 SV=1 && PF00293:NUDIX domain	NUDIX
A4U84_RS02935	550.653008448007	546.436165915803	586.425407219186	630.857080784334	596.908751458962	542.263779946268	A4U84_RS02935	NZ_CP015099.1	647412	647885	+	474	protein_coding	hypothetical protein&&-- && -	-
A4U84_RS00155	479.376496435857	485.503596219705	467.761902602656	600.298582650531	593.231507873648	826.920830258242	hisC	NZ_CP015099.1	39434	40528	-	1095	protein_coding	histidinol-phosphate transaminase&&sp|Q4QLD1|HIS82_HAEI8 Histidinol-phosphate aminotransferase 2 OS=Haemophilus influenzae (strain 86-028NP) OX=281310 GN=hisC2 PE=3 SV=1 && PF00155:Aminotransferase class I and II	Aminotran_1_2
A4U84_RS05500	717.903867448959	753.028104136353	729.873067753883	436.289711761287	424.181070180327	390.985071177462	oxyR	NZ_CP015099.1	1204125	1205015	-	891	protein_coding	DNA-binding transcriptional regulator OxyR&&sp|P44418|OXYR_HAEIN Hydrogen peroxide-inducible genes activator OS=Haemophilus influenzae (strain ATCC 51907 / DSM 11121 / KW20 / Rd) OX=71421 GN=oxyR PE=3 SV=1 && PF03466:LysR substrate binding domain|PF00126:Bacterial regulatory helix-turn-helix protein, lysR family	LysR_substrate
A4U84_RS00270	676.256377774261	678.807198329275	695.187119795559	451.328003888046	472.653855331445	476.98548331941	gyrB	NZ_CP015099.1	65729	68161	+	2433	protein_coding	DNA topoisomerase (ATP-hydrolyzing) subunit B&&sp|P0AES7|GYRB_ECO57 DNA gyrase subunit B OS=Escherichia coli O157:H7 OX=83334 GN=gyrB PE=3 SV=2 && PF18053:DNA gyrase B subunit insert domain|PF00986:DNA gyrase B subunit, carboxyl terminus|PF01751:Toprim domain|PF00204:DNA gyrase B|PF02518:Histidine kinase-, DNA gyrase B-, and HSP90-like ATPase	DNA_gyraseB
A4U84_RS08695	623.248862620316	670.816829669663	634.588107411321	496.872513775488	495.556637436309	525.816648614385	rsmE	NZ_CP015099.1	1809035	1809769	+	735	protein_coding	16S rRNA (uracil(1498)-N(3))-methyltransferase&&sp|P44627|RSME_HAEIN Ribosomal RNA small subunit methyltransferase E OS=Haemophilus influenzae (strain ATCC 51907 / DSM 11121 / KW20 / Rd) OX=71421 GN=rsmE PE=1 SV=1 && PF04452:RNA methyltransferase	-
A4U84_RS07880	540.686532504912	590.687722521921	576.421020458559	602.617015938315	608.217988871546	523.588289708371	A4U84_RS07880	NZ_CP015099.1	1648173	1648586	-	414	protein_coding	DUF2251 domain-containing protein&&sp|P44078|Y931_HAEIN Uncharacterized protein HI_0931 OS=Haemophilus influenzae (strain ATCC 51907 / DSM 11121 / KW20 / Rd) OX=71421 GN=HI_0931 PE=4 SV=1 && PF10008:Uncharacterized protein conserved in bacteria (DUF2251)	-
A4U84_RS05720	318.817196889122	330.365626822574	303.874506656083	863.544501197982	803.547627848738	804.508892475649	dnaA	NZ_CP015099.1	1242572	1243918	-	1347	protein_coding	chromosomal replication initiator protein DnaA&&sp|Q7VMW1|DNAA_HAEDU Chromosomal replication initiator protein DnaA OS=Haemophilus ducreyi (strain 35000HP / ATCC 700724) OX=233412 GN=dnaA PE=3 SV=1 && PF08299:Bacterial dnaA protein helix-turn-helix|PF00308:Bacterial dnaA protein|PF11638:DnaA N-terminal domain	-
A4U84_RS00815	845.372426659261	888.303459638734	832.932905025483	327.664098500739	337.782325658223	188.346542174317	A4U84_RS00815	NZ_CP015099.1	195917	196618	+	702	protein_coding	3-deoxy-D-manno-octulosonic acid kinase&&sp|Q65R39|KDKA_MANSM 3-deoxy-D-manno-octulosonic acid kinase OS=Mannheimia succiniciproducens (strain MBEL55E) OX=221988 GN=kdkA PE=3 SV=2 && PF06293:Lipopolysaccharide kinase (Kdo/WaaP) family	-
A4U84_RS07590	594.992217219723	628.764090992298	656.853416565645	476.981528072772	456.301814715131	603.750075579233	rpoD	NZ_CP015099.1	1589660	1591516	-	1857	protein_coding	RNA polymerase sigma factor RpoD&&sp|P00579|RPOD_ECOLI RNA polymerase sigma factor RpoD OS=Escherichia coli (strain K12) OX=83333 GN=rpoD PE=1 SV=2 && PF04546:Sigma-70, non-essential region|PF04542:Sigma-70 region 2|PF04545:Sigma-70, region 4|PF00140:Sigma-70 factor, region 1.2|PF04539:Sigma-70 region 3|PF03979:Sigma-70 factor, region 1.1	Sigma70_r3
A4U84_RS08845	564.613673892038	611.551808907804	713.099234260877	504.10036951922	479.053784563962	538.641444922053	ptsI	NZ_CP015099.1	1842989	1844710	-	1722	protein_coding	phosphoenolpyruvate-protein phosphotransferase PtsI&&sp|P43922|PT1_HAEIN Phosphoenolpyruvate-protein phosphotransferase OS=Haemophilus influenzae (strain ATCC 51907 / DSM 11121 / KW20 / Rd) OX=71421 GN=ptsI PE=3 SV=1 && PF02896:PEP-utilising enzyme, TIM barrel domain|PF05524:PEP-utilising enzyme, N-terminal|PF00391:PEP-utilising enzyme, mobile domain	-
A4U84_RS04590	517.610164552275	501.985465421825	505.963160235988	675.193709392749	623.679382265297	583.599421831499	fusA	NZ_CP015099.1	995075	997177	-	2103	protein_coding	elongation factor G&&sp|B8F7Z4|EFG_HAEPS Elongation factor G OS=Haemophilus parasuis serovar 5 (strain SH0165) OX=557723 GN=fusA PE=3 SV=1 && PF03764:Elongation factor G, domain IV|PF03144:Elongation factor Tu domain 2|PF00009:Elongation factor Tu GTP binding domain|PF14492:Elongation Factor G, domain II|PF00679:Elongation factor G C-terminus	GTP_EFTU
A4U84_RS03340	794.525295304141	844.262800771327	823.79139523984	312.903902661734	315.916347911055	300.232180969305	lipA	NZ_CP015099.1	719917	720879	-	963	protein_coding	lipoyl synthase&&sp|B8F679|LIPA_HAEPS Lipoyl synthase OS=Haemophilus parasuis serovar 5 (strain SH0165) OX=557723 GN=lipA PE=3 SV=1 && PF04055:Radical SAM superfamily|PF16881:N-terminal domain of lipoyl synthase of Radical_SAM family	Radical_SAM
A4U84_RS02005	548.922427897218	622.717972264306	643.296498112288	520.558528661608	483.924882881781	570.916199169555	nusB	NZ_CP015099.1	459766	460179	-	414	protein_coding	transcription antitermination factor NusB&&sp|B8F8R7|NUSB_HAEPS Transcription antitermination protein NusB OS=Haemophilus parasuis serovar 5 (strain SH0165) OX=557723 GN=nusB PE=3 SV=1 && PF01029:NusB family	-
A4U84_RS05025	630.16831278954	564.954792035817	589.08808466086	582.3986035926	536.629573096629	476.592454142214	glyQ	NZ_CP015099.1	1100158	1101066	-	909	protein_coding	glycine--tRNA ligase subunit alpha&&sp|B8F706|SYGA_HAEPS Glycine--tRNA ligase alpha subunit OS=Haemophilus parasuis serovar 5 (strain SH0165) OX=557723 GN=glyQ PE=3 SV=1 && PF02091:Glycyl-tRNA synthetase alpha subunit	-
A4U84_RS05280	585.411374847362	610.658240799479	636.858365150923	502.541484173454	505.036091317935	533.90557511075	ffh	NZ_CP015099.1	1158940	1160322	+	1383	protein_coding	signal recognition particle protein&&sp|P44518|SRP54_HAEIN Signal recognition particle protein OS=Haemophilus influenzae (strain ATCC 51907 / DSM 11121 / KW20 / Rd) OX=71421 GN=ffh PE=3 SV=1 && PF00448:SRP54-type protein, GTPase domain|PF02881:SRP54-type protein, helical bundle domain|PF02978:Signal peptide binding domain	-
A4U84_RS01025	513.797355027799	476.318038242679	542.56562392471	481.5849857634	463.039235962182	882.76237243582	cmoA	NZ_CP015099.1	245271	245996	-	726	protein_coding	carboxy-S-adenosyl-L-methionine synthase CmoA&&sp|B8F3G3|CMOA_HAEPS Carboxy-S-adenosyl-L-methionine synthase OS=Haemophilus parasuis serovar 5 (strain SH0165) OX=557723 GN=cmoA PE=3 SV=2 && PF13649:Methyltransferase domain	-
A4U84_RS06680	854.419171831407	847.336267515214	818.246430629568	280.635634186955	286.454275761256	272.292006284582	tyrS	NZ_CP015099.1	1418313	1419503	-	1191	protein_coding	tyrosine--tRNA ligase&&sp|Q7VN81|SYY_HAEDU Tyrosine--tRNA ligase OS=Haemophilus ducreyi (strain 35000HP / ATCC 700724) OX=233412 GN=tyrS PE=3 SV=1 && PF01479:S4 domain|PF00579:tRNA synthetases class I (W and Y)	S4
A4U84_RS01885	569.931957162544	615.848289398111	561.019149363881	605.256032822821	607.646778505278	380.461252755923	cyaY	NZ_CP015099.1	428836	429144	+	309	protein_coding	iron donor protein CyaY&&sp|A3N1C3|CYAY_ACTP2 Iron-sulfur cluster assembly protein CyaY OS=Actinobacillus pleuropneumoniae serotype 5b (strain L20) OX=416269 GN=cyaY PE=3 SV=1 && PF01491:Frataxin-like domain	Frataxin_Cyay
A4U84_RS04530	418.98372915267	434.428328940477	450.153626883925	728.747169580796	781.479448344872	520.373301597368	rplT	NZ_CP015099.1	979155	979508	+	354	protein_coding	50S ribosomal protein L20&&sp|B8F7W4|RL20_HAEPS 50S ribosomal protein L20 OS=Haemophilus parasuis serovar 5 (strain SH0165) OX=557723 GN=rplT PE=3 SV=1 && PF00453:Ribosomal protein L20	-
A4U84_RS03405	340.006952309721	346.609110560955	365.063920736335	644.793174087656	610.294390507263	1025.28865956227	sfsA	NZ_CP015099.1	729393	730103	+	711	protein_coding	DNA/RNA nuclease SfsA&&sp|B0BSG6|SFSA_ACTPJ Sugar fermentation stimulation protein homolog OS=Actinobacillus pleuropneumoniae serotype 3 (strain JL03) OX=434271 GN=sfsA PE=3 SV=1 && PF17746:SfsA N-terminal OB domain|PF03749:Sugar fermentation stimulation protein RE domain	SfsA
A4U84_RS03515	428.144893763453	451.932831902367	482.415377438488	570.22489432724	554.191753502242	845.042025515416	rseP	NZ_CP015099.1	752208	753527	+	1320	protein_coding	RIP metalloprotease RseP&&sp|P44936|RSEP_HAEIN Regulator of sigma E protease OS=Haemophilus influenzae (strain ATCC 51907 / DSM 11121 / KW20 / Rd) OX=71421 GN=rsep PE=3 SV=1 && PF00595:PDZ domain|PF02163:Peptidase family M50	Peptidase_M50
A4U84_RS00120	453.371216734759	459.468524850023	438.054137295775	740.193198513169	681.151157371822	557.573455308545	ppx	NZ_CP015099.1	31227	32726	-	1500	protein_coding	exopolyphosphatase&&sp|P0A270|PPX_SALTI Exopolyphosphatase OS=Salmonella typhi OX=90370 GN=ppx PE=3 SV=2 && PF02541:Ppx/GppA phosphatase family	-
A4U84_RS08355	370.812538887971	371.92562611485	432.270264219179	731.420611808771	697.534115731792	724.626213332064	aspA	NZ_CP015099.1	1730909	1732336	-	1428	protein_coding	aspartate ammonia-lyase&&sp|P44324|ASPA_HAEIN Aspartate ammonia-lyase OS=Haemophilus influenzae (strain ATCC 51907 / DSM 11121 / KW20 / Rd) OX=71421 GN=aspA PE=3 SV=1 && PF00206:Lyase|PF10415:Fumarase C C-terminus	-
A4U84_RS02155	556.679296720789	532.45939414052	607.834814518769	601.832017654418	583.233730729403	428.734732453047	ybfE	NZ_CP015099.1	492502	492795	-	294	protein_coding	LexA regulated protein&&sp|P0AAU8|YBFE_ECO57 Uncharacterized protein YbfE OS=Escherichia coli O157:H7 OX=83334 GN=ybfE PE=4 SV=2 && -	-
A4U84_RS10395	595.661458496407	576.39906708924	637.330003949033	532.209056997893	493.154596308573	471.672252078453	aceF	NZ_CP015099.1	2166094	2167998	+	1905	protein_coding	pyruvate dehydrogenase complex dihydrolipoyllysine-residue acetyltransferase&&sp|P45118|ODP2_HAEIN Dihydrolipoyllysine-residue acetyltransferase component of pyruvate dehydrogenase complex OS=Haemophilus influenzae (strain ATCC 51907 / DSM 11121 / KW20 / Rd) OX=71421 GN=aceF PE=3 SV=1 && PF02817:e3 binding domain|PF00364:Biotin-requiring enzyme|PF00198:2-oxoacid dehydrogenases acyltransferase (ca…	Biotin_lipoyl
A4U84_RS07570	969.929199025412	945.408487345726	994.836059150022	151.635663361731	140.066049777854	103.806709553095	A4U84_RS07570	NZ_CP015099.1	1585166	1586137	-	972	protein_coding	aminodeoxychorismate synthase component I&&sp|Q9CKY6|Y1464_PASMU Uncharacterized PabA-like protein PM1464 OS=Pasteurella multocida (strain Pm70) OX=272843 GN=PM1464 PE=4 SV=1 && PF00425:chorismate binding enzyme	-
A4U84_RS07725	400.635131358743	396.314343840479	404.769089681875	832.972548250186	764.146342841103	503.195149314255	deoC	NZ_CP015099.1	1621187	1621966	+	780	protein_coding	deoxyribose-phosphate aldolase&&sp|B8F671|DEOC_HAEPS Deoxyribose-phosphate aldolase OS=Haemophilus parasuis serovar 5 (strain SH0165) OX=557723 GN=deoC PE=3 SV=1 && PF01791:DeoC/LacD family aldolase	-
A4U84_RS05875	257.266388161532	275.454343450527	227.224634300737	772.677664836626	815.294634725895	948.412826217758	A4U84_RS05875	NZ_CP015099.1	1274149	1274535	-	387	protein_coding	ATP synthase subunit I&&-- && PF03899:ATP synthase I chain	-
A4U84_RS03130	733.593664125615	816.424720706354	997.351949623049	286.557147961555	271.019659436598	188.046849999435	fis	NZ_CP015099.1	693129	693425	-	297	protein_coding	DNA-binding transcriptional regulator Fis&&sp|B8F6J8|FIS_HAEPS DNA-binding protein Fis OS=Haemophilus parasuis serovar 5 (strain SH0165) OX=557723 GN=fis PE=3 SV=1 && PF02954:Bacterial regulatory protein, Fis family	HTH_8
A4U84_RS07635	607.272901425202	598.289981591675	607.094195501451	538.944984067725	509.942349703382	428.006829681479	A4U84_RS07635	NZ_CP015099.1	1602864	1603886	+	1023	protein_coding	LacI family DNA-binding transcriptional regulator&&sp|P37076|SCRR_KLEPN Sucrose operon repressor OS=Klebsiella pneumoniae OX=573 GN=scrR PE=4 SV=1 && PF00356:Bacterial regulatory proteins, lacI family|PF13377:Periplasmic binding protein-like domain	LacI
A4U84_RS00835	953.250817598804	913.259186869679	1015.18387508099	145.363709153055	132.341597226555	122.940389962798	A4U84_RS00835	NZ_CP015099.1	201580	202470	+	891	protein_coding	LysR family transcriptional regulator&&sp|P43011|Y1364_HAEIN Uncharacterized HTH-type transcriptional regulator HI_1364 OS=Haemophilus influenzae (strain ATCC 51907 / DSM 11121 / KW20 / Rd) OX=71421 GN=HI_1364 PE=3 SV=1 && PF03466:LysR substrate binding domain|PF00126:Bacterial regulatory helix-turn-helix protein, lysR family	LysR_substrate
A4U84_RS01835	770.846767237617	734.406941952259	737.226936708278	371.141667588578	351.219049884152	308.868722558651	dnaX	NZ_CP015099.1	419126	421144	-	2019	protein_coding	DNA polymerase III subunit gamma/tau&&sp|P43746|DPO3X_HAEIN DNA polymerase III subunit tau/gamma OS=Haemophilus influenzae (strain ATCC 51907 / DSM 11121 / KW20 / Rd) OX=71421 GN=dnaX PE=3 SV=1 && PF12169:DNA polymerase III subunits gamma and tau domain III|PF13177:DNA polymerase III, delta subunit|PF12170:DNA polymerase III tau subunit V interacting with alpha	-
A4U84_RS07555	757.07926558553	728.513033315327	718.586406753698	416.736996856334	395.488318027654	254.767529203763	recX	NZ_CP015099.1	1582824	1583279	-	456	protein_coding	recombination regulator RecX&&sp|A3N1E6|RECX_ACTP2 Regulatory protein RecX OS=Actinobacillus pleuropneumoniae serotype 5b (strain L20) OX=416269 GN=recX PE=3 SV=1 && PF02631:RecX family	-
A4U84_RS01575	716.157899221221	742.349253326924	675.119346143536	308.972351063537	330.559800049297	486.220584528925	A4U84_RS01575	NZ_CP015099.1	363471	363734	-	264	protein_coding	GrxA family glutaredoxin&&sp|P45242|GLRX_HAEIN Glutaredoxin OS=Haemophilus influenzae (strain ATCC 51907 / DSM 11121 / KW20 / Rd) OX=71421 GN=grxA PE=3 SV=1 && PF00462:Glutaredoxin	-
A4U84_RS07405	464.261835351126	471.198251892046	494.712974404764	644.035487892434	604.426019393018	580.086314360431	A4U84_RS07405	NZ_CP015099.1	1557215	1558222	+	1008	protein_coding	TrmH family RNA methyltransferase&&sp|P44703|Y424_HAEIN Uncharacterized tRNA/rRNA methyltransferase HI_0424 OS=Haemophilus influenzae (strain ATCC 51907 / DSM 11121 / KW20 / Rd) OX=71421 GN=HI_0424 PE=3 SV=1 && PF08032:RNA 2'-O ribose methyltransferase substrate binding|PF00588:SpoU rRNA Methylase family	SpoU_methylase
A4U84_RS01300	661.523058352741	640.46544118315	730.501826799094	407.529580057886	407.838246576832	405.113441117121	murF	NZ_CP015099.1	305768	307162	-	1395	protein_coding	UDP-N-acetylmuramoyl-tripeptide--D-alanyl-D-alanine ligase&&sp|P45061|MURF_HAEIN UDP-N-acetylmuramoyl-tripeptide--D-alanyl-D-alanine ligase OS=Haemophilus influenzae (strain ATCC 51907 / DSM 11121 / KW20 / Rd) OX=71421 GN=murF PE=3 SV=1 && PF02875:Mur ligase family, glutamate ligase domain|PF08245:Mur ligase middle domain|PF01225:Mur ligase family, catalytic domain	-
A4U84_RS03745	447.809274955428	446.200576852921	479.37174729692	597.795756236332	602.658643140192	678.773846832057	A4U84_RS03745	NZ_CP015099.1	802426	803376	-	951	protein_coding	ribose-phosphate pyrophosphokinase&&sp|Q7VL55|KPRS_HAEDU Ribose-phosphate pyrophosphokinase OS=Haemophilus ducreyi (strain 35000HP / ATCC 700724) OX=233412 GN=prs PE=3 SV=1 && PF13793:N-terminal domain of ribose phosphate pyrophosphokinase|PF14572:Phosphoribosyl synthetase-associated domain	-
A4U84_RS08365	486.487413434888	410.954441044802	461.146759619684	407.895868414004	400.004368404878	1084.29637182511	A4U84_RS08365	NZ_CP015099.1	1733246	1733566	-	321	protein_coding	zinc ribbon domain-containing protein YjdM&&sp|P44479|YJDM_HAEIN Protein YjdM homolog OS=Haemophilus influenzae (strain ATCC 51907 / DSM 11121 / KW20 / Rd) OX=71421 GN=yjdM PE=3 SV=1 && PF03831:PhnA domain|PF08274:PhnA Zinc-Ribbon	-
A4U84_RS08475	646.665549948675	595.997550019321	611.81003909798	424.132263971103	436.323121526416	525.162233154093	rluB	NZ_CP015099.1	1759269	1760288	-	1020	protein_coding	23S rRNA pseudouridine(2605) synthase RluB&&sp|P45104|RLUB_HAEIN Ribosomal large subunit pseudouridine synthase B OS=Haemophilus influenzae (strain ATCC 51907 / DSM 11121 / KW20 / Rd) OX=71421 GN=rluB PE=1 SV=1 && PF00849:RNA pseudouridylate synthase|PF01479:S4 domain	S4
A4U84_RS01115	517.386323973395	505.505511538099	533.756144407931	576.150857378687	609.921908773057	496.23388158402	A4U84_RS01115	NZ_CP015099.1	263646	264047	+	402	protein_coding	hypothetical protein&&-- && -	-
A4U84_RS04855	572.554134192239	588.862789985278	654.985815167964	523.628369023439	512.062291444401	380.450515272426	A4U84_RS04855	NZ_CP015099.1	1056635	1057471	+	837	protein_coding	DUF5718 family protein&&-- && -	-
A4U84_RS04640	449.455273091046	431.580198594985	386.122979965588	590.867732532787	551.869891690435	809.744281157787	A4U84_RS04640	NZ_CP015099.1	1004917	1005246	-	330	protein_coding	DUF413 domain-containing protein&&sp|P31811|Y847_HAEIN UPF0438 protein HI_0847 OS=Haemophilus influenzae (strain ATCC 51907 / DSM 11121 / KW20 / Rd) OX=71421 GN=HI_0847 PE=1 SV=2 && PF04219:Protein of unknown function, DUF	-
A4U84_RS11660	604.013775580703	621.984651511067	520.039884688285	488.861323041515	476.164346386541	507.909647082257	A4U84_RS11660	NZ_CP015099.1	1092677	1092967	-	291	protein_coding	DUF5377 domain-containing protein&&sp|P43968|Y234_HAEIN Uncharacterized protein HI_0234 OS=Haemophilus influenzae (strain ATCC 51907 / DSM 11121 / KW20 / Rd) OX=71421 GN=HI_0234 PE=4 SV=1 && PF17347:Family of unknown function (DUF5377)	-
A4U84_RS09480	448.275187479919	440.589609746671	458.086992149436	546.384042423821	538.240196865692	779.500259636718	A4U84_RS09480	NZ_CP015099.1	1984973	1985563	+	591	protein_coding	SIS domain-containing protein&&sp|P52606|Y1657_HAEIN Uncharacterized protein HI_1657 OS=Haemophilus influenzae (strain ATCC 51907 / DSM 11121 / KW20 / Rd) OX=71421 GN=HI_1657 PE=3 SV=2 && PF13580:SIS domain	-
A4U84_RS01325	372.165578845279	416.466654404436	423.261573697452	643.763581760275	623.092823056934	725.022361055669	mraZ	NZ_CP015099.1	312042	312500	-	459	protein_coding	division/cell wall cluster transcriptional repressor MraZ&&sp|B8F3A7|MRAZ_HAEPS Transcriptional regulator MraZ OS=Haemophilus parasuis serovar 5 (strain SH0165) OX=557723 GN=mraZ PE=3 SV=1 && PF02381:MraZ protein, putative antitoxin-like	-
A4U84_RS05575	369.795720624503	414.155086026001	398.005475765794	788.024165086996	715.526872900541	512.013993586252	A4U84_RS05575	NZ_CP015099.1	1217142	1217756	-	615	protein_coding	glutathione S-transferase N-terminal domain-containing protein&&sp|P44521|GST_HAEIN Glutathione S-transferase OS=Haemophilus influenzae (strain ATCC 51907 / DSM 11121 / KW20 / Rd) OX=71421 GN=gst PE=3 SV=1 && PF02798:Glutathione S-transferase, N-terminal domain	GST_N
A4U84_RS00315	467.328235689155	495.250651860934	520.130541297101	507.370557492138	488.600485614938	709.12008326543	lrp	NZ_CP015099.1	77110	77592	-	483	protein_coding	leucine-responsive transcriptional regulator Lrp&&sp|P45265|LRP_HAEIN Leucine-responsive regulatory protein OS=Haemophilus influenzae (strain ATCC 51907 / DSM 11121 / KW20 / Rd) OX=71421 GN=lrp PE=3 SV=1 && PF01037:Lrp/AsnC ligand binding domain|PF13412:Winged helix-turn-helix DNA-binding	AsnC_trans_reg
A4U84_RS09990	429.957213413014	457.218792910239	461.779095514401	604.842942645968	605.970454517655	623.007827136783	purR	NZ_CP015099.1	2093409	2094431	+	1023	protein_coding	HTH-type transcriptional repressor PurR&&sp|B8F4D0|PURR_HAEPS HTH-type transcriptional repressor PurR OS=Haemophilus parasuis serovar 5 (strain SH0165) OX=557723 GN=purR PE=3 SV=1 && PF13377:Periplasmic binding protein-like domain|PF00356:Bacterial regulatory proteins, lacI family	LacI
A4U84_RS00110	360.038372201338	415.595482024804	470.371753512959	469.816454658525	527.38236855914	939.544000074751	aroA	NZ_CP015099.1	27021	28334	-	1314	protein_coding	3-phosphoshikimate 1-carboxyvinyltransferase&&sp|A3N063|AROA_ACTP2 3-phosphoshikimate 1-carboxyvinyltransferase OS=Actinobacillus pleuropneumoniae serotype 5b (strain L20) OX=416269 GN=aroA PE=3 SV=1 && PF00275:EPSP synthase (3-phosphoshikimate 1-carboxyvinyltransferase)	EPSP_synthase
A4U84_RS03615	584.258097693912	606.763231190282	626.37491287865	506.033701302456	473.117627432808	382.151993426596	A4U84_RS03615	NZ_CP015099.1	776573	780199	-	3627	protein_coding	S8 family serine peptidase&&-- && PF03797:Autotransporter beta-domain|PF00082:Subtilase family	Peptidase_S8
A4U84_RS09370	766.455616538015	722.845352899759	744.332625995972	323.642228699647	309.222759097745	311.533586130065	prmC	NZ_CP015099.1	1961352	1962182	+	831	protein_coding	peptide chain release factor N(5)-glutamine methyltransferase&&sp|Q9CN82|PRMC_PASMU Release factor glutamine methyltransferase OS=Pasteurella multocida (strain Pm70) OX=272843 GN=prmC PE=3 SV=1 && PF17827:PrmC N-terminal domain|PF13847:Methyltransferase domain	-
A4U84_RS05710	335.857963335244	347.00917289854	332.293933653282	540.424865381162	490.872618403804	1129.9533149859	A4U84_RS05710	NZ_CP015099.1	1240894	1241427	-	534	protein_coding	YggT family protein&&-- && PF02325:YGGT family	-
A4U84_RS03530	602.672482036481	593.351436615329	588.913509007511	409.752577914608	383.618165767234	572.616055014272	lpxD	NZ_CP015099.1	756873	757898	+	1026	protein_coding	UDP-3-O-(3-hydroxymyristoyl)glucosamine N-acyltransferase&&sp|Q7VM24|LPXD_HAEDU UDP-3-O-acylglucosamine N-acyltransferase OS=Haemophilus ducreyi (strain 35000HP / ATCC 700724) OX=233412 GN=lpxD PE=3 SV=1 && PF04613:UDP-3-O-[3-hydroxymyristoyl] glucosamine N-acyltransferase, LpxD|PF00132:Bacterial transferase hexapeptide (six repeats)	Hexapep
A4U84_RS00045	391.789840414251	394.499759949728	407.767511375071	731.809989034819	686.980450719427	535.752411227298	rhlB	NZ_CP015099.1	10513	11733	+	1221	protein_coding	ATP-dependent RNA helicase RhlB&&sp|P44922|RHLB_HAEIN ATP-dependent RNA helicase RhlB OS=Haemophilus influenzae (strain ATCC 51907 / DSM 11121 / KW20 / Rd) OX=71421 GN=rhlB PE=3 SV=2 && PF00271:Helicase conserved C-terminal domain|PF00270:DEAD/DEAH box helicase	DEAD
A4U84_RS01275	624.388145004536	636.759826811416	696.876068157626	400.713918107668	377.176746951976	407.203846436343	murC	NZ_CP015099.1	299473	300900	-	1428	protein_coding	UDP-N-acetylmuramate--L-alanine ligase&&sp|B8F3B7|MURC_HAEPS UDP-N-acetylmuramate--L-alanine ligase OS=Haemophilus parasuis serovar 5 (strain SH0165) OX=557723 GN=murC PE=3 SV=1 && PF02875:Mur ligase family, glutamate ligase domain|PF08245:Mur ligase middle domain|PF01225:Mur ligase family, catalytic domain	-
A4U84_RS01345	586.334175144233	597.654369874555	646.879620295413	462.465721080201	465.331715003665	382.579748214888	A4U84_RS01345	NZ_CP015099.1	317313	317633	-	321	protein_coding	nucleotidyltransferase domain-containing protein&&-- && PF18765:Polymerase beta, Nucleotidyltransferase	-
A4U84_RS09730	388.035459271452	416.910066894793	394.597558401047	425.367575144595	435.586707150604	1069.58139267634	A4U84_RS09730	NZ_CP015099.1	2034763	2035059	-	297	protein_coding	integration host factor subunit alpha&&sp|B8F4T7|IHFA_HAEPS Integration host factor subunit alpha OS=Haemophilus parasuis serovar 5 (strain SH0165) OX=557723 GN=ihfA PE=3 SV=1 && PF00216:Bacterial DNA-binding protein	-
A4U84_RS07945	424.998487015536	448.246484789409	454.077378856301	645.010263686986	586.887623920458	570.622827976714	A4U84_RS07945	NZ_CP015099.1	1660171	1660452	+	282	protein_coding	HigA family addiction module antitoxin&&sp|Q46561|VAPZ_DICNO Virulence-associated protein A' OS=Dichelobacter nodosus OX=870 GN=vapA' PE=3 SV=1 && PF01381:Helix-turn-helix	HTH_3
A4U84_RS00990	328.653405629985	325.294224656438	283.156851974765	690.060591442556	600.425317649617	898.261361931002	A4U84_RS00990	NZ_CP015099.1	240297	240476	+	180	protein_coding	hypothetical protein&&-- && -	-
A4U84_RS08325	559.615314387044	538.197267384782	637.229622129634	438.07106462753	401.571701656133	545.242785882236	A4U84_RS08325	NZ_CP015099.1	1724026	1724832	+	807	protein_coding	ATP-binding cassette domain-containing protein&&sp|P0A2V4|OPPF_LACLA Oligopeptide transport ATP-binding protein OppF OS=Lactococcus lactis subsp. lactis (strain IL1403) OX=272623 GN=oppF PE=3 SV=1 && PF00005:ABC transporter	ABC_tran
A4U84_RS01315	669.484170875737	689.951784061218	690.163614513448	422.967542007525	389.700355421201	255.176755488578	ftsL	NZ_CP015099.1	310774	311088	-	315	protein_coding	cell division protein FtsL&&sp|P45058|FTSL_HAEIN Cell division protein FtsL OS=Haemophilus influenzae (strain ATCC 51907 / DSM 11121 / KW20 / Rd) OX=71421 GN=ftsL PE=3 SV=1 && PF04999:Cell division protein FtsL	-
A4U84_RS04100	609.420021090944	548.331253044405	578.269215477353	525.153803949104	505.64773318003	350.321931153091	A4U84_RS04100	NZ_CP015099.1	892756	893505	-	750	protein_coding	amino acid ABC transporter ATP-binding protein&&sp|P39456|TCYC_BACSU L-cystine import ATP-binding protein TcyC OS=Bacillus subtilis (strain 168) OX=224308 GN=tcyC PE=1 SV=4 && PF00005:ABC transporter	ABC_tran
A4U84_RS07290	562.124794887105	593.218696146268	622.502491429401	467.832186435532	469.027297292556	400.943258650272	pyrG	NZ_CP015099.1	1535535	1537169	-	1635	protein_coding	CTP synthase (glutamine hydrolyzing)&&sp|B8F5Q9|PYRG_HAEPS CTP synthase OS=Haemophilus parasuis serovar 5 (strain SH0165) OX=557723 GN=pyrG PE=3 SV=1 && PF06418:CTP synthase N-terminus|PF00117:Glutamine amidotransferase class-I	CTP_synth_N
A4U84_RS02510	746.104890743835	728.82047373005	755.27518423772	314.825015457445	309.32663841549	259.001724677877	pepQ	NZ_CP015099.1	564541	565863	+	1323	protein_coding	Xaa-Pro dipeptidase&&sp|B8F8H3|PEPQ_HAEPS Xaa-Pro dipeptidase OS=Haemophilus parasuis serovar 5 (strain SH0165) OX=557723 GN=pepQ PE=3 SV=1 && PF00557:Metallopeptidase family M24	Peptidase_M24
A4U84_RS09475	435.997228595902	431.742458330468	430.948336805664	705.771947291675	641.618425482847	461.115950276018	A4U84_RS09475	NZ_CP015099.1	1984615	1984971	+	357	protein_coding	YraN family protein&&sp|A3N211|Y1363_ACTP2 UPF0102 protein APL_1363 OS=Actinobacillus pleuropneumoniae serotype 5b (strain L20) OX=416269 GN=APL_1363 PE=3 SV=1 && PF02021:Uncharacterised protein family UPF0102	-
A4U84_RS03505	431.938108723979	456.344542548181	484.266075817408	582.856608156608	579.263958780993	568.507996802344	uppS	NZ_CP015099.1	750598	751311	+	714	protein_coding	polyprenyl diphosphate synthase&&sp|Q7VM20|UPPS_HAEDU Ditrans,polycis-undecaprenyl-diphosphate synthase ((2E,6E)-farnesyl-diphosphate specific) OS=Haemophilus ducreyi (strain 35000HP / ATCC 700724) OX=233412 GN=uppS PE=3 SV=1 && PF01255:Putative undecaprenyl diphosphate synthase	Prenyltransf
A4U84_RS04505	580.419448352667	667.760844279656	562.011225666912	400.758397397057	476.571798241602	409.219675062518	rplS	NZ_CP015099.1	975388	975738	+	351	protein_coding	50S ribosomal protein L19&&sp|A3N387|RL19_ACTP2 50S ribosomal protein L19 OS=Actinobacillus pleuropneumoniae serotype 5b (strain L20) OX=416269 GN=rplS PE=3 SV=1 && PF01245:Ribosomal protein L19	-
A4U84_RS03480	462.739665399155	441.847776898595	491.688622271451	594.734550411735	553.05700900775	541.758711641065	A4U84_RS03480	NZ_CP015099.1	745129	746346	-	1218	protein_coding	pyridoxal phosphate-dependent aminotransferase&&sp|P71348|ALAA_HAEIN Glutamate-pyruvate aminotransferase AlaA OS=Haemophilus influenzae (strain ATCC 51907 / DSM 11121 / KW20 / Rd) OX=71421 GN=alaA PE=3 SV=1 && PF00155:Aminotransferase class I and II	Aminotran_1_2
A4U84_RS02480	522.096128629727	510.111491038321	520.929048875669	490.614844313761	473.97444786978	562.093135733212	pepN	NZ_CP015099.1	558420	561029	+	2610	protein_coding	aminopeptidase N&&sp|P45274|AMPN_HAEIN Aminopeptidase N OS=Haemophilus influenzae (strain ATCC 51907 / DSM 11121 / KW20 / Rd) OX=71421 GN=pepN PE=3 SV=1 && PF01433:Peptidase family M1 domain|PF17432:Domain of unknown function (DUF3458_C) ARM repeats|PF11940:Domain of unknown function (DUF3458) Ig-like fold|PF17900:Peptidase M1 N-terminal domain	-
A4U84_RS09780	328.641994449622	318.493246890765	348.734007786859	607.204999884321	631.95277543665	840.183762608138	folA	NZ_CP015099.1	2045182	2045679	+	498	protein_coding	type 3 dihydrofolate reductase&&sp|P43791|DYR_HAEIN Dihydrofolate reductase OS=Haemophilus influenzae (strain ATCC 51907 / DSM 11121 / KW20 / Rd) OX=71421 GN=folA PE=3 SV=1 && PF00186:Dihydrofolate reductase	-
A4U84_RS03170	763.621925905405	781.902073824923	731.051563817564	330.285411288745	314.327134575527	152.781572294085	A4U84_RS03170	NZ_CP015099.1	698305	699024	-	720	protein_coding	SPOR domain-containing protein&&sp|Q57434|Y896_HAEIN Uncharacterized protein HI_0896 OS=Haemophilus influenzae (strain ATCC 51907 / DSM 11121 / KW20 / Rd) OX=71421 GN=HI_0896 PE=4 SV=1 && PF05036:Sporulation related domain	-
A4U84_RS08700	500.450198402822	525.285360877853	531.13053476748	567.598777080312	559.664619629109	389.574691874163	A4U84_RS08700	NZ_CP015099.1	1809770	1810327	+	558	protein_coding	YqgE/AlgH family protein&&sp|A3MYV4|Y232_ACTP2 UPF0301 protein APL_0232 OS=Actinobacillus pleuropneumoniae serotype 5b (strain L20) OX=416269 GN=APL_0232 PE=3 SV=1 && PF02622:Uncharacterized ACR, COG1678	-
A4U84_RS06555	470.302352312848	469.756794235066	479.336327376135	576.515216487922	563.807503970679	509.503689442689	mnmE	NZ_CP015099.1	1392878	1394236	-	1359	protein_coding	tRNA uridine-5-carboxymethylaminomethyl(34) synthesis GTPase MnmE&&sp|B0BR82|MNME_ACTPJ tRNA modification GTPase MnmE OS=Actinobacillus pleuropneumoniae serotype 3 (strain JL03) OX=434271 GN=mnmE PE=3 SV=1 && PF10396:GTP-binding protein TrmE N-terminus|PF12631:MnmE helical domain|PF01926:50S ribosome-binding GTPase	-
A4U84_RS01085	558.989768510032	579.632762405669	559.458198670417	442.002294428934	442.290186948588	484.856227156893	A4U84_RS01085	NZ_CP015099.1	257334	258104	+	771	protein_coding	hypothetical protein&&sp|P44175|Y1399_HAEIN Uncharacterized protein HI_1399 OS=Haemophilus influenzae (strain ATCC 51907 / DSM 11121 / KW20 / Rd) OX=71421 GN=HI_1399 PE=4 SV=1 && -	-
A4U84_RS04865	478.284685981218	498.353891030535	558.439965105039	531.001894895267	503.600763153175	486.36806711341	A4U84_RS04865	NZ_CP015099.1	1059655	1060605	+	951	protein_coding	beta-ketoacyl-ACP synthase III&&sp|A6VQV2|FABH_ACTSZ 3-oxoacyl-[acyl-carrier-protein] synthase 3 OS=Actinobacillus succinogenes (strain ATCC 55618 / DSM 22257 / 130Z) OX=339671 GN=fabH PE=3 SV=1 && PF08541:3-Oxoacyl-[acyl-carrier-protein (ACP)] synthase III C terminal|PF08545:3-Oxoacyl-[acyl-carrier-protein (ACP)] synthase III	-
A4U84_RS10975	632.581786355909	600.485081892883	654.075769181474	279.376757669051	252.574829223386	634.042961125966	A4U84_RS10975	NZ_CP015099.1	447371	447598	+	228	protein_coding	tyrosine-type recombinase/integrase&&sp|A8F7B4|XER_PSELT Tyrosine recombinase Tlet_1492 OS=Pseudothermotoga lettingae (strain ATCC BAA-301 / DSM 14385 / NBRC 107922 / TMO) OX=416591 GN=Tlet_1492 PE=3 SV=1 && PF00589:Phage integrase family	Phage_integrase
A4U84_RS05180	688.389829188297	722.257551215792	615.889987796963	372.107265315566	343.39114164086	310.433142430006	A4U84_RS05180	NZ_CP015099.1	1131532	1132191	+	660	protein_coding	DUF799 domain-containing protein&&sp|Q7DDE8|Y1124_NEIMB Putative lipoprotein NMB1124/NMB1162 OS=Neisseria meningitidis serogroup B (strain MC58) OX=122586 GN=NMB1124 PE=1 SV=1 && PF05643:Putative bacterial lipoprotein (DUF799)	-
A4U84_RS05630	400.938362052732	375.514025905421	434.207001088517	600.285808913409	584.02528685074	636.030187705271	napG	NZ_CP015099.1	1226798	1227556	-	759	protein_coding	ferredoxin-type protein NapG&&sp|P44652|NAPG_HAEIN Ferredoxin-type protein NapG OS=Haemophilus influenzae (strain ATCC 51907 / DSM 11121 / KW20 / Rd) OX=71421 GN=napG PE=3 SV=1 && PF12838:4Fe-4S dicluster domain	-
A4U84_RS09510	484.29251427662	486.671317887872	564.271930516739	505.762584606185	502.482474260728	465.575241465622	A4U84_RS09510	NZ_CP015099.1	1989204	1989542	+	339	protein_coding	STAS domain-containing protein&&sp|Q57407|MLAB_HAEIN Intermembrane phospholipid transport system binding protein MlaB OS=Haemophilus influenzae (strain ATCC 51907 / DSM 11121 / KW20 / Rd) OX=71421 GN=mlaB PE=3 SV=1 && PF13466:STAS domain	-
A4U84_RS01760	278.865719860732	307.441509476688	260.830815345216	724.171437490602	763.858520745812	672.794720404368	A4U84_RS01760	NZ_CP015099.1	402693	403274	+	582	protein_coding	TetR/AcrR family transcriptional regulator&&sp|P44923|Y893_HAEIN Uncharacterized HTH-type transcriptional regulator HI_0893 OS=Haemophilus influenzae (strain ATCC 51907 / DSM 11121 / KW20 / Rd) OX=71421 GN=HI_0893 PE=1 SV=1 && PF00440:Bacterial regulatory proteins, tetR family	TetR_N
A4U84_RS05730	273.940446180793	264.555052133959	282.706812186913	717.878378613842	609.783109899149	857.008161174852	rnr	NZ_CP015099.1	1245764	1248070	+	2307	protein_coding	ribonuclease R&&sp|P44907|RNR_HAEIN Ribonuclease R OS=Haemophilus influenzae (strain ATCC 51907 / DSM 11121 / KW20 / Rd) OX=71421 GN=rnr PE=3 SV=1 && PF08461:Ribonuclease R winged-helix domain|PF00773:RNB domain|PF08206:Ribonuclease B OB domain|PF17876:Cold shock domain|PF00575:S1 RNA binding domain	RNB
A4U84_RS04980	642.284921129305	645.566318426056	648.226065090501	383.856858516048	366.918312823617	298.824361926654	xerC	NZ_CP015099.1	1091768	1092670	-	903	protein_coding	tyrosine recombinase XerC&&sp|B3GZ58|XERC_ACTP7 Tyrosine recombinase XerC OS=Actinobacillus pleuropneumoniae serotype 7 (strain AP76) OX=537457 GN=xerC PE=3 SV=1 && PF02899:Phage integrase, N-terminal SAM-like domain|PF00589:Phage integrase family	Phage_integrase
A4U84_RS07465	570.381510891617	613.961440654293	708.510067947831	350.402001093669	383.446652429335	357.65264150445	nrdD	NZ_CP015099.1	1566943	1568724	-	1782	protein_coding	anaerobic ribonucleoside-triphosphate reductase&&-- && PF13597:Anaerobic ribonucleoside-triphosphate reductase	-
A4U84_RS01625	604.057172051269	567.670313616137	590.88115372649	422.140580235118	365.432987690563	431.416875482129	iscA	NZ_CP015099.1	373462	373785	-	324	protein_coding	iron-sulfur cluster assembly protein IscA&&sp|C5BEU3|ISCA_EDWI9 Iron-binding protein IscA OS=Edwardsiella ictaluri (strain 93-146) OX=634503 GN=iscA PE=3 SV=1 && PF01521:Iron-sulphur cluster biosynthesis	-
A4U84_RS09540	395.543146331291	394.331624461217	424.371856993349	563.984530096658	535.351883636875	665.600059887502	der	NZ_CP015099.1	1995311	1996825	-	1515	protein_coding	ribosome biogenesis GTPase Der&&sp|B8F4X7|DER_HAEPS GTPase Der OS=Haemophilus parasuis serovar 5 (strain SH0165) OX=557723 GN=der PE=3 SV=1 && PF14714:KH-domain-like of EngA bacterial GTPase enzymes, C-terminal|PF01926:50S ribosome-binding GTPase	-
A4U84_RS00060	467.336844639042	471.109476255288	461.640977395722	477.590403083028	482.670452880202	611.508948094779	uvrA	NZ_CP015099.1	14236	17064	+	2829	protein_coding	excinuclease ABC subunit UvrA&&sp|Q7VLW2|UVRA_HAEDU UvrABC system protein A OS=Haemophilus ducreyi (strain 35000HP / ATCC 700724) OX=233412 GN=uvrA PE=3 SV=1 && PF17760:UvrA interaction domain|PF17755:UvrA DNA-binding domain	-
A4U84_RS09020	538.848162997701	515.618681729585	500.3311659122	510.804924984187	487.445500415974	416.009129929195	ruvB	NZ_CP015099.1	1881751	1882758	+	1008	protein_coding	Holliday junction branch migration DNA helicase RuvB&&sp|A3MZ06|RUVB_ACTP2 Holliday junction ATP-dependent DNA helicase RuvB OS=Actinobacillus pleuropneumoniae serotype 5b (strain L20) OX=416269 GN=ruvB PE=3 SV=2 && PF05496:Holliday junction DNA helicase RuvB P-loop domain|PF05491:RuvB C-terminal winged helix domain|PF17864:RuvB AAA lid domain	-
A4U84_RS02460	554.06986251741	586.999728926305	576.161525811344	352.079069742684	359.00931352002	539.044619656276	tsaE	NZ_CP015099.1	555975	556466	-	492	protein_coding	tRNA (adenosine(37)-N6)-threonylcarbamoyltransferase complex ATPase subunit type 1 TsaE&&sp|P44492|TSAE_HAEIN tRNA threonylcarbamoyladenosine biosynthesis protein TsaE OS=Haemophilus influenzae (strain ATCC 51907 / DSM 11121 / KW20 / Rd) OX=71421 GN=tsaE PE=1 SV=1 && PF02367:Threonylcarbamoyl adenosine biosynthesis protein TsaE	-
A4U84_RS10470	328.416623637456	317.161869040027	326.526169194665	753.094972391635	734.512837281444	504.414896466025	A4U84_RS10470	NZ_CP015099.1	2185964	2187403	+	1440	protein_coding	TonB-dependent receptor&&sp|O86241|Y146A_HAEIN Uncharacterized TonB-dependent receptor HI_1466.1 OS=Haemophilus influenzae (strain ATCC 51907 / DSM 11121 / KW20 / Rd) OX=71421 GN=HI_1466.1 PE=3 SV=1 && PF00593:TonB dependent receptor|PF07715:TonB-dependent Receptor Plug Domain	TonB_dep_Rec
A4U84_RS05745	518.815654740898	548.747969828932	579.325712922307	473.802286432068	423.78277809565	418.655316693033	A4U84_RS05745	NZ_CP015099.1	1249670	1250479	+	810	protein_coding	Cof-type HAD-IIB family hydrolase&&sp|Q45494|YKRA_BACSU Putative phosphatase YkrA OS=Bacillus subtilis (strain 168) OX=224308 GN=ykrA PE=3 SV=1 && PF08282:haloacid dehalogenase-like hydrolase	Hydrolase_3
A4U84_RS06240	473.409351919637	496.962101197819	501.891774664266	591.480506950762	553.715410208949	345.296761265734	rph	NZ_CP015099.1	1334163	1334897	-	735	protein_coding	ribonuclease PH&&sp|B8F6D8|RNPH_HAEPS Ribonuclease PH OS=Haemophilus parasuis serovar 5 (strain SH0165) OX=557723 GN=rph PE=3 SV=1 && PF01138:3' exoribonuclease family, domain 1|PF03725:3' exoribonuclease family, domain 2	RNase_PH
A4U84_RS01310	665.238467411529	657.92788387402	741.532868734861	291.037536257369	287.015823484933	316.547191227384	A4U84_RS01310	NZ_CP015099.1	308759	310729	-	1971	protein_coding	penicillin-binding transpeptidase domain-containing protein&&sp|P45059|FTSI_HAEIN Peptidoglycan D,D-transpeptidase FtsI OS=Haemophilus influenzae (strain ATCC 51907 / DSM 11121 / KW20 / Rd) OX=71421 GN=ftsI PE=1 SV=1 && PF00905:Penicillin binding protein transpeptidase domain|PF03717:Penicillin-binding Protein dimerisation domain	-
A4U84_RS00855	398.454534404291	424.528988128922	381.68860752843	696.095706931221	676.494474519492	380.321915179378	A4U84_RS00855	NZ_CP015099.1	209145	209402	-	258	protein_coding	hypothetical protein&&-- && -	-
A4U84_RS03245	538.029792055781	575.900401526483	509.986803287883	434.736270043077	355.572046561882	537.496948902323	A4U84_RS03245	NZ_CP015099.1	708488	708673	+	186	protein_coding	zf-HC2 domain-containing protein&&-- && -	-
A4U84_RS06355	228.245378587637	253.978753190543	238.206391677114	750.243001323764	684.675885100649	794.922058252645	A4U84_RS06355	NZ_CP015099.1	1354110	1355021	+	912	protein_coding	mechanosensitive ion channel domain-containing protein&&sp|Q55717|Y639_SYNY3 Uncharacterized MscS family protein slr0639 OS=Synechocystis sp. (strain PCC 6803 / Kazusa) OX=1111708 GN=slr0639 PE=3 SV=1 && PF00924:Mechanosensitive ion channel	-
A4U84_RS00710	549.588485209146	512.79109319114	553.926031578772	417.606793995237	404.894644737777	502.881860366874	dksA	NZ_CP015099.1	169522	169968	+	447	protein_coding	RNA polymerase-binding protein DksA&&sp|P43758|DKSA_HAEIN RNA polymerase-binding transcription factor DksA OS=Haemophilus influenzae (strain ATCC 51907 / DSM 11121 / KW20 / Rd) OX=71421 GN=dksA PE=3 SV=1 && PF01258:Prokaryotic dksA/traR C4-type zinc finger	zf-dskA_traR
A4U84_RS02255	571.709326390361	614.886990783666	559.204869236765	461.94040624876	435.568481460335	294.066811964706	matP	NZ_CP015099.1	509665	510111	+	447	protein_coding	macrodomain Ter protein MatP&&sp|Q7VPB1|MATP_HAEDU Macrodomain Ter protein OS=Haemophilus ducreyi (strain 35000HP / ATCC 700724) OX=233412 GN=matP PE=3 SV=1 && PF17414:MatP C-terminal ribbon-helix-helix domain|PF06303:MatP N-terminal domain	-
A4U84_RS08760	705.641699589162	823.436646598182	806.687965584227	223.028583072225	209.380302527217	167.564047597462	nudB	NZ_CP015099.1	1821688	1822140	-	453	protein_coding	dihydroneopterin triphosphate diphosphatase&&sp|P44635|NUDB_HAEIN Dihydroneopterin triphosphate diphosphatase OS=Haemophilus influenzae (strain ATCC 51907 / DSM 11121 / KW20 / Rd) OX=71421 GN=nudB PE=3 SV=1 && PF00293:NUDIX domain	NUDIX
A4U84_RS01030	213.60131185945	236.7671399422	237.086224235968	463.80406907626	451.286628783399	1325.50047407646	A4U84_RS01030	NZ_CP015099.1	246274	247044	+	771	protein_coding	FNR family transcription factor&&sp|P23619|HLYX_ACTPL Regulatory protein HlyX OS=Actinobacillus pleuropneumoniae OX=715 GN=hlyX PE=4 SV=1 && PF00027:Cyclic nucleotide-binding domain|PF13545:Crp-like helix-turn-helix domain	cNMP_binding
A4U84_RS00680	464.042856515931	459.541036256138	528.090288746308	497.445837960727	496.376751213242	481.385445619009	malK	NZ_CP015099.1	160666	161805	-	1140	protein_coding	maltose/maltodextrin ABC transporter ATP-binding protein MalK&&sp|Q65QT6|MALK_MANSM Maltose/maltodextrin import ATP-binding protein MalK OS=Mannheimia succiniciproducens (strain MBEL55E) OX=221988 GN=malK PE=3 SV=1 && PF17912:MalK OB fold domain|PF00005:ABC transporter	ABC_tran
A4U84_RS05495	671.500004319378	660.294585598447	645.703002043009	328.803799712915	309.109291803177	302.848932457653	fabR	NZ_CP015099.1	1203508	1204128	-	621	protein_coding	HTH-type transcriptional repressor FabR&&sp|P44757|Y570_HAEIN Uncharacterized HTH-type transcriptional regulator HI_0570 OS=Haemophilus influenzae (strain ATCC 51907 / DSM 11121 / KW20 / Rd) OX=71421 GN=HI_0570 PE=4 SV=1 && PF00440:Bacterial regulatory proteins, tetR family	TetR_N
A4U84_RS00320	459.695325495214	474.205173296433	479.793554735018	476.049125964645	454.351695594561	570.657998538636	queF	NZ_CP015099.1	77705	78544	-	840	protein_coding	NADPH-dependent 7-cyano-7-deazaguanine reductase QueF&&sp|B8F3V1|QUEF_HAEPS NADPH-dependent 7-cyano-7-deazaguanine reductase OS=Haemophilus parasuis serovar 5 (strain SH0165) OX=557723 GN=queF PE=3 SV=1 && PF14489:QueF-like protein|PF14819:Nitrile reductase, 7-cyano-7-deazaguanine-reductase N-term	-
A4U84_RS01585	311.883669217945	342.403125053593	327.573613068846	553.713777748778	546.866746733725	832.212732377251	luxS	NZ_CP015099.1	365895	366404	+	510	protein_coding	S-ribosylhomocysteine lyase&&sp|B8F365|LUXS_HAEPS S-ribosylhomocysteine lyase OS=Haemophilus parasuis serovar 5 (strain SH0165) OX=557723 GN=luxS PE=3 SV=1 && PF02664:S-Ribosylhomocysteinase (LuxS)	-
A4U84_RS09270	482.835167300293	543.931291559947	559.075996204739	551.167933576665	490.362068334825	281.762984994484	htpX	NZ_CP015099.1	1940400	1941251	+	852	protein_coding	protease HtpX&&sp|B8F543|HTPX_HAEPS Protease HtpX OS=Haemophilus parasuis serovar 5 (strain SH0165) OX=557723 GN=htpX PE=3 SV=1 && PF01435:Peptidase family M48	Peptidase_M48
A4U84_RS02115	714.248071544538	723.612172745252	703.683014184726	271.625298521173	264.167032563878	231.770450481259	A4U84_RS02115	NZ_CP015099.1	483037	484587	-	1551	protein_coding	L%2CD-transpeptidase family protein&&sp|P44285|Y1667_HAEIN Putative L,D-transpeptidase HI_1667 OS=Haemophilus influenzae (strain ATCC 51907 / DSM 11121 / KW20 / Rd) OX=71421 GN=HI_1667 PE=3 SV=1 && PF03734:L,D-transpeptidase catalytic domain	-
A4U84_RS01880	519.567343606069	573.228562272731	497.646918858647	451.333891106303	478.803984650228	385.214046433333	lexA	NZ_CP015099.1	428124	428753	+	630	protein_coding	transcriptional repressor LexA&&sp|B8F317|LEXA_HAEPS LexA repressor OS=Haemophilus parasuis serovar 5 (strain SH0165) OX=557723 GN=lexA PE=3 SV=1 && PF01726:LexA DNA binding domain|PF00717:Peptidase S24-like	LexA_DNA_bind
A4U84_RS00735	357.961262723925	376.618821949675	330.300654605385	749.64646086898	753.274558089086	334.997593600222	secM	NZ_CP015099.1	172957	173277	+	321	protein_coding	secA translation cis-regulator SecM&&-- && PF10818:Protein of unknown function (DUF2547)	-
A4U84_RS05695	204.903599805452	206.848402460731	207.628429771238	725.966661561874	680.994319220284	874.384167381658	A4U84_RS05695	NZ_CP015099.1	1238372	1239634	-	1263	protein_coding	HlyC/CorC family transporter&&sp|Q57017|Y107_HAEIN UPF0053 protein HI_0107 OS=Haemophilus influenzae (strain ATCC 51907 / DSM 11121 / KW20 / Rd) OX=71421 GN=HI_0107 PE=1 SV=2 && PF03471:Transporter associated domain|PF01595:Cyclin M transmembrane N-terminal domain	-
A4U84_RS00190	475.931804982903	446.844673575521	504.700870417983	527.464729472894	501.644354603462	431.871408614033	A4U84_RS00190	NZ_CP015099.1	50268	50531	-	264	protein_coding	type II toxin-antitoxin system prevent-host-death family antitoxin&&-- && PF02604:Antitoxin Phd_YefM, type II toxin-antitoxin system	-
A4U84_RS09280	227.310712827655	212.052937191661	229.80347630415	722.902202889007	618.789194504573	875.105081045282	pgsA	NZ_CP015099.1	1943223	1943771	-	549	protein_coding	CDP-diacylglycerol--glycerol-3-phosphate 3-phosphatidyltransferase&&sp|P44528|PGSA_HAEIN CDP-diacylglycerol--glycerol-3-phosphate 3-phosphatidyltransferase OS=Haemophilus influenzae (strain ATCC 51907 / DSM 11121 / KW20 / Rd) OX=71421 GN=pgsA PE=3 SV=1 && PF01066:CDP-alcohol phosphatidyltransferase	CDP-OH_P_transf
A4U84_RS06965	623.433057975849	621.323224949321	626.152951534611	417.366964055	395.363466406684	185.137837955245	A4U84_RS06965	NZ_CP015099.1	1473214	1473723	+	510	protein_coding	LysM peptidoglycan-binding domain-containing protein&&sp|P44833|LPPB_HAEIN Outer membrane antigenic lipoprotein B OS=Haemophilus influenzae (strain ATCC 51907 / DSM 11121 / KW20 / Rd) OX=71421 GN=lppB PE=3 SV=1 && PF01476:LysM domain	LysM
A4U84_RS09240	690.031094997015	698.403109692724	724.146185176952	244.32378575143	243.048047538672	266.053187560387	rho	NZ_CP015099.1	1934109	1935371	+	1263	protein_coding	transcription termination factor Rho&&sp|P44619|RHO_HAEIN Transcription termination factor Rho OS=Haemophilus influenzae (strain ATCC 51907 / DSM 11121 / KW20 / Rd) OX=71421 GN=rho PE=3 SV=1 && PF07498:Rho termination factor, N-terminal domain|PF00006:ATP synthase alpha/beta family, nucleotide-binding domain|PF07497:Rho termination factor, RNA-binding domain	ATP-synt_ab
A4U84_RS01135	455.285106568676	455.467782998988	497.342543195471	463.742759437221	434.001731947018	542.049955408299	metG	NZ_CP015099.1	266135	268189	-	2055	protein_coding	methionine--tRNA ligase&&sp|B8F3E3|SYM_HAEPS Methionine--tRNA ligase OS=Haemophilus parasuis serovar 5 (strain SH0165) OX=557723 GN=metG PE=3 SV=1 && PF09334:tRNA synthetases class I (M)|PF01588:Putative tRNA binding domain	-
A4U84_RS02740	547.694962718557	555.465647193318	555.456668908237	353.877226380798	340.367394477036	493.173442986193	A4U84_RS02740	NZ_CP015099.1	613564	614499	+	936	protein_coding	KpsF/GutQ family sugar-phosphate isomerase&&sp|P45313|API_HAEIN Probable arabinose 5-phosphate isomerase OS=Haemophilus influenzae (strain ATCC 51907 / DSM 11121 / KW20 / Rd) OX=71421 GN=HI_1678 PE=3 SV=1 && PF00571:CBS domain|PF01380:SIS domain	SIS
A4U84_RS02450	684.099295702721	669.642323389213	714.779969242638	208.177775123732	220.090130350189	340.378181363103	A4U84_RS02450	NZ_CP015099.1	554073	554780	-	708	protein_coding	YwiC-like family protein&&sp|P44278|Y1626_HAEIN Uncharacterized protein HI_1626 OS=Haemophilus influenzae (strain ATCC 51907 / DSM 11121 / KW20 / Rd) OX=71421 GN=HI_1626 PE=4 SV=1 && PF14256:YwiC-like protein	-
A4U84_RS09230	585.521043042271	600.771585293482	644.787569694771	341.471185685839	329.476826391159	332.680636019194	hslO	NZ_CP015099.1	1932585	1933454	-	870	protein_coding	Hsp33 family molecular chaperone HslO&&sp|B3GY94|HSLO_ACTP7 33 kDa chaperonin OS=Actinobacillus pleuropneumoniae serotype 7 (strain AP76) OX=537457 GN=hslO PE=3 SV=1 && PF01430:Hsp33 protein	-
A4U84_RS01380	267.87146814784	254.088275626863	302.099521007336	710.482256381614	675.948964880843	616.933274602945	glgP	NZ_CP015099.1	322893	325292	+	2400	protein_coding	glycogen/starch/alpha-glucan family phosphorylase&&sp|P00490|PHSM_ECOLI Maltodextrin phosphorylase OS=Escherichia coli (strain K12) OX=83333 GN=malP PE=1 SV=7 && PF00343:Carbohydrate phosphorylase	-
A4U84_RS03370	753.181342277133	784.244082404343	777.83380507782	211.863052450538	203.868992284872	96.3288515712082	A4U84_RS03370	NZ_CP015099.1	723919	724911	-	993	protein_coding	septal ring lytic transglycosylase RlpA family protein&&sp|Q9CJR6|RLPA_PASMU Endolytic peptidoglycan transglycosylase RlpA OS=Pasteurella multocida (strain Pm70) OX=272843 GN=rlpA PE=3 SV=1 && PF03330:Lytic transglycolase	-
A4U84_RS04560	574.710104130298	612.634447795664	613.407575906199	355.268253214056	345.189604613262	318.994047315444	nadR	NZ_CP015099.1	988136	989407	+	1272	protein_coding	multifunctional transcriptional regulator/nicotinamide-nucleotide adenylyltransferase/ribosylnicotinamide kinase NadR&&sp|P44308|NADR_HAEIN Bifunctional NAD biosynthesis protein NadR OS=Haemophilus influenzae (strain ATCC 51907 / DSM 11121 / KW20 / Rd) OX=71421 GN=nadR PE=1 SV=1 && PF13521:AAA domain	-
A4U84_RS07615	420.847572278788	423.200761071647	413.535361910407	542.599783722146	505.356309405619	489.862118006439	rne	NZ_CP015099.1	1595192	1598149	-	2958	protein_coding	ribonuclease E&&sp|P44443|RNE_HAEIN Ribonuclease E OS=Haemophilus influenzae (strain ATCC 51907 / DSM 11121 / KW20 / Rd) OX=71421 GN=rne PE=3 SV=1 && PF00575:S1 RNA binding domain|PF12111:Polyribonucleotide phosphorylase C terminal|PF10150:Ribonuclease E/G family	S1
A4U84_RS04245	334.566555929894	377.527478536089	346.978157783558	570.666878578043	622.223735797445	538.827090945819	A4U84_RS04245	NZ_CP015099.1	923665	924330	-	666	protein_coding	amino acid ABC transporter permease&&sp|P42399|YCKA_BACSU Probable amino-acid ABC transporter permease protein YckA OS=Bacillus subtilis (strain 168) OX=224308 GN=yckA PE=3 SV=1 && PF00528:Binding-protein-dependent transport system inner membrane component	BPD_transp_1
A4U84_RS01065	612.958086308162	671.330155599905	635.241622962895	311.556031368336	310.302978336409	244.966096022207	A4U84_RS01065	NZ_CP015099.1	252609	253001	+	393	protein_coding	YhcB family protein&&sp|P45279|Y1628_HAEIN Uncharacterized protein HI_1628 OS=Haemophilus influenzae (strain ATCC 51907 / DSM 11121 / KW20 / Rd) OX=71421 GN=HI_1628 PE=4 SV=1 && PF06295:Protein of unknown function (DUF1043)	-
A4U84_RS09220	750.568165408199	881.201925616294	913.211492299566	68.9371220222333	77.5117777776013	88.1608752167831	A4U84_RS09220	NZ_CP015099.1	1931566	1931642	-	77	protein_coding	tRNA-Asp&&sp|P46071|PRTH_PORGI Protease PrtH OS=Porphyromonas gingivalis (strain ATCC BAA-308 / W83) OX=242619 GN=prtH PE=3 SV=1 && -	-
A4U84_RS00935	636.427268339836	653.465886063486	717.157217686017	258.75609222205	275.315660185875	225.042234105999	A4U84_RS00935	NZ_CP015099.1	226776	227573	-	798	protein_coding	class II glutamine amidotransferase&&sp|P44098|Y1037_HAEIN Putative glutamine amidotransferase HI_1037 OS=Haemophilus influenzae (strain ATCC 51907 / DSM 11121 / KW20 / Rd) OX=71421 GN=HI_1037 PE=4 SV=1 && PF13230:Glutamine amidotransferases class-II	-
A4U84_RS05640	297.298484935118	256.811229991925	255.006755579613	530.815839571197	519.582505830965	904.035641477364	A4U84_RS05640	NZ_CP015099.1	1230252	1230536	-	285	protein_coding	chaperone NapD&&sp|P44651|NAPD_HAEIN Chaperone NapD OS=Haemophilus influenzae (strain ATCC 51907 / DSM 11121 / KW20 / Rd) OX=71421 GN=napD PE=3 SV=1 && PF03927:NapD protein	-
A4U84_RS06205	408.539344782068	435.650725256462	454.957743307602	514.730511099342	464.372362361305	481.732394517889	dapD	NZ_CP015099.1	1326837	1327661	-	825	protein_coding	2%2C3%2C4%2C5-tetrahydropyridine-2%2C6-dicarboxylate N-succinyltransferase&&sp|P41396|DAPD_ACTPL 2,3,4,5-tetrahydropyridine-2,6-dicarboxylate N-succinyltransferase OS=Actinobacillus pleuropneumoniae OX=715 GN=dapD PE=3 SV=1 && PF14805:Tetrahydrodipicolinate N-succinyltransferase N-terminal|PF14602:Hexapeptide repeat of succinyl-transferase	-
A4U84_RS07450	299.522679609922	325.399942636502	279.854224480891	381.248945548373	409.063575032666	1064.62780665792	ssrS	NZ_CP015099.1	1565723	1565903	-	181	protein_coding	6S RNA&&-- && -	-
A4U84_RS02680	738.305195264224	767.388210918929	781.932403082906	181.185139906968	171.632025128738	108.614198267077	A4U84_RS02680	NZ_CP015099.1	606435	606809	+	375	protein_coding	cytochrome b562&&sp|Q9CMY0|Y670_PASMU Uncharacterized protein PM0670 OS=Pasteurella multocida (strain Pm70) OX=272843 GN=PM0670 PE=3 SV=1 && PF07361:Cytochrome b562	-
A4U84_RS08675	538.294080683895	570.350772462398	611.383318766235	377.939430424073	348.676619772353	296.731657458943	rluD	NZ_CP015099.1	1806534	1807511	+	978	protein_coding	23S rRNA pseudouridine(1911/1915/1917) synthase RluD&&sp|Q9L7A7|RLUD_HAEDU Ribosomal large subunit pseudouridine synthase D OS=Haemophilus ducreyi (strain 35000HP / ATCC 700724) OX=233412 GN=rluD PE=3 SV=2 && PF01479:S4 domain|PF00849:RNA pseudouridylate synthase	S4
A4U84_RS02855	579.807035618367	563.441211377423	577.370956220686	293.1881368324	292.41998760288	426.137515502863	cpdA	NZ_CP015099.1	634473	635300	-	828	protein_coding	3'%2C5'-cyclic-AMP phosphodiesterase&&sp|P44685|CPDA_HAEIN 3',5'-cyclic adenosine monophosphate phosphodiesterase CpdA OS=Haemophilus influenzae (strain ATCC 51907 / DSM 11121 / KW20 / Rd) OX=71421 GN=cpdA PE=3 SV=1 && PF00149:Calcineurin-like phosphoesterase	Metallophos
A4U84_RS01330	435.119676307551	437.844472996434	403.431759168638	522.763282759334	507.734225212988	415.21278131004	suhB	NZ_CP015099.1	313253	314065	+	813	protein_coding	inositol-1-monophosphatase&&sp|Q9CNV8|SUHB_PASMU Nus factor SuhB OS=Pasteurella multocida (strain Pm70) OX=272843 GN=suhB PE=3 SV=1 && PF00459:Inositol monophosphatase family	-
A4U84_RS04765	359.180068666776	391.162625350445	395.290192215484	590.551525220947	542.175100265699	440.09795881455	coaD	NZ_CP015099.1	1034492	1034959	+	468	protein_coding	pantetheine-phosphate adenylyltransferase&&sp|B8F6N2|COAD_HAEPS Phosphopantetheine adenylyltransferase OS=Haemophilus parasuis serovar 5 (strain SH0165) OX=557723 GN=coaD PE=3 SV=1 && PF01467:Cytidylyltransferase-like	CTP_transf_2
A4U84_RS00185	438.325253228328	416.607352598492	480.796016356933	447.984282906084	360.571481362896	573.639910494498	A4U84_RS00185	NZ_CP015099.1	49864	50271	-	408	protein_coding	type II toxin-antitoxin system VapC family toxin&&-- && PF01850:PIN domain	-
A4U84_RS08810	555.289482061294	548.675948603329	515.604854631371	338.413913704452	365.906594867817	388.269221904077	leuS	NZ_CP015099.1	1831341	1833926	-	2586	protein_coding	leucine--tRNA ligase&&sp|A3N0N2|SYL_ACTP2 Leucine--tRNA ligase OS=Actinobacillus pleuropneumoniae serotype 5b (strain L20) OX=416269 GN=leuS PE=3 SV=1 && PF00133:tRNA synthetases class I (I, L, M and V)|PF13603:Leucyl-tRNA synthetase, Domain 2|PF08264:Anticodon-binding domain of tRNA	-
A4U84_RS09385	604.601925393558	545.233641604078	624.096620002477	342.543903444419	297.313326737826	293.43742290292	A4U84_RS09385	NZ_CP015099.1	1964175	1964939	+	765	protein_coding	DeoR/GlpR family transcriptional regulator&&sp|P44784|GLPR_HAEIN Glycerol-3-phosphate regulon repressor OS=Haemophilus influenzae (strain ATCC 51907 / DSM 11121 / KW20 / Rd) OX=71421 GN=glpR PE=3 SV=1 && PF00455:DeoR C terminal sensor domain|PF08220:DeoR-like helix-turn-helix domain	DeoR
A4U84_RS09555	588.889340411193	593.279983893332	588.952515605689	360.414001343331	365.415430734689	208.558577601416	ispC	NZ_CP015099.1	2000854	2002044	+	1191	protein_coding	1-deoxy-D-xylulose-5-phosphate reductoisomerase&&sp|B8F4X2|DXR_HAEPS 1-deoxy-D-xylulose 5-phosphate reductoisomerase OS=Haemophilus parasuis serovar 5 (strain SH0165) OX=557723 GN=dxr PE=3 SV=1 && PF02670:1-deoxy-D-xylulose 5-phosphate reductoisomerase|PF08436:1-deoxy-D-xylulose 5-phosphate reductoisomerase C-terminal domain|PF13288:DXP reductoisomerase C-terminal domain	-
A4U84_RS08960	565.465518836288	595.347255892732	672.409511723872	330.743909461912	301.336813604438	235.874473562925	A4U84_RS08960	NZ_CP015099.1	1866471	1867319	+	849	protein_coding	co-chaperone YbbN&&sp|P43786|Y1159_HAEIN Uncharacterized protein HI_1159 OS=Haemophilus influenzae (strain ATCC 51907 / DSM 11121 / KW20 / Rd) OX=71421 GN=HI_1159 PE=1 SV=1 && PF00085:Thioredoxin|PF14559:Tetratricopeptide repeat|PF14561:Tetratricopeptide repeat	-
A4U84_RS07895	745.240165959089	713.532378232465	684.433716274285	203.841560225196	160.836632614705	192.626356741933	A4U84_RS07895	NZ_CP015099.1	1650781	1651122	+	342	protein_coding	helix-turn-helix transcriptional regulator&&-- && PF01381:Helix-turn-helix	HTH_3
A4U84_RS05245	530.673337010288	602.644362844816	601.55723887796	325.154849270584	334.01011123315	306.460093186965	cysE	NZ_CP015099.1	1148869	1149675	+	807	protein_coding	serine O-acetyltransferase&&sp|P43886|CYSE_HAEIN Serine acetyltransferase OS=Haemophilus influenzae (strain ATCC 51907 / DSM 11121 / KW20 / Rd) OX=71421 GN=cysE PE=1 SV=1 && PF00132:Bacterial transferase hexapeptide (six repeats)|PF06426:Serine acetyltransferase, N-terminal	Hexapep
A4U84_RS09740	436.949403773892	482.515877355344	460.417645487422	399.010957997455	415.073781658763	505.961892853637	pheS	NZ_CP015099.1	2037619	2038602	-	984	protein_coding	phenylalanine--tRNA ligase subunit alpha&&sp|B8F4T5|SYFA_HAEPS Phenylalanine--tRNA ligase alpha subunit OS=Haemophilus parasuis serovar 5 (strain SH0165) OX=557723 GN=pheS PE=3 SV=1 && PF01409:tRNA synthetases class II core domain (F)|PF02912:Aminoacyl tRNA synthetase class II, N-terminal domain	tRNA-synt_2d
A4U84_RS01280	584.743893367733	574.537877739621	657.839151052484	312.491016666756	337.128224911645	232.591096926096	murG	NZ_CP015099.1	301003	302058	-	1056	protein_coding	undecaprenyldiphospho-muramoylpentapeptide beta-N-acetylglucosaminyltransferase&&sp|B8F3B6|MURG_HAEPS UDP-N-acetylglucosamine--N-acetylmuramyl-(pentapeptide) pyrophosphoryl-undecaprenol N-acetylglucosamine transferase OS=Haemophilus parasuis serovar 5 (strain SH0165) OX=557723 GN=murG PE=3 SV=1 && PF03033:Glycosyltransferase family 28 N-terminal domain|PF04101:Glycosyltransferase family 28 C-term…	-
A4U84_RS06235	370.834541746141	377.539833916657	355.959410047912	509.0759417048	480.988668196112	602.733537673787	A4U84_RS06235	NZ_CP015099.1	1333176	1334054	+	879	protein_coding	NAD(+) kinase&&sp|Q7VKR8|NADK_HAEDU NAD kinase OS=Haemophilus ducreyi (strain 35000HP / ATCC 700724) OX=233412 GN=nadK PE=3 SV=2 && PF01513:ATP-NAD kinase	NAD_kinase
A4U84_RS01820	705.331770685813	742.886464613318	700.180886691412	220.652858802145	204.956420985225	121.610148460798	A4U84_RS01820	NZ_CP015099.1	417076	417330	-	255	protein_coding	hypothetical protein&&-- && -	-
A4U84_RS06510	662.780269032017	801.130852923785	967.322210705688	66.8000289208688	70.9994149838832	121.606805777846	A4U84_RS06510	NZ_CP015099.1	1382203	1382745	+	543	protein_coding	restriction endonuclease subunit S&&sp|Q07606|T4BB_BACCO Restriction enzyme BgcI subunit beta OS=Bacillus coagulans OX=1398 GN=bcgIB PE=1 SV=1 && PF01420:Type I restriction modification DNA specificity domain	-
A4U84_RS02160	256.996813383506	256.608306280781	235.181409669477	437.504929132479	487.937527018446	1010.50565368192	lgt	NZ_CP015099.1	492993	493796	-	804	protein_coding	prolipoprotein diacylglyceryl transferase&&sp|B8F8N6|LGT_HAEPS Phosphatidylglycerol--prolipoprotein diacylglyceryl transferase OS=Haemophilus parasuis serovar 5 (strain SH0165) OX=557723 GN=lgt PE=3 SV=1 && PF01790:Prolipoprotein diacylglyceryl transferase	LGT
A4U84_RS01015	491.89549415662	522.199077911473	399.193650334794	354.511414958541	360.775539926202	555.745302105797	A4U84_RS01015	NZ_CP015099.1	243407	243685	-	279	protein_coding	YcgL domain-containing protein&&sp|B8F3G5|Y171_HAEPS YcgL domain-containing protein HAPS_0171 OS=Haemophilus parasuis serovar 5 (strain SH0165) OX=557723 GN=HAPS_0171 PE=3 SV=1 && PF05166:YcgL domain	-
A4U84_RS04200	442.042382302218	496.910846855698	527.368712541735	360.635298412376	367.844521797002	478.513812944219	nagA	NZ_CP015099.1	915930	917081	+	1152	protein_coding	N-acetylglucosamine-6-phosphate deacetylase&&sp|P44537|NAGA_HAEIN N-acetylglucosamine-6-phosphate deacetylase OS=Haemophilus influenzae (strain ATCC 51907 / DSM 11121 / KW20 / Rd) OX=71421 GN=nagA PE=3 SV=1 && PF01979:Amidohydrolase family	Amidohydro_1
A4U84_RS04135	490.69168846928	483.644565788948	494.221429372677	485.963137225527	462.674688423898	252.208731346216	tpx	NZ_CP015099.1	899457	899957	+	501	protein_coding	thiol peroxidase&&sp|P57880|TPX_PASMU Thiol peroxidase OS=Pasteurella multocida (strain Pm70) OX=272843 GN=tpx PE=3 SV=1 && PF08534:Redoxin	-
A4U84_RS00900	211.483375396022	212.717755583575	209.05037258968	661.759799995922	612.572169754568	760.767552517241	A4U84_RS00900	NZ_CP015099.1	219919	221049	+	1131	protein_coding	SIS domain-containing protein&&sp|A0KYQ7|AGAS_SHESA D-galactosamine-6-phosphate deaminase AgaS OS=Shewanella sp. (strain ANA-3) OX=94122 GN=agaS PE=1 SV=1 && PF01380:SIS domain	SIS
A4U84_RS03580	322.023509839178	331.117906427781	310.493289106597	558.657112040079	553.502304506146	592.31757105189	A4U84_RS03580	NZ_CP015099.1	769625	771073	-	1449	protein_coding	alanine/glycine:cation symporter family protein&&sp|P44555|Y183_HAEIN Uncharacterized transporter HI_0183 OS=Haemophilus influenzae (strain ATCC 51907 / DSM 11121 / KW20 / Rd) OX=71421 GN=HI_0183 PE=3 SV=1 && PF01235:Sodium:alanine symporter family	-
A4U84_RS03310	291.615717114426	203.93832969947	360.155645055622	719.395150997806	628.253356723716	448.634453816985	A4U84_RS03310	NZ_CP015099.1	717544	717619	-	76	protein_coding	tRNA-Thr&&-- && -	-
A4U84_RS03260	839.887665767359	761.852401366008	796.095941654291	81.403068049257	76.7889324274605	91.681676942693	A4U84_RS03260	NZ_CP015099.1	709697	710635	-	939	protein_coding	hypothetical protein&&-- && -	-
A4U84_RS03025	365.644224319386	357.465343195228	374.993765157668	481.000453121841	420.51551354446	641.09815732842	tatC	NZ_CP015099.1	668598	669350	+	753	protein_coding	twin-arginine translocase subunit TatC&&sp|P44560|TATC_HAEIN Sec-independent protein translocase protein TatC OS=Haemophilus influenzae (strain ATCC 51907 / DSM 11121 / KW20 / Rd) OX=71421 GN=tatC PE=3 SV=1 && PF00902:Sec-independent protein translocase protein (TatC)	-
A4U84_RS01290	518.519828800412	503.681380113194	564.718862489354	358.090050504379	363.748964705814	329.773811462779	murD	NZ_CP015099.1	303251	304552	-	1302	protein_coding	UDP-N-acetylmuramoyl-L-alanine--D-glutamate ligase&&sp|Q7VP56|MURD_HAEDU UDP-N-acetylmuramoylalanine--D-glutamate ligase OS=Haemophilus ducreyi (strain 35000HP / ATCC 700724) OX=233412 GN=murD PE=3 SV=1 && PF08245:Mur ligase middle domain|PF02875:Mur ligase family, glutamate ligase domain	-
A4U84_RS04880	587.114686447121	608.459834257435	614.317684277152	274.857679974404	284.294728617474	263.812895244697	recF	NZ_CP015099.1	1061785	1062870	+	1086	protein_coding	DNA replication/repair protein RecF&&sp|B8F744|RECF_HAEPS DNA replication and repair protein RecF OS=Haemophilus parasuis serovar 5 (strain SH0165) OX=557723 GN=recF PE=3 SV=1 && PF02463:RecF/RecN/SMC N terminal domain	SMC_N
A4U84_RS11925	215.945177186273	235.359939016129	214.989461684544	751.989106059195	626.41387617475	578.555743610139	A4U84_RS11925	NZ_CP015099.1	1623044	1623103	+	60	protein_coding	hypothetical protein&&-- && -	-
A4U84_RS03010	255.257048179867	264.04138162241	259.593999305188	641.119435728283	628.620683735322	569.929704288387	yidC	NZ_CP015099.1	665839	667479	-	1641	protein_coding	membrane protein insertase YidC&&sp|B8F6M2|YIDC_HAEPS Membrane protein insertase YidC OS=Haemophilus parasuis serovar 5 (strain SH0165) OX=557723 GN=yidC PE=3 SV=1 && PF14849:YidC periplasmic domain|PF02096:60Kd inner membrane protein	-
A4U84_RS10030	428.692447005768	445.924469451869	469.934305101057	498.074347143062	484.742668911155	285.48927272355	A4U84_RS10030	NZ_CP015099.1	2101135	2101923	-	789	protein_coding	SDR family oxidoreductase&&sp|P44432|FABI_HAEIN Enoyl-[acyl-carrier-protein] reductase [NADH] FabI OS=Haemophilus influenzae (strain ATCC 51907 / DSM 11121 / KW20 / Rd) OX=71421 GN=fabI PE=3 SV=3 && PF13561:Enoyl-(Acyl carrier protein) reductase	-
A4U84_RS01270	512.570702774203	536.093442608143	579.388319799729	293.539607189774	290.956298370077	399.068128414128	A4U84_RS01270	NZ_CP015099.1	298239	299150	-	912	protein_coding	D-alanine--D-alanine ligase&&sp|B8F3B8|DDL_HAEPS D-alanine--D-alanine ligase OS=Haemophilus parasuis serovar 5 (strain SH0165) OX=557723 GN=ddl PE=3 SV=1 && PF01820:D-ala D-ala ligase N-terminus|PF07478:D-ala D-ala ligase C-terminus	-
A4U84_RS08740	625.104460276052	633.208995324216	644.310924926155	242.952407714034	223.628216350398	239.836223990612	A4U84_RS08740	NZ_CP015099.1	1818601	1819581	+	981	protein_coding	peptide ABC transporter ATP-binding protein&&sp|P45094|DPPF_HAEIN Dipeptide transport ATP-binding protein DppF OS=Haemophilus influenzae (strain ATCC 51907 / DSM 11121 / KW20 / Rd) OX=71421 GN=dppF PE=3 SV=1 && PF00005:ABC transporter|PF08352:Oligopeptide/dipeptide transporter, C-terminal region	ABC_tran
A4U84_RS05970	286.998844635588	279.030014458064	284.265407882943	583.659922034101	554.474707343666	617.730136988067	A4U84_RS05970	NZ_CP015099.1	1293107	1294894	-	1788	protein_coding	long-chain fatty acid--CoA ligase&&sp|P44446|LCFH_HAEIN Putative long-chain-fatty-acid--CoA ligase OS=Haemophilus influenzae (strain ATCC 51907 / DSM 11121 / KW20 / Rd) OX=71421 GN=HI_0002 PE=3 SV=1 && PF00501:AMP-binding enzyme	AMP-binding
A4U84_RS07690	342.986608911062	353.86908988116	341.885680532494	552.834866990446	479.862303618082	531.185599269122	A4U84_RS07690	NZ_CP015099.1	1614022	1614696	+	675	protein_coding	phosphoglycolate phosphatase&&sp|Q65Q22|GPH_MANSM Phosphoglycolate phosphatase OS=Mannheimia succiniciproducens (strain MBEL55E) OX=221988 GN=MS2331 PE=3 SV=1 && PF13419:Haloacid dehalogenase-like hydrolase	-
A4U84_RS00240	611.920438932048	614.920894327017	679.576444739435	236.861823524214	206.044461244776	248.496120277706	A4U84_RS00240	NZ_CP015099.1	61674	62048	-	375	protein_coding	LacI family transcriptional regulator&&-- && -	-
A4U84_RS01295	414.32257351966	430.615981930732	466.117953209716	302.90322147276	326.936016597571	655.874581368072	mraY	NZ_CP015099.1	304675	305757	-	1083	protein_coding	phospho-N-acetylmuramoyl-pentapeptide-transferase&&sp|B8F3B3|MRAY_HAEPS Phospho-N-acetylmuramoyl-pentapeptide-transferase OS=Haemophilus parasuis serovar 5 (strain SH0165) OX=557723 GN=mraY PE=3 SV=1 && PF00953:Glycosyl transferase family 4	Glycos_transf_4
A4U84_RS02470	443.887308660671	482.20085066719	472.219400258327	462.334042984542	428.661856132936	305.134584778088	A4U84_RS02470	NZ_CP015099.1	557063	557602	-	540	protein_coding	HAD-IIIA family hydrolase&&sp|P45314|KDSC_HAEIN 3-deoxy-D-manno-octulosonate 8-phosphate phosphatase KdsC OS=Haemophilus influenzae (strain ATCC 51907 / DSM 11121 / KW20 / Rd) OX=71421 GN=HI_1679 PE=1 SV=1 && PF08282:haloacid dehalogenase-like hydrolase	Hydrolase_3
A4U84_RS00825	719.228369430509	649.299566374585	475.731767230679	230.010010698861	221.76407989286	295.772884470814	A4U84_RS00825	NZ_CP015099.1	197047	198783	+	1737	protein_coding	DUF3413 domain-containing protein&&sp|P44898|Y841_HAEIN Uncharacterized protein HI_0841 OS=Haemophilus influenzae (strain ATCC 51907 / DSM 11121 / KW20 / Rd) OX=71421 GN=HI_0841 PE=4 SV=1 && PF00884:Sulfatase|PF11893:Domain of unknown function (DUF3413)	Sulfatase
A4U84_RS07940	281.694189821369	282.08626312712	303.905900466743	721.072412894206	657.374661692455	342.847848065268	A4U84_RS07940	NZ_CP015099.1	1659881	1660159	+	279	protein_coding	type II toxin-antitoxin system RelE/ParE family toxin&&sp|Q7A225|HIGB_PROVU Endoribonuclease HigB OS=Proteus vulgaris OX=585 GN=higB PE=1 SV=1 && PF05015:RelE-like toxin of type II toxin-antitoxin system HigB	Plasmid_killer
A4U84_RS04115	715.14311925324	695.56801742809	621.065533912904	245.875735212632	222.060768768263	86.1572189618562	A4U84_RS04115	NZ_CP015099.1	895509	895585	+	77	protein_coding	tRNA-Ile&&-- && -	-
A4U84_RS01830	668.818058896755	647.196634654841	624.853129930687	209.288593751408	201.050917525764	218.436505205463	A4U84_RS01830	NZ_CP015099.1	418224	419120	-	897	protein_coding	ABC transporter ATP-binding protein&&sp|P36879|YADG_ECOLI Uncharacterized ABC transporter ATP-binding protein YadG OS=Escherichia coli (strain K12) OX=83333 GN=yadG PE=1 SV=1 && PF00005:ABC transporter	ABC_tran
A4U84_RS01305	594.91832939753	589.410496539876	625.650246743556	255.498882762528	256.946478167724	246.788365483601	murE	NZ_CP015099.1	307257	308747	-	1491	protein_coding	UDP-N-acetylmuramoyl-L-alanyl-D-glutamate--2%2C6-diaminopimelate ligase&&sp|A3MY85|MURE_ACTP2 UDP-N-acetylmuramoyl-L-alanyl-D-glutamate--2,6-diaminopimelate ligase OS=Actinobacillus pleuropneumoniae serotype 5b (strain L20) OX=416269 GN=murE PE=3 SV=1 && PF01225:Mur ligase family, catalytic domain|PF02875:Mur ligase family, glutamate ligase domain|PF08245:Mur ligase middle domain	-
A4U84_RS05615	497.314300653398	475.265643847104	476.453059818414	414.65309520931	400.404852333656	298.120996820205	A4U84_RS05615	NZ_CP015099.1	1224914	1225504	-	591	protein_coding	NapC/NirT family cytochrome c&&sp|P44655|NAPC_HAEIN Cytochrome c-type protein NapC OS=Haemophilus influenzae (strain ATCC 51907 / DSM 11121 / KW20 / Rd) OX=71421 GN=napC PE=3 SV=1 && PF03264:NapC/NirT cytochrome c family, N-terminal region	-
A4U84_RS01740	811.595291574797	626.0633669237	637.238316237766	194.521714814171	176.707051652189	112.512040280574	A4U84_RS01740	NZ_CP015099.1	397682	398959	+	1278	protein_coding	outer membrane protein transport protein&&sp|P80603|OMP47_PASMU 47 kDa outer membrane protein OS=Pasteurella multocida (strain Pm70) OX=272843 GN=PM1069 PE=1 SV=1 && PF03349:Outer membrane protein transport protein (OMPP1/FadL/TodX)	-
A4U84_RS01320	341.147627318821	342.778559979073	382.467810352851	466.560177060093	490.96816303732	522.815584286109	rsmH	NZ_CP015099.1	311085	312023	-	939	protein_coding	16S rRNA (cytosine(1402)-N(4))-methyltransferase RsmH&&sp|B8F3A8|RSMH_HAEPS Ribosomal RNA small subunit methyltransferase H OS=Haemophilus parasuis serovar 5 (strain SH0165) OX=557723 GN=rsmH PE=3 SV=1 && PF01795:MraW methylase family	-
A4U84_RS10345	492.286282141288	463.688894790709	502.211155060037	395.940152513916	360.130145400395	330.48937912338	A4U84_RS10345	NZ_CP015099.1	2147870	2148643	+	774	protein_coding	Nif3-like dinuclear metal center hexameric protein&&sp|Q9CP72|GCH1L_PASMU GTP cyclohydrolase 1 type 2 homolog OS=Pasteurella multocida (strain Pm70) OX=272843 GN=PM0183 PE=3 SV=1 && PF01784:NIF3 (NGG1p interacting factor 3)	-
A4U84_RS06910	579.482239743741	544.133421359858	539.135372826235	328.95629494553	306.712953939157	244.09801013661	A4U84_RS06910	NZ_CP015099.1	1466992	1467204	-	213	protein_coding	BrnA antitoxin family protein&&-- && PF14384:BrnA antitoxin of type II toxin-antitoxin system	-
A4U84_RS09735	458.191003432127	450.080089287798	478.58145579673	385.812126835179	380.033695015759	388.998786407219	pheT	NZ_CP015099.1	2035076	2037463	-	2388	protein_coding	phenylalanine--tRNA ligase subunit beta&&sp|Q4QKM3|SYFB_HAEI8 Phenylalanine--tRNA ligase beta subunit OS=Haemophilus influenzae (strain 86-028NP) OX=281310 GN=pheT PE=3 SV=1 && PF01588:Putative tRNA binding domain|PF03147:Ferredoxin-fold anticodon binding domain|PF03484:tRNA synthetase B5 domain|PF17759:Phenylalanyl tRNA synthetase beta chain CLM domain|PF03483:B3/4 domain	-
A4U84_RS03905	483.373524748094	505.709508919672	564.316124746886	396.707604970537	363.58377444028	222.851101242424	A4U84_RS03905	NZ_CP015099.1	843360	843863	-	504	protein_coding	chorismate lyase&&sp|Q6D9I9|UBIC_PECAS Chorismate pyruvate-lyase OS=Pectobacterium atrosepticum (strain SCRI 1043 / ATCC BAA-672) OX=218491 GN=ubiC PE=3 SV=1 && PF04345:Chorismate lyase	-
A4U84_RS01805	572.36127144026	540.50266482896	534.196375832022	353.877226380798	317.0716159715	211.654976204043	A4U84_RS01805	NZ_CP015099.1	413992	414951	-	960	protein_coding	S-adenosyl-l-methionine hydroxide adenosyltransferase family protein&&sp|O58212|SAMHD_PYRHO S-adenosyl-L-methionine hydrolase (adenosine-forming) OS=Pyrococcus horikoshii (strain ATCC 700860 / DSM 12428 / JCM 9974 / NBRC 100139 / OT-3) OX=70601 GN=PH0463 PE=1 SV=1 && PF01887:S-adenosyl-l-methionine hydroxide adenosyltransferase	-
A4U84_RS04180	300.221696187469	294.245053379575	292.852649142314	540.336645452162	536.228900039281	564.189556265895	panF	NZ_CP015099.1	910736	912166	+	1431	protein_coding	sodium/pantothenate symporter&&sp|P44963|PANF_HAEIN Sodium/pantothenate symporter OS=Haemophilus influenzae (strain ATCC 51907 / DSM 11121 / KW20 / Rd) OX=71421 GN=panF PE=3 SV=1 && PF00474:Sodium:solute symporter family	-
A4U84_RS10495	251.954430885023	252.284155958562	239.612534453055	515.927800920872	471.744105534883	792.877256399483	nlpI	NZ_CP015099.1	2192654	2193580	+	927	protein_coding	lipoprotein NlpI&&sp|P44585|NLPI_HAEIN Lipoprotein NlpI homolog OS=Haemophilus influenzae (strain ATCC 51907 / DSM 11121 / KW20 / Rd) OX=71421 GN=nlpI PE=1 SV=1 && -	-
A4U84_RS09815	472.068519841644	473.590121190991	454.104291929965	394.231646932994	350.444627661953	377.583748461354	A4U84_RS09815	NZ_CP015099.1	2054004	2055371	+	1368	protein_coding	YdgA family protein&&sp|P44132|Y1236_HAEIN Uncharacterized protein HI_1236 OS=Haemophilus influenzae (strain ATCC 51907 / DSM 11121 / KW20 / Rd) OX=71421 GN=HI_1236 PE=4 SV=1 && PF06097:Bacterial protein of unknown function (DUF945)	-
A4U84_RS03065	423.907122554418	421.303962993059	415.705192764638	433.376997150517	455.687107075404	367.867488618827	gorA	NZ_CP015099.1	675036	676406	-	1371	protein_coding	glutathione-disulfide reductase&&sp|P43783|GSHR_HAEIN Glutathione reductase OS=Haemophilus influenzae (strain ATCC 51907 / DSM 11121 / KW20 / Rd) OX=71421 GN=gor PE=3 SV=1 && PF02852:Pyridine nucleotide-disulphide oxidoreductase, dimerisation domain|PF07992:Pyridine nucleotide-disulphide oxidoreductase	Pyr_redox_2
A4U84_RS04890	261.585038477395	250.692123990628	266.360007193934	554.091457588301	535.011848262533	647.722042072674	rpoB	NZ_CP015099.1	1067602	1071630	-	4029	protein_coding	DNA-directed RNA polymerase subunit beta&&sp|A3N325|RPOB_ACTP2 DNA-directed RNA polymerase subunit beta OS=Actinobacillus pleuropneumoniae serotype 5b (strain L20) OX=416269 GN=rpoB PE=3 SV=1 && PF00562:RNA polymerase Rpb2, domain 6|PF04563:RNA polymerase beta subunit|PF04560:RNA polymerase Rpb2, domain 7|PF04565:RNA polymerase Rpb2, domain 3|PF10385:RNA polymerase beta subunit external 1 domain|…	RNA_pol_Rpb2_6
A4U84_RS02755	230.262800007235	326.536754162383	357.521277745915	661.79637141344	580.290876875556	340.621563337571	A4U84_RS02755	NZ_CP015099.1	615243	615319	+	77	protein_coding	tRNA-Arg&&-- && -	-
A4U84_RS00040	305.995190344921	294.594187940316	320.380972116339	620.257336348761	584.373271269941	371.292916778375	A4U84_RS00040	NZ_CP015099.1	10177	10449	+	273	protein_coding	HigA family addiction module antitoxin&&sp|P67700|YDDM_ECOL6 Uncharacterized HTH-type transcriptional regulator YddM OS=Escherichia coli O6:H1 (strain CFT073 / ATCC 700928 / UPEC) OX=199310 GN=yddM PE=1 SV=1 && PF01381:Helix-turn-helix	HTH_3
A4U84_RS08705	452.168432351415	428.265058360634	420.246113908724	414.554016995251	400.369507420179	372.199570309704	ruvX	NZ_CP015099.1	1810327	1810743	+	417	protein_coding	Holliday junction resolvase RuvX&&sp|B8F5F8|YQGF_HAEPS Putative pre-16S rRNA nuclease OS=Haemophilus parasuis serovar 5 (strain SH0165) OX=557723 GN=HAPS_0933 PE=3 SV=1 && PF03652:Holliday junction resolvase	-
A4U84_RS04750	625.436785879601	671.737609429858	662.048563367465	161.762591786154	164.138264369259	200.896809217192	A4U84_RS04750	NZ_CP015099.1	1029187	1029699	+	513	protein_coding	hypothetical protein&&sp|Q9JWJ3|SYC_NEIMA Cysteine--tRNA ligase OS=Neisseria meningitidis serogroup A / serotype 4A (strain DSM 15465 / Z2491) OX=122587 GN=cysS PE=3 SV=1 && -	-
A4U84_RS06795	616.695722591664	553.729308804752	543.838040077616	292.330880915794	285.487600152695	192.727574166283	A4U84_RS06795	NZ_CP015099.1	1442776	1445877	-	3102	protein_coding	type I restriction endonuclease subunit R&&sp|Q5HK76|HSDR_STAEQ Type-1 restriction enzyme R protein OS=Staphylococcus epidermidis (strain ATCC 35984 / RP62A) OX=176279 GN=hsdR PE=3 SV=1 && PF12008:Type I restriction and modification enzyme - subunit R C terminal|PF04313:Type I restriction enzyme R protein N terminus (HSDR_N)|PF18766:SWI2/SNF2 ATPase	-
A4U84_RS08900	396.385854519847	409.33287570043	444.41075825035	413.520948094378	410.900182086557	405.39441494204	argG	NZ_CP015099.1	1854304	1855635	-	1332	protein_coding	argininosuccinate synthase&&sp|Q4QJM0|ASSY_HAEI8 Argininosuccinate synthase OS=Haemophilus influenzae (strain 86-028NP) OX=281310 GN=argG PE=3 SV=1 && PF00764:Arginosuccinate synthase	-
A4U84_RS04670	391.785534774538	424.593679604685	498.723807646857	368.16742274713	440.814589839939	347.756462630079	A4U84_RS04670	NZ_CP015099.1	1010078	1010758	-	681	protein_coding	3-keto-L-gulonate-6-phosphate decarboxylase UlaD&&sp|P44988|SGBH_HAEIN Probable 3-keto-L-gulonate-6-phosphate decarboxylase OS=Haemophilus influenzae (strain ATCC 51907 / DSM 11121 / KW20 / Rd) OX=71421 GN=sgbH PE=3 SV=1 && PF00215:Orotidine 5'-phosphate decarboxylase / HUMPS family	-
A4U84_RS01020	491.212332326843	502.14398946783	526.427258348913	321.151520145445	320.501434970473	309.095435693625	A4U84_RS01020	NZ_CP015099.1	243687	245135	-	1449	protein_coding	replicative DNA helicase&&sp|P45256|DNAB_HAEIN Replicative DNA helicase OS=Haemophilus influenzae (strain ATCC 51907 / DSM 11121 / KW20 / Rd) OX=71421 GN=dnaB PE=3 SV=2 && PF03796:DnaB-like helicase C terminal domain|PF00772:DnaB-like helicase N terminal domain	DnaB_C
A4U84_RS00730	638.897586054429	635.354796302123	589.019197653367	191.826651840724	210.379425891432	203.212243926064	A4U84_RS00730	NZ_CP015099.1	172543	172851	-	309	protein_coding	DciA family protein&&-- && PF05258:Dna[CI] antecedent, DciA	-
A4U84_RS04140	589.384205403135	644.574606504101	716.881236348809	196.598459100443	184.608381247494	131.996421505128	A4U84_RS04140	NZ_CP015099.1	900006	900635	-	630	protein_coding	FKBP-type peptidyl-prolyl cis-trans isomerase&&sp|P0A9L3|FKBB_ECOLI FKBP-type 22 kDa peptidyl-prolyl cis-trans isomerase OS=Escherichia coli (strain K12) OX=83333 GN=fklB PE=1 SV=2 && PF00254:FKBP-type peptidyl-prolyl cis-trans isomerase|PF01346:Domain amino terminal to FKBP-type peptidyl-prolyl isomerase	FKBP_C
A4U84_RS02730	573.709919262047	572.416968969081	604.577411001723	237.442169983326	226.192853669693	248.498246465911	A4U84_RS02730	NZ_CP015099.1	611662	612822	+	1161	protein_coding	bifunctional tRNA (adenosine(37)-C2)-methyltransferase TrmG/ribosomal RNA large subunit methyltransferase RlmN&&sp|B0BQK6|RLMN_ACTPJ Dual-specificity RNA methyltransferase RlmN OS=Actinobacillus pleuropneumoniae serotype 3 (strain JL03) OX=434271 GN=rlmN PE=3 SV=1 && PF04055:Radical SAM superfamily	Radical_SAM
A4U84_RS02120	545.766565739045	535.692915993179	550.46519720389	266.157286109524	256.550112300057	303.643273510719	prc	NZ_CP015099.1	484673	486679	-	2007	protein_coding	carboxy terminal-processing peptidase&&sp|P45306|PRC_HAEIN Tail-specific protease OS=Haemophilus influenzae (strain ATCC 51907 / DSM 11121 / KW20 / Rd) OX=71421 GN=prc PE=3 SV=1 && PF11818:C-terminal domain of tail specific protease (DUF3340)|PF03572:Peptidase family S41|PF00595:PDZ domain|PF17804:Tail specific protease N-terminal domain	Peptidase_S41
A4U84_RS05385	569.46440334828	540.697425973286	574.116160647004	251.14066483834	242.102904950377	280.296924060883	A4U84_RS05385	NZ_CP015099.1	1182337	1185207	+	2871	protein_coding	valine--tRNA ligase&&sp|A3N2F0|SYV_ACTP2 Valine--tRNA ligase OS=Actinobacillus pleuropneumoniae serotype 5b (strain L20) OX=416269 GN=valS PE=3 SV=1 && PF10458:Valyl tRNA synthetase tRNA binding arm|PF08264:Anticodon-binding domain of tRNA|PF00133:tRNA synthetases class I (I, L, M and V)	-
A4U84_RS06505	541.151037005038	649.057652961552	825.419702324462	120.003699434911	108.399173765519	212.977083218144	A4U84_RS06505	NZ_CP015099.1	1381125	1382249	+	1125	protein_coding	restriction endonuclease subunit S&&sp|Q07606|T4BB_BACCO Restriction enzyme BgcI subunit beta OS=Bacillus coagulans OX=1398 GN=bcgIB PE=1 SV=1 && PF01420:Type I restriction modification DNA specificity domain	-
A4U84_RS10525	398.953495983232	356.144457246904	425.555712277519	535.229274367329	486.485331997558	246.990388504162	yciA	NZ_CP015099.1	2198308	2198748	+	441	protein_coding	acyl-CoA thioester hydrolase YciA&&sp|P44886|Y827_HAEIN Uncharacterized acyl-CoA thioester hydrolase HI_0827 OS=Haemophilus influenzae (strain ATCC 51907 / DSM 11121 / KW20 / Rd) OX=71421 GN=HI_0827 PE=1 SV=1 && PF03061:Thioesterase superfamily	4HBT
A4U84_RS06840	429.442825657693	459.380996642806	430.264468416	389.060564482189	363.476032769567	368.137120026518	manA	NZ_CP015099.1	1452366	1453577	-	1212	protein_coding	mannose-6-phosphate isomerase%2C class I&&sp|P00946|MANA_ECOLI Mannose-6-phosphate isomerase OS=Escherichia coli (strain K12) OX=83333 GN=manA PE=1 SV=1 && PF01238:Phosphomannose isomerase type I	-
A4U84_RS07420	474.47468502888	484.077548117131	508.902509365852	337.052935169318	349.845980146017	283.343966742402	fabD	NZ_CP015099.1	1560338	1561273	+	936	protein_coding	ACP S-malonyltransferase&&sp|P43712|FABD_HAEIN Malonyl CoA-acyl carrier protein transacylase OS=Haemophilus influenzae (strain ATCC 51907 / DSM 11121 / KW20 / Rd) OX=71421 GN=fabD PE=3 SV=1 && PF00698:Acyl transferase domain	Acyl_transf_1
A4U84_RS02385	374.641730401136	388.586766105428	390.509660790353	490.1518847829	484.537639935129	307.390933863646	A4U84_RS02385	NZ_CP015099.1	539529	540581	-	1053	protein_coding	rod shape-determining protein&&sp|P44474|MREB_HAEIN Cell shape-determining protein MreB OS=Haemophilus influenzae (strain ATCC 51907 / DSM 11121 / KW20 / Rd) OX=71421 GN=mreB PE=3 SV=1 && PF06723:MreB/Mbl protein	-
A4U84_RS00915	170.686718055175	175.918129083652	166.142743359679	661.247290393749	639.258795905563	622.287276918464	A4U84_RS00915	NZ_CP015099.1	222415	223251	+	837	protein_coding	PTS system mannose/fructose/sorbose family transporter subunit IID&&sp|P42911|PTPD_ECOLI N-acetylgalactosamine permease IID component OS=Escherichia coli (strain K12) OX=83333 GN=agaD PE=3 SV=1 && PF03613:PTS system mannose/fructose/sorbose family IID component	-
A4U84_RS04465	271.78454794611	288.480236316163	291.250304668085	625.268577530323	569.44944954245	383.467864846914	A4U84_RS04465	NZ_CP015099.1	969029	969856	-	828	protein_coding	alpha/beta hydrolase-fold protein&&-- && PF00756:Putative esterase	-
A4U84_RS05570	460.900727114638	495.077300638966	447.303232503619	355.832349178482	298.554025350638	361.695008773828	A4U84_RS05570	NZ_CP015099.1	1216565	1217107	+	543	protein_coding	alpha/beta hydrolase&&sp|P96671|YDEN_BACSU Putative hydrolase YdeN OS=Bacillus subtilis (strain 168) OX=224308 GN=ydeN PE=1 SV=1 && PF06821:Serine hydrolase	-
A4U84_RS09135	561.14786186397	577.340666910794	602.361416818745	198.289628641092	185.013097398053	292.710958455723	A4U84_RS09135	NZ_CP015099.1	1915093	1915929	+	837	protein_coding	glycosyltransferase family 25 protein&&sp|Q03974|LIC2A_HAEIN Lipooligosaccharide biosynthesis protein lex-1 OS=Haemophilus influenzae (strain ATCC 51907 / DSM 11121 / KW20 / Rd) OX=71421 GN=lex1 PE=1 SV=1 && PF01755:Glycosyltransferase family 25 (LPS biosynthesis protein)	-
A4U84_RS03070	327.702876841306	318.354797749626	324.785936336505	460.612188736227	481.318465200191	503.099979562202	ettA	NZ_CP015099.1	676503	678173	-	1671	protein_coding	energy-dependent translational throttle protein EttA&&sp|P45127|ETTA_HAEIN Energy-dependent translational throttle protein EttA OS=Haemophilus influenzae (strain ATCC 51907 / DSM 11121 / KW20 / Rd) OX=71421 GN=ettA PE=1 SV=1 && PF00005:ABC transporter|PF12848:ABC transporter	ABC_tran
A4U84_RS02430	616.276859777891	610.089225455021	628.558659783369	191.063162679169	184.973804567901	180.411197719782	A4U84_RS02430	NZ_CP015099.1	550368	551294	-	927	protein_coding	glycosyltransferase family 52&&sp|Q9CNC4|LST_PASMU CMP-N-acetylneuraminate:beta-galactoside alpha-2,3-sialyltransferase OS=Pasteurella multocida (strain Pm70) OX=272843 GN=lst PE=1 SV=1 && PF07922:Glycosyltransferase family 52	-
A4U84_RS07315	277.83909651635	255.343330064668	254.638346530416	480.738873573914	459.956905191881	668.068141678123	A4U84_RS07315	NZ_CP015099.1	1540187	1541458	+	1272	protein_coding	AmpG family muropeptide MFS transporter&&sp|P24326|Y350_HAEIN Uncharacterized protein HI_0350 OS=Haemophilus influenzae (strain ATCC 51907 / DSM 11121 / KW20 / Rd) OX=71421 GN=HI_0350 PE=4 SV=2 && PF07690:Major Facilitator Superfamily	MFS_1
A4U84_RS09290	254.440310615702	226.05191882905	203.228290913045	436.515222748442	459.622315003223	812.665619524198	modC	NZ_CP015099.1	1944627	1945688	+	1062	protein_coding	molybdenum ABC transporter ATP-binding protein ModC&&sp|Q7VKP7|MODC_HAEDU Molybdenum import ATP-binding protein ModC OS=Haemophilus ducreyi (strain 35000HP / ATCC 700724) OX=233412 GN=modC PE=3 SV=1 && PF03459:TOBE domain|PF00005:ABC transporter	ABC_tran
A4U84_RS10540	362.976789673738	335.93972745174	376.286948568447	413.68746182544	391.910996700034	510.287976680242	uspA	NZ_CP015099.1	2202000	2202425	+	426	protein_coding	universal stress protein UspA&&sp|Q7VLK1|USPA_HAEDU Universal stress protein A homolog OS=Haemophilus ducreyi (strain 35000HP / ATCC 700724) OX=233412 GN=uspA PE=3 SV=1 && PF00582:Universal stress protein family	Usp
A4U84_RS05605	276.208947563837	319.397988710203	321.935438937717	474.236631864965	398.894154106688	598.289427888315	A4U84_RS05605	NZ_CP015099.1	1223266	1223781	+	516	protein_coding	gluconokinase&&sp|P39208|IDNK_ECOLI Thermosensitive gluconokinase OS=Escherichia coli (strain K12) OX=83333 GN=idnK PE=3 SV=1 && PF01202:Shikimate kinase	SKI
A4U84_RS09765	603.9281084914	628.204163043509	561.218463601276	200.029658622479	210.258767247902	184.604159701181	nth	NZ_CP015099.1	2042567	2043202	-	636	protein_coding	endonuclease III&&sp|P44319|END3_HAEIN Endonuclease III OS=Haemophilus influenzae (strain ATCC 51907 / DSM 11121 / KW20 / Rd) OX=71421 GN=nth PE=3 SV=1 && PF00730:HhH-GPD superfamily base excision DNA repair protein|PF00633:Helix-hairpin-helix motif	HhH-GPD
A4U84_RS04170	569.349002412665	608.708171776642	591.641500632108	227.015579187682	243.484217802154	145.548614744689	metJ	NZ_CP015099.1	910133	910450	+	318	protein_coding	met regulon transcriptional regulator MetJ&&sp|B8F882|METJ_HAEPS Met repressor OS=Haemophilus parasuis serovar 5 (strain SH0165) OX=557723 GN=metJ PE=3 SV=1 && PF01340:Met Apo-repressor, MetJ	MetJ
A4U84_RS02125	570.816566570006	599.704436517455	594.963341982979	230.31674230929	219.583544001603	168.359362262218	proQ	NZ_CP015099.1	486703	487239	-	537	protein_coding	RNA chaperone ProQ&&sp|Q7VMG8|PROQ_HAEDU RNA chaperone ProQ OS=Haemophilus ducreyi (strain 35000HP / ATCC 700724) OX=233412 GN=proQ PE=3 SV=1 && PF04352:ProQ/FINO family	-
A4U84_RS07655	514.118860556509	499.691996896249	533.162603457331	312.908218628658	293.20579220093	229.869127662552	asd	NZ_CP015099.1	1608426	1609319	+	894	protein_coding	archaetidylserine decarboxylase&&sp|B8F658|PSD_HAEPS Phosphatidylserine decarboxylase proenzyme OS=Haemophilus parasuis serovar 5 (strain SH0165) OX=557723 GN=psd PE=3 SV=1 && PF02666:Phosphatidylserine decarboxylase	-
A4U84_RS02105	493.859584417227	533.591871033081	548.335491125735	298.829657832674	280.113133265962	225.30001444289	A4U84_RS02105	NZ_CP015099.1	481692	482321	-	630	protein_coding	MBL fold metallo-hydrolase&&sp|Q57544|GLO22_HAEIN Hydroxyacylglutathione hydrolase GloC OS=Haemophilus influenzae (strain ATCC 51907 / DSM 11121 / KW20 / Rd) OX=71421 GN=gloC PE=3 SV=1 && PF00753:Metallo-beta-lactamase superfamily	Lactamase_B
A4U84_RS05030	345.957689624523	333.827379993213	335.876746336433	458.552622172115	469.029297147432	433.308716085191	rimO	NZ_CP015099.1	1101489	1102820	-	1332	protein_coding	30S ribosomal protein S12 methylthiotransferase RimO&&sp|B0US28|RIMO_HISS2 Ribosomal protein S12 methylthiotransferase RimO OS=Histophilus somni (strain 2336) OX=228400 GN=rimO PE=3 SV=1 && PF00919:Uncharacterized protein family UPF0004|PF18693:TRAM domain|PF04055:Radical SAM superfamily	Radical_SAM
A4U84_RS01145	663.004600935857	610.148597248249	538.793921790029	193.30882588314	174.825272694978	184.705539717002	A4U84_RS01145	NZ_CP015099.1	268703	272485	+	3783	protein_coding	autotransporter domain-containing protein&&-- && PF00082:Subtilase family|PF03797:Autotransporter beta-domain|PF12951:Passenger-associated-transport-repeat	Peptidase_S8
A4U84_RS10565	249.83699968445	250.823050808223	236.436443799416	519.391875055901	577.658080917441	517.978235320229	cmk	NZ_CP015099.1	2207742	2208407	+	666	protein_coding	(d)CMP kinase&&sp|Q7VLS0|KCY_HAEDU Cytidylate kinase OS=Haemophilus ducreyi (strain 35000HP / ATCC 700724) OX=233412 GN=cmk PE=3 SV=1 && PF02224:Cytidylate kinase	-
A4U84_RS08190	399.189514983303	427.817296080665	386.925834764737	428.170749346123	406.76103216106	297.014504166016	folD	NZ_CP015099.1	1692493	1693347	+	855	protein_coding	bifunctional methylenetetrahydrofolate dehydrogenase/methenyltetrahydrofolate cyclohydrolase FolD&&sp|B8F605|FOLD_HAEPS Bifunctional protein FolD OS=Haemophilus parasuis serovar 5 (strain SH0165) OX=557723 GN=folD PE=3 SV=1 && PF00763:Tetrahydrofolate dehydrogenase/cyclohydrolase, catalytic domain|PF02882:Tetrahydrofolate dehydrogenase/cyclohydrolase, NAD(P)-binding domain	-
A4U84_RS09670	275.512761306734	221.418757959424	240.177686942881	469.729889779273	492.086314438319	636.870489196241	bamE	NZ_CP015099.1	2025260	2025595	-	336	protein_coding	outer membrane protein assembly factor BamE&&sp|P44057|BAME_HAEIN Outer membrane protein assembly factor BamE OS=Haemophilus influenzae (strain ATCC 51907 / DSM 11121 / KW20 / Rd) OX=71421 GN=bamE PE=3 SV=2 && PF04355:SmpA / OmlA family	-
A4U84_RS04885	319.914359317493	301.817725991169	324.459739605901	439.083659390087	440.736130884784	508.797730826271	rpoC	NZ_CP015099.1	1063156	1067439	-	4284	protein_coding	DNA-directed RNA polymerase subunit beta'&&sp|B0BSF6|RPOC_ACTPJ DNA-directed RNA polymerase subunit beta' OS=Actinobacillus pleuropneumoniae serotype 3 (strain JL03) OX=434271 GN=rpoC PE=3 SV=1 && PF04997:RNA polymerase Rpb1, domain 1|PF04983:RNA polymerase Rpb1, domain 3|PF05000:RNA polymerase Rpb1, domain 4|PF04998:RNA polymerase Rpb1, domain 5|PF00623:RNA polymerase Rpb1, domain 2	-
A4U84_RS00525	561.305356861599	569.140409244732	567.639235130466	217.281494016958	216.476930260623	199.399798623833	fdhD	NZ_CP015099.1	127032	127838	+	807	protein_coding	formate dehydrogenase accessory sulfurtransferase FdhD&&sp|P57842|FDHD_PASMU Sulfur carrier protein FdhD OS=Pasteurella multocida (strain Pm70) OX=272843 GN=fdhD PE=3 SV=1 && PF02634:FdhD/NarQ family	-
A4U84_RS10370	557.579807347837	594.309171690655	586.97983584747	227.591627946866	202.109804027097	160.936813385932	A4U84_RS10370	NZ_CP015099.1	2159628	2160137	-	510	protein_coding	peptidylprolyl isomerase&&sp|P44499|PPIB_HAEIN Peptidyl-prolyl cis-trans isomerase B OS=Haemophilus influenzae (strain ATCC 51907 / DSM 11121 / KW20 / Rd) OX=71421 GN=ppiB PE=3 SV=1 && PF00160:Cyclophilin type peptidyl-prolyl cis-trans isomerase/CLD	Pro_isomerase
A4U84_RS06480	291.272601718554	310.632376486285	332.324540076203	523.411482020661	472.519245911503	396.501310002755	A4U84_RS06480	NZ_CP015099.1	1375208	1375900	-	693	protein_coding	AzlC family ABC transporter permease&&sp|Q9ZJQ3|YD31_HELPJ Uncharacterized membrane protein jhp_1251 OS=Helicobacter pylori (strain J99 / ATCC 700824) OX=85963 GN=jhp_1251 PE=3 SV=1 && PF03591:AzlC protein	-
A4U84_RS08935	606.824228125576	506.607953331664	494.662773004348	255.715478270507	235.006256255721	224.76913116167	A4U84_RS08935	NZ_CP015099.1	1862201	1862629	+	429	protein_coding	pyridoxamine 5'-phosphate oxidase family protein&&sp|Q9CJN9|Y1958_PASMU UPF0306 protein PM1958 OS=Pasteurella multocida (strain Pm70) OX=272843 GN=PM1958 PE=3 SV=1 && PF01243:Pyridoxamine 5'-phosphate oxidase	Pyridox_oxidase
A4U84_RS08790	462.857321047617	495.844905102908	485.100529192767	253.298594406223	290.147125163151	334.649312568055	coaE	NZ_CP015099.1	1828922	1829542	+	621	protein_coding	dephospho-CoA kinase&&sp|Q7VM70|COAE_HAEDU Dephospho-CoA kinase OS=Haemophilus ducreyi (strain 35000HP / ATCC 700724) OX=233412 GN=coaE PE=3 SV=1 && PF01121:Dephospho-CoA kinase	-
A4U84_RS02515	301.425775343469	321.207147019407	327.685413618165	446.450287219356	409.274118855789	515.27035806314	A4U84_RS02515	NZ_CP015099.1	565934	566860	-	927	protein_coding	LysR family transcriptional regulator&&sp|P45349|METR_HAEIN HTH-type transcriptional regulator MetR OS=Haemophilus influenzae (strain ATCC 51907 / DSM 11121 / KW20 / Rd) OX=71421 GN=metR PE=3 SV=1 && PF00126:Bacterial regulatory helix-turn-helix protein, lysR family|PF03466:LysR substrate binding domain	LysR_substrate
A4U84_RS04175	276.324585281118	269.802856920928	256.938624940064	465.93834806805	475.859468167085	575.98438474965	A4U84_RS04175	NZ_CP015099.1	910507	910746	+	240	protein_coding	DUF997 family protein&&sp|P46455|Y974A_HAEIN Uncharacterized protein HI_0974.1 OS=Haemophilus influenzae (strain ATCC 51907 / DSM 11121 / KW20 / Rd) OX=71421 GN=HI_0974.1 PE=4 SV=1 && PF06196:Protein of unknown function (DUF997)	-
A4U84_RS08895	794.371929587555	530.457773079262	513.989413418245	180.092599165272	150.094348701301	151.531415201039	A4U84_RS08895	NZ_CP015099.1	1853656	1854216	+	561	protein_coding	YtfJ family protein&&sp|P44478|Y045_HAEIN Uncharacterized protein HI_0045 OS=Haemophilus influenzae (strain ATCC 51907 / DSM 11121 / KW20 / Rd) OX=71421 GN=HI_0045 PE=3 SV=1 && PF09695:Bacterial protein of unknown function (YtfJ_HI0045)	-
A4U84_RS08765	481.078016934539	493.327303957102	472.052638772041	327.959852318863	304.863735930011	239.912057102204	A4U84_RS08765	NZ_CP015099.1	1822424	1823686	+	1263	protein_coding	TolC family protein&&-- && PF02321:Outer membrane efflux protein	OEP
A4U84_RS02890	553.801807431528	530.182651396203	582.572302601237	229.241222120894	223.701125105729	199.563322883274	accA	NZ_CP015099.1	640736	641689	+	954	protein_coding	acetyl-CoA carboxylase carboxyl transferase subunit alpha&&sp|Q9CNX9|ACCA_PASMU Acetyl-coenzyme A carboxylase carboxyl transferase subunit alpha OS=Pasteurella multocida (strain Pm70) OX=272843 GN=accA PE=3 SV=1 && PF03255:Acetyl co-enzyme A carboxylase carboxyltransferase alpha subunit	-
A4U84_RS10890	318.662733171028	316.652632350574	338.017787253826	480.397847640599	468.603485753505	390.680652674374	seqA	NZ_CP015099.1	2273944	2274501	-	558	protein_coding	replication initiation negative regulator SeqA&&sp|B8F412|SEQA_HAEPS Negative modulator of initiation of replication OS=Haemophilus parasuis serovar 5 (strain SH0165) OX=557723 GN=seqA PE=3 SV=1 && PF03925:SeqA protein C-terminal domain|PF17206:SeqA protein N-terminal domain	-
A4U84_RS10835	464.323712178442	493.541811440722	481.520120905596	361.069852933253	285.896001268911	225.150690467252	A4U84_RS10835	NZ_CP015099.1	2263045	2263290	+	246	protein_coding	DUF6290 family protein&&-- && PF12651:Ribbon-helix-helix domain	-
A4U84_RS00765	553.742514140642	499.360583960262	484.05049267291	290.050675949341	287.678847427418	195.123084037146	A4U84_RS00765	NZ_CP015099.1	180979	184884	-	3906	protein_coding	translocation/assembly module TamB domain-containing protein&&sp|Q57523|TAMB_HAEIN Translocation and assembly module subunit TamB OS=Haemophilus influenzae (strain ATCC 51907 / DSM 11121 / KW20 / Rd) OX=71421 GN=tamB PE=1 SV=1 && PF04357:TamB, inner membrane protein subunit of TAM complex	-
A4U84_RS02665	401.825440834698	408.427844073803	424.628987852547	348.098825724805	322.071628134158	396.996959203954	hflC	NZ_CP015099.1	602507	603394	+	888	protein_coding	protease modulator HflC&&sp|P44545|HFLC_HAEIN Protein HflC OS=Haemophilus influenzae (strain ATCC 51907 / DSM 11121 / KW20 / Rd) OX=71421 GN=hflC PE=3 SV=1 && PF01145:SPFH domain / Band 7 family	-
A4U84_RS07505	571.698886778679	567.763427749429	598.713308598981	191.468243835596	179.460383372015	190.693474617324	pgi	NZ_CP015099.1	1578005	1579648	-	1644	protein_coding	glucose-6-phosphate isomerase&&sp|B8F632|G6PI_HAEPS Glucose-6-phosphate isomerase OS=Haemophilus parasuis serovar 5 (strain SH0165) OX=557723 GN=pgi PE=3 SV=1 && PF00342:Phosphoglucose isomerase	-
A4U84_RS02660	402.003205093353	441.804835840574	443.055668704913	347.469572899006	341.469080595869	321.134151021134	hflK	NZ_CP015099.1	601290	602504	+	1215	protein_coding	FtsH protease activity modulator HflK&&sp|P44546|HFLK_HAEIN Protein HflK OS=Haemophilus influenzae (strain ATCC 51907 / DSM 11121 / KW20 / Rd) OX=71421 GN=hflK PE=3 SV=1 && PF12221:Bacterial membrane protein N terminal|PF01145:SPFH domain / Band 7 family	-
A4U84_RS07545	556.397549901591	537.07600800704	528.215805682157	251.246166375821	248.797538656735	169.390080866145	A4U84_RS07545	NZ_CP015099.1	1581988	1582518	-	531	protein_coding	topoisomerase DNA-binding C4 zinc finger domain-containing protein&&sp|P46494|Y656A_HAEIN Uncharacterized protein HI_0656.1 OS=Haemophilus influenzae (strain ATCC 51907 / DSM 11121 / KW20 / Rd) OX=71421 GN=HI_0656.1 PE=4 SV=1 && PF01396:Topoisomerase DNA binding C4 zinc finger	zf-C4_Topoisom
A4U84_RS04675	330.107277227423	348.451175830931	429.845327307764	418.867417637569	489.062089706428	273.841529601176	A4U84_RS04675	NZ_CP015099.1	1010970	1011440	-	471	protein_coding	PTS sugar transporter subunit IIA&&sp|Q57GJ7|ULAC_SALCH Ascorbate-specific PTS system EIIA component OS=Salmonella choleraesuis (strain SC-B67) OX=321314 GN=ulaC PE=3 SV=1 && PF00359:Phosphoenolpyruvate-dependent sugar phosphotransferase system, EIIA 2	PTS_EIIA_2
A4U84_RS05020	326.113380619221	302.027859657615	300.913742102812	405.484321894664	414.269028527585	524.790967436268	A4U84_RS05020	NZ_CP015099.1	1099847	1100110	-	264	protein_coding	hypothetical protein&&sp|P44076|Y926_HAEIN Uncharacterized protein HI_0926 OS=Haemophilus influenzae (strain ATCC 51907 / DSM 11121 / KW20 / Rd) OX=71421 GN=HI_0926 PE=4 SV=1 && -	-
A4U84_RS06500	516.258970042747	579.627160769899	662.112968625538	179.342168019527	159.201341651634	170.725331238771	A4U84_RS06500	NZ_CP015099.1	1379237	1381150	+	1914	protein_coding	N-6 DNA methylase&&sp|Q07605|T4BA_BACCO Restriction enzyme BgcI subunit alpha OS=Bacillus coagulans OX=1398 GN=bcgIA PE=1 SV=1 && PF02384:N-6 DNA Methylase	-
A4U84_RS11675	277.034931258705	308.551139563827	331.005116313093	482.894965165464	452.839430335555	413.82806661003	A4U84_RS11675	NZ_CP015099.1	1479532	1479723	+	192	protein_coding	hypothetical protein&&-- && -	-
A4U84_RS03510	252.589231754179	303.651931413576	353.494026571306	401.060856564904	425.520155637428	527.571904134916	A4U84_RS03510	NZ_CP015099.1	751329	752198	+	870	protein_coding	phosphatidate cytidylyltransferase&&sp|P44937|CDSA_HAEIN Phosphatidate cytidylyltransferase OS=Haemophilus influenzae (strain ATCC 51907 / DSM 11121 / KW20 / Rd) OX=71421 GN=cdsA PE=3 SV=1 && PF01148:Cytidylyltransferase family	-
A4U84_RS00440	490.301399185988	463.949609818146	473.429130157129	272.49897107758	272.746467069503	285.401204820744	guaA	NZ_CP015099.1	106056	107627	-	1572	protein_coding	glutamine-hydrolyzing GMP synthase&&sp|B8F3T2|GUAA_HAEPS GMP synthase [glutamine-hydrolyzing] OS=Haemophilus parasuis serovar 5 (strain SH0165) OX=557723 GN=guaA PE=3 SV=1 && PF00958:GMP synthase C terminal domain|PF00117:Glutamine amidotransferase class-I|PF02540:NAD synthase	GATase
A4U84_RS03715	441.740485261744	444.696340059742	546.73742776362	242.995695448148	245.905533079187	334.619499711701	A4U84_RS03715	NZ_CP015099.1	799269	799493	+	225	protein_coding	YheU family protein&&sp|Q9CLQ8|Y1156_PASMU UPF0270 protein PM1156 OS=Pasteurella multocida (strain Pm70) OX=272843 GN=PM1156 PE=3 SV=1 && PF06794:Uncharacterised protein family (UPF0270)	-
A4U84_RS00545	495.342256945295	492.81101100646	545.715911213286	238.037176228201	224.522256595406	259.291516231397	lysS	NZ_CP015099.1	130859	132361	-	1503	protein_coding	lysine--tRNA ligase&&sp|A3N0G9|SYK_ACTP2 Lysine--tRNA ligase OS=Actinobacillus pleuropneumoniae serotype 5b (strain L20) OX=416269 GN=lysS PE=3 SV=1 && PF01336:OB-fold nucleic acid binding domain|PF00152:tRNA synthetases class II (D, K and N)	tRNA-synt_2
A4U84_RS08300	564.203113380471	531.046422415096	563.081062336649	199.76940198916	174.413388692956	221.929467242249	purU	NZ_CP015099.1	1717750	1718586	+	837	protein_coding	formyltetrahydrofolate deformylase&&sp|Q03432|PURU_HAEIN Formyltetrahydrofolate deformylase OS=Haemophilus influenzae (strain ATCC 51907 / DSM 11121 / KW20 / Rd) OX=71421 GN=purU PE=3 SV=2 && PF00551:Formyl transferase	-
A4U84_RS12015	466.130828836458	441.799453293628	472.591839207765	292.657959369774	259.99902287038	306.610132478622	A4U84_RS12015	NZ_CP015099.1	1991401	1991637	+	237	protein_coding	transposase&&-- && -	-
A4U84_RS08395	303.663798418483	317.934626813532	366.248463807815	460.645312630731	419.953046512224	362.363802493598	pth	NZ_CP015099.1	1740515	1741099	+	585	protein_coding	aminoacyl-tRNA hydrolase&&sp|B8F503|PTH_HAEPS Peptidyl-tRNA hydrolase OS=Haemophilus parasuis serovar 5 (strain SH0165) OX=557723 GN=pth PE=3 SV=1 && PF01195:Peptidyl-tRNA hydrolase	-
A4U84_RS07035	519.874137549877	514.641273344966	586.556614125159	208.142903501109	217.734935999458	183.583062830297	rsgA	NZ_CP015099.1	1487494	1488525	-	1032	protein_coding	small ribosomal subunit biogenesis GTPase RsgA&&sp|A3MYK2|RSGA_ACTP2 Small ribosomal subunit biogenesis GTPase RsgA OS=Actinobacillus pleuropneumoniae serotype 5b (strain L20) OX=416269 GN=rsgA PE=3 SV=1 && PF03193:RsgA GTPase	-
A4U84_RS05645	281.388664669718	270.667016151514	243.857703064687	492.764524906595	474.385145047194	466.991947888901	napF	NZ_CP015099.1	1230589	1231146	-	558	protein_coding	ferredoxin-type protein NapF&&sp|P44650|NAPF_HAEIN Ferredoxin-type protein NapF OS=Haemophilus influenzae (strain ATCC 51907 / DSM 11121 / KW20 / Rd) OX=71421 GN=napF PE=3 SV=2 && PF13187:4Fe-4S dicluster domain|PF12838:4Fe-4S dicluster domain	-
A4U84_RS09820	400.272807235947	395.284494075214	403.303197070694	389.304532601247	384.68599936762	254.892418586779	ispA	NZ_CP015099.1	2055417	2056310	-	894	protein_coding	(2E%2C6E)-farnesyl diphosphate synthase&&sp|P45204|ISPA_HAEIN Farnesyl diphosphate synthase OS=Haemophilus influenzae (strain ATCC 51907 / DSM 11121 / KW20 / Rd) OX=71421 GN=ispA PE=3 SV=1 && PF00348:Polyprenyl synthetase	-
A4U84_RS03710	452.370824538205	510.960118752716	502.299696159855	242.6336428403	229.185546843352	289.977994267084	slmA	NZ_CP015099.1	798656	799261	+	606	protein_coding	nucleoid occlusion factor SlmA&&sp|B8F853|SLMA_HAEPS Nucleoid occlusion factor SlmA OS=Haemophilus parasuis serovar 5 (strain SH0165) OX=557723 GN=slmA PE=3 SV=1 && PF00440:Bacterial regulatory proteins, tetR family	TetR_N
A4U84_RS09130	511.016954218065	461.203330372883	443.417010837823	270.677954525743	222.028906974911	318.340093146534	A4U84_RS09130	NZ_CP015099.1	1914141	1914929	-	789	protein_coding	glycosyltransferase family 25 protein&&sp|Q57394|LIC2B_HAEIF Lipooligosaccharide biosynthesis protein lic2B OS=Haemophilus influenzae OX=727 GN=lic2B PE=3 SV=1 && PF01755:Glycosyltransferase family 25 (LPS biosynthesis protein)	-
A4U84_RS03835	325.446863948029	350.884344384903	320.304604978148	515.419574701885	481.117643489785	230.079820930547	A4U84_RS03835	NZ_CP015099.1	824383	825129	+	747	protein_coding	ribonuclease T2 family protein&&sp|P44012|RN26_HAEIN Probable ribonuclease HI_0526 OS=Haemophilus influenzae (strain ATCC 51907 / DSM 11121 / KW20 / Rd) OX=71421 GN=HI_0526 PE=3 SV=1 && PF00445:Ribonuclease T2 family	Ribonuclease_T2
A4U84_RS03620	381.003751614536	396.816134602495	412.982911857781	349.546561022991	331.452823823069	347.582984428407	proS	NZ_CP015099.1	780608	782323	-	1716	protein_coding	proline--tRNA ligase&&sp|B8F7C2|SYP_HAEPS Proline--tRNA ligase OS=Haemophilus parasuis serovar 5 (strain SH0165) OX=557723 GN=proS PE=3 SV=1 && PF04073:Aminoacyl-tRNA editing domain|PF00587:tRNA synthetase class II core domain (G, H, P, S and T)|PF03129:Anticodon binding domain	tRNA-synt_2b
A4U84_RS01285	398.516745898866	391.171052370876	446.443703094696	297.448966364182	285.67575783352	398.593337865193	ftsW	NZ_CP015099.1	302073	303251	-	1179	protein_coding	putative lipid II flippase FtsW&&sp|Q7VP55|FTSW_HAEDU Probable peptidoglycan glycosyltransferase FtsW OS=Haemophilus ducreyi (strain 35000HP / ATCC 700724) OX=233412 GN=ftsW PE=3 SV=1 && PF01098:Cell cycle protein	-
A4U84_RS00820	609.950412754209	604.664558773143	499.894195461622	173.793037844792	215.794651477653	113.139789861538	A4U84_RS00820	NZ_CP015099.1	196821	197045	+	225	protein_coding	YejL family protein&&sp|B8F3K1|Y210_HAEPS UPF0352 protein HAPS_0210 OS=Haemophilus parasuis serovar 5 (strain SH0165) OX=557723 GN=HAPS_0210 PE=3 SV=1 && PF07208:Protein of unknown function (DUF1414)	-
A4U84_RS05260	415.072433389688	474.365862585243	404.256716845854	358.659351061619	362.580355192205	185.554815067756	mioC	NZ_CP015099.1	1155481	1155924	-	444	protein_coding	FMN-binding protein MioC&&sp|P44813|MIOC_HAEIN Protein MioC homolog OS=Haemophilus influenzae (strain ATCC 51907 / DSM 11121 / KW20 / Rd) OX=71421 GN=mioC PE=3 SV=1 && PF00258:Flavodoxin	-
A4U84_RS00265	457.612356087253	492.809000821105	454.449268601474	299.036603579095	322.616588587854	168.717230495277	A4U84_RS00265	NZ_CP015099.1	64962	65474	-	513	protein_coding	hemerythrin domain-containing protein&&sp|P43971|Y243_HAEIN Uncharacterized protein HI_0243 OS=Haemophilus influenzae (strain ATCC 51907 / DSM 11121 / KW20 / Rd) OX=71421 GN=HI_0243 PE=4 SV=1 && PF01814:Hemerythrin HHE cation binding domain	-
A4U84_RS08975	443.255890013928	494.228536284739	469.930507421964	275.237842740621	265.774618217613	242.932189486247	yhbY	NZ_CP015099.1	1869398	1869712	+	315	protein_coding	ribosome assembly RNA-binding protein YhbY&&sp|P71376|Y1333_HAEIN RNA-binding protein HI_1333 OS=Haemophilus influenzae (strain ATCC 51907 / DSM 11121 / KW20 / Rd) OX=71421 GN=HI_1333 PE=1 SV=1 && PF01985:CRS1 / YhbY (CRM) domain	-
A4U84_RS05490	420.921290904699	428.200229378464	398.76094141149	286.667985711577	250.402991723712	396.766652077858	A4U84_RS05490	NZ_CP015099.1	1202991	1203506	-	516	protein_coding	protein disulfide oxidoreductase&&sp|P43787|THIX_HAEIN Thioredoxin-like protein HI_1115 OS=Haemophilus influenzae (strain ATCC 51907 / DSM 11121 / KW20 / Rd) OX=71421 GN=HI_1115 PE=3 SV=1 && PF00578:AhpC/TSA family	-
A4U84_RS09400	565.213295373348	637.487968408685	679.271154332994	120.820616374396	106.959138534518	68.0613046091832	A4U84_RS09400	NZ_CP015099.1	1966363	1967475	+	1113	protein_coding	ATP-binding protein&&-- && PF01637:ATPase domain predominantly from Archaea	Arch_ATPase
A4U84_RS08885	194.600146835383	186.122434423224	196.615387128518	532.254364881688	519.59631056304	537.685771477969	secD	NZ_CP015099.1	1851284	1853128	-	1845	protein_coding	protein translocase subunit SecD&&sp|P44591|SECD_HAEIN Protein translocase subunit SecD OS=Haemophilus influenzae (strain ATCC 51907 / DSM 11121 / KW20 / Rd) OX=71421 GN=secD PE=3 SV=1 && PF02355:Protein export membrane protein|PF13721:SecD export protein N-terminal TM region	-
A4U84_RS03435	574.180956428298	648.600402103364	550.923264183705	81.1926103817415	99.8575155152882	210.383906767323	A4U84_RS03435	NZ_CP015099.1	735182	735412	+	231	protein_coding	zinc ribbon domain-containing protein&&sp|P44114|Y1126_HAEIN Uncharacterized protein HI_1126 OS=Haemophilus influenzae (strain ATCC 51907 / DSM 11121 / KW20 / Rd) OX=71421 GN=HI_1126 PE=4 SV=1 && PF10571:Uncharacterised protein family UPF0547	-
A4U84_RS03090	356.610052358623	364.054145075696	399.483869030647	400.018708523066	343.132965753706	295.920274495259	A4U84_RS03090	NZ_CP015099.1	684085	686427	+	2343	protein_coding	autotransporter outer membrane beta-barrel domain-containing protein&&sp|Q7BSW5|ESPP_ECO57 Serine protease EspP OS=Escherichia coli O157:H7 OX=83334 GN=espP PE=1 SV=1 && PF03797:Autotransporter beta-domain	-
A4U84_RS03430	540.528892319669	576.739484707968	613.26071673354	173.252392082266	156.47744693877	98.434831378114	menH	NZ_CP015099.1	734406	735173	+	768	protein_coding	2-succinyl-6-hydroxy-2%2C4-cyclohexadiene-1-carboxylate synthase&&sp|A7FGT3|MENH_YERP3 2-succinyl-6-hydroxy-2,4-cyclohexadiene-1-carboxylate synthase OS=Yersinia pseudotuberculosis serotype O:1b (strain IP 31758) OX=349747 GN=menH PE=3 SV=1 && PF00561:alpha/beta hydrolase fold	Abhydrolase_1
A4U84_RS00910	139.928426817709	140.956461973408	149.228401820795	661.903921717965	584.098070205864	481.865605636938	A4U84_RS00910	NZ_CP015099.1	221553	222428	+	876	protein_coding	PTS sugar transporter subunit IIC&&sp|Q9RGG3|PTRC_LACCA PTS system sorbose-specific EIIC component OS=Lactobacillus casei OX=1582 GN=sorC PE=2 SV=1 && PF03609:PTS system sorbose-specific iic component	-
A4U84_RS08950	570.121836556376	606.851410703607	552.625746458686	177.321597201634	139.660860860543	109.867151311824	argR	NZ_CP015099.1	1864775	1865236	-	462	protein_coding	transcriptional regulator ArgR&&sp|B8F5K3|ARGR_HAEPS Arginine repressor OS=Haemophilus parasuis serovar 5 (strain SH0165) OX=557723 GN=argR PE=3 SV=1 && PF02863:Arginine repressor, C-terminal domain|PF01316:Arginine repressor, DNA binding domain	Arg_repressor_C
A4U84_RS04085	520.074392831172	523.853110018371	516.617045801283	190.049578260026	202.330506588062	200.251694736309	gltB	NZ_CP015099.1	883963	888429	+	4467	protein_coding	glutamate synthase large subunit&&sp|P09831|GLTB_ECOLI Glutamate synthase [NADPH] large chain OS=Escherichia coli (strain K12) OX=83333 GN=gltB PE=1 SV=3 && PF04898:Glutamate synthase central domain|PF01493:GXGXG motif|PF00310:Glutamine amidotransferases class-II|PF01645:Conserved region in glutamate synthase	GATase_2
A4U84_RS06715	340.966069241483	314.971420313625	517.465007263825	451.659091564966	375.67852750033	146.161451017298	A4U84_RS06715	NZ_CP015099.1	1427652	1427727	+	76	protein_coding	tRNA-His&&-- && -	-
A4U84_RS09500	312.552230138026	301.882045165594	281.923053055485	447.550609834538	453.877259434873	347.587215376758	mlaD	NZ_CP015099.1	1988015	1988524	+	510	protein_coding	outer membrane lipid asymmetry maintenance protein MlaD&&sp|P45029|MLAD_HAEIN Intermembrane phospholipid transport system binding protein MlaD OS=Haemophilus influenzae (strain ATCC 51907 / DSM 11121 / KW20 / Rd) OX=71421 GN=mlaD PE=3 SV=1 && PF02470:MlaD protein	-
A4U84_RS10645	545.342754792777	545.756234896284	512.00451937765	198.424016220662	177.823191090686	160.526260290559	A4U84_RS10645	NZ_CP015099.1	2225858	2226697	+	840	protein_coding	MetQ/NlpA family lipoprotein&&sp|Q08868|PLPA_MANHA Outer membrane lipoprotein 1 OS=Mannheimia haemolytica OX=75985 GN=plpA PE=3 SV=1 && PF03180:NLPA lipoprotein	-
A4U84_RS00760	451.764168091835	413.699851929154	446.442212300374	297.863140268381	292.878187963834	236.162791432668	A4U84_RS00760	NZ_CP015099.1	180204	180740	-	537	protein_coding	type III toxin-antitoxin system ToxN/AbiQ family toxin&&sp|B8X8Z0|TOXN_PECAT Endoribonuclease ToxN OS=Pectobacterium atrosepticum OX=29471 GN=toxN PE=1 SV=1 && PF13958:Toxin ToxN, type III toxin-antitoxin system	-
A4U84_RS06785	512.115053216212	427.845620848679	498.146313659308	226.47220933094	224.319346752492	242.671992458697	A4U84_RS06785	NZ_CP015099.1	1441554	1442321	-	768	protein_coding	DUF1829 domain-containing protein&&-- && PF08861:Domain of unknown function DUF1828|PF08862:Domain of unknown function DUF1829	-
A4U84_RS04250	250.816706995061	236.403663801123	252.648369607113	473.712923496113	470.238118517448	446.481402139542	A4U84_RS04250	NZ_CP015099.1	924320	924979	-	660	protein_coding	amino acid ABC transporter permease&&sp|P55661|Y4TG_SINFN Probable amino-acid ABC transporter permease protein y4tG OS=Sinorhizobium fredii (strain NBRC 101917 / NGR234) OX=394 GN=NGR_a01520 PE=3 SV=1 && PF00528:Binding-protein-dependent transport system inner membrane component	BPD_transp_1
A4U84_RS08955	175.895194449971	222.8766592464	226.558774566523	551.037395364385	519.259080679498	432.151549442268	mdh	NZ_CP015099.1	1865438	1866382	+	945	protein_coding	malate dehydrogenase&&sp|B8F5K4|MDH_HAEPS Malate dehydrogenase OS=Haemophilus parasuis serovar 5 (strain SH0165) OX=557723 GN=mdh PE=3 SV=1 && PF00056:lactate/malate dehydrogenase, NAD binding domain|PF02866:lactate/malate dehydrogenase, alpha/beta C-terminal domain	-
A4U84_RS05390	593.426869383685	568.618441986889	541.016657864697	121.346413775848	120.617913751315	181.732524869731	A4U84_RS05390	NZ_CP015099.1	1185278	1186165	+	888	protein_coding	VirK/YbjX family protein&&sp|Q57273|Y1119_HAEIN Uncharacterized protein HI_1119 OS=Haemophilus influenzae (strain ATCC 51907 / DSM 11121 / KW20 / Rd) OX=71421 GN=HI_1119 PE=4 SV=1 && PF04393:Protein of unknown function (DUF535)	-
A4U84_RS07310	295.705086598808	297.015132768033	303.017739002821	482.101177139229	452.519728240485	295.668343309384	galE	NZ_CP015099.1	1539168	1540184	+	1017	protein_coding	UDP-glucose 4-epimerase GalE&&sp|Q59678|GALE_MANHA UDP-glucose 4-epimerase OS=Mannheimia haemolytica OX=75985 GN=galE PE=3 SV=1 && PF01370:NAD dependent epimerase/dehydratase family	Epimerase
A4U84_RS09865	312.552230138026	298.076401599484	326.522402208022	440.482237243148	404.043285036992	341.961172596133	selD	NZ_CP015099.1	2064223	2065266	+	1044	protein_coding	selenide%2C water dikinase SelD&&sp|A3MZ45|SELD_ACTP2 Selenide, water dikinase OS=Actinobacillus pleuropneumoniae serotype 5b (strain L20) OX=416269 GN=selD PE=3 SV=2 && PF02769:AIR synthase related protein, C-terminal domain|PF00586:AIR synthase related protein, N-terminal domain	-
A4U84_RS02165	228.811821308593	254.314374970028	238.63533436867	398.61264933837	392.415397691138	609.751663370418	A4U84_RS02165	NZ_CP015099.1	493806	494600	-	795	protein_coding	sulfite exporter TauE/SafE family protein&&sp|P44070|Y902_HAEIN Probable membrane transporter protein HI_0902 OS=Haemophilus influenzae (strain ATCC 51907 / DSM 11121 / KW20 / Rd) OX=71421 GN=HI_0902 PE=3 SV=1 && PF01925:Sulfite exporter TauE/SafE	-
A4U84_RS07490	391.349371569262	375.202920131319	430.573563569874	321.347275158508	303.769571385127	299.284964277593	A4U84_RS07490	NZ_CP015099.1	1572956	1573537	+	582	protein_coding	Crp/Fnr family transcriptional regulator&&sp|P44053|Y804_HAEIN Uncharacterized protein HI_0804 OS=Haemophilus influenzae (strain ATCC 51907 / DSM 11121 / KW20 / Rd) OX=71421 GN=HI_0804 PE=4 SV=1 && PF00027:Cyclic nucleotide-binding domain	cNMP_binding
A4U84_RS06315	450.882762615382	435.068436692202	372.574805229954	223.501406135241	360.821184604837	278.11276096347	A4U84_RS06315	NZ_CP015099.1	1345302	1345377	+	76	protein_coding	tRNA-Phe&&-- && -	-
A4U84_RS09250	387.645947768591	392.813278009497	413.12434884678	320.806557010688	301.492883382697	303.236677047727	A4U84_RS09250	NZ_CP015099.1	1936716	1937555	-	840	protein_coding	23S rRNA (adenine(2030)-N(6))-methyltransferase RlmJ&&sp|P31777|RLMJ_HAEIN Ribosomal RNA large subunit methyltransferase J OS=Haemophilus influenzae (strain ATCC 51907 / DSM 11121 / KW20 / Rd) OX=71421 GN=rlmJ PE=1 SV=1 && PF04378:Ribosomal RNA large subunit methyltransferase D, RlmJ	-
A4U84_RS10580	189.026803298787	198.197843382003	182.147682556866	465.627929448418	502.036691363906	577.608400872064	A4U84_RS10580	NZ_CP015099.1	2210585	2210869	+	285	protein_coding	lipopolysaccharide assembly protein LapA domain-containing protein&&sp|P44129|LAPA_HAEIN Probable lipopolysaccharide assembly protein A OS=Haemophilus influenzae (strain ATCC 51907 / DSM 11121 / KW20 / Rd) OX=71421 GN=lapA PE=3 SV=1 && PF06305:Lipopolysaccharide assembly protein A domain	-
A4U84_RS00880	407.641725774027	431.188801800613	434.686286859408	316.84745979455	286.108366678528	232.444996990841	fbpC	NZ_CP015099.1	214544	215599	-	1056	protein_coding	ferric ABC transporter ATP-binding protein&&sp|Q9CM80|FBPC_PASMU Fe(3+) ions import ATP-binding protein FbpC OS=Pasteurella multocida (strain Pm70) OX=272843 GN=fbpC PE=3 SV=1 && PF00005:ABC transporter	ABC_tran
A4U84_RS03115	227.104066725085	220.643419547714	245.0212490152	377.147334903414	373.159854133285	663.691097881983	ubiB	NZ_CP015099.1	689769	691418	-	1650	protein_coding	ubiquinone biosynthesis regulatory protein kinase UbiB&&sp|B8F6K1|UBIB_HAEPS Probable protein kinase UbiB OS=Haemophilus parasuis serovar 5 (strain SH0165) OX=557723 GN=ubiB PE=3 SV=1 && PF03109:ABC1 family	ABC1
A4U84_RS08340	392.939716601556	407.096154680336	391.853251556127	321.438480629225	289.794831484993	291.742090713039	dacB	NZ_CP015099.1	1727061	1728500	+	1440	protein_coding	serine-type D-Ala-D-Ala carboxypeptidase&&sp|P45161|DACB_HAEIN D-alanyl-D-alanine carboxypeptidase DacB OS=Haemophilus influenzae (strain ATCC 51907 / DSM 11121 / KW20 / Rd) OX=71421 GN=dacB PE=1 SV=1 && PF02113:D-Ala-D-Ala carboxypeptidase 3 (S13) family	-
A4U84_RS10605	374.61403660084	416.94058516336	341.526904794124	293.345595552503	288.656947683869	379.613768614372	A4U84_RS10605	NZ_CP015099.1	2213939	2214014	+	76	protein_coding	tRNA-Asn&&-- && -	-
A4U84_RS03975	239.839649755164	215.155235205833	221.719494765892	463.476997280887	453.86480704223	497.669297565607	rnpA	NZ_CP015099.1	860051	860431	+	381	protein_coding	ribonuclease P protein component&&sp|Q7VN34|RNPA_HAEDU Ribonuclease P protein component OS=Haemophilus ducreyi (strain 35000HP / ATCC 700724) OX=233412 GN=rnpA PE=3 SV=1 && PF00825:Ribonuclease P	-
A4U84_RS02095	254.744764375821	269.604909116877	268.691623265964	459.633638862416	394.185555941252	444.401745130118	A4U84_RS02095	NZ_CP015099.1	480398	480832	-	435	protein_coding	S24 family peptidase&&sp|P44249|Y1546_HAEIN Uncharacterized protein HI_1546 OS=Haemophilus influenzae (strain ATCC 51907 / DSM 11121 / KW20 / Rd) OX=71421 GN=HI_1546 PE=3 SV=1 && -	-
A4U84_RS06765	457.473372331122	412.397390650711	417.834718579036	266.504193721103	258.952782227735	269.753706479606	A4U84_RS06765	NZ_CP015099.1	1437347	1438960	-	1614	protein_coding	type I restriction-modification system subunit M&&sp|P75436|T1MD_MYCPN Putative type I restriction enzyme MpnORFDP M protein OS=Mycoplasma pneumoniae (strain ATCC 29342 / M129) OX=272634 GN=MPN_342 PE=3 SV=1 && PF02384:N-6 DNA Methylase|PF12161:HsdM N-terminal domain	-
A4U84_RS06985	229.124362132131	247.940153711853	233.732704841266	458.45087483848	446.743893062259	465.944814790829	A4U84_RS06985	NZ_CP015099.1	1478604	1479449	+	846	protein_coding	Cof-type HAD-IIB family hydrolase&&sp|P44771|Y597_HAEIN Putative phosphatase HI_0597 OS=Haemophilus influenzae (strain ATCC 51907 / DSM 11121 / KW20 / Rd) OX=71421 GN=HI_0597 PE=3 SV=1 && PF08282:haloacid dehalogenase-like hydrolase	Hydrolase_3
A4U84_RS09340	426.640913074129	419.843411061769	431.943862388681	302.350440694995	283.724537966515	216.128594417615	argH	NZ_CP015099.1	1955324	1956700	+	1377	protein_coding	argininosuccinate lyase&&sp|B8F531|ARLY_HAEPS Argininosuccinate lyase OS=Haemophilus parasuis serovar 5 (strain SH0165) OX=557723 GN=argH PE=3 SV=1 && PF14698:Argininosuccinate lyase C-terminal|PF00206:Lyase	-
A4U84_RS02695	460.77775746106	456.607849168485	466.684441217668	241.693230656607	232.104712345151	212.887085658027	gltX	NZ_CP015099.1	608533	609972	-	1440	protein_coding	glutamate--tRNA ligase&&sp|B3H248|SYE_ACTP7 Glutamate--tRNA ligase OS=Actinobacillus pleuropneumoniae serotype 7 (strain AP76) OX=537457 GN=gltX PE=3 SV=1 && PF00749:tRNA synthetases class I (E and Q), catalytic domain	-
A4U84_RS00245	364.833694088387	381.423424205	401.663238171611	355.712145332402	360.613653465979	197.251795253551	pmbA	NZ_CP015099.1	62338	63687	-	1350	protein_coding	metalloprotease PmbA&&sp|P45077|PMBA_HAEIN Metalloprotease PmbA homolog OS=Haemophilus influenzae (strain ATCC 51907 / DSM 11121 / KW20 / Rd) OX=71421 GN=pmbA PE=3 SV=1 && PF01523:Putative modulator of DNA gyrase	-
A4U84_RS09180	470.230744991115	468.108326317015	476.204020647435	236.171281983751	240.462435843021	162.66879658204	pgl	NZ_CP015099.1	1924692	1925390	+	699	protein_coding	6-phosphogluconolactonase&&sp|Q57039|6PGL_HAEIN 6-phosphogluconolactonase OS=Haemophilus influenzae (strain ATCC 51907 / DSM 11121 / KW20 / Rd) OX=71421 GN=pgl PE=3 SV=2 && PF01182:Glucosamine-6-phosphate isomerases/6-phosphogluconolactonase	-
A4U84_RS12170	336.095125395176	272.263065342699	302.633249200542	362.30287462796	308.79016336266	470.19133448951	A4U84_RS12170	NZ_CP015099.1	238878	238982	-	105	protein_coding	HAD hydrolase-like protein&&-- && PF13419:Haloacid dehalogenase-like hydrolase	-
A4U84_RS00275	380.715999593469	362.275250501257	381.047289286709	313.844483154645	304.507712717206	308.296601200659	tgt	NZ_CP015099.1	68242	69399	+	1158	protein_coding	tRNA guanosine(34) transglycosylase Tgt&&sp|B8F3W0|TGT_HAEPS Queuine tRNA-ribosyltransferase OS=Haemophilus parasuis serovar 5 (strain SH0165) OX=557723 GN=tgt PE=3 SV=1 && PF01702:Queuine tRNA-ribosyltransferase	TGT
A4U84_RS07360	304.303051043474	356.774310913513	281.352586888506	459.78671886394	409.91964392256	230.592826843898	A4U84_RS07360	NZ_CP015099.1	1548889	1549167	-	279	protein_coding	DUF1778 domain-containing protein&&-- && PF08681:Protein of unknown function (DUF1778)	-
A4U84_RS09175	317.431374226498	292.706817480517	352.648395145526	374.490276941026	353.357495850602	349.704805026573	zwf	NZ_CP015099.1	1923138	1924622	+	1485	protein_coding	glucose-6-phosphate dehydrogenase&&sp|P44311|G6PD_HAEIN Glucose-6-phosphate 1-dehydrogenase OS=Haemophilus influenzae (strain ATCC 51907 / DSM 11121 / KW20 / Rd) OX=71421 GN=zwf PE=3 SV=1 && PF00479:Glucose-6-phosphate dehydrogenase, NAD binding domain|PF02781:Glucose-6-phosphate dehydrogenase, C-terminal domain	G6PD_C
A4U84_RS09785	203.062812540119	186.026285926924	219.996551659592	486.581186273597	462.295825877458	481.888117275947	A4U84_RS09785	NZ_CP015099.1	2045867	2047462	+	1596	protein_coding	L-lactate permease&&sp|Q57251|Y1218_HAEIN Putative L-lactate permease OS=Haemophilus influenzae (strain ATCC 51907 / DSM 11121 / KW20 / Rd) OX=71421 GN=HI_1218 PE=3 SV=1 && PF02652:L-lactate permease	-
A4U84_RS02955	453.785724505209	456.368662238591	479.947779599928	237.479373978094	234.21331749932	174.701146109728	A4U84_RS02955	NZ_CP015099.1	654542	655561	-	1020	protein_coding	branched-chain amino acid aminotransferase&&sp|P54689|ILVE_HAEIN Branched-chain-amino-acid aminotransferase OS=Haemophilus influenzae (strain ATCC 51907 / DSM 11121 / KW20 / Rd) OX=71421 GN=ilvE PE=3 SV=1 && PF01063:Amino-transferase class IV	-
A4U84_RS05690	407.379138953177	331.288306754997	355.683417362322	326.874546456159	307.716625661106	306.084645079956	A4U84_RS05690	NZ_CP015099.1	1237976	1238224	-	249	protein_coding	hypothetical protein&&-- && -	-
A4U84_RS04925	175.188511160167	185.011852015164	201.730052598205	496.818080561152	461.321172853333	514.435552917041	A4U84_RS04925	NZ_CP015099.1	1077354	1078295	-	942	protein_coding	hypothetical protein&&-- && -	-
A4U84_RS01230	274.401561435254	281.122881341353	243.233271368654	345.057856252928	378.228586205283	507.382773281637	lepB	NZ_CP015099.1	289392	290354	-	963	protein_coding	signal peptidase I&&sp|P44454|LEP_HAEIN Signal peptidase I OS=Haemophilus influenzae (strain ATCC 51907 / DSM 11121 / KW20 / Rd) OX=71421 GN=lepB PE=3 SV=1 && PF10502:Signal peptidase, peptidase S26|PF00717:Peptidase S24-like	Peptidase_S24
A4U84_RS05405	421.701004646806	412.811350141324	427.867309133222	306.507833873132	284.330817951163	175.28048025384	A4U84_RS05405	NZ_CP015099.1	1187815	1188703	+	889	protein_coding	LysR family transcriptional regulator&&sp|P76250|DMLR_ECOLI HTH-type transcriptional regulator DmlR OS=Escherichia coli (strain K12) OX=83333 GN=dmlR PE=1 SV=2 && PF03466:LysR substrate binding domain|PF00126:Bacterial regulatory helix-turn-helix protein, lysR family	LysR_substrate
A4U84_RS07070	282.225921094913	306.343260210955	342.349541472339	423.631871965474	366.045744743911	304.359880506018	nrfB	NZ_CP015099.1	1493172	1493795	-	624	protein_coding	cytochrome c nitrite reductase pentaheme subunit&&sp|P45016|NRFB_HAEIN Cytochrome c-type protein NrfB OS=Haemophilus influenzae (strain ATCC 51907 / DSM 11121 / KW20 / Rd) OX=71421 GN=nrfB PE=3 SV=1 && -	-
A4U84_RS10600	276.864448224084	273.706387616805	277.703460751547	394.92698464097	378.966952727866	417.794387652335	moeB	NZ_CP015099.1	2213098	2213847	+	750	protein_coding	molybdopterin-synthase adenylyltransferase MoeB&&sp|P45211|MOEB_HAEIN Molybdopterin-synthase adenylyltransferase OS=Haemophilus influenzae (strain ATCC 51907 / DSM 11121 / KW20 / Rd) OX=71421 GN=moeB PE=3 SV=1 && PF00899:ThiF family	-
A4U84_RS00200	383.531974925426	351.078390998727	378.797704879726	333.382406320134	307.046289910834	261.901338763372	mazG	NZ_CP015099.1	52387	53163	+	777	protein_coding	nucleoside triphosphate pyrophosphohydrolase&&sp|P44723|MAZG_HAEIN Nucleoside triphosphate pyrophosphohydrolase OS=Haemophilus influenzae (strain ATCC 51907 / DSM 11121 / KW20 / Rd) OX=71421 GN=mazG PE=3 SV=1 && PF03819:MazG nucleotide pyrophosphohydrolase domain	-
A4U84_RS09490	250.08435165964	250.474402990582	275.536872881533	412.635866965874	429.954067812153	396.778970232838	mlaF	NZ_CP015099.1	1986369	1987169	+	801	protein_coding	phospholipid ABC transporter ATP-binding protein MlaF&&sp|P45031|MLAF_HAEIN Intermembrane phospholipid transport system ATP-binding protein MlaF OS=Haemophilus influenzae (strain ATCC 51907 / DSM 11121 / KW20 / Rd) OX=71421 GN=mlaF PE=1 SV=1 && PF00005:ABC transporter	ABC_tran
A4U84_RS00905	142.788533216106	128.25263734593	122.79422788404	497.593188571312	501.961464311271	617.126126517482	A4U84_RS00905	NZ_CP015099.1	221066	221539	+	474	protein_coding	PTS sugar transporter subunit IIB&&sp|P69799|PTNAB_ECO57 PTS system mannose-specific EIIAB component OS=Escherichia coli O157:H7 OX=83334 GN=manX PE=3 SV=2 && PF03830:PTS system sorbose subfamily IIB component	PTSIIB_sorb
A4U84_RS08470	407.691661370322	359.599232980037	379.337591150711	265.142246192219	256.091045795964	331.265150495495	bioB	NZ_CP015099.1	1758191	1759189	-	999	protein_coding	biotin synthase BioB&&sp|A3MYI9|BIOB_ACTP2 Biotin synthase OS=Actinobacillus pleuropneumoniae serotype 5b (strain L20) OX=416269 GN=bioB PE=3 SV=1 && PF04055:Radical SAM superfamily|PF06968:Biotin and Thiamin Synthesis associated domain	Radical_SAM
A4U84_RS01590	177.206568671154	178.076026120437	181.275456288545	471.071575257853	473.81588118643	515.021925412145	A4U84_RS01590	NZ_CP015099.1	366520	368370	+	1851	protein_coding	ABC transporter ATP-binding protein&&sp|Q57180|Y1051_HAEIN Uncharacterized ABC transporter ATP-binding protein HI_1051 OS=Haemophilus influenzae (strain ATCC 51907 / DSM 11121 / KW20 / Rd) OX=71421 GN=HI_1051 PE=3 SV=1 && PF00664:ABC transporter transmembrane region|PF00005:ABC transporter	ABC_tran
A4U84_RS03240	353.164680793752	363.664316446834	381.880144557783	312.498911952328	278.700194329821	305.062784181635	A4U84_RS03240	NZ_CP015099.1	707919	708491	+	573	protein_coding	sigma-70 family RNA polymerase sigma factor&&sp|P45215|Y1459_HAEIN Probable RNA polymerase sigma factor HI_1459 OS=Haemophilus influenzae (strain ATCC 51907 / DSM 11121 / KW20 / Rd) OX=71421 GN=HI_1459 PE=3 SV=1 && PF04542:Sigma-70 region 2	Sigma70_r2
A4U84_RS07410	290.202320111526	298.750309265714	330.605448218052	349.741466113136	340.649019860549	368.300119712796	ispB	NZ_CP015099.1	1558425	1559408	+	984	protein_coding	octaprenyl diphosphate synthase&&sp|P44916|ISPB_HAEIN Octaprenyl diphosphate synthase OS=Haemophilus influenzae (strain ATCC 51907 / DSM 11121 / KW20 / Rd) OX=71421 GN=ispB PE=1 SV=1 && PF00348:Polyprenyl synthetase	-
A4U84_RS06975	384.711116494287	385.452318678809	414.964744434108	286.694299709783	293.217474999512	212.861649554191	pepT	NZ_CP015099.1	1475197	1476447	-	1251	protein_coding	peptidase T&&sp|C5DAS5|PEPT_GEOSW Peptidase T OS=Geobacillus sp. (strain WCH70) OX=471223 GN=pepT PE=3 SV=1 && PF01546:Peptidase family M20/M25/M40|PF07687:Peptidase dimerisation domain	Peptidase_M20
A4U84_RS09305	281.912763950747	253.60059658364	288.468952282579	376.052300618759	377.789921623114	396.512935510471	A4U84_RS09305	NZ_CP015099.1	1947639	1948787	-	1149	protein_coding	3-phenylpropionate MFS transporter&&sp|P44629|HCAT_HAEIN Probable 3-phenylpropionic acid transporter OS=Haemophilus influenzae (strain ATCC 51907 / DSM 11121 / KW20 / Rd) OX=71421 GN=hcaT PE=3 SV=1 && PF12832:MFS_1 like family	-
A4U84_RS07865	309.355673238887	329.001622069802	321.828736850948	258.772721790958	261.45386033474	488.558183493007	trmL	NZ_CP015099.1	1646325	1646804	+	480	protein_coding	tRNA (uridine(34)/cytosine(34)/5-carboxymethylaminomethyluridine(34)-2'-O)-methyltransferase TrmL&&sp|P44868|TRML_HAEIN tRNA (cytidine(34)-2'-O)-methyltransferase OS=Haemophilus influenzae (strain ATCC 51907 / DSM 11121 / KW20 / Rd) OX=71421 GN=trmL PE=1 SV=1 && PF00588:SpoU rRNA Methylase family	SpoU_methylase
A4U84_RS07455	341.482684497909	399.224730260174	405.667476482365	237.526683767717	265.914279078474	318.380978907883	zapA	NZ_CP015099.1	1565969	1566298	-	330	protein_coding	cell division protein ZapA&&sp|Q7VMH6|ZAPA_HAEDU Cell division protein ZapA OS=Haemophilus ducreyi (strain 35000HP / ATCC 700724) OX=233412 GN=zapA PE=3 SV=2 && PF05164:Cell division protein ZapA	-
A4U84_RS09185	388.322467747245	387.398901190433	421.791477031935	255.405542041892	239.761353604521	274.428650315401	A4U84_RS09185	NZ_CP015099.1	1925430	1926455	+	1026	protein_coding	PDDEXK nuclease domain-containing protein&&sp|P45423|YHCG_ECOLI Putative nuclease YhcG OS=Escherichia coli (strain K12) OX=83333 GN=yhcG PE=1 SV=1 && PF06250:YhcG PDDEXK nuclease domain|PF17761:DUF1016 N-terminal domain	-
A4U84_RS05685	437.440964802058	409.844023130751	456.075205161766	244.833662437878	213.202047884609	205.110718406489	A4U84_RS05685	NZ_CP015099.1	1237300	1237557	-	258	protein_coding	hypothetical protein&&-- && -	-
A4U84_RS10010	490.694647473612	520.637150358053	506.581743226995	205.146218191767	168.789258666979	71.9980480937062	A4U84_RS10010	NZ_CP015099.1	2098616	2098960	+	345	protein_coding	type II toxin-antitoxin system RelE/ParE family toxin&&-- && PF06296:RelE toxin of RelE / RelB toxin-antitoxin system	-
A4U84_RS09465	524.715495638751	503.842684100984	547.020012138628	151.867172064698	141.636551087351	94.0741046520552	rsmI	NZ_CP015099.1	1981935	1982795	-	861	protein_coding	16S rRNA (cytidine(1402)-2'-O)-methyltransferase&&sp|Q9CN04|RSMI_PASMU Ribosomal RNA small subunit methyltransferase I OS=Pasteurella multocida (strain Pm70) OX=272843 GN=rsmI PE=3 SV=1 && PF00590:Tetrapyrrole (Corrin/Porphyrin) Methylases	-
A4U84_RS08505	339.467017777991	367.693979711107	366.30069713229	286.269986488703	298.762044667489	302.150081928024	clpX	NZ_CP015099.1	1763367	1764617	+	1251	protein_coding	ATP-dependent protease ATP-binding subunit ClpX&&sp|Q7VP79|CLPX_HAEDU ATP-dependent Clp protease ATP-binding subunit ClpX OS=Haemophilus ducreyi (strain 35000HP / ATCC 700724) OX=233412 GN=clpX PE=3 SV=1 && PF06689:ClpX C4-type zinc finger|PF10431:C-terminal, D2-small domain, of ClpB protein|PF07724:AAA domain (Cdc48 subfamily)	-
A4U84_RS02720	229.825211863359	239.779605472939	263.574388596634	528.728068324112	421.590409275573	273.064657751098	A4U84_RS02720	NZ_CP015099.1	610811	611149	+	339	protein_coding	toxin&&sp|Q9KMA6|HIGB2_VIBCH Toxin HigB-2 OS=Vibrio cholerae serotype O1 (strain ATCC 39315 / El Tor Inaba N16961) OX=243277 GN=higB-2 PE=1 SV=1 && -	-
A4U84_RS07260	376.271775701949	345.894835129048	345.18806146963	356.386993943782	298.591949012163	231.094038866121	A4U84_RS07260	NZ_CP015099.1	1528936	1529640	+	705	protein_coding	SIMPL domain-containing protein&&-- && PF04402:Protein of unknown function (DUF541)	-
A4U84_RS08825	271.961031418802	278.288793216313	301.916726225681	378.055173524827	365.949406775508	356.55643826353	thrS	NZ_CP015099.1	1835117	1837048	+	1932	protein_coding	threonine--tRNA ligase&&sp|B8F5H9|SYT_HAEPS Threonine--tRNA ligase OS=Haemophilus parasuis serovar 5 (strain SH0165) OX=557723 GN=thrS PE=3 SV=1 && PF02824:TGS domain|PF03129:Anticodon binding domain|PF00587:tRNA synthetase class II core domain (G, H, P, S and T)|PF07973:Threonyl and Alanyl tRNA synthetase second additional domain	tRNA-synt_2b
A4U84_RS08385	369.565619711629	362.719944275215	341.950797697678	292.392022015071	292.129672400494	290.916482843617	ilvD	NZ_CP015099.1	1737354	1739189	+	1836	protein_coding	dihydroxy-acid dehydratase&&sp|B8F506|ILVD_HAEPS Dihydroxy-acid dehydratase OS=Haemophilus parasuis serovar 5 (strain SH0165) OX=557723 GN=ilvD PE=3 SV=1 && PF00920:Dehydratase family	ILVD_EDD
A4U84_RS00260	366.796832062807	421.96302021897	381.356029595643	236.684118943001	231.837029028501	307.895177840432	A4U84_RS00260	NZ_CP015099.1	64732	64962	-	231	protein_coding	sulfurtransferase TusA family protein&&-- && PF01206:Sulfurtransferase TusA	SirA
A4U84_RS09375	444.396376289361	443.546918577952	416.588576274548	148.571292275214	146.610076013396	345.042548822779	A4U84_RS09375	NZ_CP015099.1	1962170	1963036	+	867	protein_coding	tetratricopeptide repeat protein&&sp|Q9CN81|Y557_PASMU UPF0162 protein PM0557 OS=Pasteurella multocida (strain Pm70) OX=272843 GN=PM0557 PE=3 SV=1 && PF13371:Tetratricopeptide repeat|PF13369:Transglutaminase-like superfamily	-
A4U84_RS07900	419.267254244746	418.13270901129	425.621990442235	214.61656422468	222.149696873822	244.037523586332	A4U84_RS07900	NZ_CP015099.1	1651292	1652728	-	1437	protein_coding	glycoside hydrolase family 32 protein&&sp|P07819|SCRB_BACSU Sucrose-6-phosphate hydrolase OS=Bacillus subtilis (strain 168) OX=224308 GN=sacA PE=3 SV=2 && PF08244:Glycosyl hydrolases family 32 C terminal|PF00251:Glycosyl hydrolases family 32 N-terminal domain	-
A4U84_RS05765	246.7991673136	253.028064050867	251.755425013319	392.715336961015	383.359001040514	409.935366461901	recG	NZ_CP015099.1	1253443	1255524	+	2082	protein_coding	ATP-dependent DNA helicase RecG&&sp|P43809|RECG_HAEIN ATP-dependent DNA helicase RecG OS=Haemophilus influenzae (strain ATCC 51907 / DSM 11121 / KW20 / Rd) OX=71421 GN=recG PE=3 SV=1 && PF17191:RecG wedge domain|PF00271:Helicase conserved C-terminal domain|PF00270:DEAD/DEAH box helicase	DEAD
A4U84_RS08715	274.857808240151	270.329389222977	282.711083461423	425.259619919952	406.097540295524	275.428774586661	rlmD	NZ_CP015099.1	1812155	1813495	+	1341	protein_coding	23S rRNA (uracil(1939)-C(5))-methyltransferase RlmD&&sp|Q7VKU9|RLMD_HAEDU 23S rRNA (uracil(1939)-C(5))-methyltransferase RlmD OS=Haemophilus ducreyi (strain 35000HP / ATCC 700724) OX=233412 GN=rlmD PE=3 SV=1 && PF01938:TRAM domain|PF05958:tRNA (Uracil-5-)-methyltransferase	-
A4U84_RS09630	298.683570575624	289.074489558137	348.32787346102	333.866311793788	327.417430679935	336.419450914044	ispF	NZ_CP015099.1	2019902	2020405	+	504	protein_coding	2-C-methyl-D-erythritol 2%2C4-cyclodiphosphate synthase&&sp|B8F4V8|ISPF_HAEPS 2-C-methyl-D-erythritol 2,4-cyclodiphosphate synthase OS=Haemophilus parasuis serovar 5 (strain SH0165) OX=557723 GN=ispF PE=3 SV=1 && PF02542:YgbB family	-
A4U84_RS00635	272.677346690318	264.593003792471	275.842186953319	349.664402257217	367.123218806207	402.774194617852	mukE	NZ_CP015099.1	152832	153545	-	714	protein_coding	chromosome partition protein MukE&&sp|Q7VL95|MUKE_HAEDU Chromosome partition protein MukE OS=Haemophilus ducreyi (strain 35000HP / ATCC 700724) OX=233412 GN=mukE PE=1 SV=1 && PF04288:MukE-like family	-
A4U84_RS09980	410.315100273649	411.888001309747	414.455362955321	204.262466828088	205.052916475331	284.156945260874	smrB	NZ_CP015099.1	2091733	2092263	-	531	protein_coding	endonuclease SmrB&&sp|Q7VL13|Y1679_HAEDU UPF0115 protein HD_1679 OS=Haemophilus ducreyi (strain 35000HP / ATCC 700724) OX=233412 GN=HD_1679 PE=3 SV=1 && PF01713:Smr domain	Smr
A4U84_RS09285	215.168046544127	258.321884285995	231.93046992235	348.584190943478	379.832778444247	495.371185601996	modB	NZ_CP015099.1	1943926	1944627	+	702	protein_coding	molybdate ABC transporter permease subunit&&sp|P45322|MODB_HAEIN Molybdenum transport system permease protein ModB OS=Haemophilus influenzae (strain ATCC 51907 / DSM 11121 / KW20 / Rd) OX=71421 GN=modB PE=3 SV=1 && PF00528:Binding-protein-dependent transport system inner membrane component	BPD_transp_1
A4U84_RS05175	377.218208787273	378.08030573659	386.944867960406	265.916364076375	229.910672326976	283.292812388413	A4U84_RS05175	NZ_CP015099.1	1131175	1131522	+	348	protein_coding	DUF4810 domain-containing protein&&-- && PF16068:Domain of unknown function (DUF4810)	-
A4U84_RS06190	396.778967480416	391.070630377409	408.723432165955	265.407919785598	261.165809809215	197.902798012675	arsC	NZ_CP015099.1	1324415	1324750	-	336	protein_coding	arsenate reductase (glutaredoxin)&&sp|Q92R44|ARSC_RHIME Arsenate reductase OS=Rhizobium meliloti (strain 1021) OX=266834 GN=arsC PE=1 SV=1 && PF03960:ArsC family	-
A4U84_RS03920	346.18493764824	343.726262356058	358.8151642749	285.870208385849	293.208001600934	291.245748484016	ubiD	NZ_CP015099.1	845624	847093	-	1470	protein_coding	4-hydroxy-3-polyprenylbenzoate decarboxylase&&sp|B8F7S2|UBID_HAEPS 3-octaprenyl-4-hydroxybenzoate carboxy-lyase OS=Haemophilus parasuis serovar 5 (strain SH0165) OX=557723 GN=ubiD PE=3 SV=1 && PF01977:3-octaprenyl-4-hydroxybenzoate carboxy-lyase	-
A4U84_RS00630	263.403967905019	297.108953998607	298.320907611051	382.569974465727	358.947285500901	314.817719946418	A4U84_RS00630	NZ_CP015099.1	152610	152831	-	222	protein_coding	hypothetical protein&&-- && -	-
A4U84_RS01540	405.138821502352	422.531033707402	471.214665480807	204.221664657399	202.641258591464	207.807777296703	tolR	NZ_CP015099.1	357409	357849	-	441	protein_coding	colicin uptake protein TolR&&sp|P43769|TOLR_HAEIN Tol-Pal system protein TolR OS=Haemophilus influenzae (strain ATCC 51907 / DSM 11121 / KW20 / Rd) OX=71421 GN=tolR PE=1 SV=1 && PF02472:Biopolymer transport protein ExbD/TolR	-
A4U84_RS09640	205.498068667426	231.93884110976	213.983105495333	275.833595646985	268.304031586532	716.344215881825	A4U84_RS09640	NZ_CP015099.1	2021038	2021334	+	297	protein_coding	RnfH family protein&&sp|Q7VKP5|Y1828_HAEDU UPF0125 protein HD_1828 OS=Haemophilus ducreyi (strain 35000HP / ATCC 700724) OX=233412 GN=HD_1828 PE=3 SV=1 && PF03658:RnfH family Ubiquitin	-
A4U84_RS09120	362.990193331244	363.930352662353	372.574805229954	231.402970998608	230.513926136138	342.519764000134	upp	NZ_CP015099.1	1912479	1913105	-	627	protein_coding	uracil phosphoribosyltransferase&&sp|B8F5N2|UPP_HAEPS Uracil phosphoribosyltransferase OS=Haemophilus parasuis serovar 5 (strain SH0165) OX=557723 GN=upp PE=3 SV=1 && PF14681:Uracil phosphoribosyltransferase	-
A4U84_RS00295	277.122628292975	256.077661240072	268.224330898211	324.266100442213	290.310675052993	487.605828359492	A4U84_RS00295	NZ_CP015099.1	71840	72568	-	729	protein_coding	hypothetical protein&&-- && -	-
A4U84_RS03125	289.865211318987	289.026811100351	298.9690850236	313.871725982452	330.744525897238	378.727274025586	ubiE	NZ_CP015099.1	692044	692817	-	774	protein_coding	bifunctional demethylmenaquinone methyltransferase/2-methoxy-6-polyprenyl-1%2C4-benzoquinol methylase UbiE&&sp|P59911|UBIE_HAEDU Ubiquinone/menaquinone biosynthesis C-methyltransferase UbiE OS=Haemophilus ducreyi (strain 35000HP / ATCC 700724) OX=233412 GN=ubiE PE=3 SV=1 && PF01209:ubiE/COQ5 methyltransferase family	-
A4U84_RS01335	319.378931740805	303.798464203587	295.125302367878	327.834313616843	339.812332081308	312.904318477749	dxs	NZ_CP015099.1	314119	315966	+	1848	protein_coding	1-deoxy-D-xylulose-5-phosphate synthase&&sp|B8F3A4|DXS_HAEPS 1-deoxy-D-xylulose-5-phosphate synthase OS=Haemophilus parasuis serovar 5 (strain SH0165) OX=557723 GN=dxs PE=3 SV=1 && PF02779:Transketolase, pyrimidine binding domain|PF13292:1-deoxy-D-xylulose-5-phosphate synthase|PF02780:Transketolase, C-terminal domain	-
A4U84_RS09335	273.875710603671	261.029660850838	253.560643128046	361.349027656583	358.704428012102	388.684110232484	potA	NZ_CP015099.1	1953802	1954914	-	1113	protein_coding	spermidine/putrescine ABC transporter ATP-binding protein PotA&&sp|Q0I3Y9|POTA_HAES1 Spermidine/putrescine import ATP-binding protein PotA OS=Haemophilus somnus (strain 129Pt) OX=205914 GN=potA PE=3 SV=1 && PF08402:TOBE domain|PF00005:ABC transporter	ABC_tran
A4U84_RS09625	319.436640493489	329.508972319776	289.901981749331	315.94325057199	299.640223615004	341.866125152306	ispD	NZ_CP015099.1	2019217	2019897	+	681	protein_coding	2-C-methyl-D-erythritol 4-phosphate cytidylyltransferase&&sp|B3H1E1|ISPD_ACTP7 2-C-methyl-D-erythritol 4-phosphate cytidylyltransferase OS=Actinobacillus pleuropneumoniae serotype 7 (strain AP76) OX=537457 GN=ispD PE=3 SV=1 && PF01128:2-C-methyl-D-erythritol 4-phosphate cytidylyltransferase	-
A4U84_RS08725	341.64460868276	329.863766003675	340.132581172562	225.88282659033	250.870511424287	405.890915052792	A4U84_RS08725	NZ_CP015099.1	1815425	1816429	+	1005	protein_coding	ABC transporter permease subunit&&sp|P45096|DPPB_HAEIN Dipeptide transport system permease protein DppB OS=Haemophilus influenzae (strain ATCC 51907 / DSM 11121 / KW20 / Rd) OX=71421 GN=dppB PE=3 SV=1 && PF00528:Binding-protein-dependent transport system inner membrane component	BPD_transp_1
A4U84_RS01750	327.940077511435	323.02887741109	312.241252947264	308.416927777723	288.892184491139	332.657408248718	metC	NZ_CP015099.1	399587	400777	+	1191	protein_coding	cystathionine beta-lyase&&sp|P44527|METC_HAEIN Cystathionine beta-lyase OS=Haemophilus influenzae (strain ATCC 51907 / DSM 11121 / KW20 / Rd) OX=71421 GN=metC PE=3 SV=1 && PF01053:Cys/Met metabolism PLP-dependent enzyme	Cys_Met_Meta_PP
A4U84_RS10000	492.558584458278	516.801474240052	559.082083086112	109.533427213104	115.515646646384	81.8031197924959	mltA	NZ_CP015099.1	2095221	2096312	-	1092	protein_coding	murein transglycosylase A&&sp|P0A936|MLTA_ECO57 Membrane-bound lytic murein transglycosylase A OS=Escherichia coli O157:H7 OX=83334 GN=mltA PE=3 SV=1 && PF03562:MltA specific insert domain|PF06725:3D domain	-
A4U84_RS03630	217.716429494021	226.823761310286	220.641702837479	376.473283043641	392.27244294205	439.30163389272	A4U84_RS03630	NZ_CP015099.1	783055	783978	+	924	protein_coding	aminoimidazole riboside kinase&&sp|P22824|SCRK_VIBAL Fructokinase OS=Vibrio alginolyticus OX=663 GN=scrK PE=3 SV=1 && PF00294:pfkB family carbohydrate kinase	PfkB
A4U84_RS07380	331.971760460533	353.514840845422	334.486733392341	326.721180231672	313.074771019708	210.765097965303	A4U84_RS07380	NZ_CP015099.1	1551803	1553053	+	1251	protein_coding	LysM-like peptidoglycan-binding domain-containing protein&&sp|P44415|OAPA_HAEIN Opacity-associated protein OapA OS=Haemophilus influenzae (strain ATCC 51907 / DSM 11121 / KW20 / Rd) OX=71421 GN=oapA PE=2 SV=1 && PF04225:Opacity-associated protein A LysM-like domain	-
A4U84_RS00035	210.201304335251	266.65484829522	283.607918246329	476.275621885267	453.282088625229	178.059688833897	A4U84_RS00035	NZ_CP015099.1	9888	10166	+	279	protein_coding	type II toxin-antitoxin system RelE/ParE family toxin&&sp|Q7A225|HIGB_PROVU Endoribonuclease HigB OS=Proteus vulgaris OX=585 GN=higB PE=1 SV=1 && PF05015:RelE-like toxin of type II toxin-antitoxin system HigB	Plasmid_killer
A4U84_RS09190	418.198316469	420.519517819781	461.546372563888	194.157471521008	177.006081322531	195.871966889637	A4U84_RS09190	NZ_CP015099.1	1926647	1927540	+	894	protein_coding	ORF6N domain-containing protein&&-- && PF10543:ORF6N domain	-
A4U84_RS10555	250.732931548073	243.194927098076	278.480087152359	350.489888065216	385.65034773199	357.905354905972	galU	NZ_CP015099.1	2205707	2206594	+	888	protein_coding	UTP--glucose-1-phosphate uridylyltransferase GalU&&sp|Q9F664|GALU_HAEDU UTP--glucose-1-phosphate uridylyltransferase OS=Haemophilus ducreyi (strain 35000HP / ATCC 700724) OX=233412 GN=galU PE=3 SV=1 && PF00483:Nucleotidyl transferase	-
A4U84_RS10050	173.761554517294	190.981564023406	159.32614890318	492.252295670725	502.537378377234	340.457802970582	A4U84_RS10050	NZ_CP015099.1	2107189	2107812	+	624	protein_coding	MarC family protein&&sp|A9MRQ1|MARC_SALAR UPF0056 inner membrane protein MarC OS=Salmonella arizonae (strain ATCC BAA-731 / CDC346-86 / RSK2980) OX=41514 GN=marC PE=3 SV=1 && PF01914:MarC family integral membrane protein	-
A4U84_RS09525	345.916215426754	341.428924875101	325.581049308963	269.20973667761	289.080950169024	287.239599537608	rsmA	NZ_CP015099.1	1991906	1992766	-	861	protein_coding	16S rRNA (adenine(1518)-N(6)/adenine(1519)-N(6))-dimethyltransferase RsmA&&sp|Q7VM33|RSMA_HAEDU Ribosomal RNA small subunit methyltransferase A OS=Haemophilus ducreyi (strain 35000HP / ATCC 700724) OX=233412 GN=rsmA PE=3 SV=1 && PF00398:Ribosomal RNA adenine dimethylase	-
A4U84_RS02590	289.174706431214	285.277871623305	317.11569841971	326.57188483907	309.814343008971	321.283806827829	A4U84_RS02590	NZ_CP015099.1	586914	589181	+	2268	protein_coding	NADP-dependent malic enzyme&&sp|P43837|MAO2_HAEIN NADP-dependent malic enzyme OS=Haemophilus influenzae (strain ATCC 51907 / DSM 11121 / KW20 / Rd) OX=71421 GN=maeB PE=3 SV=1 && PF03949:Malic enzyme, NAD binding domain|PF00390:Malic enzyme, N-terminal domain|PF01515:Phosphate acetyl/butaryl transferase	malic
A4U84_RS09235	372.348518400525	456.668538389503	393.273405520507	242.960483783831	240.758648199891	127.416588310823	hslR	NZ_CP015099.1	1933532	1933933	-	402	protein_coding	ribosome-associated heat shock protein Hsp15&&sp|P44754|HSLR_HAEIN Heat shock protein 15 homolog OS=Haemophilus influenzae (strain ATCC 51907 / DSM 11121 / KW20 / Rd) OX=71421 GN=hslR PE=3 SV=1 && PF01479:S4 domain	S4
A4U84_RS05170	301.312978225992	306.669535715324	325.106015230285	301.71310189948	266.935355150099	330.505325534918	A4U84_RS05170	NZ_CP015099.1	1130491	1131165	+	675	protein_coding	CsgG/HfaB family protein&&sp|Q7DDH4|Y1126_NEIMB Putative lipoprotein NMB1126/NMB1164 OS=Neisseria meningitidis serogroup B (strain MC58) OX=122586 GN=NMB1126 PE=1 SV=1 && PF03783:Curli production assembly/transport component CsgG	-
A4U84_RS03705	414.991597432068	478.499747646719	469.513249924043	183.146985583044	198.097905273244	87.6292032719451	dut	NZ_CP015099.1	798192	798647	+	456	protein_coding	dUTP diphosphatase&&sp|B8F854|DUT_HAEPS Deoxyuridine 5'-triphosphate nucleotidohydrolase OS=Haemophilus parasuis serovar 5 (strain SH0165) OX=557723 GN=dut PE=3 SV=1 && PF00692:dUTPase	-
A4U84_RS09325	281.47459361862	287.47279136688	281.436280825613	263.79519805079	245.112994063819	470.076541683238	potC	NZ_CP015099.1	1952188	1952955	-	768	protein_coding	spermidine/putrescine ABC transporter permease PotC&&sp|P45169|POTC_HAEIN Spermidine/putrescine transport system permease protein PotC OS=Haemophilus influenzae (strain ATCC 51907 / DSM 11121 / KW20 / Rd) OX=71421 GN=potC PE=3 SV=1 && PF00528:Binding-protein-dependent transport system inner membrane component	BPD_transp_1
A4U84_RS04105	282.711754761592	263.726107806622	280.831218447001	304.275188373448	299.219011730715	397.215770415367	A4U84_RS04105	NZ_CP015099.1	893508	894224	-	717	protein_coding	amino acid ABC transporter permease&&sp|P45023|Y1079_HAEIN Probable amino-acid ABC transporter permease protein HI_0179 OS=Haemophilus influenzae (strain ATCC 51907 / DSM 11121 / KW20 / Rd) OX=71421 GN=HI_1079 PE=3 SV=2 && PF00528:Binding-protein-dependent transport system inner membrane component	BPD_transp_1
A4U84_RS10945	302.897042093162	288.696302179386	294.764144720224	313.221428527988	278.243756824152	345.011450989951	A4U84_RS10945	NZ_CP015099.1	264224	264532	+	309	protein_coding	IS1595 family transposase&&sp|O86236|Y132A_HAEIN Uncharacterized transposase-like protein HI_1328.1 OS=Haemophilus influenzae (strain ATCC 51907 / DSM 11121 / KW20 / Rd) OX=71421 GN=HI_1328.1 PE=4 SV=1 && -	-
A4U84_RS09950	231.05759270943	294.594187940316	373.393650955734	246.936306320667	295.633394060054	379.393168133763	apaH	NZ_CP015099.1	2086603	2087421	+	819	protein_coding	bis(5'-nucleosyl)-tetraphosphatase (symmetrical) ApaH&&sp|B8F4P0|APAH_HAEPS Bis(5'-nucleosyl)-tetraphosphatase, symmetrical OS=Haemophilus parasuis serovar 5 (strain SH0165) OX=557723 GN=apaH PE=3 SV=1 && PF00149:Calcineurin-like phosphoesterase	Metallophos
A4U84_RS08930	270.709371977028	281.7304956382	299.507354367587	298.127115788626	284.807535938749	384.147675296185	A4U84_RS08930	NZ_CP015099.1	1861056	1862096	+	1041	protein_coding	glycosyltransferase family 9 protein&&sp|P44011|Y523_HAEIN Putative glycosyltransferase HI_0523 OS=Haemophilus influenzae (strain ATCC 51907 / DSM 11121 / KW20 / Rd) OX=71421 GN=HI_0523 PE=3 SV=2 && PF01075:Glycosyltransferase family 9 (heptosyltransferase)	-
A4U84_RS09125	380.707046906453	369.252903664065	407.622570316525	220.575500902896	206.17670498154	224.646419365739	ilvY	NZ_CP015099.1	1913168	1914055	-	888	protein_coding	HTH-type transcriptional activator IlvY&&sp|P44821|ILVY_HAEIN HTH-type transcriptional activator IlvY OS=Haemophilus influenzae (strain ATCC 51907 / DSM 11121 / KW20 / Rd) OX=71421 GN=ilvY PE=3 SV=1 && PF03466:LysR substrate binding domain|PF00126:Bacterial regulatory helix-turn-helix protein, lysR family	LysR_substrate
A4U84_RS02425	502.233804693536	439.734550341839	452.897095572393	133.444050617212	131.413320834049	148.523276266112	A4U84_RS02425	NZ_CP015099.1	549590	550366	-	777	protein_coding	glycosyltransferase family 25 protein&&sp|P71398|LSG4_HAEIN Lsg locus putative protein 4 OS=Haemophilus influenzae (strain ATCC 51907 / DSM 11121 / KW20 / Rd) OX=71421 GN=HI_1697 PE=3 SV=1 && PF01755:Glycosyltransferase family 25 (LPS biosynthesis protein)	-
A4U84_RS03775	372.493753726141	392.790810352677	399.379020035437	233.090364864978	212.868023063675	197.60716722392	rimI	NZ_CP015099.1	808159	808596	-	438	protein_coding	ribosomal protein S18-alanine N-acetyltransferase&&sp|Q7VP85|RIMI_HAEDU [Ribosomal protein S18]-alanine N-acetyltransferase OS=Haemophilus ducreyi (strain 35000HP / ATCC 700724) OX=233412 GN=rimI PE=3 SV=1 && PF00583:Acetyltransferase (GNAT) family	Acetyltransf_1
A4U84_RS00980	251.45511496738	240.32709557062	256.476749437899	335.541618796301	311.19406688483	411.417417678321	A4U84_RS00980	NZ_CP015099.1	239116	239694	-	579	protein_coding	thymidine kinase&&sp|P44309|KITH_HAEIN Thymidine kinase OS=Haemophilus influenzae (strain ATCC 51907 / DSM 11121 / KW20 / Rd) OX=71421 GN=tdk PE=3 SV=1 && PF00265:Thymidine kinase	TK
A4U84_RS02770	310.636690423186	283.154325097507	297.532688820758	317.760543164031	303.88791022414	291.805893156674	A4U84_RS02770	NZ_CP015099.1	616900	617433	-	534	protein_coding	TIGR00645 family protein&&sp|P57929|Y1258_PASMU UPF0114 protein PM1258 OS=Pasteurella multocida (strain Pm70) OX=272843 GN=PM1258 PE=3 SV=1 && PF03350:Uncharacterized protein family, UPF0114	-
A4U84_RS08500	227.60363900398	250.332547658593	261.911979346647	336.548186944625	334.811717366089	391.800865546752	clpP	NZ_CP015099.1	1762779	1763360	+	582	protein_coding	ATP-dependent Clp endopeptidase proteolytic subunit ClpP&&sp|B8F822|CLPP_HAEPS ATP-dependent Clp protease proteolytic subunit OS=Haemophilus parasuis serovar 5 (strain SH0165) OX=557723 GN=clpP PE=3 SV=1 && PF00574:Clp protease	-
A4U84_RS06640	221.653658888506	251.69824622738	248.420667016573	371.757900715272	363.734389094149	343.933791475429	can	NZ_CP015099.1	1410393	1411055	+	663	protein_coding	carbonate dehydratase&&sp|P45148|CAN_HAEIN Carbonic anhydrase 2 OS=Haemophilus influenzae (strain ATCC 51907 / DSM 11121 / KW20 / Rd) OX=71421 GN=can PE=1 SV=1 && PF00484:Carbonic anhydrase	-
A4U84_RS00715	405.164701525444	395.589161709933	469.295293951667	172.249863329008	171.094780767826	182.900002628961	pcnB	NZ_CP015099.1	170159	171592	+	1434	protein_coding	polynucleotide adenylyltransferase PcnB&&sp|P44439|PCNB_HAEIN Poly(A) polymerase I OS=Haemophilus influenzae (strain ATCC 51907 / DSM 11121 / KW20 / Rd) OX=71421 GN=pcnB PE=3 SV=1 && PF01743:Poly A polymerase head domain|PF12627:Probable RNA and SrmB- binding site of polymerase A|PF12626:Polymerase A arginine-rich C-terminus	-
A4U84_RS08380	187.197057622775	211.384966749062	226.402101687884	387.877195189933	382.079253935419	399.921931007898	A4U84_RS08380	NZ_CP015099.1	1736822	1737076	-	255	protein_coding	oxaloacetate decarboxylase subunit gamma&&sp|Q65WL3|OADG_MANSM Probable oxaloacetate decarboxylase gamma chain OS=Mannheimia succiniciproducens (strain MBEL55E) OX=221988 GN=oadG PE=3 SV=1 && PF04277:Oxaloacetate decarboxylase, gamma chain	-
A4U84_RS07060	218.375543298266	223.842862693664	250.804549181002	322.718225315822	300.466288218352	470.445466991445	nrfD	NZ_CP015099.1	1491545	1492498	-	954	protein_coding	cytochrome c nitrite reductase subunit NrfD&&sp|P45014|NRFD_HAEIN Protein NrfD homolog OS=Haemophilus influenzae (strain ATCC 51907 / DSM 11121 / KW20 / Rd) OX=71421 GN=nrfD PE=3 SV=1 && PF03916:Polysulphide reductase, NrfD	-
A4U84_RS06670	332.631343104469	359.928492105153	338.73949328833	285.657561072944	294.298021367365	174.509554665221	A4U84_RS06670	NZ_CP015099.1	1416049	1416948	-	900	protein_coding	SPFH domain-containing protein&&sp|P0AA55|QMCA_ECO57 Protein QmcA OS=Escherichia coli O157:H7 OX=83334 GN=qmcA PE=3 SV=1 && PF16200:C-terminal region of band_7|PF01145:SPFH domain / Band 7 family	-
A4U84_RS03845	216.393080068692	246.303624754353	222.402891397804	332.958375560258	277.852874736173	489.191523113817	ruvA	NZ_CP015099.1	825745	826353	-	609	protein_coding	Holliday junction branch migration protein RuvA&&sp|B3H0C5|RUVA_ACTP7 Holliday junction ATP-dependent DNA helicase RuvA OS=Actinobacillus pleuropneumoniae serotype 7 (strain AP76) OX=537457 GN=ruvA PE=3 SV=1 && PF01330:RuvA N terminal domain|PF14520:Helix-hairpin-helix domain|PF07499:RuvA, C-terminal domain	-
A4U84_RS04125	201.919622564992	195.420810807372	209.076414736292	376.08866931321	379.360499204725	421.484014068323	A4U84_RS04125	NZ_CP015099.1	897168	898577	-	1410	protein_coding	multicopper oxidase domain-containing protein&&sp|B8F891|FTSP_HAEPS Cell division protein FtsP OS=Haemophilus parasuis serovar 5 (strain SH0165) OX=557723 GN=ftsP PE=3 SV=1 && PF07732:Multicopper oxidase	-
A4U84_RS03495	270.350692059777	304.716306491093	317.713334820501	309.014102599189	292.294155124952	286.474669112897	nagK	NZ_CP015099.1	748783	749697	+	915	protein_coding	N-acetylglucosamine kinase&&sp|P44554|NAGK_HAEIN N-acetyl-D-glucosamine kinase OS=Haemophilus influenzae (strain ATCC 51907 / DSM 11121 / KW20 / Rd) OX=71421 GN=nagK PE=3 SV=2 && PF00480:ROK family	ROK
A4U84_RS04565	370.615292653786	368.639056126004	361.811533078866	226.430138329163	249.443405813942	201.683973231438	A4U84_RS04565	NZ_CP015099.1	989404	990093	+	690	protein_coding	metallophosphoesterase&&sp|P44050|Y762_HAEIN Uncharacterized protein HI_0762 OS=Haemophilus influenzae (strain ATCC 51907 / DSM 11121 / KW20 / Rd) OX=71421 GN=HI_0762 PE=4 SV=1 && PF00149:Calcineurin-like phosphoesterase	Metallophos
A4U84_RS10500	288.788773866559	280.25974934538	305.950832663526	307.156937900627	299.735979468148	294.759369212251	A4U84_RS10500	NZ_CP015099.1	2193963	2195795	+	1833	protein_coding	DEAD/DEAH box helicase&&sp|P44586|DEAD_HAEIN ATP-dependent RNA helicase DeaD OS=Haemophilus influenzae (strain ATCC 51907 / DSM 11121 / KW20 / Rd) OX=71421 GN=deaD PE=3 SV=1 && PF00270:DEAD/DEAH box helicase|PF03880:DbpA RNA binding domain|PF00271:Helicase conserved C-terminal domain	DEAD
A4U84_RS09015	208.984887917519	192.773540521435	192.023107770426	385.424420980636	363.297956864565	433.822125889098	A4U84_RS09015	NZ_CP015099.1	1879740	1881674	+	1935	protein_coding	monovalent cation:proton antiporter-2 (CPA2) family protein&&sp|P44933|KEFX_HAEIN Glutathione-regulated potassium-efflux system protein OS=Haemophilus influenzae (strain ATCC 51907 / DSM 11121 / KW20 / Rd) OX=71421 GN=kefBC PE=3 SV=1 && PF00999:Sodium/hydrogen exchanger family|PF02254:TrkA-N domain	Na_H_Exchanger
A4U84_RS03610	377.957671093153	395.335378467036	339.352900864236	250.384829986414	261.238275350228	148.944749088732	A4U84_RS03610	NZ_CP015099.1	775799	776116	-	318	protein_coding	ESPR domain-containing protein&&-- && PF13018:Extended Signal Peptide of Type V secretion system	-
A4U84_RS07330	266.944789531625	276.913232018699	297.338529325353	315.590793507686	297.106659471296	314.772310507082	spoT	NZ_CP015099.1	1543278	1545389	+	2112	protein_coding	bifunctional GTP diphosphokinase/guanosine-3'%2C5'-bis pyrophosphate 3'-pyrophosphohydrolase&&sp|P0AG25|SPOT_ECO57 Guanosine-3',5'-bis(diphosphate) 3'-pyrophosphohydrolase OS=Escherichia coli O157:H7 OX=83334 GN=spoT PE=3 SV=1 && PF02824:TGS domain|PF13291:ACT domain|PF13328:HD domain|PF04607:Region found in RelA / SpoT proteins	-
A4U84_RS00310	248.793546092003	271.561503018186	298.008795612919	299.534230345057	300.860171245706	347.861750120789	A4U84_RS00310	NZ_CP015099.1	74506	77100	-	2595	protein_coding	DNA translocase FtsK&&sp|P59836|FTSK_HAEDU DNA translocase FtsK OS=Haemophilus ducreyi (strain 35000HP / ATCC 700724) OX=233412 GN=ftsK PE=3 SV=1 && PF17854:FtsK alpha domain|PF01580:FtsK/SpoIIIE family|PF13491:4TM region of DNA translocase FtsK/SpoIIIE|PF09397:Ftsk gamma domain	-
A4U84_RS06865	315.728932646487	329.810549295439	326.343645823228	263.209924590687	246.137086738352	283.648033306172	hemH	NZ_CP015099.1	1457070	1458035	-	966	protein_coding	ferrochelatase&&sp|B3H307|HEMH_ACTP7 Ferrochelatase OS=Actinobacillus pleuropneumoniae serotype 7 (strain AP76) OX=537457 GN=hemH PE=3 SV=1 && PF00762:Ferrochelatase	-
A4U84_RS10855	318.748865261652	377.253768363294	382.116713165315	221.957568851431	221.655900847151	242.637798856829	rnd	NZ_CP015099.1	2264724	2265851	-	1128	protein_coding	ribonuclease D&&sp|P44442|RND_HAEIN Ribonuclease D OS=Haemophilus influenzae (strain ATCC 51907 / DSM 11121 / KW20 / Rd) OX=71421 GN=rnd PE=3 SV=1 && PF01612:3'-5' exonuclease|PF00570:HRDC domain	3_5_exonuc
A4U84_RS00085	355.008746948683	358.365619818721	380.846269006949	256.032559741791	234.114590899616	178.508785632827	A4U84_RS00085	NZ_CP015099.1	22571	24646	-	2076	protein_coding	transglycosylase SLT domain-containing protein&&sp|P44888|SLT_HAEIN Putative soluble lytic murein transglycosylase OS=Haemophilus influenzae (strain ATCC 51907 / DSM 11121 / KW20 / Rd) OX=71421 GN=slt PE=3 SV=1 && PF01464:Transglycosylase SLT domain|PF14718:Soluble lytic murein transglycosylase L domain	-
A4U84_RS05595	235.27720977255	265.028059890512	241.109676655563	317.497324603333	275.882409867184	427.27813588321	A4U84_RS05595	NZ_CP015099.1	1221343	1221663	+	321	protein_coding	MazG-like family protein&&sp|O32263|YVDC_BACSU Uncharacterized protein YvdC OS=Bacillus subtilis (strain 168) OX=224308 GN=yvdC PE=4 SV=1 && PF03819:MazG nucleotide pyrophosphohydrolase domain	-
A4U84_RS06290	294.601900037747	307.617171551858	317.615093220371	311.187275261844	294.62234492203	232.483493164258	ispH	NZ_CP015099.1	1341324	1342268	+	945	protein_coding	4-hydroxy-3-methylbut-2-enyl diphosphate reductase&&sp|B8F6E6|ISPH_HAEPS 4-hydroxy-3-methylbut-2-enyl diphosphate reductase OS=Haemophilus parasuis serovar 5 (strain SH0165) OX=557723 GN=ispH PE=3 SV=1 && PF02401:LytB protein	-
A4U84_RS05190	243.431401257192	261.187578723399	328.081015318534	330.042389421711	331.819597454069	261.12943863735	mnmG	NZ_CP015099.1	1133555	1135447	+	1893	protein_coding	tRNA uridine-5-carboxymethylaminomethyl(34) synthesis enzyme MnmG&&sp|A3N2V3|MNMG_ACTP2 tRNA uridine 5-carboxymethylaminomethyl modification enzyme MnmG OS=Actinobacillus pleuropneumoniae serotype 5b (strain L20) OX=416269 GN=mnmG PE=3 SV=1 && PF01134:Glucose inhibited division protein A|PF13932:GidA associated domain	-
A4U84_RS06790	423.482971843303	363.695194770997	361.308717765872	215.315709658636	212.499739286749	179.290638354679	A4U84_RS06790	NZ_CP015099.1	1442318	1442755	-	438	protein_coding	hypothetical protein&&-- && -	-
A4U84_RS07510	487.281010831698	539.737679044556	500.858544042208	101.010932434366	71.6925752417453	53.7916451274817	A4U84_RS07510	NZ_CP015099.1	1579667	1579927	-	261	protein_coding	accessory factor UbiK family protein&&sp|Q46868|UBIK_ECOLI Ubiquinone biosynthesis accessory factor UbiK OS=Escherichia coli (strain K12) OX=83333 GN=ubiK PE=1 SV=2 && PF04380:Membrane fusogenic activity	-
A4U84_RS10840	413.681055334201	380.847318051276	377.768002435469	207.37966492208	175.76244252815	197.414002837582	A4U84_RS10840	NZ_CP015099.1	2263250	2263528	+	279	protein_coding	type II toxin-antitoxin system RelE/ParE family toxin&&-- && PF05016:ParE toxin of type II toxin-antitoxin system, parDE	Plasmid_stabil
A4U84_RS10510	255.136679397937	252.185502360427	235.059966518004	366.893400224689	356.361542106814	284.090820310634	yfbV	NZ_CP015099.1	2196411	2196845	-	435	protein_coding	terminus macrodomain insulation protein YfbV&&sp|Q7VKY8|Y1715_HAEDU UPF0208 membrane protein HD_1715 OS=Haemophilus ducreyi (strain 35000HP / ATCC 700724) OX=233412 GN=HD_1715 PE=3 SV=1 && PF04217:Protein of unknown function, DUF412	-
A4U84_RS04150	327.995987391905	358.476486742499	359.652384970126	251.044667656025	239.242340792013	211.758964981489	thrC	NZ_CP015099.1	902606	903880	+	1275	protein_coding	threonine synthase&&sp|P44503|THRC_HAEIN Threonine synthase OS=Haemophilus influenzae (strain ATCC 51907 / DSM 11121 / KW20 / Rd) OX=71421 GN=thrC PE=3 SV=1 && PF14821:Threonine synthase N terminus|PF00291:Pyridoxal-phosphate dependent enzyme	PALP
A4U84_RS08400	225.593392881842	220.945640955237	267.656405661942	323.091203939245	318.0373238231	391.213883774475	ychF	NZ_CP015099.1	1741196	1742287	+	1092	protein_coding	redox-regulated ATPase YchF&&sp|P44681|YCHF_HAEIN Ribosome-binding ATPase YchF OS=Haemophilus influenzae (strain ATCC 51907 / DSM 11121 / KW20 / Rd) OX=71421 GN=ychF PE=1 SV=2 && PF06071:Protein of unknown function (DUF933)|PF01926:50S ribosome-binding GTPase	-
A4U84_RS06685	456.623013095983	454.66761460853	452.977086379005	120.894504214063	116.472987380684	143.728328342829	hrpA	NZ_CP015099.1	1419709	1423626	-	3918	protein_coding	ATP-dependent RNA helicase HrpA&&sp|P45018|HRPA_HAEIN ATP-dependent RNA helicase HrpA homolog OS=Haemophilus influenzae (strain ATCC 51907 / DSM 11121 / KW20 / Rd) OX=71421 GN=hrpA PE=3 SV=2 && PF00271:Helicase conserved C-terminal domain|PF00270:DEAD/DEAH box helicase|PF07717:Oligonucleotide/oligosaccharide-binding (OB)-fold|PF04408:Helicase associated domain (HA2)|PF11898:Domain of unknown func…	DUF1605
A4U84_RS06665	303.854116126764	345.991216141181	316.402277275909	250.362119344238	264.823594260325	251.888214905095	A4U84_RS06665	NZ_CP015099.1	1415599	1416039	-	441	protein_coding	NfeD family protein&&-- && PF01957:NfeD-like C-terminal, partner-binding	-
A4U84_RS09825	321.265807463086	352.848558980277	315.317877137331	296.470476323468	285.336449462147	161.824184286806	xseB	NZ_CP015099.1	2056310	2056534	-	225	protein_coding	exodeoxyribonuclease VII small subunit&&sp|B8F4R9|EX7S_HAEPS Exodeoxyribonuclease 7 small subunit OS=Haemophilus parasuis serovar 5 (strain SH0165) OX=557723 GN=xseB PE=3 SV=1 && PF02609:Exonuclease VII small subunit	-
A4U84_RS05750	171.986412351083	183.756308045887	176.452829566873	372.600889152269	328.306475511802	496.313075294483	A4U84_RS05750	NZ_CP015099.1	1250610	1251176	-	567	protein_coding	biotin transporter BioY&&sp|Q9WZQ6|BIOY_THEMA Biotin transporter BioY OS=Thermotoga maritima (strain ATCC 43589 / DSM 3109 / JCM 10099 / NBRC 100826 / MSB8) OX=243274 GN=bioY PE=1 SV=1 && PF02632:BioY family	-
A4U84_RS00540	318.279050422444	311.499257536945	344.495308711762	285.982177133319	270.097609050296	196.738852349081	yaaA	NZ_CP015099.1	129878	130651	-	774	protein_coding	peroxide stress protein YaaA&&sp|B8F3R6|Y280_HAEPS UPF0246 protein HAPS_0280 OS=Haemophilus parasuis serovar 5 (strain SH0165) OX=557723 GN=HAPS_0280 PE=3 SV=1 && PF03883:Peroxide stress protein YaaA	-
A4U84_RS10005	328.739508172723	303.984843629479	355.535048425104	240.296934782314	223.794891123948	262.824043528216	A4U84_RS10005	NZ_CP015099.1	2096422	2098401	-	1980	protein_coding	exoribonuclease II&&sp|B8F4C5|RNB_HAEPS Exoribonuclease 2 OS=Haemophilus parasuis serovar 5 (strain SH0165) OX=557723 GN=rnb PE=3 SV=1 && PF00575:S1 RNA binding domain|PF17876:Cold shock domain|PF08206:Ribonuclease B OB domain|PF00773:RNB domain	RNB
A4U84_RS11905	491.322634497276	490.333206283601	433.693172199003	120.416556199021	99.6974874455521	76.0693662894813	A4U84_RS11905	NZ_CP015099.1	1290730	1290873	-	144	protein_coding	hypothetical protein&&-- && -	-
A4U84_RS04195	256.04621803417	288.324048624452	281.375991270521	295.120252943986	282.847499680169	302.935183488613	nagB	NZ_CP015099.1	915126	915920	+	795	protein_coding	glucosamine-6-phosphate deaminase&&sp|B8F877|NAGB_HAEPS Glucosamine-6-phosphate deaminase OS=Haemophilus parasuis serovar 5 (strain SH0165) OX=557723 GN=nagB PE=3 SV=1 && PF01182:Glucosamine-6-phosphate isomerases/6-phosphogluconolactonase	-
A4U84_RS02045	256.58557735849	261.405616605295	263.482347720626	275.075364675248	277.882791639492	370.899035634244	aroB	NZ_CP015099.1	467092	468180	+	1089	protein_coding	3-dehydroquinate synthase&&sp|A3MYR5|AROB_ACTP2 3-dehydroquinate synthase OS=Actinobacillus pleuropneumoniae serotype 5b (strain L20) OX=416269 GN=aroB PE=3 SV=1 && PF01761:3-dehydroquinate synthase	-
A4U84_RS08610	508.56332332828	488.389812478209	414.166055188784	124.640351218758	117.620631255988	40.9810318390515	A4U84_RS08610	NZ_CP015099.1	1780049	1780816	+	768	protein_coding	TOBE domain-containing protein&&sp|P45324|MODE_HAEIN Transcriptional regulator ModE OS=Haemophilus influenzae (strain ATCC 51907 / DSM 11121 / KW20 / Rd) OX=71421 GN=modE PE=3 SV=1 && PF03459:TOBE domain|PF00126:Bacterial regulatory helix-turn-helix protein, lysR family	TOBE
A4U84_RS08320	257.990686338136	253.039228165627	235.079379209906	333.614317712777	340.264837554572	272.753341704685	A4U84_RS08320	NZ_CP015099.1	1722067	1724022	+	1956	protein_coding	dipeptide/oligopeptide/nickel ABC transporter permease/ATP-binding protein&&sp|A2RI77|DPPD_LACLM Dipeptide transport ATP-binding protein DppD OS=Lactococcus lactis subsp. cremoris (strain MG1363) OX=416870 GN=dppD PE=1 SV=1 && PF08352:Oligopeptide/dipeptide transporter, C-terminal region|PF00005:ABC transporter|PF00528:Binding-protein-dependent transport system inner membrane component	ABC_tran
A4U84_RS10665	267.141593021021	277.138886263189	273.905223824756	371.161260096275	305.722265721219	194.211394296791	mglB	NZ_CP015099.1	2230338	2231330	-	993	protein_coding	galactose/glucose ABC transporter substrate-binding protein MglB&&sp|P44883|DGAL_HAEIN D-galactose-binding periplasmic protein OS=Haemophilus influenzae (strain ATCC 51907 / DSM 11121 / KW20 / Rd) OX=71421 GN=mglB PE=1 SV=1 && PF13407:Periplasmic binding protein domain	-
A4U84_RS09690	218.130857117308	214.605873099134	239.997616702258	303.97146368607	309.381036235532	397.176045527918	A4U84_RS09690	NZ_CP015099.1	2027608	2027997	+	390	protein_coding	RidA family protein&&sp|P44839|Y719_HAEIN RutC family protein HI_0719 OS=Haemophilus influenzae (strain ATCC 51907 / DSM 11121 / KW20 / Rd) OX=71421 GN=HI_0719 PE=1 SV=1 && PF01042:Endoribonuclease L-PSP	Ribonuc_L-PSP
A4U84_RS00575	261.953411554393	260.476721492251	251.474525972472	269.570139415202	262.226896830168	377.132632871795	glpX	NZ_CP015099.1	137721	138719	-	999	protein_coding	class II fructose-bisphosphatase&&sp|P44811|GLPX_HAEIN Fructose-1,6-bisphosphatase class 2 OS=Haemophilus influenzae (strain ATCC 51907 / DSM 11121 / KW20 / Rd) OX=71421 GN=glpX PE=3 SV=1 && PF03320:Bacterial fructose-1,6-bisphosphatase, glpX-encoded	-
A4U84_RS10015	406.978018673757	423.288385025311	360.169583506996	152.512744029435	131.979513513213	197.39724585576	nadS	NZ_CP015099.1	2098963	2099259	+	297	protein_coding	NadS family protein&&-- && PF01381:Helix-turn-helix	HTH_3
A4U84_RS10055	161.357422061967	153.21930633238	151.950892449286	332.782355221845	342.763772141191	530.162894982679	moeA	NZ_CP015099.1	2107948	2109180	+	1233	protein_coding	molybdopterin molybdotransferase MoeA&&sp|P45210|MOEA_HAEIN Molybdopterin molybdenumtransferase OS=Haemophilus influenzae (strain ATCC 51907 / DSM 11121 / KW20 / Rd) OX=71421 GN=moeA PE=3 SV=1 && PF03453:MoeA N-terminal region (domain I and II)|PF00994:Probable molybdopterin binding domain|PF03454:MoeA C-terminal region (domain IV)	-
A4U84_RS11920	230.387370564972	233.458631446012	213.586703040649	345.236911936256	328.609996549943	318.389912407109	A4U84_RS11920	NZ_CP015099.1	1604696	1605637	+	942	protein_coding	sigma 54-interacting transcriptional regulator&&sp|P44694|TYRR_HAEIN Transcriptional regulatory protein TyrR OS=Haemophilus influenzae (strain ATCC 51907 / DSM 11121 / KW20 / Rd) OX=71421 GN=tyrR PE=1 SV=1 && PF00158:Sigma-54 interaction domain|PF18024:Helix-turn-helix domain	Sigma54_activat
A4U84_RS08180	216.978407699126	199.053226852412	204.297872997666	390.643691459322	368.704672671833	288.526500709472	A4U84_RS08180	NZ_CP015099.1	1692122	1692198	-	77	protein_coding	tRNA-Arg&&-- && -	-
A4U84_RS09620	278.092893352983	279.085345434278	287.842662763945	276.074431928282	286.007613996324	254.400397899494	ftsB	NZ_CP015099.1	2018936	2019217	+	282	protein_coding	cell division protein FtsB&&sp|B8F4W0|FTSB_HAEPS Cell division protein FtsB OS=Haemophilus parasuis serovar 5 (strain SH0165) OX=557723 GN=ftsB PE=3 SV=1 && PF04977:Septum formation initiator	-
A4U84_RS03385	215.653753195468	241.394809247311	226.216240953249	297.922280329133	297.79992792725	378.451278441276	rlmH	NZ_CP015099.1	728011	728478	-	468	protein_coding	23S rRNA (pseudouridine(1915)-N(3))-methyltransferase RlmH&&sp|Q65RH0|RLMH_MANSM Ribosomal RNA large subunit methyltransferase H OS=Mannheimia succiniciproducens (strain MBEL55E) OX=221988 GN=rlmH PE=3 SV=1 && PF02590:Predicted SPOUT methyltransferase	-
A4U84_RS00620	239.512739613475	226.014690865277	249.436069492862	318.194805174721	291.86526622302	331.724391549713	mukB	NZ_CP015099.1	147412	151854	-	4443	protein_coding	chromosome partition protein MukB&&sp|B8F3Q0|MUKB_HAEPS Chromosome partition protein MukB OS=Haemophilus parasuis serovar 5 (strain SH0165) OX=557723 GN=mukB PE=3 SV=1 && PF16330:MukB hinge domain|PF13558:Putative exonuclease SbcCD, C subunit|PF04310:MukB N-terminal	-
A4U84_RS04515	237.687941021961	260.068988817398	256.406660913273	309.257923924089	335.864129665133	256.539628921881	tsaD	NZ_CP015099.1	976973	978007	-	1035	protein_coding	tRNA (adenosine(37)-N6)-threonylcarbamoyltransferase complex transferase subunit TsaD&&sp|B8F7W7|TSAD_HAEPS tRNA N6-adenosine threonylcarbamoyltransferase OS=Haemophilus parasuis serovar 5 (strain SH0165) OX=557723 GN=tsaD PE=3 SV=1 && PF00814:Glycoprotease family	Peptidase_M22
A4U84_RS09545	262.371826216783	274.516375502701	291.64770898692	248.90447115469	257.871286979053	314.342723082777	hemA	NZ_CP015099.1	1996966	1998273	-	1308	protein_coding	glutamyl-tRNA reductase&&sp|B8F4X6|HEM1_HAEPS Glutamyl-tRNA reductase OS=Haemophilus parasuis serovar 5 (strain SH0165) OX=557723 GN=hemA PE=3 SV=1 && PF01488:Shikimate / quinate 5-dehydrogenase|PF00745:Glutamyl-tRNAGlu reductase, dimerisation domain|PF05201:Glutamyl-tRNAGlu reductase, N-terminal domain	-
A4U84_RS06180	359.064055931583	291.046312656266	321.632517635879	281.37371821573	294.190710824805	101.871669504744	accB	NZ_CP015099.1	1323293	1323763	-	471	protein_coding	acetyl-CoA carboxylase biotin carboxyl carrier protein&&sp|P43874|BCCP_HAEIN Biotin carboxyl carrier protein of acetyl-CoA carboxylase OS=Haemophilus influenzae (strain ATCC 51907 / DSM 11121 / KW20 / Rd) OX=71421 GN=accB PE=1 SV=1 && PF00364:Biotin-requiring enzyme	Biotin_lipoyl
A4U84_RS03265	507.990027797456	464.729805353162	468.280333298041	79.4941595493096	65.4584382642023	54.1103342816053	A4U84_RS03265	NZ_CP015099.1	710698	711042	-	345	protein_coding	hypothetical protein&&-- && -	-
A4U84_RS00700	275.454042584551	275.696649994647	313.296143230679	274.858646899626	253.290719279534	243.401625073042	malQ	NZ_CP015099.1	166066	168087	+	2022	protein_coding	4-alpha-glucanotransferase&&sp|P15977|MALQ_ECOLI 4-alpha-glucanotransferase OS=Escherichia coli (strain K12) OX=83333 GN=malQ PE=1 SV=2 && PF02446:4-alpha-glucanotransferase	-
A4U84_RS07045	226.542771230265	232.46383781092	229.586636736296	338.999505151575	326.249658279159	276.131510063378	A4U84_RS07045	NZ_CP015099.1	1488927	1489592	-	666	protein_coding	YtjB family periplasmic protein&&sp|Q9L8J3|AHPA_PASMU Protein AhpA OS=Pasteurella multocida (strain Pm70) OX=272843 GN=ahpA PE=3 SV=1 && PF10144:Bacterial virulence factor haemolysin	-
A4U84_RS04745	382.595647462827	413.515264380294	414.461391321805	133.046864181928	138.174934259527	146.208660788299	A4U84_RS04745	NZ_CP015099.1	1028155	1029186	+	1032	protein_coding	AAA family ATPase&&-- && PF13304:AAA domain, putative AbiEii toxin, Type IV TA system	-
A4U84_RS09330	198.797870800493	186.615809553878	188.003871907364	218.861350810424	220.136173978356	614.079917414463	potB	NZ_CP015099.1	1952955	1953815	-	861	protein_coding	spermidine/putrescine ABC transporter permease PotB&&sp|P45170|POTB_HAEIN Spermidine/putrescine transport system permease protein PotB OS=Haemophilus influenzae (strain ATCC 51907 / DSM 11121 / KW20 / Rd) OX=71421 GN=potB PE=3 SV=1 && PF00528:Binding-protein-dependent transport system inner membrane component	BPD_transp_1
A4U84_RS09040	198.149141116213	193.363749640979	209.450121987738	364.631014275202	339.495338680013	316.489808618145	A4U84_RS09040	NZ_CP015099.1	1886537	1888132	+	1596	protein_coding	ABC transporter ATP-binding protein&&sp|P33916|YEJF_ECOLI Uncharacterized ABC transporter ATP-binding protein YejF OS=Escherichia coli (strain K12) OX=83333 GN=yejF PE=1 SV=1 && PF00005:ABC transporter|PF08352:Oligopeptide/dipeptide transporter, C-terminal region	ABC_tran
A4U84_RS07685	208.970239665522	170.811047637085	189.745603967514	384.448527111331	362.45066615188	304.036465753723	hflX	NZ_CP015099.1	1612739	1613965	+	1227	protein_coding	ribosome rescue GTPase HflX&&sp|Q0I442|HFLX_HAES1 GTPase HflX OS=Haemophilus somnus (strain 129Pt) OX=205914 GN=hflX PE=3 SV=1 && PF13167:GTP-binding GTPase N-terminal|PF01926:50S ribosome-binding GTPase|PF16360:GTP-binding GTPase Middle Region	-
A4U84_RS00890	219.139412693328	235.99777082918	233.907711780171	277.743509376214	253.384052692639	399.148842723045	rdgC	NZ_CP015099.1	217848	218765	-	918	protein_coding	recombination-associated protein RdgC&&sp|B0BS66|RDGC_ACTPJ Recombination-associated protein RdgC OS=Actinobacillus pleuropneumoniae serotype 3 (strain JL03) OX=434271 GN=rdgC PE=3 SV=1 && PF04381:Putative exonuclease, RdgC	-
A4U84_RS02475	345.701709092059	353.744880528092	338.76709142205	210.825979166923	204.701168782352	165.1083057788	A4U84_RS02475	NZ_CP015099.1	557670	558353	+	684	protein_coding	YggS family pyridoxal phosphate-dependent enzyme&&sp|Q9CPD5|PLPHP_PASMU Pyridoxal phosphate homeostasis protein OS=Pasteurella multocida (strain Pm70) OX=272843 GN=PM0112 PE=3 SV=1 && PF01168:Alanine racemase, N-terminal domain	Ala_racemase_N
A4U84_RS02040	241.680930305266	234.238234793175	248.018400569637	312.184794537083	320.453450541767	259.204795476931	aroK	NZ_CP015099.1	466556	467077	+	522	protein_coding	shikimate kinase AroK&&sp|A3MYR6|AROK_ACTP2 Shikimate kinase OS=Actinobacillus pleuropneumoniae serotype 5b (strain L20) OX=416269 GN=aroK PE=3 SV=1 && PF01202:Shikimate kinase	SKI
A4U84_RS08360	308.037881869253	311.70304209795	327.115262535749	257.690970923712	222.615496486634	187.92547933671	purN	NZ_CP015099.1	1732529	1733170	-	642	protein_coding	phosphoribosylglycinamide formyltransferase&&sp|P43846|PUR3_HAEIN Phosphoribosylglycinamide formyltransferase OS=Haemophilus influenzae (strain ATCC 51907 / DSM 11121 / KW20 / Rd) OX=71421 GN=purN PE=3 SV=1 && PF00551:Formyl transferase	-
A4U84_RS01825	386.518414470834	377.687552157125	400.140084029595	157.044721495711	154.053688465893	136.322834825952	A4U84_RS01825	NZ_CP015099.1	417447	418202	-	756	protein_coding	ABC transporter permease&&sp|P0AFN8|YADH_ECO57 Inner membrane transport permease YadH OS=Escherichia coli O157:H7 OX=83334 GN=yadH PE=3 SV=1 && PF01061:ABC-2 type transporter	ABC2_membrane
A4U84_RS01580	352.220901613631	344.429179047993	395.997377160476	170.715123007836	155.721859859505	189.262030413302	typA	NZ_CP015099.1	363783	365630	-	1848	protein_coding	translational GTPase TypA&&sp|P44910|BIPA_HAEIN 50S ribosomal subunit assembly factor BipA OS=Haemophilus influenzae (strain ATCC 51907 / DSM 11121 / KW20 / Rd) OX=71421 GN=bipA PE=1 SV=1 && PF03144:Elongation factor Tu domain 2|PF00009:Elongation factor Tu GTP binding domain|PF00679:Elongation factor G C-terminus	GTP_EFTU
A4U84_RS09010	155.655424408986	151.663091178698	164.373010753959	428.603728068005	387.152957138297	318.798569402437	A4U84_RS09010	NZ_CP015099.1	1877254	1879725	+	2472	protein_coding	class I adenylate cyclase&&sp|Q05766|CYAA_PASMU Adenylate cyclase OS=Pasteurella multocida (strain Pm70) OX=272843 GN=cya PE=3 SV=2 && PF01295:Adenylate cyclase, class-I|PF12633:Adenylate cyclase NT domain	-
A4U84_RS07495	286.107667012036	293.844695656456	299.173333242498	263.656052328268	258.066652339872	198.83477921211	A4U84_RS07495	NZ_CP015099.1	1573544	1574755	+	1212	protein_coding	anaerobic sulfatase maturase&&sp|P76134|YDEM_ECOLI Anaerobic sulfatase-maturating enzyme homolog YdeM OS=Escherichia coli (strain K12) OX=83333 GN=ydeM PE=3 SV=2 && PF04055:Radical SAM superfamily|PF13186:Iron-sulfur cluster-binding domain	Radical_SAM
A4U84_RS02835	223.747562586386	249.831132819646	238.155920813597	309.21587224753	293.570722091198	284.503081638084	sppA	NZ_CP015099.1	629214	631079	+	1866	protein_coding	signal peptide peptidase SppA&&sp|P45243|SPPA_HAEIN Protease 4 OS=Haemophilus influenzae (strain ATCC 51907 / DSM 11121 / KW20 / Rd) OX=71421 GN=sppA PE=1 SV=1 && PF01343:Peptidase family S49	Peptidase_S49
A4U84_RS02400	164.417158857082	203.819514193194	187.651804731508	322.399383210221	345.272247898799	353.922989224679	ccmE	NZ_CP015099.1	544122	544655	+	534	protein_coding	cytochrome c maturation protein CcmE&&sp|B8F8J1|CCME_HAEPS Cytochrome c-type biogenesis protein CcmE OS=Haemophilus parasuis serovar 5 (strain SH0165) OX=557723 GN=ccmE PE=3 SV=1 && PF03100:CcmE	-
A4U84_RS02780	224.969497620629	202.529517267921	209.942207491347	264.413882632843	281.534326370674	387.341023853513	A4U84_RS02780	NZ_CP015099.1	618173	618973	-	801	protein_coding	ABC transporter ATP-binding protein&&sp|P45289|SAPF_HAEIN Peptide transport system ATP-binding protein SapF OS=Haemophilus influenzae (strain ATCC 51907 / DSM 11121 / KW20 / Rd) OX=71421 GN=sapF PE=3 SV=1 && PF00005:ABC transporter	ABC_tran
A4U84_RS08735	352.227651812975	359.305439321916	394.872077900671	177.11842885421	169.668785156722	115.240778198768	dppD	NZ_CP015099.1	1817603	1818586	+	984	protein_coding	dipeptide ABC transporter ATP-binding protein&&sp|P45095|DPPD_HAEIN Dipeptide transport ATP-binding protein DppD OS=Haemophilus influenzae (strain ATCC 51907 / DSM 11121 / KW20 / Rd) OX=71421 GN=dppD PE=3 SV=1 && PF08352:Oligopeptide/dipeptide transporter, C-terminal region|PF00005:ABC transporter	ABC_tran
A4U84_RS03190	299.659607108704	269.828145406908	313.694734036328	279.828027027988	262.688543864853	140.008790817843	mutH	NZ_CP015099.1	700851	701531	-	681	protein_coding	DNA mismatch repair endonuclease MutH&&sp|B0BQ49|MUTH_ACTPJ DNA mismatch repair protein MutH OS=Actinobacillus pleuropneumoniae serotype 3 (strain JL03) OX=434271 GN=mutH PE=3 SV=1 && PF02976:DNA mismatch repair enzyme MutH	-
A4U84_RS08770	302.154987337599	296.003847543108	289.499026447405	227.598411659717	215.002628753963	231.996902776009	A4U84_RS08770	NZ_CP015099.1	1823816	1825963	+	2148	protein_coding	type I secretion system permease/ATPase&&sp|Q933I3|LKTB_MANGL Leukotoxin translocation ATP-binding protein LktB OS=Mannheimia glucosida OX=85401 GN=lktB PE=3 SV=1 && PF00005:ABC transporter|PF00664:ABC transporter transmembrane region	ABC_tran
A4U84_RS09390	353.073684529554	326.280562511673	361.649358478651	177.749328485658	158.906223473972	184.324899758801	ubiA	NZ_CP015099.1	1964942	1965814	+	873	protein_coding	4-hydroxybenzoate octaprenyltransferase&&sp|B0BPA2|UBIA_ACTPJ 4-hydroxybenzoate octaprenyltransferase OS=Actinobacillus pleuropneumoniae serotype 3 (strain JL03) OX=434271 GN=ubiA PE=3 SV=1 && PF01040:UbiA prenyltransferase family	UbiA
A4U84_RS09875	319.398208429477	313.951970240975	328.03530115058	241.828680287944	211.638316465238	133.886105273249	A4U84_RS09875	NZ_CP015099.1	2066626	2068032	+	1407	protein_coding	YcjX family protein&&sp|P44280|Y1637_HAEIN Uncharacterized protein HI_1637 OS=Haemophilus influenzae (strain ATCC 51907 / DSM 11121 / KW20 / Rd) OX=71421 GN=HI_1637 PE=4 SV=1 && PF04317:YcjX-like family, DUF463	-
A4U84_RS00850	179.592815096659	183.607921146449	178.924389076505	351.626098986518	305.377534235831	348.605598185448	A4U84_RS00850	NZ_CP015099.1	208771	209163	-	393	protein_coding	hypothetical protein&&-- && -	-
A4U84_RS08880	140.315254831886	159.635128766585	148.408112289014	309.278501862642	314.484791859045	472.050694512086	secF	NZ_CP015099.1	1850302	1851273	-	972	protein_coding	protein translocase subunit SecF&&sp|P44590|SECF_HAEIN Protein translocase subunit SecF OS=Haemophilus influenzae (strain ATCC 51907 / DSM 11121 / KW20 / Rd) OX=71421 GN=secF PE=3 SV=1 && PF02355:Protein export membrane protein|PF07549:SecD/SecF GG Motif	-
A4U84_RS09920	356.224097399664	351.553410277307	381.134178683438	157.16146509712	147.577198439154	149.801598531143	A4U84_RS09920	NZ_CP015099.1	2079577	2082090	-	2514	protein_coding	glycogen/starch/alpha-glucan phosphorylase&&sp|P45180|PHSG_HAEIN Glycogen phosphorylase OS=Haemophilus influenzae (strain ATCC 51907 / DSM 11121 / KW20 / Rd) OX=71421 GN=glgP PE=3 SV=1 && PF00343:Carbohydrate phosphorylase	-
A4U84_RS07415	333.434690202012	333.363181327576	359.052828065576	172.91189776304	161.956118769003	181.337596747774	A4U84_RS07415	NZ_CP015099.1	1559509	1560255	+	747	protein_coding	epoxyqueuosine reductase QueH&&sp|P44068|QUEH_HAEIN Epoxyqueuosine reductase QueH OS=Haemophilus influenzae (strain ATCC 51907 / DSM 11121 / KW20 / Rd) OX=71421 GN=queH PE=1 SV=1 && PF02677:Epoxyqueuosine reductase QueH	-
A4U84_RS09945	173.00171287922	235.344037391981	321.736137849648	217.783168405172	265.421403907459	324.803224482885	A4U84_RS09945	NZ_CP015099.1	2085511	2086593	+	1083	protein_coding	lytic murein transglycosylase&&-- && PF13406:Transglycosylase SLT domain	-
A4U84_RS03275	332.847829497638	350.067156681219	409.659797417194	191.683497622932	170.909978478089	78.0591082648601	A4U84_RS03275	NZ_CP015099.1	711720	712055	+	336	protein_coding	type II toxin-antitoxin system RelE/ParE family toxin&&sp|P44190|Y1419_HAEIN Uncharacterized protein HI_1419 OS=Haemophilus influenzae (strain ATCC 51907 / DSM 11121 / KW20 / Rd) OX=71421 GN=HI_1419 PE=4 SV=1 && PF05973:Phage derived protein Gp49-like (DUF891)	-
A4U84_RS03680	265.195831632265	263.851710555114	247.188972317986	285.69904515147	238.016061152354	228.27690434254	A4U84_RS03680	NZ_CP015099.1	793444	795405	-	1962	protein_coding	TonB-dependent receptor&&-- && PF07715:TonB-dependent Receptor Plug Domain|PF00593:TonB dependent receptor	TonB_dep_Rec
A4U84_RS08970	275.153777879326	277.948448177728	271.716171086895	241.979289185289	218.0531092827	241.280866988225	A4U84_RS08970	NZ_CP015099.1	1868520	1869278	-	759	protein_coding	glycosyltransferase family 2 protein&&sp|P44029|Y653_HAEIN Uncharacterized glycosyltransferase HI_0653 OS=Haemophilus influenzae (strain ATCC 51907 / DSM 11121 / KW20 / Rd) OX=71421 GN=HI_0653 PE=3 SV=1 && PF00535:Glycosyl transferase family 2	Glycos_transf_2
A4U84_RS11395	418.31485346756	422.563576146843	380.892576087454	102.395030781481	107.538862862618	92.8546255176767	A4U84_RS11395	NZ_CP015099.1	268558	268773	+	216	protein_coding	hypothetical protein&&-- && -	-
A4U84_RS07240	222.546715852225	217.072880807193	202.838019933132	339.926976438641	324.548424447662	216.178912582471	lpxK	NZ_CP015099.1	1525959	1526960	+	1002	protein_coding	tetraacyldisaccharide 4'-kinase&&sp|A3N1S8|LPXK_ACTP2 Tetraacyldisaccharide 4'-kinase OS=Actinobacillus pleuropneumoniae serotype 5b (strain L20) OX=416269 GN=lpxK PE=3 SV=1 && PF02606:Tetraacyldisaccharide-1-P 4'-kinase	-
A4U84_RS06160	228.479405438594	240.244517347957	259.216712533311	293.381505161458	261.659469664442	234.264673562335	A4U84_RS06160	NZ_CP015099.1	1319346	1320512	+	1167	protein_coding	chorismate mutase&&sp|P43900|CMPDT_HAEIN Bifunctional chorismate mutase/prephenate dehydratase OS=Haemophilus influenzae (strain ATCC 51907 / DSM 11121 / KW20 / Rd) OX=71421 GN=pheA PE=3 SV=1 && PF01817:Chorismate mutase type II|PF00800:Prephenate dehydratase	-
A4U84_RS07325	254.515452394795	247.940153711853	240.98455487214	298.034898104395	312.892329711979	159.752507928284	rpoZ	NZ_CP015099.1	1542885	1543166	+	282	protein_coding	DNA-directed RNA polymerase subunit omega&&sp|B8F5Q2|RPOZ_HAEPS DNA-directed RNA polymerase subunit omega OS=Haemophilus parasuis serovar 5 (strain SH0165) OX=557723 GN=rpoZ PE=3 SV=1 && PF01192:RNA polymerase Rpb6	-
A4U84_RS07065	211.97226870986	211.839185343677	241.996555727368	270.888319309195	269.56091067112	306.515078325608	nrfC	NZ_CP015099.1	1492498	1493175	-	678	protein_coding	cytochrome c nitrite reductase Fe-S protein&&sp|P45015|NRFC_HAEIN Protein NrfC homolog OS=Haemophilus influenzae (strain ATCC 51907 / DSM 11121 / KW20 / Rd) OX=71421 GN=nrfC PE=3 SV=1 && PF13247:4Fe-4S dicluster domain	-
A4U84_RS03805	330.439877031243	347.556562634991	387.306060868541	160.872758481828	163.196083048779	120.909900897594	A4U84_RS03805	NZ_CP015099.1	813900	816377	-	2478	protein_coding	TonB-dependent receptor&&sp|Q9JZN9|Y964_NEIMB Probable TonB-dependent receptor NMB0964 OS=Neisseria meningitidis serogroup B (strain MC58) OX=122586 GN=NMB0964 PE=1 SV=1 && PF07715:TonB-dependent Receptor Plug Domain|PF00593:TonB dependent receptor	TonB_dep_Rec
A4U84_RS07350	144.790827615317	153.739461145943	167.354659922647	291.508060045485	282.650038022053	469.937998641186	A4U84_RS07350	NZ_CP015099.1	1547595	1548377	-	783	protein_coding	YchF/TatD family DNA exonuclease&&sp|P44718|Y454_HAEIN Uncharacterized metal-dependent hydrolase HI_0454 OS=Haemophilus influenzae (strain ATCC 51907 / DSM 11121 / KW20 / Rd) OX=71421 GN=HI_0454 PE=3 SV=1 && PF01026:TatD related DNase	-
A4U84_RS09870	253.309375607318	229.762964856599	254.316802236594	323.650213294105	300.167850965283	148.624542136294	ubiH	NZ_CP015099.1	2065416	2066615	+	1200	protein_coding	2-octaprenyl-6-methoxyphenyl hydroxylase&&sp|P25534|UBIH_ECOLI 2-octaprenyl-6-methoxyphenol hydroxylase OS=Escherichia coli (strain K12) OX=83333 GN=ubiH PE=1 SV=2 && PF01494:FAD binding domain	FAD_binding_3
A4U84_RS09895	337.060386890492	346.401854758463	316.42066441879	187.275233204958	173.872972429078	146.505601054694	sucD	NZ_CP015099.1	2072196	2073068	-	873	protein_coding	succinate--CoA ligase subunit alpha&&sp|P0AGF1|SUCD_ECO57 Succinate--CoA ligase [ADP-forming] subunit alpha OS=Escherichia coli O157:H7 OX=83334 GN=sucD PE=3 SV=2 && PF00549:CoA-ligase|PF02629:CoA binding domain	CoA_binding
A4U84_RS08495	336.157573393206	335.597661636506	319.45901248435	205.974693303695	198.119674273823	110.370634165627	A4U84_RS08495	NZ_CP015099.1	1762289	1762678	-	390	protein_coding	SufE family protein&&-- && PF02657:Fe-S metabolism associated domain	-
A4U84_RS09210	298.433188439195	287.49775804384	326.943994032718	206.610792996899	213.414753619113	172.625658757811	gnd	NZ_CP015099.1	1929064	1930518	+	1455	protein_coding	decarboxylating NADP(+)-dependent phosphogluconate dehydrogenase&&sp|P43774|6PGD_HAEIN 6-phosphogluconate dehydrogenase, decarboxylating OS=Haemophilus influenzae (strain ATCC 51907 / DSM 11121 / KW20 / Rd) OX=71421 GN=gnd PE=3 SV=1 && PF03446:NAD binding domain of 6-phosphogluconate dehydrogenase|PF00393:6-phosphogluconate dehydrogenase, C-terminal domain	NAD_binding_2
A4U84_RS06690	417.363543917003	388.148114578367	438.938264527965	66.7913970321373	81.9004584715303	110.006478402399	A4U84_RS06690	NZ_CP015099.1	1423641	1424093	-	453	protein_coding	DUF441 family protein&&sp|B8F792|Y1649_HAEPS UPF0756 membrane protein HAPS_1649 OS=Haemophilus parasuis serovar 5 (strain SH0165) OX=557723 GN=HAPS_1649 PE=3 SV=1 && PF04284:Protein of unknown function (DUF441)	-
A4U84_RS07075	208.012980436558	216.942545414257	227.224634300737	283.470403215452	291.475126217221	275.349677977418	nrfA	NZ_CP015099.1	1493816	1495255	-	1440	protein_coding	ammonia-forming nitrite reductase cytochrome c552 subunit&&sp|Q06PW6|NRFA_MANHA Cytochrome c-552 OS=Mannheimia haemolytica OX=75985 GN=nrfA PE=3 SV=1 && PF02335:Cytochrome c552	-
A4U84_RS09565	282.789937653388	261.921850281694	259.516009970594	204.728971646292	206.875609066223	286.07456881785	corC	NZ_CP015099.1	2003776	2004660	+	885	protein_coding	CNNM family magnesium/cobalt transport protein CorC&&sp|Q9CM13|CORC_PASMU Magnesium and cobalt efflux protein CorC OS=Pasteurella multocida (strain Pm70) OX=272843 GN=corC PE=3 SV=1 && PF00571:CBS domain|PF03471:Transporter associated domain	CBS
A4U84_RS06265	260.316687543792	280.066150640035	265.095406684193	263.620661066503	239.246813590824	188.046849999435	mog	NZ_CP015099.1	1338268	1338861	+	594	protein_coding	molybdopterin adenylyltransferase&&sp|P44645|MOG_HAEIN Molybdopterin adenylyltransferase OS=Haemophilus influenzae (strain ATCC 51907 / DSM 11121 / KW20 / Rd) OX=71421 GN=mog PE=1 SV=1 && PF00994:Probable molybdopterin binding domain	-
A4U84_RS00930	138.992537779968	134.005620086082	183.193599089595	282.500715751974	269.36087783901	487.739279397309	lacD	NZ_CP015099.1	225790	226731	+	942	protein_coding	tagatose-bisphosphate aldolase&&sp|Q8E4R8|LACD2_STRA3 Tagatose 1,6-diphosphate aldolase 2 OS=Streptococcus agalactiae serotype III (strain NEM316) OX=211110 GN=lacD2 PE=3 SV=1 && PF01791:DeoC/LacD family aldolase	-
A4U84_RS04045	232.69162462092	225.111911479404	224.156758620002	272.422807067589	275.304456081321	261.649125619325	rsmB	NZ_CP015099.1	872657	873955	+	1299	protein_coding	16S rRNA (cytosine(967)-C(5))-methyltransferase RsmB&&sp|Q7VKC4|RSMB_HAEDU Ribosomal RNA small subunit methyltransferase B OS=Haemophilus ducreyi (strain 35000HP / ATCC 700724) OX=233412 GN=rsmB PE=3 SV=1 && PF01029:NusB family|PF01189:16S rRNA methyltransferase RsmB/F	-
A4U84_RS05225	239.558057268801	273.167969589788	241.388504078104	244.561703863741	234.082438558716	257.135886048951	folB	NZ_CP015099.1	1145290	1145637	+	348	protein_coding	dihydroneopterin aldolase&&sp|P46362|FOLB_HAEIN Dihydroneopterin aldolase OS=Haemophilus influenzae (strain ATCC 51907 / DSM 11121 / KW20 / Rd) OX=71421 GN=folB PE=1 SV=1 && PF02152:Dihydroneopterin aldolase	-
A4U84_RS03135	240.249938019383	245.869444735798	278.31656390682	226.299949383002	213.423281681196	283.24506832469	dusB	NZ_CP015099.1	693445	694419	-	975	protein_coding	tRNA dihydrouridine synthase DusB&&sp|Q7VNP2|DUSB_HAEDU tRNA-dihydrouridine synthase B OS=Haemophilus ducreyi (strain 35000HP / ATCC 700724) OX=233412 GN=dusB PE=3 SV=1 && PF01207:Dihydrouridine synthase (Dus)	Dus
A4U84_RS06165	341.223208056899	369.624978721941	339.531971824944	168.665465364	165.444404404028	100.992737145018	ung	NZ_CP015099.1	1320543	1321205	-	663	protein_coding	uracil-DNA glycosylase&&sp|B8F6C3|UNG_HAEPS Uracil-DNA glycosylase OS=Haemophilus parasuis serovar 5 (strain SH0165) OX=557723 GN=ung PE=3 SV=1 && PF03167:Uracil DNA glycosylase superfamily	UDG
A4U84_RS06465	188.247497038942	187.34091189899	197.473454686893	302.620050382924	292.079775647323	313.781532959243	glmS	NZ_CP015099.1	1372120	1373952	-	1833	protein_coding	glutamine--fructose-6-phosphate transaminase (isomerizing)&&sp|Q7VKK4|GLMS_HAEDU Glutamine--fructose-6-phosphate aminotransferase [isomerizing] OS=Haemophilus ducreyi (strain 35000HP / ATCC 700724) OX=233412 GN=glmS PE=3 SV=3 && PF13522:Glutamine amidotransferase domain|PF01380:SIS domain	SIS
A4U84_RS07390	247.386587749756	259.057844070285	243.209536253518	237.094381017714	231.315787638965	258.161499269659	waaF	NZ_CP015099.1	1553520	1554572	+	1053	protein_coding	lipopolysaccharide heptosyltransferase II&&sp|P45042|RFAF_HAEIN ADP-heptose--LPS heptosyltransferase 2 OS=Haemophilus influenzae (strain ATCC 51907 / DSM 11121 / KW20 / Rd) OX=71421 GN=rfaF PE=3 SV=1 && PF01075:Glycosyltransferase family 9 (heptosyltransferase)	-
A4U84_RS10865	239.36506881094	221.50159325982	168.961907556958	281.19537180427	262.8727758864	295.576402347178	A4U84_RS10865	NZ_CP015099.1	2267246	2267542	-	297	protein_coding	HigA family addiction module antitoxin&&-- && -	-
A4U84_RS07540	292.432160286389	314.640709508707	299.596388926253	213.601569076698	211.880624396888	135.656553937176	A4U84_RS07540	NZ_CP015099.1	1581434	1581988	-	555	protein_coding	Sua5/YciO/YrdC/YwlC family protein&&sp|B3GY27|TSAC_ACTP7 Threonylcarbamoyl-AMP synthase OS=Actinobacillus pleuropneumoniae serotype 7 (strain AP76) OX=537457 GN=tsaC PE=3 SV=2 && PF01300:Telomere recombination	Sua5_yciO_yrdC
A4U84_RS04130	165.767044728052	176.025700772107	178.196912376927	342.619721253884	322.393478913865	273.140194309259	A4U84_RS04130	NZ_CP015099.1	898579	899301	-	723	protein_coding	1-acylglycerol-3-phosphate O-acyltransferase&&sp|P44848|PLSC_HAEIN 1-acyl-sn-glycerol-3-phosphate acyltransferase OS=Haemophilus influenzae (strain ATCC 51907 / DSM 11121 / KW20 / Rd) OX=71421 GN=plsC PE=3 SV=1 && PF01553:Acyltransferase	Acyltransferase
A4U84_RS03360	243.222462725591	218.138480063729	289.449226463093	225.891629506409	222.605446125619	258.164429593147	ybeD	NZ_CP015099.1	722311	722610	-	300	protein_coding	DUF493 family protein YbeD&&sp|Q7VKA8|Y2015_HAEDU UPF0250 protein HD_2015 OS=Haemophilus ducreyi (strain 35000HP / ATCC 700724) OX=233412 GN=HD_2015 PE=3 SV=1 && PF04359:Protein of unknown function (DUF493)	-
A4U84_RS03590	117.373054988112	126.612595413281	118.104536735753	375.374441067482	345.732418922809	362.153065678289	A4U84_RS03590	NZ_CP015099.1	772358	772999	-	642	protein_coding	DUF1007 family protein&&-- && PF06226:Protein of unknown function (DUF1007)	-
A4U84_RS00625	225.625146101179	201.160262056985	208.412686089398	246.414509330132	243.785134031782	319.458651650646	A4U84_RS00625	NZ_CP015099.1	151893	152600	-	708	protein_coding	zeta toxin family protein&&-- && PF06414:Zeta toxin	-
A4U84_RS03035	179.601894612083	186.365555794961	177.674217625854	336.320526777409	320.365775179102	241.348938626411	pepB	NZ_CP015099.1	669905	671194	-	1290	protein_coding	aminopeptidase PepB&&sp|Q4QM33|PEPB_HAEI8 Peptidase B OS=Haemophilus influenzae (strain 86-028NP) OX=281310 GN=pepB PE=3 SV=1 && PF00883:Cytosol aminopeptidase family, catalytic domain|PF12404:Peptidase	-
A4U84_RS04680	214.692881105586	226.073576342297	217.361795416231	290.56530190588	296.315347503758	192.916305827043	A4U84_RS04680	NZ_CP015099.1	1011491	1013287	-	1797	protein_coding	PTS ascorbate-specific subunit IIBC&&sp|Q57GJ9|ULAA_SALCH Ascorbate-specific PTS system EIIC component OS=Salmonella choleraesuis (strain SC-B67) OX=321314 GN=ulaA PE=3 SV=2 && PF03611:PTS system sugar-specific permease component|PF02302:PTS system, Lactose/Cellobiose specific IIB subunit	PTS_IIB
A4U84_RS09940	154.883279818844	183.658042640515	216.428893757037	259.047381402937	286.41886677462	336.629529252319	truB	NZ_CP015099.1	2084584	2085501	+	918	protein_coding	tRNA pseudouridine(55) synthase TruB&&sp|A3N007|TRUB_ACTP2 tRNA pseudouridine synthase B OS=Actinobacillus pleuropneumoniae serotype 5b (strain L20) OX=416269 GN=truB PE=3 SV=1 && PF16198:tRNA pseudouridylate synthase B C-terminal domain|PF09157:Pseudouridine synthase II TruB, C-terminal|PF01509:TruB family pseudouridylate synthase (N terminal domain)	-
A4U84_RS04090	392.540768790615	407.743366372992	403.187861121864	80.6631913073877	90.3687923215277	59.4221585407239	A4U84_RS04090	NZ_CP015099.1	888656	890083	+	1428	protein_coding	FAD-dependent oxidoreductase&&sp|P09832|GLTD_ECOLI Glutamate synthase [NADPH] small chain OS=Escherichia coli (strain K12) OX=83333 GN=gltD PE=1 SV=3 && PF07992:Pyridine nucleotide-disulphide oxidoreductase|PF14691:Dihydroprymidine dehydrogenase domain II, 4Fe-4S cluster	Pyr_redox_2
A4U84_RS08375	152.73618494815	168.114242154378	174.643007324167	266.87750959615	286.800073631118	383.653576161408	oadA	NZ_CP015099.1	1735004	1736809	-	1806	protein_coding	sodium-extruding oxaloacetate decarboxylase subunit alpha&&sp|Q03030|DCOA_SALTY Oxaloacetate decarboxylase alpha chain OS=Salmonella typhimurium (strain LT2 / SGSC1412 / ATCC 700720) OX=99287 GN=oadA1 PE=3 SV=2 && PF00364:Biotin-requiring enzyme|PF02436:Conserved carboxylase domain|PF00682:HMGL-like	HMGL-like
A4U84_RS07050	198.304918742876	205.302114826061	205.37611177182	298.174329635672	261.939278812939	263.564283200175	serB	NZ_CP015099.1	1489678	1490541	+	864	protein_coding	phosphoserine phosphatase SerB&&sp|P44997|SERB_HAEIN Phosphoserine phosphatase OS=Haemophilus influenzae (strain ATCC 51907 / DSM 11121 / KW20 / Rd) OX=71421 GN=serB PE=3 SV=1 && PF00702:haloacid dehalogenase-like hydrolase	Hydrolase
A4U84_RS05240	281.44034103068	263.517279914563	245.844502758615	203.190632951586	225.7677907279	211.812824828453	gpsA	NZ_CP015099.1	1147856	1148866	+	1011	protein_coding	NAD(P)H-dependent glycerol-3-phosphate dehydrogenase&&sp|B8F6W7|GPDA_HAEPS Glycerol-3-phosphate dehydrogenase [NAD(P)+] OS=Haemophilus parasuis serovar 5 (strain SH0165) OX=557723 GN=gpsA PE=3 SV=1 && PF07479:NAD-dependent glycerol-3-phosphate dehydrogenase C-terminus|PF01210:NAD-dependent glycerol-3-phosphate dehydrogenase N-terminus	NAD_Gly3P_dh_C
A4U84_RS03390	202.414777613198	261.875518672998	204.252473470333	280.293231688918	312.886881947903	169.464793472261	rsfS	NZ_CP015099.1	728479	728793	-	315	protein_coding	ribosome silencing factor&&sp|P44471|IOJAP_HAEIN Ribosomal silencing factor RsfS OS=Haemophilus influenzae (strain ATCC 51907 / DSM 11121 / KW20 / Rd) OX=71421 GN=rsfS PE=3 SV=1 && PF02410:Ribosomal silencing factor during starvation	DUF143
A4U84_RS03350	294.866064981793	304.011469261749	304.18494018831	172.123957049164	156.918952952596	198.886736352148	A4U84_RS03350	NZ_CP015099.1	721552	722139	-	588	protein_coding	Fic family protein&&sp|E6Z0R3|VBHT_BARSR Protein adenylyltransferase VbhT OS=Bartonella schoenbuchensis (strain DSM 13525 / NCTC 13165 / R1) OX=687861 GN=vbhT PE=1 SV=1 && PF02661:Fic/DOC family	Fic
A4U84_RS09725	269.183738874855	252.111416632595	261.875624416774	212.809209236796	233.000869535672	200.596065490819	A4U84_RS09725	NZ_CP015099.1	2034199	2034711	-	513	protein_coding	NlpC/P60 family protein&&sp|Q57223|Y1314_HAEIN Probable endopeptidase HI_1314 OS=Haemophilus influenzae (strain ATCC 51907 / DSM 11121 / KW20 / Rd) OX=71421 GN=HI_1314 PE=3 SV=1 && PF00877:NlpC/P60 family	-
A4U84_RS06645	164.345645374395	210.331418671974	234.495822598361	276.967909180704	295.7318728722	247.673285442349	A4U84_RS06645	NZ_CP015099.1	1411108	1411857	+	750	protein_coding	SDR family oxidoreductase&&sp|P45200|Y1430_HAEIN Probable NADP-dependent dehydrogenase HI_1430 OS=Haemophilus influenzae (strain ATCC 51907 / DSM 11121 / KW20 / Rd) OX=71421 GN=HI_1430 PE=3 SV=1 && PF00106:short chain dehydrogenase	adh_short
A4U84_RS03100	255.920509442171	258.519832090045	258.565963169804	261.543743175693	245.11444259376	149.316149002218	dtd	NZ_CP015099.1	687491	687925	+	435	protein_coding	D-aminoacyl-tRNA deacylase&&sp|B8F6K3|DTD_HAEPS D-aminoacyl-tRNA deacylase OS=Haemophilus parasuis serovar 5 (strain SH0165) OX=557723 GN=dtd PE=3 SV=1 && PF02580:D-Tyr-tRNA(Tyr) deacylase	-
A4U84_RS00970	297.40810018655	284.740143307215	294.63247386011	187.561105849648	188.221161544362	176.090962802109	polA	NZ_CP015099.1	235326	238190	-	2865	protein_coding	DNA polymerase I&&sp|P43741|DPO1_HAEIN DNA polymerase I OS=Haemophilus influenzae (strain ATCC 51907 / DSM 11121 / KW20 / Rd) OX=71421 GN=polA PE=3 SV=1 && PF01612:3'-5' exonuclease|PF00476:DNA polymerase family A|PF01367:5'-3' exonuclease, C-terminal SAM fold|PF02739:5'-3' exonuclease, N-terminal resolvase-like domain	3_5_exonuc
A4U84_RS00125	320.395633640543	353.847164412587	403.856283620451	117.037520183233	120.771183878917	109.148826630154	A4U84_RS00125	NZ_CP015099.1	33030	35333	+	2304	protein_coding	TonB-dependent receptor&&sp|Q9JZN9|Y964_NEIMB Probable TonB-dependent receptor NMB0964 OS=Neisseria meningitidis serogroup B (strain MC58) OX=122586 GN=NMB0964 PE=1 SV=1 && PF00593:TonB dependent receptor|PF07715:TonB-dependent Receptor Plug Domain	TonB_dep_Rec
A4U84_RS06845	138.540679550189	156.831586973923	146.684982625514	368.911226194361	340.188298205929	273.606027769733	A4U84_RS06845	NZ_CP015099.1	1453574	1454032	-	459	protein_coding	DUF986 family protein&&sp|Q9CMJ4|Y830_PASMU UPF0266 membrane protein PM0830 OS=Pasteurella multocida (strain Pm70) OX=272843 GN=PM0830 PE=3 SV=1 && PF06173:Protein of unknown function (DUF986)	-
A4U84_RS06270	277.097793734598	300.232514479888	306.730054335168	193.640783167074	182.245064054791	163.838794650659	glnB	NZ_CP015099.1	1338870	1339208	+	339	protein_coding	nitrogen regulatory protein P-II&&sp|Q9CJK1|GLNB_PASMU Nitrogen regulatory protein P-II OS=Pasteurella multocida (strain Pm70) OX=272843 GN=glnB PE=3 SV=1 && PF00543:Nitrogen regulatory protein P-II	-
A4U84_RS04050	195.120742601517	191.849804161083	191.124591847729	286.03148363241	267.207130925525	291.644754416305	trkA	NZ_CP015099.1	873971	875347	+	1377	protein_coding	Trk system potassium transporter TrkA&&sp|P71354|TRKA_HAEIN Trk system potassium uptake protein TrkA OS=Haemophilus influenzae (strain ATCC 51907 / DSM 11121 / KW20 / Rd) OX=71421 GN=trkA PE=3 SV=1 && PF02254:TrkA-N domain|PF02080:TrkA-C domain	TrkA_C
A4U84_RS09705	181.712456062826	165.339755610863	175.520825298174	304.080131650566	282.691980818499	312.258429285792	A4U84_RS09705	NZ_CP015099.1	2030595	2031095	+	501	protein_coding	CvpA family protein&&sp|P45108|CVPA_HAEIN Colicin V production protein homolog OS=Haemophilus influenzae (strain ATCC 51907 / DSM 11121 / KW20 / Rd) OX=71421 GN=cvpA PE=4 SV=1 && PF02674:Colicin V production protein	-
A4U84_RS03140	371.317215556539	390.907548379754	377.333915221001	94.1661937623146	87.0698179427447	100.662855390754	sohB	NZ_CP015099.1	694638	695693	-	1056	protein_coding	protease SohB&&sp|P45315|SOHB_HAEIN Probable protease SohB OS=Haemophilus influenzae (strain ATCC 51907 / DSM 11121 / KW20 / Rd) OX=71421 GN=sohB PE=3 SV=1 && PF01343:Peptidase family S49|PF08496:Peptidase family S49 N-terminal	Peptidase_S49
A4U84_RS10710	243.429108828162	240.056700548601	238.538196512075	254.577131947883	228.568964884364	216.181152198245	mepA	NZ_CP015099.1	2238050	2238874	+	825	protein_coding	penicillin-insensitive murein endopeptidase&&sp|P44566|MEPA_HAEIN Penicillin-insensitive murein endopeptidase OS=Haemophilus influenzae (strain ATCC 51907 / DSM 11121 / KW20 / Rd) OX=71421 GN=mepA PE=3 SV=1 && PF03411:Penicillin-insensitive murein endopeptidase	-
A4U84_RS02315	246.827289181545	273.687832509516	280.455580098462	216.854057916853	195.796767989767	206.228175275623	rdgB	NZ_CP015099.1	524971	525564	-	594	protein_coding	RdgB/HAM1 family non-canonical purine NTP pyrophosphatase&&sp|Q7VLS3|IXTPA_HAEDU dITP/XTP pyrophosphatase OS=Haemophilus ducreyi (strain 35000HP / ATCC 700724) OX=233412 GN=HD_1348 PE=3 SV=1 && PF01725:Ham1 family	-
A4U84_RS07520	118.201570670381	121.698309930291	94.3856173249216	365.673133926824	430.155451450472	285.935105286433	A4U84_RS07520	NZ_CP015099.1	1580166	1580240	-	75	protein_coding	tRNA-Gln&&-- && -	-
A4U84_RS08315	114.191466585591	115.892836975268	116.415523814456	352.764404914192	312.133240321372	398.15632166825	A4U84_RS08315	NZ_CP015099.1	1721114	1722067	+	954	protein_coding	ABC transporter permease&&sp|Q8VQK4|Y1031_BRUAB Putative peptide transport system permease protein BruAb2_1031 OS=Brucella abortus biovar 1 (strain 9-941) OX=262698 GN=BruAb2_1031 PE=3 SV=1 && PF00528:Binding-protein-dependent transport system inner membrane component	BPD_transp_1
A4U84_RS01090	185.207615208768	205.44898399354	241.165230051981	217.770600849722	215.077725725236	340.418764121486	pflA	NZ_CP015099.1	258267	259007	-	741	protein_coding	pyruvate formate lyase 1-activating protein&&sp|P43751|PFLA_HAEIN Pyruvate formate-lyase 1-activating enzyme OS=Haemophilus influenzae (strain ATCC 51907 / DSM 11121 / KW20 / Rd) OX=71421 GN=pflA PE=3 SV=2 && PF13353:4Fe-4S single cluster domain|PF04055:Radical SAM superfamily	Radical_SAM
A4U84_RS02415	401.261199000005	380.428839004987	347.680353083892	87.1697574587728	99.8835539808723	87.687695378049	A4U84_RS02415	NZ_CP015099.1	547521	548405	-	885	protein_coding	glycosyltransferase family 2 protein&&sp|Q48214|Y1696_HAEIN Uncharacterized glycosyltransferase HI_1696 OS=Haemophilus influenzae (strain ATCC 51907 / DSM 11121 / KW20 / Rd) OX=71421 GN=HI_1696 PE=3 SV=2 && PF00535:Glycosyl transferase family 2	Glycos_transf_2
A4U84_RS08390	236.450828902893	238.049537500536	228.080240777394	222.51371052732	202.857400399939	276.016493066531	A4U84_RS08390	NZ_CP015099.1	1739348	1740205	+	858	protein_coding	DUF3298 and DUF4163 domain-containing protein&&-- && PF11738:Protein of unknown function (DUF3298)	-
A4U84_RS04055	242.823133094948	239.548942545091	298.462627757185	229.701388835464	208.828845856192	179.300158380079	ald	NZ_CP015099.1	876243	877352	+	1110	protein_coding	alanine dehydrogenase&&sp|Q6LX40|DHA_METMP Alanine dehydrogenase OS=Methanococcus maripaludis (strain S2 / LL) OX=267377 GN=ald PE=1 SV=1 && PF05222:Alanine dehydrogenase/PNT, N-terminal domain|PF01262:Alanine dehydrogenase/PNT, C-terminal domain	-
A4U84_RS07595	107.709407236089	102.304721849876	123.490997319532	338.60122261193	315.699423309384	407.977177693447	dnaG	NZ_CP015099.1	1591615	1593363	-	1749	protein_coding	DNA primase&&sp|Q9CLI9|DNAG_PASMU DNA primase OS=Pasteurella multocida (strain Pm70) OX=272843 GN=dnaG PE=3 SV=1 && PF10410:DnaB-helicase binding domain of primase|PF08275:DNA primase catalytic core, N-terminal domain|PF13155:Toprim-like|PF08278:DNA primase DnaG DnaB-binding|PF01807:CHC2 zinc finger	-
A4U84_RS02925	205.421533073881	217.925869459378	201.589034533475	314.994420025377	281.990795950865	173.328634299663	znuC	NZ_CP015099.1	645655	646464	+	810	protein_coding	zinc ABC transporter ATP-binding protein ZnuC&&sp|Q65UG3|ZNUC_MANSM Zinc import ATP-binding protein ZnuC OS=Mannheimia succiniciproducens (strain MBEL55E) OX=221988 GN=znuC PE=3 SV=2 && PF00005:ABC transporter	ABC_tran
A4U84_RS03345	298.150695249973	296.198609074758	329.942619669564	170.205789248603	162.535906883683	137.608793812498	lipB	NZ_CP015099.1	720892	721548	-	657	protein_coding	lipoyl(octanoyl) transferase LipB&&sp|A3N2P2|LIPB_ACTP2 Octanoyltransferase OS=Actinobacillus pleuropneumoniae serotype 5b (strain L20) OX=416269 GN=lipB PE=3 SV=1 && PF03099:Biotin/lipoate A/B protein ligase family	BPL_LipA_LipB
A4U84_RS05735	154.094528171557	140.394665367253	138.848588116354	303.291780162819	297.040866521276	359.797629317933	A4U84_RS05735	NZ_CP015099.1	1248083	1248883	+	801	protein_coding	TatD family hydrolase&&sp|P44500|Y081_HAEIN Uncharacterized metal-dependent hydrolase HI_0081 OS=Haemophilus influenzae (strain ATCC 51907 / DSM 11121 / KW20 / Rd) OX=71421 GN=HI_0081 PE=3 SV=1 && PF01026:TatD related DNase	-
A4U84_RS07090	146.639253554904	145.318604679922	158.40942767819	310.158128482937	303.064068067378	325.465701922099	A4U84_RS07090	NZ_CP015099.1	1497450	1497878	-	429	protein_coding	nucleotidyltransferase substrate binding protein&&sp|P43934|HEPT_HAEIN Probable ribonuclease HepT OS=Haemophilus influenzae (strain ATCC 51907 / DSM 11121 / KW20 / Rd) OX=71421 GN=hepT PE=1 SV=1 && PF08780:Nucleotidyltransferase substrate binding protein like	-
A4U84_RS07385	256.440867202628	215.147638452948	273.19833212629	255.743205619736	237.21807984401	149.095597793089	A4U84_RS07385	NZ_CP015099.1	1553155	1553511	+	357	protein_coding	MliC family protein&&-- && PF09864:Membrane-bound lysozyme-inhibitor of c-type lysozyme	-
A4U84_RS06520	167.960310588192	162.155326117221	156.329241571391	300.409794980584	309.551119268097	284.17120117092	hemL	NZ_CP015099.1	1384274	1385557	-	1284	protein_coding	glutamate-1-semialdehyde 2%2C1-aminomutase&&sp|B8F7H5|GSA_HAEPS Glutamate-1-semialdehyde 2,1-aminomutase OS=Haemophilus parasuis serovar 5 (strain SH0165) OX=557723 GN=hemL PE=3 SV=1 && PF00202:Aminotransferase class-III	Aminotran_3
[truncated: 1,457 more rows]
