# Supplementary material for: Combined transcriptome and metabolome analysis reveals the regulatory network of histidine kinase QseC in the two-component system of Glaesserella parasuis
Source: Front Microbiol. 2025 Aug 29;16:1637383. doi: 10.3389/fmicb.2025.1637383 (PMC12425974; doi:10.3389/fmicb.2025.1637383)
Supplement: Supplementary file 1 [file Data_Sheet_1.zip › Table S1-S17/Table S4 qseC.vs.MY1902_neg_Diff_order.xls]

Compound_ID	Name	Formula	Molecular Weight	RT [min]	m/z	mzCloud_Results	mzVault_Results	MassList_Results	Class_I	Class_II	Class_III	Class_IV	FC	log2FC	Pvalue	ROC	VIP	Up.Down	neg_qseC_1	neg_qseC_2	neg_qseC_3	neg_qseC_4	neg_qseC_5	neg_qseC_6	neg_MY1902_1	neg_MY1902_2	neg_MY1902_3	neg_MY1902_4	neg_MY1902_5	neg_MY1902_6
Com_6411_neg	14,15-Leukotriene E4	C23 H37 N O5 S	439.23333	8.111	438.22605	Invalid mass	No match	No results	Lipids and lipid-like molecules	Fatty Acyls	Eicosanoids	Leukotrienes	4.22252814941372	2.0781070407612288	0.000234283599681111	1	2.12869763236062	up	621795.2248892242	897797.1825831209	1522833.9756439351	853760.65187186	697019.7396749104	476366.7398850429	139574.39652232107	384408.961496575	141591.08640332002	279249.6893550165	102478.48823051652	153298.85065548873
Com_24_neg	DL-��-Methoxyphenylacetic acid	C9 H10 O3	120.05739	5.796	119.05009	Invalid mass	No results	No results	Benzenoids	Benzene and substituted derivatives	Benzylethers	Benzylethers	0.484298955876856	-1.0460302023193009	0.00042906514048834	1	1.97616188542573	down	4711689.993921681	8262601.865667929	8190881.871593955	5468905.376764879	5989013.250461051	4342986.902886509	12659844.390585639	17175955.093532164	13653525.77778427	9487461.392918816	12385751.282448746	10966512.151980408
Com_13685_neg	9-Aminoacridine	C13 H10 N2	194.08421	5.887	193.07693	No results	No results	Full match	Organoheterocyclic compounds	Quinolines and derivatives	Benzoquinolines	Acridines	0.557009456545333	-0.8442262739733213	0.0019724757502653	0.972222222222222	1.78611183721585	down	138767.45278272295	235560.85411705967	245772.74611836261	148589.7397855096	212580.20482306022	193272.2885811636	408955.60162842274	319627.68651341647	497845.60231441987	335130.72368336027	244694.30540849254	302405.5877654556
Com_6549_neg	dTMP	C10 H15 N2 O8 P	322.056	6.38	321.04872	No results	No results	Full match	Nucleosides, nucleotides, and analogues	Pyrimidine nucleotides	Pyrimidine deoxyribonucleotides	Pyrimidine 2'-deoxyribonucleoside monophosphates	0.300190039276519	-1.736051987764804	0.00197259955435407	0.916666666666667	1.96849250128713	down	74501.99934538415	379500.5014861616	140788.8368717585	110040.31360300211	80015.45564162299	88965.2520769733	281449.6092289083	691006.1869317022	279989.5406787605	349977.9094345363	638216.2855709447	670224.4033172145
Com_911_neg	4-Hydroxyisoleucine	C6 H13 N O3	147.0894	5.551	146.08213	No results	No results	Full match	Organic acids and derivatives	Carboxylic acids and derivatives	Amino acids, peptides, and analogues	Isoleucine and derivatives	0.201717887403376	-2.3095890737826448	0.00245986264165952	0.944444444444444	1.86731577792513	down	282464.48302288476	960062.1285476612	1257706.5161643599	471102.0667161229	755678.8782392624	213850.73922146563	2987364.5058285994	5103253.109973492	1173155.4974649528	1230787.4834666487	5931316.790265096	3110638.995562745
Com_2642_neg	LNAPE 14:1/N-2:0	C21 H40 N O8 P	465.24892	8.363	464.24164	No results	Full match	No results					5.60644602386767	2.487086523326038	0.0029866451659076	1	1.91426089353053	up	2524730.9480506475	2631432.085157099	5636165.361894044	3273478.1544546797	2557173.9065495636	2338559.7534723296	132639.69728289163	1331933.6319818827	122381.35864056104	1076115.5324551614	323132.3721340582	395893.6818395948
Com_406_neg	o-Toluic Acid	C8 H8 O2	136.05231	5.275	181.05051	No results	No results	Full match					0.418109817790263	-1.2580461746552098	0.00380287220861581	0.944444444444444	1.72766924857473	down	6543549.262957368	9962168.766196951	13367335.78304086	7427148.2440081695	8148602.409621221	5644330.780358183	27587713.839830913	28239492.273449905	28072980.334681336	11888215.17582632	12846328.771389315	13565545.877245532
Com_411_neg	Homovanillic acid	C9 H10 O4	182.05779	5.271	181.05051	No results	No results	Full match	Benzenoids	Phenols	Methoxyphenols	Methoxyphenols	0.418109817790263	-1.2580461746552098	0.00380287220861581	0.944444444444444	1.72766924857473	down	6543549.262957368	9962168.766196951	13367335.78304086	7427148.2440081695	8148602.409621221	5644330.780358183	27587713.839830913	28239492.273449905	28072980.334681336	11888215.17582632	12846328.771389315	13565545.877245532
Com_32_neg	Pantetheine	C11 H22 N2 O4 S	278.12981	5.549	277.12254	No results	No results	Full match	Organic acids and derivatives	Carboxylic acids and derivatives	Amino acids, peptides, and analogues	Beta amino acids and derivatives	0.225429004902812	-2.1492549425657055	0.00510826195045971	0.916666666666667	1.78566492014383	down	9865078.737950917	26956000.78109807	28765390.943839632	10800614.117455713	19642872.953977782	4030051.075204873	67159816.29034838	112919263.4747115	25013556.26544281	28175405.639071155	139762894.8171311	70833900.92703123
Com_1455_neg	Hydroxykynurenine	C10 H12 N2 O4	224.07955	5.365	223.07218	Full match	No results	Full match	Organic oxygen compounds	Organooxygen compounds	Carbonyl compounds	Alkyl-phenylketones	0.207310746098877	-2.2701331933858215	0.00562658704367258	0.861111111111111	1.86309521323373	down	229605.4626801901	2777648.43763219	174568.03055541747	100644.6571196817	213189.6056233341	207496.55643520475	1175321.869699275	8831372.223465884	1067283.3964189854	2449223.728088801	2448535.98836227	1891074.1519433092
Com_12077_neg	L-Ascorbate	C6 H8 O6	176.0318	2.461	175.02452	No results	No results	Full match	Organoheterocyclic compounds	Dihydrofurans	Furanones	Butenolides	0.527749486204086	-0.922074825864771	0.00730044299202889	0.888888888888889	1.70422369014359	down	601477.905835388	816103.8024445316	1032545.5357182686	992346.665319382	819646.908053862	645464.1420320533	1870724.9686468227	768696.1345867406	1866743.3690273443	1445630.2720515202	1314063.868160404	2033221.8938901236
Com_5669_neg	3,4,5-trihydroxycyclohex-1-ene-1-carboxylic acid	C7 H10 O5	174.05269	1.544	173.04541	Full match	No results	No results					2.11891054887121	1.0833226847257285	0.0088240366982153	0.944444444444444	1.79347265027829	up	2753914.7550662756	1074112.6554204847	819769.2528979268	1488450.0883480823	991034.5524245357	1273837.138630341	864997.4919723806	549879.8596382397	901886.6322448641	668380.0557183729	441136.9946877548	538548.1782141664
Com_13657_neg	2,4-dimethyl-2,3-dihydrochromeno[4,3-c]pyrazol-3-one	C12 H10 N2 O2	214.07735	6.755	213.07011	Invalid mass	No results	No results					0.48416980096218	-1.046414997708307	0.00961490834626825	0.916666666666667	1.60382815981527	down	32766.90618627282	107953.63822949203	76892.52438553261	38244.08163483611	39968.71656218411	39169.89629066868	154610.09581595624	119512.93961163532	152981.69888916082	68403.52761078365	118541.72627828497	77847.28135385898
Com_12375_neg	Nicotinamide N-oxide	C6 H6 N2 O2	138.04331	6.307	321.08521	No results	No results	Full match					0.376543213301641	-1.4091126521987518	0.011397060880691	0.944444444444444	1.57404815485838	down	34564.05720733073	73830.18025891762	122488.53052383238	88379.22006844867	213164.6523664919	103623.70405201374	337677.28807033063	219377.68649258773	581034.5555165318	239063.45353786886	171998.56770870258	140031.31536266525
Com_1814_neg	(R)-3-Hydroxy myristic acid	C14 H28 O3	244.20344	8.503	243.19616	Full match	No results	No results	Lipids and lipid-like molecules	Fatty Acyls	Fatty acids and conjugates	Long-chain fatty acids	2.42678655081466	1.2790472211287782	0.0121854680043311	1	1.85721814360955	up	2713390.6480306983	1651018.518828876	7479308.709854367	3710613.1032587895	2396678.0353101348	3254042.0843869895	1516416.9099509872	1153566.4881332754	1367681.4407678316	1618945.723498493	1455434.9955487165	1625867.9980133201
Com_163_neg	p-Hydroxybenzaldehyde	C7 H6 O2	122.03669	5.575	121.02941	No results	No results	Full match	Organic oxygen compounds	Organooxygen compounds	Carbonyl compounds	Hydroxybenzaldehydes	0.47429252945244	-1.0761509500769153	0.0121923370513727	0.888888888888889	1.56575071497313	down	24457415.71049512	40382177.71481188	50284887.50679067	30792998.27678799	25194163.588650316	22235173.971185885	74612984.2574527	80180029.14853635	120411766.99894793	55853798.37677695	38470569.34354594	38123945.192352675
Com_14291_neg	2,2-Dimethylsuccinic acid	C6 H10 O4	146.05591	6.813	145.04864	Invalid mass	No results	No results	Lipids and lipid-like molecules	Fatty Acyls	Fatty acids and conjugates	Methyl-branched fatty acids	0.469151038223665	-1.091875636929521	0.0122916492016167	0.916666666666667	1.55513259560452	down	24268.52330694327	47762.822275390936	59333.614096601515	26704.82484112183	28421.256303641654	27873.64573592906	109583.66629653746	58392.63009300227	107437.42524803974	61214.76018781235	87294.47223754901	32997.45982183285
Com_4137_neg	Isobutyryl carnitine	C11 H21 N O4	231.14673	6.362	230.13946	No results	No results	Full match	Lipids and lipid-like molecules	Fatty Acyls	Fatty acid esters	Acyl carnitines	0.316496949373297	-1.6597365009058678	0.0123564320635657	0.944444444444444	1.98173188915339	down	254166.20772268294	453590.0497340177	135835.97147367944	203499.74940617345	160758.45110940648	201558.6855264514	265265.485431372	765019.8282164846	271614.7345950007	694868.8252694432	1163671.3206839003	1292712.0960966938
Com_6507_neg	LPE 9:0	C14 H30 N O7 P	355.17584	6.747	354.1685	No results	Full match	No results	Lipids and lipid-like molecules	Glycerophospholipids	Glycerophosphoethanolamines	1-acyl-sn-glycero-3-phosphoethanolamines	0.437604191650317	-1.1923015376431747	0.0155413059250963	0.888888888888889	1.68525046313059	down	79071.37515531646	399429.25150003907	189364.8931095033	97898.16108770773	117287.78899267875	108529.28396396704	225906.90040239407	278367.04647217196	224512.07023936295	316092.7725223489	591617.4464386078	629434.4216496426
Com_454_neg	4-Pyridoxic acid	C8 H9 N O4	137.04752	5.504	182.04572	Invalid mass	No results	No match	Organoheterocyclic compounds	Pyridines and derivatives	Pyridinecarboxylic acids and derivatives	Pyridinecarboxylic acids	0.236337426224957	-2.0810799833341993	0.0191100237518167	0.944444444444444	1.78469804858277	down	1001853.173567025	7964614.139493711	1234425.99059295	1642178.583313639	1559331.2269483241	955538.5427832007	2566425.668417625	22617951.531248078	1808627.7836576488	11336705.167131737	12233328.57011693	10188835.775312169
Com_1213_neg	2-cyano-3-(3,4-dimethoxyphenyl)acrylic acid	C12 H11 N O4	233.06833	5.785	232.06098	Full match	No results	No results					0.368754678899649	-1.4392667399458723	0.0226940729074504	0.833333333333333	1.62574475080606	down	129340.05690099357	4624755.4961084165	1161468.4552456718	527480.9655523112	329405.6007254627	195438.90356829026	2210824.8363328963	1725928.4174988265	2175959.3970012013	4450667.779010653	4133731.1582327173	4198620.11868625
Com_12902_neg	LPE 16:2	C21 H40 N O7 P	449.25409	8.434	448.24682	No results	Full match	No results	Lipids and lipid-like molecules	Glycerophospholipids	Glycerophosphoethanolamines	1-acyl-sn-glycero-3-phosphoethanolamines	0.434619937623547	-1.2021737370942254	0.0230077806048541	0.833333333333333	1.61505932777721	down	56193.14552186972	246755.29015336878	132341.60291924863	36988.61917200872	54649.66280039885	34054.410771398216	114607.15202933903	343410.0329647368	115636.34132585907	274834.2726299888	230597.37954659126	211658.02671787055
Com_1465_neg	2-Furoic acid	C5 H4 O3	112.01601	2.151	111.00873	No results	No results	Full match	Organoheterocyclic compounds	Furans	Furoic acid and derivatives	Furoic acids	0.361005560684859	-1.4699070353076469	0.0244759212162983	0.916666666666667	1.6415053239288	down	1587292.6766992733	4184235.6722557964	2120332.9389235773	3615409.5659155287	1563910.958238974	1390239.2191476105	4353026.019423399	1762614.88309493	4535302.003094273	8780338.749143234	7509566.0163265215	13117873.318550525
Com_2932_neg	LNAPE 16:1/N-2:0	C23 H44 N O8 P	493.28047	9.161	492.2732	No results	Full match	No results					2.97110016655323	1.5709972444710745	0.0247249932516388	0.888888888888889	1.55512368521446	up	1464154.4145258386	2666679.4288303466	3161434.9320949856	2432252.90760393	1544680.4079661048	1679132.0632308065	92936.74206839383	1850438.5291737618	100030.66628753312	1486680.0414990436	384755.055578829	443253.0815101663
Com_6729_neg	LPC 10:0	C18 H38 N O7 P	457.24389	7.082	456.23662	No results	Invalid mass	No results	Lipids and lipid-like molecules	Glycerophospholipids	Glycerophosphocholines	Phosphocholines	0.484364587922073	-1.045834701978839	0.025065629597098	0.916666666666667	1.64372288297721	down	144689.1301843868	224120.15516128056	121930.21247585709	123996.80981654223	126613.18298469528	60337.46160697152	168985.156108049	256782.33496199464	164259.99998133752	192712.60068739127	584817.9953103112	287573.1348038085
Com_1531_neg	N-(4-chlorophenethyl)-1-adamantanecarboxamide	C19 H24 Cl N O	317.15841	5.244	316.15114	Invalid mass	No results	No results					2.19674954349189	1.1353703941309683	0.0259260868855113	0.861111111111111	1.46727611115701	up	2783136.630389514	2372781.0502389898	3165916.45059822	4222810.986817893	6778067.21587989	4519836.909081	888693.2658538208	3666630.5916674808	505438.45831257384	2791540.419164368	1663890.757366056	1337364.8086453138
Com_5827_neg	2,3-Dinor-8-epi-prostaglandin F2��	C18 H30 O5	326.20896	6.905	325.20168	Full match	No results	No results	Lipids and lipid-like molecules	Fatty Acyls	Eicosanoids	Prostaglandins and related compounds	0.517901428932837	-0.9492505558982811	0.0312786692841746	0.888888888888889	1.41235017818018	down	714606.151591309	632958.0762616029	1299974.0420479388	958828.5895211536	1227838.3887509303	778893.0622274692	2857696.0994917816	1061369.4591296492	3062289.86110231	1027318.8258533571	1405885.1367425923	1423600.1531086694
Com_14244_neg	Cystine	C6 H12 N2 O4 S2	240.02421	4.832	239.01694	No results	No results	Full match	Organic acids and derivatives	Carboxylic acids and derivatives	Amino acids, peptides, and analogues	L-cysteine-S-conjugates	0.373436174532578	-1.421066407572509	0.0337148651001625	0.805555555555556	1.81674689344614	down	68799.34744984386	143942.65465182866	42824.43837429524	109187.89882321667	108559.78666752395	45672.41207541154	90453.69856052285	300710.6644848746	65067.274030486464	294779.7382112732	285797.3737278409	352950.9299762634
Com_1485_neg	2-Arachidonyl Glycerol ether	C23 H40 O3	400.26844	5.672	399.26116	Invalid mass	No results	No results	Lipids and lipid-like molecules	Endocannabinoids	Not available	Endocannabinoids	2.41426577002307	1.2715845012748737	0.0339566933968118	0.888888888888889	1.45978133551049	up	4710552.528727396	9953956.954173105	10750522.691689786	5374204.587032333	9154605.408306401	11014468.047168622	912254.0980851593	8522562.842922475	528488.9393271037	7035185.239248643	1726434.9101111456	2382240.7328987746
Com_4283_neg	D-Alanyl-D-alanine	C6 H12 N2 O3	160.08467	1.479	159.07739	Full match	Full match	Full match	Organic acids and derivatives	Carboxylic acids and derivatives	Amino acids, peptides, and analogues	Dipeptides	1.78972840002409	0.8397406681217383	0.0362162970625305	0.861111111111111	1.41336907310641	up	1131467.757420853	904899.2536192968	697852.9958891033	1133264.2297333863	1557458.192649012	1005795.458629874	302284.4404276841	1149014.4313725878	223414.9208683948	633699.1859617558	602057.1387945813	682666.0745552743
Com_1215_neg	N-lactoyl-phenylalanine	C12 H15 N O4	237.0999	5.819	236.09263	No results	No results	Full match	Organic acids and derivatives	Carboxylic acids and derivatives	Amino acids, peptides, and analogues	Phenylalanine and derivatives	1.77539620642902	0.8281410196958708	0.0401205812156142	0.833333333333333	1.37162872847486	up	5329788.572699762	1873019.71641949	1626876.301081281	3380968.3301668656	3678307.282604063	3615506.665563184	2034685.8850822898	1168315.938010954	1581043.869133337	1552395.0559817853	2380228.2828310383	2269310.7733026
Com_14746_neg	5-Hydroxyindole-2-carboxylic acid	C9 H7 N O3	177.04265	6.046	353.07825	No results	No results	Full match	Organic acids and derivatives	Carboxylic acids and derivatives	Amino acids, peptides, and analogues	Alpha amino acids and derivatives	0.605279296636355	-0.724327089867465	0.0416950368574843	0.861111111111111	1.35074283709118	down	56347.43916743514	101600.38594795599	88896.95570219455	56142.4499749212	55838.43807278928	73770.00445668885	167235.86138159074	109765.7500662408	167570.97036380865	62591.67109687907	78762.21700941399	128777.75956091487
Com_531_neg	3-(2-Naphthyl)-D-Alanine	C13 H13 N O2	215.09429	5.995	260.09248	No results	No results	Full match					2.16384052174023	1.1135941743159044	0.0448056025740346	0.805555555555556	1.30959232719921	up	13139933.147630898	6715202.9526033485	16169612.39676155	9269252.296438556	30698445.48550897	26628393.972090706	4922035.5959649915	7130804.311236574	3271513.9073897484	13357545.91135586	7084050.851863608	11659374.542038178
Com_12084_neg	N-Acetyl-Dl-glutamic acid	C7 H11 N O5	189.06354	2.37	188.05627	No results	No results	Full match	Organic acids and derivatives	Carboxylic acids and derivatives	Amino acids, peptides, and analogues	Glutamic acid and derivatives	1.63793612575261	0.711879097603632	0.0454020551875846	0.805555555555556	1.30961864066712	up	673742.503453315	532771.545107258	557659.2753705579	476179.85069228767	957542.6963596478	1280365.2619692637	262754.27221211855	597770.3476872583	346129.1699450848	506187.6096600059	566700.7310467516	454545.6415800784
Com_9334_neg	J147	C18 H17 F3 N2 O2	350.1243	6.34	395.12236	No results	No results	Full match	Benzenoids	Benzene and substituted derivatives	Anilides	Anilides	0.490818640279921	-1.0267380542631939	0.0458657553859016	0.833333333333333	1.34161135215364	down	51817.40562046688	351723.3583893669	115176.26951226107	55897.99385325253	63002.85462468614	60936.214613252414	235833.11759212552	193172.58754207994	235349.9290476304	517617.678542395	111244.13835639264	130025.35040485168
Com_37_neg	2-Hydroxycaproic acid	C6 H12 O3	132.07858	5.788	131.0713	Full match	Full match	Full match	Lipids and lipid-like molecules	Fatty Acyls	Fatty acids and conjugates	Medium-chain fatty acids	0.82167001789873	-0.2833689699848833	0.0490788845663286	0.833333333333333	1.40687537946376	down	84638968.04259373	83335866.74280062	85027765.2543189	104094053.35340936	96760999.43887685	76761985.628477	116160230.3952303	106493239.21066274	97032988.1267718	79697880.14862272	127742080.08586845	118655498.01103531
