# Supplementary material for: Combined transcriptome and metabolome analysis reveals the regulatory network of histidine kinase QseC in the two-component system of Glaesserella parasuis
Source: Front Microbiol. 2025 Aug 29;16:1637383. doi: 10.3389/fmicb.2025.1637383 (PMC12425974; doi:10.3389/fmicb.2025.1637383)
Supplement: Supplementary file 1 [file Data_Sheet_1.zip › Table S1-S17/Table S15 qseC.vs.MY1902_neg_qseCvsMY1902_corr.xls]

metabolite	Gene	corr	pvalue
14,15-Leukotriene E4	A4U84_RS01845	0.842198174145023	0.035387379889973675
DL-¦Á-Methoxyphenylacetic acid	A4U84_RS01845	-0.8902588376267233	0.017403870935661203
9-Aminoacridine	A4U84_RS01845	-0.843021713899075	0.035029129688591676
dTMP	A4U84_RS01845	-0.5543058421571492	0.253697848287098
4-Hydroxyisoleucine	A4U84_RS01845	-0.6855393344212505	0.13278046361814483
LNAPE 14:1/N-2:0	A4U84_RS01845	0.8373521182613088	0.03753012950319356
o-Toluic Acid	A4U84_RS01845	-0.9663735866953964	0.0016770922150800718
Homovanillic acid	A4U84_RS01845	-0.9663735866953964	0.0016770922150800718
Pantetheine	A4U84_RS01845	-0.6588654827848721	0.1547097558022104
Hydroxykynurenine	A4U84_RS01845	-0.4399845024227099	0.3826107460280037
L-Ascorbate	A4U84_RS01845	-0.6520845419647705	0.1605110067343363
3,4,5-trihydroxycyclohex-1-ene-1-carboxylic acid	A4U84_RS01845	0.50372896572835	0.3083153683706385
2,4-dimethyl-2,3-dihydrochromeno[4,3-c]pyrazol-3-one	A4U84_RS01845	-0.8095680685255203	0.05094353848704909
Nicotinamide N-oxide	A4U84_RS01845	-0.8030712401595311	0.054352863817955364
(R)-3-Hydroxy myristic acid	A4U84_RS01845	0.6205394857904222	0.18866610957140525
p-Hydroxybenzaldehyde	A4U84_RS01845	-0.8426644761536012	0.03518432207450303
2,2-Dimethylsuccinic acid	A4U84_RS01845	-0.7603165894162262	0.07928752322264346
Isobutyryl carnitine	A4U84_RS01845	-0.38583037406050835	0.4499727731866199
LPE 9:0	A4U84_RS01845	-0.10431469657889203	0.8440955082338348
4-Pyridoxic acid	A4U84_RS01845	-0.36584870350566323	0.4757105046969359
2-cyano-3-(3,4-dimethoxyphenyl)acrylic acid	A4U84_RS01845	-0.02866072624221211	0.9570206821304507
LPE 16:2	A4U84_RS01845	-0.23494514797058202	0.6540666727996401
2-Furoic acid	A4U84_RS01845	-0.36269086493272884	0.4798187264929814
LNAPE 16:1/N-2:0	A4U84_RS01845	0.7661502406735854	0.0756344448518497
LPC 10:0	A4U84_RS01845	-0.37268945978590196	0.46684861503751085
N-(4-chlorophenethyl)-1-adamantanecarboxamide	A4U84_RS01845	0.47619433788495347	0.33969965659296186
2,3-Dinor-8-epi-prostaglandin F2¦Á	A4U84_RS01845	-0.7237891929734211	0.10390222082064646
Cystine	A4U84_RS01845	-0.3909556448842402	0.4434445977457836
2-Arachidonyl Glycerol ether	A4U84_RS01845	0.6401321111947883	0.17095501908228142
D-Alanyl-D-alanine	A4U84_RS01845	0.46659452533946344	0.35089946428160534
N-lactoyl-phenylalanine	A4U84_RS01845	0.45495957286036004	0.3646462751819973
5-Hydroxyindole-2-carboxylic acid	A4U84_RS01845	-0.8074378081885483	0.052050174500422125
3-(2-Naphthyl)-D-Alanine	A4U84_RS01845	0.7701917918877639	0.07314942477293251
N-Acetyl-Dl-glutamic acid	A4U84_RS01845	0.639110128832801	0.17186082974920638
J147	A4U84_RS01845	-0.2592978811386172	0.6197701755251173
2-Hydroxycaproic acid	A4U84_RS01845	-0.8933639292985135	0.01645058456853913
14,15-Leukotriene E4	A4U84_RS03200	-0.8124860157597148	0.04944560548582528
DL-¦Á-Methoxyphenylacetic acid	A4U84_RS03200	0.9046132501158446	0.013214003610207845
9-Aminoacridine	A4U84_RS03200	0.8669371006270856	0.0253806145543658
dTMP	A4U84_RS03200	0.5538267135075278	0.25419591009386244
4-Hydroxyisoleucine	A4U84_RS03200	0.6680427005476678	0.14700334801929443
LNAPE 14:1/N-2:0	A4U84_RS03200	-0.8082148111832166	0.051645258888949955
o-Toluic Acid	A4U84_RS03200	0.9752838087108858	0.0009087857293296912
Homovanillic acid	A4U84_RS03200	0.9752838087108858	0.0009087857293296912
Pantetheine	A4U84_RS03200	0.63803412735412	0.1728166830855307
Hydroxykynurenine	A4U84_RS03200	0.43812452767498944	0.3848628895075945
L-Ascorbate	A4U84_RS03200	0.6573920451262768	0.15596261914152174
3,4,5-trihydroxycyclohex-1-ene-1-carboxylic acid	A4U84_RS03200	-0.5321894436668617	0.2770806727990062
2,4-dimethyl-2,3-dihydrochromeno[4,3-c]pyrazol-3-one	A4U84_RS03200	0.8122357738015615	0.04957325507408587
Nicotinamide N-oxide	A4U84_RS03200	0.8364139130516155	0.0379517965625301
(R)-3-Hydroxy myristic acid	A4U84_RS03200	-0.5839846011364946	0.22360357269079018
p-Hydroxybenzaldehyde	A4U84_RS03200	0.8852627471316368	0.018991718640241927
2,2-Dimethylsuccinic acid	A4U84_RS03200	0.7677692591490568	0.07463444386679625
Isobutyryl carnitine	A4U84_RS03200	0.37579725528881003	0.4628398333916399
LPE 9:0	A4U84_RS03200	0.10514282834102734	0.8428669352265954
4-Pyridoxic acid	A4U84_RS03200	0.3633036481152456	0.47902066865796267
2-cyano-3-(3,4-dimethoxyphenyl)acrylic acid	A4U84_RS03200	0.021667381360966576	0.9675040141099789
LPE 16:2	A4U84_RS03200	0.24110443342027332	0.6453512127090254
2-Furoic acid	A4U84_RS03200	0.3569685389508477	0.4872908240848694
LNAPE 16:1/N-2:0	A4U84_RS03200	-0.7436310556242485	0.09016262445741983
LPC 10:0	A4U84_RS03200	0.3559502241494415	0.4886242105105388
N-(4-chlorophenethyl)-1-adamantanecarboxamide	A4U84_RS03200	-0.4709198552179271	0.34583710811293317
2,3-Dinor-8-epi-prostaglandin F2¦Á	A4U84_RS03200	0.7333412340747929	0.09717970740643736
Cystine	A4U84_RS03200	0.37853111232449727	0.45932239870775327
2-Arachidonyl Glycerol ether	A4U84_RS03200	-0.6206833132337871	0.18853346295223342
D-Alanyl-D-alanine	A4U84_RS03200	-0.48160546012917566	0.3334445146975211
N-lactoyl-phenylalanine	A4U84_RS03200	-0.4916413355006583	0.3219556060173748
5-Hydroxyindole-2-carboxylic acid	A4U84_RS03200	0.809845790646006	0.05080007778676189
3-(2-Naphthyl)-D-Alanine	A4U84_RS03200	-0.7576062941871894	0.08101117714860692
N-Acetyl-Dl-glutamic acid	A4U84_RS03200	-0.6274086237884233	0.18237412568194145
J147	A4U84_RS03200	0.2513823957624528	0.6308692239117089
2-Hydroxycaproic acid	A4U84_RS03200	0.8553549301291381	0.029870148088574956
14,15-Leukotriene E4	A4U84_RS02865	-0.8136801717711186	0.04883856386545582
DL-¦Á-Methoxyphenylacetic acid	A4U84_RS02865	0.9013916165884993	0.014106005025362434
9-Aminoacridine	A4U84_RS02865	0.8557628604979473	0.029706148477071315
dTMP	A4U84_RS02865	0.5508893677211021	0.257257651927859
4-Hydroxyisoleucine	A4U84_RS02865	0.690743336228218	0.128670921318374
LNAPE 14:1/N-2:0	A4U84_RS02865	-0.80859296875658	0.05144872105450008
o-Toluic Acid	A4U84_RS02865	0.977878340150469	0.0007286389373594883
Homovanillic acid	A4U84_RS02865	0.977878340150469	0.0007286389373594883
Pantetheine	A4U84_RS02865	0.6621207017367906	0.15195707108052733
Hydroxykynurenine	A4U84_RS02865	0.43576405873737606	0.3877275990590337
L-Ascorbate	A4U84_RS02865	0.6624488936445976	0.15168071109287107
3,4,5-trihydroxycyclohex-1-ene-1-carboxylic acid	A4U84_RS02865	-0.5341437047427029	0.27498257883333826
2,4-dimethyl-2,3-dihydrochromeno[4,3-c]pyrazol-3-one	A4U84_RS02865	0.8144592416762695	0.048444404593079596
Nicotinamide N-oxide	A4U84_RS02865	0.8148204557503311	0.04826215661143314
(R)-3-Hydroxy myristic acid	A4U84_RS02865	-0.5795517863726911	0.2280023265786477
p-Hydroxybenzaldehyde	A4U84_RS02865	0.8598269029127142	0.0280956503714567
2,2-Dimethylsuccinic acid	A4U84_RS02865	0.7736676653333084	0.07104240162570033
Isobutyryl carnitine	A4U84_RS02865	0.3707546903709813	0.46934975643057253
LPE 9:0	A4U84_RS02865	0.09996001127498477	0.8505593834964803
4-Pyridoxic acid	A4U84_RS02865	0.3618136565137776	0.4809618692874604
2-cyano-3-(3,4-dimethoxyphenyl)acrylic acid	A4U84_RS02865	0.01675335142143386	0.9748723239894936
LPE 16:2	A4U84_RS02865	0.23635896046598215	0.6520637219311494
2-Furoic acid	A4U84_RS02865	0.3537458506554634	0.49151441683800023
LNAPE 16:1/N-2:0	A4U84_RS02865	-0.7473928612916959	0.08765607273551401
LPC 10:0	A4U84_RS02865	0.3525212327171862	0.4931222726718231
N-(4-chlorophenethyl)-1-adamantanecarboxamide	A4U84_RS02865	-0.46711786810947376	0.35028554767576897
2,3-Dinor-8-epi-prostaglandin F2¦Á	A4U84_RS02865	0.7348054296085955	0.09616691713692403
Cystine	A4U84_RS02865	0.380541606121255	0.4567410699856166
2-Arachidonyl Glycerol ether	A4U84_RS02865	-0.6229723586479441	0.1864275536265746
D-Alanyl-D-alanine	A4U84_RS02865	-0.48211504386031756	0.3328576189539615
N-lactoyl-phenylalanine	A4U84_RS02865	-0.48558433247571237	0.3288719866969209
5-Hydroxyindole-2-carboxylic acid	A4U84_RS02865	0.8127705214624341	0.049300663220418865
3-(2-Naphthyl)-D-Alanine	A4U84_RS02865	-0.7493100593072951	0.08639080893580481
N-Acetyl-Dl-glutamic acid	A4U84_RS02865	-0.6424185422124015	0.16893576146271871
J147	A4U84_RS02865	0.2470694620397598	0.6369367769425568
2-Hydroxycaproic acid	A4U84_RS02865	0.8891794995468398	0.017741271540155437
14,15-Leukotriene E4	A4U84_RS01515	0.89856718300443	0.014911122875108991
DL-¦Á-Methoxyphenylacetic acid	A4U84_RS01515	-0.861421459502757	0.02747538586006828
9-Aminoacridine	A4U84_RS01515	-0.8102535705098768	0.050589773782706314
dTMP	A4U84_RS01515	-0.5720257442877674	0.235548642815586
4-Hydroxyisoleucine	A4U84_RS01515	-0.6591787706026577	0.15444392020440997
LNAPE 14:1/N-2:0	A4U84_RS01515	0.8977282639513748	0.01515440597119862
o-Toluic Acid	A4U84_RS01515	-0.9276561060670938	0.007661147572098117
Homovanillic acid	A4U84_RS01515	-0.9276561060670938	0.007661147572098117
Pantetheine	A4U84_RS01515	-0.6375022449818987	0.1732899932814836
Hydroxykynurenine	A4U84_RS01515	-0.45741898928269287	0.3617248911926986
L-Ascorbate	A4U84_RS01515	-0.6141993525194789	0.19455151248024746
3,4,5-trihydroxycyclohex-1-ene-1-carboxylic acid	A4U84_RS01515	0.4363265022384623	0.3870443445328212
2,4-dimethyl-2,3-dihydrochromeno[4,3-c]pyrazol-3-one	A4U84_RS01515	-0.7962312229321614	0.05805215726808447
Nicotinamide N-oxide	A4U84_RS01515	-0.7746567817904897	0.0704479335794539
(R)-3-Hydroxy myristic acid	A4U84_RS01515	0.7214373794805204	0.1055878698926807
p-Hydroxybenzaldehyde	A4U84_RS01515	-0.8057247933326326	0.05294803332088648
2,2-Dimethylsuccinic acid	A4U84_RS01515	-0.7165028305041595	0.10916354246830488
Isobutyryl carnitine	A4U84_RS01515	-0.4329428865677111	0.3911609785565133
LPE 9:0	A4U84_RS01515	-0.13869174919799054	0.79329627192912
4-Pyridoxic acid	A4U84_RS01515	-0.3837466362114865	0.4526355946337281
2-cyano-3-(3,4-dimethoxyphenyl)acrylic acid	A4U84_RS01515	-0.08044152100396937	0.8795979805316148
LPE 16:2	A4U84_RS01515	-0.2484745021989227	0.6349586021865667
2-Furoic acid	A4U84_RS01515	-0.390849015299535	0.44358010188106567
LNAPE 16:1/N-2:0	A4U84_RS01515	0.792671454255878	0.06002166700185589
LPC 10:0	A4U84_RS01515	-0.4354379643475138	0.38812392688405256
N-(4-chlorophenethyl)-1-adamantanecarboxamide	A4U84_RS01515	0.4922690577975458	0.32124190454884644
2,3-Dinor-8-epi-prostaglandin F2¦Á	A4U84_RS01515	-0.6826812821676268	0.13506115675780558
Cystine	A4U84_RS01515	-0.4221790776099334	0.4043549641731466
2-Arachidonyl Glycerol ether	A4U84_RS01515	0.6625612778465952	0.15158612511901387
D-Alanyl-D-alanine	A4U84_RS01515	0.4210205428050533	0.4057838780998874
N-lactoyl-phenylalanine	A4U84_RS01515	0.39293087410439087	0.4409369055219327
5-Hydroxyindole-2-carboxylic acid	A4U84_RS01515	-0.7873438576109383	0.06302551680089077
3-(2-Naphthyl)-D-Alanine	A4U84_RS01515	0.8253304030217199	0.043099663913560717
N-Acetyl-Dl-glutamic acid	A4U84_RS01515	0.6174156527353452	0.19155658896517683
J147	A4U84_RS01515	-0.3078226233731641	0.5528498954886315
2-Hydroxycaproic acid	A4U84_RS01515	-0.8749906880000272	0.022464211363801292
14,15-Leukotriene E4	A4U84_RS05770	0.6487964199955458	0.16335651269680898
DL-¦Á-Methoxyphenylacetic acid	A4U84_RS05770	-0.9233401393706566	0.008589846533986223
9-Aminoacridine	A4U84_RS05770	-0.8844889633844615	0.01924357906457505
dTMP	A4U84_RS05770	-0.5353583213149734	0.2736816493644277
4-Hydroxyisoleucine	A4U84_RS05770	-0.7116141346645998	0.11275760281620745
LNAPE 14:1/N-2:0	A4U84_RS05770	0.6532785304921384	0.15948297062439062
o-Toluic Acid	A4U84_RS05770	-0.9976763812578341	8.09253324254497e-06
Homovanillic acid	A4U84_RS05770	-0.9976763812578341	8.09253324254497e-06
Pantetheine	A4U84_RS05770	-0.6786299052244745	0.1383227578439282
Hydroxykynurenine	A4U84_RS05770	-0.4057983870279053	0.42471430259474646
L-Ascorbate	A4U84_RS05770	-0.7016828582712369	0.12021558941800028
3,4,5-trihydroxycyclohex-1-ene-1-carboxylic acid	A4U84_RS05770	0.6919529063694194	0.12772375958143395
2,4-dimethyl-2,3-dihydrochromeno[4,3-c]pyrazol-3-one	A4U84_RS05770	-0.8443876455636004	0.034438714759673326
Nicotinamide N-oxide	A4U84_RS05770	-0.8173919177905669	0.04697396930166455
(R)-3-Hydroxy myristic acid	A4U84_RS05770	0.3843449642790504	0.4518704747252511
p-Hydroxybenzaldehyde	A4U84_RS05770	-0.8833151861597941	0.019628666627476716
2,2-Dimethylsuccinic acid	A4U84_RS05770	-0.827464831088639	0.04208453014197249
Isobutyryl carnitine	A4U84_RS05770	-0.29705607461483313	0.5675223454072016
LPE 9:0	A4U84_RS05770	-0.13962149694446735	0.7919286566519115
4-Pyridoxic acid	A4U84_RS05770	-0.337506432838223	0.5129631295618332
2-cyano-3-(3,4-dimethoxyphenyl)acrylic acid	A4U84_RS05770	-0.02985652155817764	0.955228524891733
LPE 16:2	A4U84_RS05770	-0.26051464222704107	0.6180683247434962
2-Furoic acid	A4U84_RS05770	-0.34743113211436427	0.49982222839654505
LNAPE 16:1/N-2:0	A4U84_RS05770	0.6238714170441263	0.18560310123263582
LPC 10:0	A4U84_RS05770	-0.27677810785593665	0.5954342868247591
N-(4-chlorophenethyl)-1-adamantanecarboxamide	A4U84_RS05770	0.42143173464006967	0.4052765279074588
2,3-Dinor-8-epi-prostaglandin F2¦Á	A4U84_RS05770	-0.7587630417552818	0.08027348007243684
Cystine	A4U84_RS05770	-0.3313155375905057	0.5212109444843912
2-Arachidonyl Glycerol ether	A4U84_RS05770	0.5061411014513874	0.305619661512536
D-Alanyl-D-alanine	A4U84_RS05770	0.551251682783282	0.25687922040407984
N-lactoyl-phenylalanine	A4U84_RS05770	0.6412169882133597	0.1699956579573641
5-Hydroxyindole-2-carboxylic acid	A4U84_RS05770	-0.8341680266329485	0.038970155271429545
3-(2-Naphthyl)-D-Alanine	A4U84_RS05770	0.6516803742085422	0.16085963128029465
N-Acetyl-Dl-glutamic acid	A4U84_RS05770	0.6745796927368686	0.14161682347884827
J147	A4U84_RS05770	-0.24734747745715047	0.6365452389479127
2-Hydroxycaproic acid	A4U84_RS05770	-0.8693763072621008	0.024479437070952865
14,15-Leukotriene E4	A4U84_RS07030	0.7244113019160145	0.10345833476828427
DL-¦Á-Methoxyphenylacetic acid	A4U84_RS07030	-0.9189844071967481	0.00957941542977741
9-Aminoacridine	A4U84_RS07030	-0.8749778272573656	0.022468733250092004
dTMP	A4U84_RS07030	-0.5425679581453953	0.2660086376131057
4-Hydroxyisoleucine	A4U84_RS07030	-0.7115454568995616	0.11280845741630958
LNAPE 14:1/N-2:0	A4U84_RS07030	0.7234407759924337	0.10415118984521968
o-Toluic Acid	A4U84_RS07030	-0.9965142644837671	1.8204351676785045e-05
Homovanillic acid	A4U84_RS07030	-0.9965142644837671	1.8204351676785045e-05
Pantetheine	A4U84_RS07030	-0.6801932752475993	0.13706018094637362
Hydroxykynurenine	A4U84_RS07030	-0.42010675377798035	0.406912123563004
L-Ascorbate	A4U84_RS07030	-0.6894275226264149	0.129704720451128
3,4,5-trihydroxycyclohex-1-ene-1-carboxylic acid	A4U84_RS07030	0.6257254994290491	0.18390765432165063
2,4-dimethyl-2,3-dihydrochromeno[4,3-c]pyrazol-3-one	A4U84_RS07030	-0.8338967121617296	0.03909403338954095
Nicotinamide N-oxide	A4U84_RS07030	-0.8182046858000859	0.04657017898283554
(R)-3-Hydroxy myristic acid	A4U84_RS07030	0.46743955505077134	0.3499083774911617
p-Hydroxybenzaldehyde	A4U84_RS07030	-0.8748237372160542	0.02252294565973964
2,2-Dimethylsuccinic acid	A4U84_RS07030	-0.8095499267504753	0.050952916357787426
Isobutyryl carnitine	A4U84_RS07030	-0.3281016807855186	0.5255076687474708
LPE 9:0	A4U84_RS07030	-0.11513271865996466	0.8280639953560959
4-Pyridoxic acid	A4U84_RS07030	-0.34894316648753604	0.497829142891557
2-cyano-3-(3,4-dimethoxyphenyl)acrylic acid	A4U84_RS07030	-0.01545571770353471	0.9768182694695134
LPE 16:2	A4U84_RS07030	-0.24772080717420925	0.6360195570113606
2-Furoic acid	A4U84_RS07030	-0.3462845299330303	0.5013352093069956
LNAPE 16:1/N-2:0	A4U84_RS07030	0.6830494350532224	0.13476643478673903
LPC 10:0	A4U84_RS07030	-0.3067092243489469	0.5543623159282786
N-(4-chlorophenethyl)-1-adamantanecarboxamide	A4U84_RS07030	0.4412883778430413	0.3810346747758855
2,3-Dinor-8-epi-prostaglandin F2¦Á	A4U84_RS07030	-0.754142569629543	0.08323828021921664
Cystine	A4U84_RS07030	-0.35376937399696806	0.49148354754913626
2-Arachidonyl Glycerol ether	A4U84_RS07030	0.5618180537619345	0.24593891131970075
D-Alanyl-D-alanine	A4U84_RS07030	0.5239576831208489	0.2859849599270786
N-lactoyl-phenylalanine	A4U84_RS07030	0.5738498263289549	0.23371067399159762
5-Hydroxyindole-2-carboxylic acid	A4U84_RS07030	-0.8286295451454838	0.04153535976330527
3-(2-Naphthyl)-D-Alanine	A4U84_RS07030	0.6926064908824053	0.12721322957157905
N-Acetyl-Dl-glutamic acid	A4U84_RS07030	0.6652318751352255	0.149345864907571
J147	A4U84_RS07030	-0.24041002121701796	0.6463324545643528
2-Hydroxycaproic acid	A4U84_RS07030	-0.8898159242260868	0.017541949261970106
14,15-Leukotriene E4	A4U84_RS01510	0.7212335153874745	0.10573455270755042
DL-¦Á-Methoxyphenylacetic acid	A4U84_RS01510	-0.9122263748735349	0.01121820071367618
9-Aminoacridine	A4U84_RS01510	-0.8683845237644514	0.02484398704261261
dTMP	A4U84_RS01510	-0.5264628852035348	0.28326373313742664
4-Hydroxyisoleucine	A4U84_RS01510	-0.7084523438623253	0.11510927309459511
LNAPE 14:1/N-2:0	A4U84_RS01510	0.7151817784451588	0.11012969980275437
o-Toluic Acid	A4U84_RS01510	-0.9942299404637726	4.984432758768275e-05
Homovanillic acid	A4U84_RS01510	-0.9942299404637726	4.984432758768275e-05
Pantetheine	A4U84_RS01510	-0.6759835493671006	0.1404712879071292
Hydroxykynurenine	A4U84_RS01510	-0.4108661787524846	0.4183801005820075
L-Ascorbate	A4U84_RS01510	-0.6863119288005617	0.1321668236043408
3,4,5-trihydroxycyclohex-1-ene-1-carboxylic acid	A4U84_RS01510	0.610326035772178	0.19818352048918494
2,4-dimethyl-2,3-dihydrochromeno[4,3-c]pyrazol-3-one	A4U84_RS01510	-0.816477982098701	0.04742995542248829
Nicotinamide N-oxide	A4U84_RS01510	-0.8171700459131976	0.04708447873357684
(R)-3-Hydroxy myristic acid	A4U84_RS01510	0.45146403986492534	0.36881259068419403
p-Hydroxybenzaldehyde	A4U84_RS01510	-0.8723650908646419	0.023396375950470682
2,2-Dimethylsuccinic acid	A4U84_RS01510	-0.803847128579509	0.053940339514551516
Isobutyryl carnitine	A4U84_RS01510	-0.31490801826339654	0.5432522237704467
LPE 9:0	A4U84_RS01510	-0.08166300887439637	0.8777777857450292
4-Pyridoxic acid	A4U84_RS01510	-0.33935600916059777	0.5105065296233543
2-cyano-3-(3,4-dimethoxyphenyl)acrylic acid	A4U84_RS01510	0.01959346019833824	0.9706135707032546
LPE 16:2	A4U84_RS01510	-0.22927884757183437	0.6621081844305367
2-Furoic acid	A4U84_RS01510	-0.3230910828002522	0.5322267671856499
LNAPE 16:1/N-2:0	A4U84_RS01510	0.6866387696666768	0.13190759716485248
LPC 10:0	A4U84_RS01510	-0.2849235202729123	0.5841799664921697
N-(4-chlorophenethyl)-1-adamantanecarboxamide	A4U84_RS01510	0.43395483631357484	0.38992823858049414
2,3-Dinor-8-epi-prostaglandin F2¦Á	A4U84_RS01510	-0.7559282774248592	0.0820867096454091
Cystine	A4U84_RS01510	-0.3429492034469079	0.5057440354116196
2-Arachidonyl Glycerol ether	A4U84_RS01510	0.5682241967375163	0.2393974605968056
D-Alanyl-D-alanine	A4U84_RS01510	0.5203503737786698	0.2899206467123222
N-lactoyl-phenylalanine	A4U84_RS01510	0.5568197576050262	0.2510908571984922
5-Hydroxyindole-2-carboxylic acid	A4U84_RS01510	-0.8173611544956294	0.046989284604922986
3-(2-Naphthyl)-D-Alanine	A4U84_RS01510	0.6721696148163656	0.14359272378308133
N-Acetyl-Dl-glutamic acid	A4U84_RS01510	0.6550020021645198	0.1580039727251085
J147	A4U84_RS01510	-0.20625972444184132	0.6949978746897659
2-Hydroxycaproic acid	A4U84_RS01510	-0.8886169302095714	0.017918362688850796
14,15-Leukotriene E4	A4U84_RS03260	-0.819500949362111	0.04592953975470716
DL-¦Á-Methoxyphenylacetic acid	A4U84_RS03260	0.879398848159366	0.02093990670051422
9-Aminoacridine	A4U84_RS03260	0.8647234772365349	0.026211843980713252
dTMP	A4U84_RS03260	0.5125351591726723	0.2985167784184877
4-Hydroxyisoleucine	A4U84_RS03260	0.6719740469235802	0.14375357430247868
LNAPE 14:1/N-2:0	A4U84_RS03260	-0.8168152738148435	0.04726143354834921
o-Toluic Acid	A4U84_RS03260	0.9751247235434574	0.0009204729141276393
Homovanillic acid	A4U84_RS03260	0.9751247235434574	0.0009204729141276393
Pantetheine	A4U84_RS03260	0.643628757653496	0.1678710372804139
Hydroxykynurenine	A4U84_RS03260	0.38900665203319007	0.44592346636450614
L-Ascorbate	A4U84_RS03260	0.7004182056633103	0.12118025634491456
3,4,5-trihydroxycyclohex-1-ene-1-carboxylic acid	A4U84_RS03260	-0.5276939691136235	0.28193012171797616
2,4-dimethyl-2,3-dihydrochromeno[4,3-c]pyrazol-3-one	A4U84_RS03260	0.8285108147151639	0.04159118766455758
Nicotinamide N-oxide	A4U84_RS03260	0.8186535007028991	0.046347898598192355
(R)-3-Hydroxy myristic acid	A4U84_RS03260	-0.5728299748008299	0.23473758483778462
p-Hydroxybenzaldehyde	A4U84_RS03260	0.8484078792448284	0.032728450178284005
2,2-Dimethylsuccinic acid	A4U84_RS03260	0.8032638427227341	0.054250325517224696
Isobutyryl carnitine	A4U84_RS03260	0.3249573074168753	0.5297213381570546
LPE 9:0	A4U84_RS03260	0.09031633410656581	0.8648938558244543
4-Pyridoxic acid	A4U84_RS03260	0.3144879127582702	0.5438199744158652
2-cyano-3-(3,4-dimethoxyphenyl)acrylic acid	A4U84_RS03260	0.02317042626332705	0.9652505803427807
LPE 16:2	A4U84_RS03260	0.19354541967799033	0.7133069596917391
2-Furoic acid	A4U84_RS03260	0.38876326115837556	0.44623334012084276
LNAPE 16:1/N-2:0	A4U84_RS03260	-0.7719445140299075	0.07208345339458028
LPC 10:0	A4U84_RS03260	0.31714758233146456	0.5402283889624192
N-(4-chlorophenethyl)-1-adamantanecarboxamide	A4U84_RS03260	-0.5074530326162143	0.3041572060775346
2,3-Dinor-8-epi-prostaglandin F2¦Á	A4U84_RS03260	0.7659056513759529	0.07578604173178428
Cystine	A4U84_RS03260	0.3372496384816517	0.5133044770768276
2-Arachidonyl Glycerol ether	A4U84_RS03260	-0.6534480503853936	0.15933723867585078
D-Alanyl-D-alanine	A4U84_RS03260	-0.5228135002899034	0.2872310907296872
N-lactoyl-phenylalanine	A4U84_RS03260	-0.4739143270819513	0.34234785362258796
5-Hydroxyindole-2-carboxylic acid	A4U84_RS03260	0.8373369656878868	0.03753692211664189
3-(2-Naphthyl)-D-Alanine	A4U84_RS03260	-0.7537568325944382	0.08348798313651072
N-Acetyl-Dl-glutamic acid	A4U84_RS03260	-0.686692094630075	0.1318653245532759
J147	A4U84_RS03260	0.2545564435416787	0.6264128340097372
2-Hydroxycaproic acid	A4U84_RS03260	0.9092097696929171	0.011990113031221845
14,15-Leukotriene E4	A4U84_RS01475	-0.8171959958706149	0.047071547406187776
DL-¦Á-Methoxyphenylacetic acid	A4U84_RS01475	0.8948058325525979	0.016016689811699403
9-Aminoacridine	A4U84_RS01475	0.851893396337306	0.031278947979316594
dTMP	A4U84_RS01475	0.5447722208103174	0.2636795395225379
4-Hydroxyisoleucine	A4U84_RS01475	0.6955744014562186	0.12490610476487203
LNAPE 14:1/N-2:0	A4U84_RS01475	-0.8132691425065569	0.04904711536779882
o-Toluic Acid	A4U84_RS01475	0.9764639464161764	0.0008243998782198944
Homovanillic acid	A4U84_RS01475	0.9764639464161764	0.0008243998782198944
Pantetheine	A4U84_RS01475	0.6680040086919945	0.14703548613997486
Hydroxykynurenine	A4U84_RS01475	0.42711809696609265	0.3982824037372659
L-Ascorbate	A4U84_RS01475	0.6707898404939322	0.14472920556930705
3,4,5-trihydroxycyclohex-1-ene-1-carboxylic acid	A4U84_RS01475	-0.5333377753749832	0.27584708407626646
2,4-dimethyl-2,3-dihydrochromeno[4,3-c]pyrazol-3-one	A4U84_RS01475	0.8199679827997035	0.04569973451308366
Nicotinamide N-oxide	A4U84_RS01475	0.8046973196773524	0.053489976971549356
(R)-3-Hydroxy myristic acid	A4U84_RS01475	-0.5821821526124105	0.22538803324240367
p-Hydroxybenzaldehyde	A4U84_RS01475	0.8448668849278407	0.03423268633258321
2,2-Dimethylsuccinic acid	A4U84_RS01475	0.7807981256853765	0.066807926522008
Isobutyryl carnitine	A4U84_RS01475	0.36298402613417813	0.4794368771471796
LPE 9:0	A4U84_RS01475	0.10270771989583427	0.8464801456428999
4-Pyridoxic acid	A4U84_RS01475	0.3535735239430848	0.49174057621551626
2-cyano-3-(3,4-dimethoxyphenyl)acrylic acid	A4U84_RS01475	0.023849183810833285	0.9642330067956862
LPE 16:2	A4U84_RS01475	0.22911784380717998	0.6623370033309274
2-Furoic acid	A4U84_RS01475	0.36411364060984885	0.4779664035264711
LNAPE 16:1/N-2:0	A4U84_RS01475	-0.7535975201613307	0.08359121059417692
LPC 10:0	A4U84_RS01475	0.3496137215924929	0.4969460172608421
N-(4-chlorophenethyl)-1-adamantanecarboxamide	A4U84_RS01475	-0.4750341501038074	0.34104627085100486
2,3-Dinor-8-epi-prostaglandin F2¦Á	A4U84_RS01475	0.7391906076148043	0.09316198058626772
Cystine	A4U84_RS01475	0.3752976458546712	0.46348355323724094
2-Arachidonyl Glycerol ether	A4U84_RS01475	-0.6292284353809451	0.18072205827277069
D-Alanyl-D-alanine	A4U84_RS01475	-0.4890359452019417	0.32492406052378514
N-lactoyl-phenylalanine	A4U84_RS01475	-0.4808172272348605	0.3343530740124282
5-Hydroxyindole-2-carboxylic acid	A4U84_RS01475	0.8194000911973158	0.045979237743091234
3-(2-Naphthyl)-D-Alanine	A4U84_RS01475	-0.7514661912904699	0.08497773197309003
N-Acetyl-Dl-glutamic acid	A4U84_RS01475	-0.6581305083599537	0.1553341684045298
J147	A4U84_RS01475	0.2541430240882312	0.6269928446759246
2-Hydroxycaproic acid	A4U84_RS01475	0.9063860079081683	0.012735172441330333
14,15-Leukotriene E4	A4U84_RS02870	-0.8250994580000368	0.04321017814356782
DL-¦Á-Methoxyphenylacetic acid	A4U84_RS02870	0.8921503897710235	0.016820079196980274
9-Aminoacridine	A4U84_RS02870	0.8544989084075776	0.030215681130192962
dTMP	A4U84_RS02870	0.5442597531529139	0.2642203227998908
4-Hydroxyisoleucine	A4U84_RS02870	0.688213058632574	0.13066206994062876
LNAPE 14:1/N-2:0	A4U84_RS02870	-0.8224914768318429	0.044467331189568256
o-Toluic Acid	A4U84_RS02870	0.9742891880252802	0.0009830707657902385
Homovanillic acid	A4U84_RS02870	0.9742891880252802	0.0009830707657902385
Pantetheine	A4U84_RS02870	0.6609464385848599	0.15294763230647687
Hydroxykynurenine	A4U84_RS02870	0.4244156794857291	0.4016011964942391
L-Ascorbate	A4U84_RS02870	0.6733598546931827	0.14261544014862504
3,4,5-trihydroxycyclohex-1-ene-1-carboxylic acid	A4U84_RS02870	-0.5283555706673291	0.2812144112738204
2,4-dimethyl-2,3-dihydrochromeno[4,3-c]pyrazol-3-one	A4U84_RS02870	0.8236490505780747	0.04390725899177778
Nicotinamide N-oxide	A4U84_RS02870	0.8082354901722668	0.05163450254408255
(R)-3-Hydroxy myristic acid	A4U84_RS02870	-0.5941911944478581	0.21360672332880154
p-Hydroxybenzaldehyde	A4U84_RS02870	0.8463839273757778	0.03358433846404376
2,2-Dimethylsuccinic acid	A4U84_RS02870	0.7819707317090437	0.06612294004771409
Isobutyryl carnitine	A4U84_RS02870	0.36389888332448617	0.4782458562628173
LPE 9:0	A4U84_RS02870	0.10882952055723677	0.8374002002141182
4-Pyridoxic acid	A4U84_RS02870	0.35055557479705435	0.4957063868073815
2-cyano-3-(3,4-dimethoxyphenyl)acrylic acid	A4U84_RS02870	0.03376882586701829	0.9493660150628641
LPE 16:2	A4U84_RS02870	0.22745923480168145	0.6646952570213405
2-Furoic acid	A4U84_RS02870	0.37513497681964814	0.4636932041926942
LNAPE 16:1/N-2:0	A4U84_RS02870	-0.7601010482742321	0.07942398745422169
LPC 10:0	A4U84_RS02870	0.35392630737063624	0.49127762152918397
N-(4-chlorophenethyl)-1-adamantanecarboxamide	A4U84_RS02870	-0.4845331547540821	0.33007776836315894
2,3-Dinor-8-epi-prostaglandin F2¦Á	A4U84_RS02870	0.7408320941678581	0.0920481097283361
Cystine	A4U84_RS02870	0.37362461525639745	0.46564120716695007
2-Arachidonyl Glycerol ether	A4U84_RS02870	-0.6359117067198721	0.17470860393899076
D-Alanyl-D-alanine	A4U84_RS02870	-0.4917373989432779	0.32184634707471177
N-lactoyl-phenylalanine	A4U84_RS02870	-0.47707751586688985	0.3386758526606462
5-Hydroxyindole-2-carboxylic acid	A4U84_RS02870	0.8232181875670517	0.044115338073899196
3-(2-Naphthyl)-D-Alanine	A4U84_RS02870	-0.7622192200668565	0.07808752205938388
N-Acetyl-Dl-glutamic acid	A4U84_RS02870	-0.6619527189374288	0.1520986068506762
J147	A4U84_RS02870	0.26420710255896696	0.6129108864809377
2-Hydroxycaproic acid	A4U84_RS02870	0.9034719339745819	0.013526793082612523
14,15-Leukotriene E4	A4U84_RS02100	-0.8146897836122716	0.04832804949277585
DL-¦Á-Methoxyphenylacetic acid	A4U84_RS02100	0.8970661145533827	0.015347765098455523
9-Aminoacridine	A4U84_RS02100	0.8466994396692464	0.03345022972560522
dTMP	A4U84_RS02100	0.5518001411595219	0.2563067786477965
4-Hydroxyisoleucine	A4U84_RS02100	0.7051373934072885	0.11759767429012324
LNAPE 14:1/N-2:0	A4U84_RS02100	-0.8110497460474959	0.0501803279694104
o-Toluic Acid	A4U84_RS02100	0.9764723168976414	0.0008238159117330108
Homovanillic acid	A4U84_RS02100	0.9764723168976414	0.0008238159117330108
Pantetheine	A4U84_RS02100	0.6781694138444024	0.1386955996752715
Hydroxykynurenine	A4U84_RS02100	0.4346502615867265	0.3890818560334582
L-Ascorbate	A4U84_RS02100	0.665724524439087	0.14893415388497036
3,4,5-trihydroxycyclohex-1-ene-1-carboxylic acid	A4U84_RS02100	-0.5376283154396189	0.2712567015026311
2,4-dimethyl-2,3-dihydrochromeno[4,3-c]pyrazol-3-one	A4U84_RS02100	0.8200474532170059	0.04566068425894033
Nicotinamide N-oxide	A4U84_RS02100	0.796060279582246	0.05814604412696895
(R)-3-Hydroxy myristic acid	A4U84_RS02100	-0.5823976195760071	0.22517441762977525
p-Hydroxybenzaldehyde	A4U84_RS02100	0.8378187711458446	0.037321220249849976
2,2-Dimethylsuccinic acid	A4U84_RS02100	0.7776963046423149	0.06863539374462664
Isobutyryl carnitine	A4U84_RS02100	0.37004881001792767	0.47026330943259
LPE 9:0	A4U84_RS02100	0.10844476836597183	0.8379705172090269
4-Pyridoxic acid	A4U84_RS02100	0.36169697849420096	0.48111398237884145
2-cyano-3-(3,4-dimethoxyphenyl)acrylic acid	A4U84_RS02100	0.027297725413314933	0.9590635825458996
LPE 16:2	A4U84_RS02100	0.2375189661331738	0.6504213978285649
2-Furoic acid	A4U84_RS02100	0.3606565595423802	0.4824710287810138
LNAPE 16:1/N-2:0	A4U84_RS02100	-0.7480397807088954	0.08722821291088347
LPC 10:0	A4U84_RS02100	0.3569614060597027	0.4873001600693948
N-(4-chlorophenethyl)-1-adamantanecarboxamide	A4U84_RS02100	-0.4673749384843132	0.3499841272140388
2,3-Dinor-8-epi-prostaglandin F2¦Á	A4U84_RS02100	0.7330702985061828	0.09736763209562921
Cystine	A4U84_RS02100	0.38387731701478384	0.4524684496329412
2-Arachidonyl Glycerol ether	A4U84_RS02100	-0.6220252026942098	0.1872977463300323
D-Alanyl-D-alanine	A4U84_RS02100	-0.48269617191687547	0.33218878286582215
N-lactoyl-phenylalanine	A4U84_RS02100	-0.4838172341883059	0.33089990398333863
5-Hydroxyindole-2-carboxylic acid	A4U84_RS02100	0.8168774968906619	0.047230375337257435
3-(2-Naphthyl)-D-Alanine	A4U84_RS02100	-0.7496961103570239	0.08613703145670065
N-Acetyl-Dl-glutamic acid	A4U84_RS02100	-0.6563437294150465	0.15685660886957845
J147	A4U84_RS02100	0.25695747065717706	0.6230468776806208
2-Hydroxycaproic acid	A4U84_RS02100	0.9121350725412514	0.011241198811582021
14,15-Leukotriene E4	A4U84_RS00835	-0.8334554101553059	0.03929591860446215
DL-¦Á-Methoxyphenylacetic acid	A4U84_RS00835	0.8780006475363357	0.0214178534591496
9-Aminoacridine	A4U84_RS00835	0.8777066398781285	0.021519009575132943
dTMP	A4U84_RS00835	0.5098272115264749	0.30151729212449274
4-Hydroxyisoleucine	A4U84_RS00835	0.6394364154466029	0.17157141531343034
LNAPE 14:1/N-2:0	A4U84_RS00835	-0.8307957761292435	0.04052293972951659
o-Toluic Acid	A4U84_RS00835	0.9705321317761199	0.001289738597337829
Homovanillic acid	A4U84_RS00835	0.9705321317761199	0.001289738597337829
Pantetheine	A4U84_RS00835	0.6096447648693486	0.19882519365106832
Hydroxykynurenine	A4U84_RS00835	0.38605144981377604	0.44969055353674536
L-Ascorbate	A4U84_RS00835	0.6975400481431626	0.12338820965874446
3,4,5-trihydroxycyclohex-1-ene-1-carboxylic acid	A4U84_RS00835	-0.50966160069319	0.3017011600545669
2,4-dimethyl-2,3-dihydrochromeno[4,3-c]pyrazol-3-one	A4U84_RS00835	0.8244769094439163	0.043508744107324575
Nicotinamide N-oxide	A4U84_RS00835	0.8464196489483933	0.033569142292033054
(R)-3-Hydroxy myristic acid	A4U84_RS00835	-0.5925305503589067	0.2152206766952972
p-Hydroxybenzaldehyde	A4U84_RS00835	0.8764747900982288	0.021945312905086868
2,2-Dimethylsuccinic acid	A4U84_RS00835	0.7965385832571743	0.057883521991847445
Isobutyryl carnitine	A4U84_RS00835	0.32867002057062567	0.5247470914064242
LPE 9:0	A4U84_RS00835	0.08810850123939362	0.8681792460459176
4-Pyridoxic acid	A4U84_RS00835	0.30977055343800164	0.5502066195953078
2-cyano-3-(3,4-dimethoxyphenyl)acrylic acid	A4U84_RS00835	0.025308236687790864	0.9620457500177209
LPE 16:2	A4U84_RS00835	0.18837554542415058	0.7207789675781544
2-Furoic acid	A4U84_RS00835	0.3969102752871697	0.43589876622957463
LNAPE 16:1/N-2:0	A4U84_RS00835	-0.7830463531733387	0.06549744419462561
LPC 10:0	A4U84_RS00835	0.3198128364397058	0.5366360138287971
N-(4-chlorophenethyl)-1-adamantanecarboxamide	A4U84_RS00835	-0.5224222663722744	0.28765765534036974
2,3-Dinor-8-epi-prostaglandin F2¦Á	A4U84_RS00835	0.7682224491471209	0.07435560805858336
Cystine	A4U84_RS00835	0.33088489766854756	0.5217860894845152
2-Arachidonyl Glycerol ether	A4U84_RS00835	-0.6669762315728509	0.1478902732382586
D-Alanyl-D-alanine	A4U84_RS00835	-0.5232252591659631	0.2867824069352377
N-lactoyl-phenylalanine	A4U84_RS00835	-0.46484002244588707	0.3529604099601556
5-Hydroxyindole-2-carboxylic acid	A4U84_RS00835	0.8356034228503704	0.03831784163879585
3-(2-Naphthyl)-D-Alanine	A4U84_RS00835	-0.7714960591791095	0.0723555182495043
N-Acetyl-Dl-glutamic acid	A4U84_RS00835	-0.6723833724313166	0.14341700081545
J147	A4U84_RS00835	0.2575545729222623	0.6222104992432591
2-Hydroxycaproic acid	A4U84_RS00835	0.8733082075962783	0.023059462432859546
14,15-Leukotriene E4	A4U84_RS06695	-0.8003250921750997	0.05582457706453159
DL-¦Á-Methoxyphenylacetic acid	A4U84_RS06695	0.9188588360380046	0.009608720545960061
9-Aminoacridine	A4U84_RS06695	0.8424489222001339	0.03527811979691071
dTMP	A4U84_RS06695	0.586749069477439	0.2208777583987739
4-Hydroxyisoleucine	A4U84_RS06695	0.7207681959805752	0.10606969278536807
LNAPE 14:1/N-2:0	A4U84_RS06695	-0.7957297138687044	0.05832779798820385
o-Toluic Acid	A4U84_RS06695	0.9800856666409846	0.0005909221898367226
Homovanillic acid	A4U84_RS06695	0.9800856666409846	0.0005909221898367226
Pantetheine	A4U84_RS06695	0.6932628270746999	0.1267014433633793
Hydroxykynurenine	A4U84_RS06695	0.47539727360279804	0.34062459186334987
L-Ascorbate	A4U84_RS06695	0.6343368385477004	0.17611799351113452
3,4,5-trihydroxycyclohex-1-ene-1-carboxylic acid	A4U84_RS06695	-0.5538286315413647	0.25419391550676135
2,4-dimethyl-2,3-dihydrochromeno[4,3-c]pyrazol-3-one	A4U84_RS06695	0.8110040764477294	0.05020377259653657
Nicotinamide N-oxide	A4U84_RS06695	0.7953990303731227	0.05850987760554027
(R)-3-Hydroxy myristic acid	A4U84_RS06695	-0.5792524050898087	0.22830064200608002
p-Hydroxybenzaldehyde	A4U84_RS06695	0.8523852317251248	0.031076907975840198
2,2-Dimethylsuccinic acid	A4U84_RS06695	0.7547137724360615	0.0828691363149242
Isobutyryl carnitine	A4U84_RS06695	0.408122618779948	0.42180535445152106
LPE 9:0	A4U84_RS06695	0.12324572370405867	0.8160674354223441
4-Pyridoxic acid	A4U84_RS06695	0.4032034611951438	0.42796981262951755
2-cyano-3-(3,4-dimethoxyphenyl)acrylic acid	A4U84_RS06695	0.0265311917220733	0.9602125501246591
LPE 16:2	A4U84_RS06695	0.27909580879387413	0.592226296929662
2-Furoic acid	A4U84_RS06695	0.3321861855665126	0.5200487060934855
LNAPE 16:1/N-2:0	A4U84_RS06695	-0.7185621778155531	0.10766491397906089
LPC 10:0	A4U84_RS06695	0.3864276425132822	0.44921044569147445
N-(4-chlorophenethyl)-1-adamantanecarboxamide	A4U84_RS06695	-0.4303959543533515	0.3942694875639167
2,3-Dinor-8-epi-prostaglandin F2¦Á	A4U84_RS06695	0.7067595073928673	0.11637710675578446
Cystine	A4U84_RS06695	0.42013240562456755	0.40688043713725697
2-Arachidonyl Glycerol ether	A4U84_RS06695	-0.5875719847242193	0.22006894488402243
D-Alanyl-D-alanine	A4U84_RS06695	-0.45116096592501875	0.3691746050878639
N-lactoyl-phenylalanine	A4U84_RS06695	-0.5055412112422949	0.30628925119044864
5-Hydroxyindole-2-carboxylic acid	A4U84_RS06695	0.7973638489818348	0.05743185154074607
3-(2-Naphthyl)-D-Alanine	A4U84_RS06695	-0.7432303587554007	0.09043147849496785
N-Acetyl-Dl-glutamic acid	A4U84_RS06695	-0.618618396528024	0.19044154653758388
J147	A4U84_RS06695	0.25437241641809005	0.6266710004675446
2-Hydroxycaproic acid	A4U84_RS06695	0.8898100936977321	0.01754377042291667
14,15-Leukotriene E4	A4U84_RS00435	-0.8150449529696888	0.04814904884534022
DL-¦Á-Methoxyphenylacetic acid	A4U84_RS00435	0.9141616164548336	0.010736103740066935
9-Aminoacridine	A4U84_RS00435	0.8206964823592324	0.04534234539544305
dTMP	A4U84_RS00435	0.5961267023268801	0.21173183890312516
4-Hydroxyisoleucine	A4U84_RS00435	0.7326706798414528	0.0976451078146822
LNAPE 14:1/N-2:0	A4U84_RS00435	-0.8074726251599871	0.05203199920191315
o-Toluic Acid	A4U84_RS00435	0.9715483979383595	0.0012027247940698455
Homovanillic acid	A4U84_RS00435	0.9715483979383595	0.0012027247940698455
Pantetheine	A4U84_RS00435	0.7066951615667162	0.11642541790522609
Hydroxykynurenine	A4U84_RS00435	0.4916648495591394	0.32192886075444693
L-Ascorbate	A4U84_RS00435	0.6118001861934886	0.1967979627639208
3,4,5-trihydroxycyclohex-1-ene-1-carboxylic acid	A4U84_RS00435	-0.529900189745071	0.27954616825084116
2,4-dimethyl-2,3-dihydrochromeno[4,3-c]pyrazol-3-one	A4U84_RS00435	0.795040539895945	0.05870756295757143
Nicotinamide N-oxide	A4U84_RS00435	0.7735989074139116	0.07108381020989434
(R)-3-Hydroxy myristic acid	A4U84_RS00435	-0.6008546522552521	0.20718019153451964
p-Hydroxybenzaldehyde	A4U84_RS00435	0.8306131863354344	0.04060782482871286
2,2-Dimethylsuccinic acid	A4U84_RS00435	0.7327199392075198	0.09761088554127606
Isobutyryl carnitine	A4U84_RS00435	0.42889806104825845	0.3961015681941188
LPE 9:0	A4U84_RS00435	0.11552723769789347	0.8274800880557517
4-Pyridoxic acid	A4U84_RS00435	0.42002005103535006	0.4070192292042204
2-cyano-3-(3,4-dimethoxyphenyl)acrylic acid	A4U84_RS00435	0.01727126588693967	0.974095677149755
LPE 16:2	A4U84_RS00435	0.2859972995427904	0.582700547359046
2-Furoic acid	A4U84_RS00435	0.3136893479176982	0.5448996519831244
LNAPE 16:1/N-2:0	A4U84_RS00435	-0.7228655276159027	0.10456282276345046
LPC 10:0	A4U84_RS00435	0.40422806719806437	0.42668339905340974
N-(4-chlorophenethyl)-1-adamantanecarboxamide	A4U84_RS00435	-0.41498036243134023	0.4132610709726496
2,3-Dinor-8-epi-prostaglandin F2¦Á	A4U84_RS00435	0.6864438279958734	0.1320621842650276
Cystine	A4U84_RS00435	0.44083120637706463	0.3815870290501119
2-Arachidonyl Glycerol ether	A4U84_RS00435	-0.5890052935893242	0.2186630488267242
D-Alanyl-D-alanine	A4U84_RS00435	-0.422123647435279	0.4044232919705627
N-lactoyl-phenylalanine	A4U84_RS00435	-0.47936056817566364	0.33603445435589246
5-Hydroxyindole-2-carboxylic acid	A4U84_RS00435	0.7794022590393934	0.06762753096775512
3-(2-Naphthyl)-D-Alanine	A4U84_RS00435	-0.7428707588595297	0.09067306266188994
N-Acetyl-Dl-glutamic acid	A4U84_RS00435	-0.6005122485732167	0.20750847759565927
J147	A4U84_RS00435	0.24498674885872984	0.6398717461768022
2-Hydroxycaproic acid	A4U84_RS00435	0.897964399069967	0.015085736003676574
14,15-Leukotriene E4	A4U84_RS10365	-0.8289694663028092	0.04137572019220864
DL-¦Á-Methoxyphenylacetic acid	A4U84_RS10365	0.8946361596324348	0.01606745790152091
9-Aminoacridine	A4U84_RS10365	0.8616598129250179	0.027383233280703242
dTMP	A4U84_RS10365	0.5449275506643381	0.2635157118983961
4-Hydroxyisoleucine	A4U84_RS10365	0.6681359515858918	0.14692590443291254
LNAPE 14:1/N-2:0	A4U84_RS10365	-0.8246709114792788	0.04341560047196537
o-Toluic Acid	A4U84_RS10365	0.9719542056069439	0.0011688199323728029
Homovanillic acid	A4U84_RS10365	0.9719542056069439	0.0011688199323728029
Pantetheine	A4U84_RS10365	0.6392770547660874	0.17171274185404817
Hydroxykynurenine	A4U84_RS10365	0.4281097423713322	0.39706692474534283
L-Ascorbate	A4U84_RS10365	0.664382818303912	0.15005656512421978
3,4,5-trihydroxycyclohex-1-ene-1-carboxylic acid	A4U84_RS10365	-0.5167129774101493	0.29390972728864084
2,4-dimethyl-2,3-dihydrochromeno[4,3-c]pyrazol-3-one	A4U84_RS10365	0.8141067299385237	0.04862256924709401
Nicotinamide N-oxide	A4U84_RS10365	0.8281273170742426	0.041771750345578944
(R)-3-Hydroxy myristic acid	A4U84_RS10365	-0.599922733814295	0.20807418091110333
p-Hydroxybenzaldehyde	A4U84_RS10365	0.8697120957526749	0.02435659244181165
2,2-Dimethylsuccinic acid	A4U84_RS10365	0.771540567608187	0.07232849543579403
Isobutyryl carnitine	A4U84_RS10365	0.36981533971982083	0.47056558935376314
LPE 9:0	A4U84_RS10365	0.10036834735242506	0.849953024558603
4-Pyridoxic acid	A4U84_RS10365	0.3530838300079685	0.4923834161695818
2-cyano-3-(3,4-dimethoxyphenyl)acrylic acid	A4U84_RS10365	0.02404261933025198	0.9639430198931526
LPE 16:2	A4U84_RS10365	0.22746149015231332	0.6646920490271216
2-Furoic acid	A4U84_RS10365	0.3673531914050542	0.4737570695818458
LNAPE 16:1/N-2:0	A4U84_RS10365	-0.761357104270894	0.07863023955815512
LPC 10:0	A4U84_RS10365	0.35439503141970075	0.4906627233998138
N-(4-chlorophenethyl)-1-adamantanecarboxamide	A4U84_RS10365	-0.4843550969204501	0.3302821735621235
2,3-Dinor-8-epi-prostaglandin F2¦Á	A4U84_RS10365	0.738080494935476	0.093918662395237
Cystine	A4U84_RS10365	0.3730714040975558	0.4663553567775176
2-Arachidonyl Glycerol ether	A4U84_RS10365	-0.6387368182638278	0.17219220454074466
D-Alanyl-D-alanine	A4U84_RS10365	-0.48524769518621624	0.32925796051277917
N-lactoyl-phenylalanine	A4U84_RS10365	-0.4724612706366772	0.3440394143119238
5-Hydroxyindole-2-carboxylic acid	A4U84_RS10365	0.8148730280523573	0.04823565821654887
3-(2-Naphthyl)-D-Alanine	A4U84_RS10365	-0.7659165303656787	0.07577929599334705
N-Acetyl-Dl-glutamic acid	A4U84_RS10365	-0.6410106428003546	0.17017795579505582
J147	A4U84_RS10365	0.2549381377834206	0.6258774484026033
2-Hydroxycaproic acid	A4U84_RS10365	0.8727866769832152	0.023245483125170684
14,15-Leukotriene E4	A4U84_RS05295	-0.8255001799911803	0.04301850468332188
DL-¦Á-Methoxyphenylacetic acid	A4U84_RS05295	0.8914470568552976	0.017036032289404028
9-Aminoacridine	A4U84_RS05295	0.862222608230703	0.027166227298593568
dTMP	A4U84_RS05295	0.5346064723042165	0.2744866470945131
4-Hydroxyisoleucine	A4U84_RS05295	0.6681303682898238	0.14693054078589246
LNAPE 14:1/N-2:0	A4U84_RS05295	-0.819992693542544	0.045687590458856404
o-Toluic Acid	A4U84_RS05295	0.9734037808625835	0.0010516317728185736
Homovanillic acid	A4U84_RS05295	0.9734037808625835	0.0010516317728185736
Pantetheine	A4U84_RS05295	0.6388488381057352	0.17209274037757466
Hydroxykynurenine	A4U84_RS05295	0.41841446040428903	0.40900435740312907
L-Ascorbate	A4U84_RS05295	0.6711925261833953	0.1443971283077447
3,4,5-trihydroxycyclohex-1-ene-1-carboxylic acid	A4U84_RS05295	-0.5162944631832065	0.29437002423434855
2,4-dimethyl-2,3-dihydrochromeno[4,3-c]pyrazol-3-one	A4U84_RS05295	0.8125982095916784	0.04938842444408545
Nicotinamide N-oxide	A4U84_RS05295	0.8282950512657873	0.041692730877287025
(R)-3-Hydroxy myristic acid	A4U84_RS05295	-0.5886427614925034	0.2190183046797576
p-Hydroxybenzaldehyde	A4U84_RS05295	0.8677420695287867	0.025081501806847636
2,2-Dimethylsuccinic acid	A4U84_RS05295	0.777028789020487	0.0690316050850812
Isobutyryl carnitine	A4U84_RS05295	0.357306242401292	0.48684887856567644
LPE 9:0	A4U84_RS05295	0.08855881240976743	0.8675090498573642
4-Pyridoxic acid	A4U84_RS05295	0.34328292715667214	0.5053023831064792
2-cyano-3-(3,4-dimethoxyphenyl)acrylic acid	A4U84_RS05295	0.012951047288095707	0.9805745152050146
LPE 16:2	A4U84_RS05295	0.2161651259480341	0.6808027240889187
2-Furoic acid	A4U84_RS05295	0.3643737621304829	0.4776279880864224
LNAPE 16:1/N-2:0	A4U84_RS05295	-0.7639967253443085	0.07697391689068345
LPC 10:0	A4U84_RS05295	0.34037471186499496	0.509154978874785
N-(4-chlorophenethyl)-1-adamantanecarboxamide	A4U84_RS05295	-0.486552753444467	0.3277625578826106
2,3-Dinor-8-epi-prostaglandin F2¦Á	A4U84_RS05295	0.7450692866824983	0.08920057160256938
Cystine	A4U84_RS05295	0.36296384519344094	0.4794631602975109
2-Arachidonyl Glycerol ether	A4U84_RS05295	-0.6429912375322268	0.16843156302540707
D-Alanyl-D-alanine	A4U84_RS05295	-0.4924487195531613	0.3210377415860446
N-lactoyl-phenylalanine	A4U84_RS05295	-0.4700324781313627	0.3468735451754545
5-Hydroxyindole-2-carboxylic acid	A4U84_RS05295	0.8166901712336411	0.04732390633500622
3-(2-Naphthyl)-D-Alanine	A4U84_RS05295	-0.7574774691258075	0.08109352154094489
N-Acetyl-Dl-glutamic acid	A4U84_RS05295	-0.646728422469339	0.16515692216677944
J147	A4U84_RS05295	0.24440383641584995	0.6406937613051252
2-Hydroxycaproic acid	A4U84_RS05295	0.878678712496485	0.021185426994717545
14,15-Leukotriene E4	A4U84_RS01610	-0.8218943159771308	0.04475755030026702
DL-¦Á-Methoxyphenylacetic acid	A4U84_RS01610	0.9031472835623103	0.013616412053942276
9-Aminoacridine	A4U84_RS01610	0.8618117883215873	0.027324552979484943
dTMP	A4U84_RS01610	0.5600079801721702	0.2477997836682276
4-Hydroxyisoleucine	A4U84_RS01610	0.680361991688507	0.1369242235848475
LNAPE 14:1/N-2:0	A4U84_RS01610	-0.8199397346296031	0.04571361887015887
o-Toluic Acid	A4U84_RS01610	0.975372298733548	0.0009023168626305727
Homovanillic acid	A4U84_RS01610	0.975372298733548	0.0009023168626305727
Pantetheine	A4U84_RS01610	0.652146939385432	0.16045721282037229
Hydroxykynurenine	A4U84_RS01610	0.4409202792059924	0.38147938962524935
L-Ascorbate	A4U84_RS01610	0.6609870634045876	0.15291331715374423
3,4,5-trihydroxycyclohex-1-ene-1-carboxylic acid	A4U84_RS01610	-0.5339995860483276	0.2751370958664412
2,4-dimethyl-2,3-dihydrochromeno[4,3-c]pyrazol-3-one	A4U84_RS01610	0.8220567066009018	0.04467854167800646
Nicotinamide N-oxide	A4U84_RS01610	0.8227310588112081	0.04435114206436549
(R)-3-Hydroxy myristic acid	A4U84_RS01610	-0.5992669575302421	0.2087042041901532
p-Hydroxybenzaldehyde	A4U84_RS01610	0.8683725648825508	0.024848398411715506
2,2-Dimethylsuccinic acid	A4U84_RS01610	0.7721745333767265	0.07194408786244075
Isobutyryl carnitine	A4U84_RS01610	0.3817114184811723	0.45524123753093
LPE 9:0	A4U84_RS01610	0.12022246965961475	0.8205351097694256
4-Pyridoxic acid	A4U84_RS01610	0.3666696032579738	0.47464433547851065
2-cyano-3-(3,4-dimethoxyphenyl)acrylic acid	A4U84_RS01610	0.04006030030906865	0.939941694475416
LPE 16:2	A4U84_RS01610	0.24610946165417025	0.6382892162129
2-Furoic acid	A4U84_RS01610	0.3706744782699739	0.4694535393423153
LNAPE 16:1/N-2:0	A4U84_RS01610	-0.7493761378502604	0.08634734726884144
LPC 10:0	A4U84_RS01610	0.36875825644331733	0.47193497810783874
N-(4-chlorophenethyl)-1-adamantanecarboxamide	A4U84_RS01610	-0.4764015851098324	0.3394593098366101
2,3-Dinor-8-epi-prostaglandin F2¦Á	A4U84_RS01610	0.7320460108341413	0.09807955063708866
Cystine	A4U84_RS01610	0.38610242778930726	0.44962548438747063
2-Arachidonyl Glycerol ether	A4U84_RS01610	-0.6239855858687879	0.18549851461615444
D-Alanyl-D-alanine	A4U84_RS01610	-0.48180624967546903	0.3332132173483984
N-lactoyl-phenylalanine	A4U84_RS01610	-0.48963329426014207	0.3242425883506493
5-Hydroxyindole-2-carboxylic acid	A4U84_RS01610	0.8171793668435396	0.04707983375747234
3-(2-Naphthyl)-D-Alanine	A4U84_RS01610	-0.7688446687985008	0.07397354390979699
N-Acetyl-Dl-glutamic acid	A4U84_RS01610	-0.6420140733626846	0.16929223494689216
J147	A4U84_RS01610	0.26982365259958846	0.6050867501044944
2-Hydroxycaproic acid	A4U84_RS01610	0.876530318495657	0.021926010406318995
14,15-Leukotriene E4	A4U84_RS01505	0.7103556094553322	0.11369111460699625
DL-¦Á-Methoxyphenylacetic acid	A4U84_RS01505	-0.9084273834535779	0.012194373044482865
9-Aminoacridine	A4U84_RS01505	-0.8709360328294569	0.023911319424277086
dTMP	A4U84_RS01505	-0.5137429577830027	0.2971821219691725
4-Hydroxyisoleucine	A4U84_RS01505	-0.7009589762763119	0.12076734920684917
LNAPE 14:1/N-2:0	A4U84_RS01505	0.7030444895617642	0.11918071195733668
o-Toluic Acid	A4U84_RS01505	-0.9936598714141763	6.016841792213389e-05
Homovanillic acid	A4U84_RS01505	-0.9936598714141763	6.016841792213389e-05
Pantetheine	A4U84_RS01505	-0.6674340034233942	0.14750928988247955
Hydroxykynurenine	A4U84_RS01505	-0.39915836401125726	0.4330608860584114
L-Ascorbate	A4U84_RS01505	-0.6913597432198858	0.12818786066084933
3,4,5-trihydroxycyclohex-1-ene-1-carboxylic acid	A4U84_RS01505	0.6117135454679472	0.19687928637453733
2,4-dimethyl-2,3-dihydrochromeno[4,3-c]pyrazol-3-one	A4U84_RS01505	-0.811831721620532	0.049779686047924106
Nicotinamide N-oxide	A4U84_RS01505	-0.8222845277096922	0.044567808497242
(R)-3-Hydroxy myristic acid	A4U84_RS01505	0.43234549798991967	0.39188933171206936
p-Hydroxybenzaldehyde	A4U84_RS01505	-0.8769287505062275	0.02178774734075734
2,2-Dimethylsuccinic acid	A4U84_RS01505	-0.8073177329240757	0.052112879208604204
Isobutyryl carnitine	A4U84_RS01505	-0.29940276267501587	0.5643153893536784
LPE 9:0	A4U84_RS01505	-0.06853356551653705	0.8973605976501683
4-Pyridoxic acid	A4U84_RS01505	-0.32755198283321	0.5262436012408499
2-cyano-3-(3,4-dimethoxyphenyl)acrylic acid	A4U84_RS01505	0.033017112884251076	0.9504923271420183
LPE 16:2	A4U84_RS01505	-0.2176488698652831	0.6786818208342515
2-Furoic acid	A4U84_RS01505	-0.31745232649380206	0.53981729484807
LNAPE 16:1/N-2:0	A4U84_RS01505	0.6833288734532501	0.1345429179180228
LPC 10:0	A4U84_RS01505	-0.26635882853156456	0.6099104405075313
N-(4-chlorophenethyl)-1-adamantanecarboxamide	A4U84_RS01505	0.43407892681076354	0.38977716534701917
2,3-Dinor-8-epi-prostaglandin F2¦Á	A4U84_RS01505	-0.762192615660532	0.07810424461037206
Cystine	A4U84_RS01505	-0.328821216803589	0.5245448075577684
2-Arachidonyl Glycerol ether	A4U84_RS01505	0.5677090739403161	0.23992088759514726
D-Alanyl-D-alanine	A4U84_RS01505	0.5283278648734766	0.2812443690650753
N-lactoyl-phenylalanine	A4U84_RS01505	0.5583792622352625	0.24947891597826188
5-Hydroxyindole-2-carboxylic acid	A4U84_RS01505	-0.8162738197441325	0.047532096945546796
3-(2-Naphthyl)-D-Alanine	A4U84_RS01505	0.6593417188927674	0.15430572964343128
N-Acetyl-Dl-glutamic acid	A4U84_RS01505	0.6549806824430873	0.15802223262972132
J147	A4U84_RS01505	-0.19252443174032768	0.7147813746473899
2-Hydroxycaproic acid	A4U84_RS01505	-0.8822651770939038	0.019976242838757763
14,15-Leukotriene E4	A4U84_RS03670	0.9569552445700317	0.002739398696612212
DL-¦Á-Methoxyphenylacetic acid	A4U84_RS03670	-0.7771192758646159	0.06897783473288363
9-Aminoacridine	A4U84_RS03670	-0.7230496709485608	0.10443097642080726
dTMP	A4U84_RS03670	-0.5674409954949227	0.24019346650420964
4-Hydroxyisoleucine	A4U84_RS03670	-0.5897094960870675	0.21797364392638616
LNAPE 14:1/N-2:0	A4U84_RS03670	0.9594874970350219	0.002428648510750913
o-Toluic Acid	A4U84_RS03670	-0.8290470656057991	0.04133931696691139
Homovanillic acid	A4U84_RS03670	-0.8290470656057991	0.04133931696691139
Pantetheine	A4U84_RS03670	-0.576343039677752	0.2312077486739991
Hydroxykynurenine	A4U84_RS03670	-0.4605461143757097	0.3580223710069514
L-Ascorbate	A4U84_RS03670	-0.5302446044904531	0.2791747049396189
3,4,5-trihydroxycyclohex-1-ene-1-carboxylic acid	A4U84_RS03670	0.2994667581349016	0.5642280030261456
2,4-dimethyl-2,3-dihydrochromeno[4,3-c]pyrazol-3-one	A4U84_RS03670	-0.7350313069351682	0.09601109736142685
Nicotinamide N-oxide	A4U84_RS03670	-0.6988990676283869	0.12234348525178151
(R)-3-Hydroxy myristic acid	A4U84_RS03670	0.8499189591087767	0.0320962416444288
p-Hydroxybenzaldehyde	A4U84_RS03670	-0.7128708241332011	0.11182882663588725
2,2-Dimethylsuccinic acid	A4U84_RS03670	-0.6169435962789633	0.19199495661159566
Isobutyryl carnitine	A4U84_RS03670	-0.4830248449800448	0.33181072056797933
LPE 9:0	A4U84_RS03670	-0.16727292631807003	0.7514307781556251
4-Pyridoxic acid	A4U84_RS03670	-0.3900588020490707	0.44458471463673443
2-cyano-3-(3,4-dimethoxyphenyl)acrylic acid	A4U84_RS03670	-0.13962059507287827	0.7919299830876187
LPE 16:2	A4U84_RS03670	-0.2468170326884933	0.6372923308883781
2-Furoic acid	A4U84_RS03670	-0.4096515009521525	0.41989544920841926
LNAPE 16:1/N-2:0	A4U84_RS03670	0.8115657114795805	0.049915808167103344
LPC 10:0	A4U84_RS03670	-0.506102625526446	0.3056625914485921
N-(4-chlorophenethyl)-1-adamantanecarboxamide	A4U84_RS03670	0.49834560865632277	0.31436324075563205
2,3-Dinor-8-epi-prostaglandin F2¦Á	A4U84_RS03670	-0.5936692237582866	0.21411348918235631
Cystine	A4U84_RS03670	-0.44852028464483995	0.3723340858249835
2-Arachidonyl Glycerol ether	A4U84_RS03670	0.681599849015427	0.13592849450858954
D-Alanyl-D-alanine	A4U84_RS03670	0.33110547860670736	0.521491467626898
N-lactoyl-phenylalanine	A4U84_RS03670	0.2648026256985066	0.6120800985181666
5-Hydroxyindole-2-carboxylic acid	A4U84_RS03670	-0.7200872262171012	0.1065609959981839
3-(2-Naphthyl)-D-Alanine	A4U84_RS03670	0.8725551480603959	0.023328293660780226
N-Acetyl-Dl-glutamic acid	A4U84_RS03670	0.5559319615002535	0.25201031988575984
J147	A4U84_RS03670	-0.35412988163971637	0.4910105328704316
2-Hydroxycaproic acid	A4U84_RS03670	-0.8147910047797029	0.04827700394815861
14,15-Leukotriene E4	A4U84_RS00915	0.7934541650685702	0.05958602817109137
DL-¦Á-Methoxyphenylacetic acid	A4U84_RS00915	-0.9078877317161536	0.012336233854378594
9-Aminoacridine	A4U84_RS00915	-0.8704907481037234	0.02407286305105181
dTMP	A4U84_RS00915	-0.5511496773183657	0.2569857413157549
4-Hydroxyisoleucine	A4U84_RS00915	-0.6924847817268687	0.1273082321857739
LNAPE 14:1/N-2:0	A4U84_RS00915	0.7931191884444321	0.05977229003323803
o-Toluic Acid	A4U84_RS00915	-0.9856257096057445	0.00030844532695459704
Homovanillic acid	A4U84_RS00915	-0.9856257096057445	0.00030844532695459704
Pantetheine	A4U84_RS00915	-0.6635452522535564	0.15075905484735233
Hydroxykynurenine	A4U84_RS00915	-0.42777462501190994	0.3974775434483583
L-Ascorbate	A4U84_RS00915	-0.6809335250620311	0.13646409469516949
3,4,5-trihydroxycyclohex-1-ene-1-carboxylic acid	A4U84_RS00915	0.568258558861464	0.23936256061611555
2,4-dimethyl-2,3-dihydrochromeno[4,3-c]pyrazol-3-one	A4U84_RS00915	-0.8346500419568078	0.03875052869282805
Nicotinamide N-oxide	A4U84_RS00915	-0.8221620748438101	0.04462731119331944
(R)-3-Hydroxy myristic acid	A4U84_RS00915	0.5579200936016881	0.24995310097777892
p-Hydroxybenzaldehyde	A4U84_RS00915	-0.8685468478780347	0.0247841460916714
2,2-Dimethylsuccinic acid	A4U84_RS00915	-0.7944349552318235	0.05904220166879324
Isobutyryl carnitine	A4U84_RS00915	-0.35796512171343575	0.4859869688720041
LPE 9:0	A4U84_RS00915	-0.12257499151972617	0.8170583345787209
4-Pyridoxic acid	A4U84_RS00915	-0.35439061935282473	0.49066851030461894
2-cyano-3-(3,4-dimethoxyphenyl)acrylic acid	A4U84_RS00915	-0.03899201267668184	0.941541622265631
LPE 16:2	A4U84_RS00915	-0.24207313549712123	0.6439829673570087
2-Furoic acid	A4U84_RS00915	-0.3741543244999198	0.4649577180533889
LNAPE 16:1/N-2:0	A4U84_RS00915	0.7338103172295506	0.09685472666973571
LPC 10:0	A4U84_RS00915	-0.34588011345758435	0.5018691767662685
N-(4-chlorophenethyl)-1-adamantanecarboxamide	A4U84_RS00915	0.4746422335170398	0.34150159680522707
2,3-Dinor-8-epi-prostaglandin F2¦Á	A4U84_RS00915	-0.7474597824685962	0.08761176885259161
Cystine	A4U84_RS00915	-0.37036744832590884	0.4698508579848093
2-Arachidonyl Glycerol ether	A4U84_RS00915	0.6098824164532624	0.19860125871337175
D-Alanyl-D-alanine	A4U84_RS00915	0.5059082939473555	0.3058794533854288
N-lactoyl-phenylalanine	A4U84_RS00915	0.5196236938002228	0.2907159399313502
5-Hydroxyindole-2-carboxylic acid	A4U84_RS00915	-0.8305848286201665	0.04062101564493332
3-(2-Naphthyl)-D-Alanine	A4U84_RS00915	0.7491983798137545	0.08646428590895346
N-Acetyl-Dl-glutamic acid	A4U84_RS00915	0.6637872434137061	0.1505559466671232
J147	A4U84_RS00915	-0.2679441277945706	0.6077022061150574
2-Hydroxycaproic acid	A4U84_RS00915	-0.8915500063295132	0.01700433975179636
14,15-Leukotriene E4	A4U84_RS07565	-0.8280621382726647	0.041802474894979576
DL-¦Á-Methoxyphenylacetic acid	A4U84_RS07565	0.8920740077878262	0.016843467645633055
9-Aminoacridine	A4U84_RS07565	0.861757165488848	0.02734563691621112
dTMP	A4U84_RS07565	0.5376398562307283	0.27124439412157436
4-Hydroxyisoleucine	A4U84_RS07565	0.6629781576021836	0.1512354857097371
LNAPE 14:1/N-2:0	A4U84_RS07565	-0.8219982717494028	0.04470696475266382
o-Toluic Acid	A4U84_RS07565	0.9711445777381553	0.001236940067923336
Homovanillic acid	A4U84_RS07565	0.9711445777381553	0.001236940067923336
Pantetheine	A4U84_RS07565	0.6334500229724592	0.17691370526247985
Hydroxykynurenine	A4U84_RS07565	0.42298483846157997	0.40336215669512027
L-Ascorbate	A4U84_RS07565	0.6644931768606404	0.1499641085772611
3,4,5-trihydroxycyclohex-1-ene-1-carboxylic acid	A4U84_RS07565	-0.5105668783018876	0.3006965960412555
2,4-dimethyl-2,3-dihydrochromeno[4,3-c]pyrazol-3-one	A4U84_RS07565	0.8080291214963988	0.051741893348202096
Nicotinamide N-oxide	A4U84_RS07565	0.8317669054192571	0.040072863177879996
(R)-3-Hydroxy myristic acid	A4U84_RS07565	-0.5941000528908901	0.21369517497630847
p-Hydroxybenzaldehyde	A4U84_RS07565	0.8727707294289797	0.023251182557833556
2,2-Dimethylsuccinic acid	A4U84_RS07565	0.7702130903251588	0.07313642884342682
Isobutyryl carnitine	A4U84_RS07565	0.3634928813894391	0.478774303483926
LPE 9:0	A4U84_RS07565	0.08763501176761568	0.868883996205524
4-Pyridoxic acid	A4U84_RS07565	0.34762297047276963	0.49956922479120947
2-cyano-3-(3,4-dimethoxyphenyl)acrylic acid	A4U84_RS07565	0.011267332487166992	0.9830997164788483
LPE 16:2	A4U84_RS07565	0.21919656905042578	0.6764710300935401
2-Furoic acid	A4U84_RS07565	0.36044402331978664	0.4827483896620803
LNAPE 16:1/N-2:0	A4U84_RS07565	-0.7635652205488285	0.07724358922788105
LPC 10:0	A4U84_RS07565	0.3448704979357893	0.5032029532993222
N-(4-chlorophenethyl)-1-adamantanecarboxamide	A4U84_RS07565	-0.4840586506876128	0.33062258737926753
2,3-Dinor-8-epi-prostaglandin F2¦Á	A4U84_RS07565	0.7404110038897955	0.09233328030095815
Cystine	A4U84_RS07565	0.3667321948372071	0.47456307310187146
2-Arachidonyl Glycerol ether	A4U84_RS07565	-0.6424839626669064	0.16887813359300946
D-Alanyl-D-alanine	A4U84_RS07565	-0.48592561797213407	0.3284808519687405
N-lactoyl-phenylalanine	A4U84_RS07565	-0.4666612637166864	0.35082115429655913
5-Hydroxyindole-2-carboxylic acid	A4U84_RS07565	0.8115696355715019	0.04991379888737035
3-(2-Naphthyl)-D-Alanine	A4U84_RS07565	-0.7596603070190415	0.07970336099924277
N-Acetyl-Dl-glutamic acid	A4U84_RS07565	-0.63700798460923	0.17373030950742616
J147	A4U84_RS07565	0.2425947388258804	0.6432465096915418
2-Hydroxycaproic acid	A4U84_RS07565	0.8684192603097012	0.0248311756061892
14,15-Leukotriene E4	A4U84_RS02430	-0.8282313066298203	0.04172275269862961
DL-¦Á-Methoxyphenylacetic acid	A4U84_RS02430	0.8909037377810847	0.017203760092568278
9-Aminoacridine	A4U84_RS02430	0.8599133909914558	0.028061839154857795
dTMP	A4U84_RS02430	0.5376635540462718	0.2712191228666788
4-Hydroxyisoleucine	A4U84_RS02430	0.6734686555436289	0.14252624849068413
LNAPE 14:1/N-2:0	A4U84_RS02430	-0.8238941747370492	0.043789084515174756
o-Toluic Acid	A4U84_RS02430	0.9732046182663798	0.0010673692820537535
Homovanillic acid	A4U84_RS02430	0.9732046182663798	0.0010673692820537535
Pantetheine	A4U84_RS02430	0.6449716266540837	0.16669291726589353
Hydroxykynurenine	A4U84_RS02430	0.4198682330652928	0.40720679580838426
L-Ascorbate	A4U84_RS02430	0.6724473700107774	0.14336440847806853
3,4,5-trihydroxycyclohex-1-ene-1-carboxylic acid	A4U84_RS02430	-0.518235729372102	0.2922372428970541
2,4-dimethyl-2,3-dihydrochromeno[4,3-c]pyrazol-3-one	A4U84_RS02430	0.8169796973059156	0.04717938330881522
Nicotinamide N-oxide	A4U84_RS02430	0.8220676141210068	0.0446732371251202
(R)-3-Hydroxy myristic acid	A4U84_RS02430	-0.5942649079877704	0.2135351961668305
p-Hydroxybenzaldehyde	A4U84_RS02430	0.8604039821835383	0.02787041512214516
2,2-Dimethylsuccinic acid	A4U84_RS02430	0.7788055332320543	0.06797929822589396
Isobutyryl carnitine	A4U84_RS02430	0.3599658488081512	0.483372588425862
LPE 9:0	A4U84_RS02430	0.09619854633643232	0.856147298880393
4-Pyridoxic acid	A4U84_RS02430	0.3450622041307669	0.5029496140763574
2-cyano-3-(3,4-dimethoxyphenyl)acrylic acid	A4U84_RS02430	0.021804388653118012	0.967298600265448
LPE 16:2	A4U84_RS02430	0.21919318854160103	0.6764758572248846
2-Furoic acid	A4U84_RS02430	0.37039853334908224	0.46981062698126086
LNAPE 16:1/N-2:0	A4U84_RS02430	-0.7650976328804617	0.07628782992165085
LPC 10:0	A4U84_RS02430	0.34613539199170246	0.5015321024089897
N-(4-chlorophenethyl)-1-adamantanecarboxamide	A4U84_RS02430	-0.48829378283739183	0.32577146886434816
2,3-Dinor-8-epi-prostaglandin F2¦Á	A4U84_RS02430	0.74402591970479	0.08989803442715315
Cystine	A4U84_RS02430	0.3663921113035101	0.47500465397698777
2-Arachidonyl Glycerol ether	A4U84_RS02430	-0.6430154802210255	0.16841023382244788
D-Alanyl-D-alanine	A4U84_RS02430	-0.4924961964344329	0.32098379805363736
N-lactoyl-phenylalanine	A4U84_RS02430	-0.4704295217451448	0.34640966951685287
5-Hydroxyindole-2-carboxylic acid	A4U84_RS02430	0.8197037056750169	0.04582970700039302
3-(2-Naphthyl)-D-Alanine	A4U84_RS02430	-0.7618967297866347	0.07829033666463772
N-Acetyl-Dl-glutamic acid	A4U84_RS02430	-0.6528163053255331	0.1598806199669208
J147	A4U84_RS02430	0.2530655936525288	0.6285050475303141
2-Hydroxycaproic acid	A4U84_RS02430	0.8871221555632332	0.018393000325252307
14,15-Leukotriene E4	A4U84_RS10460	0.8458313224985863	0.03381983257553248
DL-¦Á-Methoxyphenylacetic acid	A4U84_RS10460	-0.8829424868541258	0.01975170404905662
9-Aminoacridine	A4U84_RS10460	-0.8361815579524872	0.03805656760036963
dTMP	A4U84_RS10460	-0.5432234331920288	0.26531521295917637
4-Hydroxyisoleucine	A4U84_RS10460	-0.6850120668759767	0.13319995545546984
LNAPE 14:1/N-2:0	A4U84_RS10460	0.8381590008418254	0.037169252598575536
o-Toluic Acid	A4U84_RS10460	-0.9634273710865509	0.0019818767871608045
Homovanillic acid	A4U84_RS10460	-0.9634273710865509	0.0019818767871608045
Pantetheine	A4U84_RS10460	-0.6582361547060009	0.1552443487208247
Hydroxykynurenine	A4U84_RS10460	-0.432535613860672	0.3916574867871928
L-Ascorbate	A4U84_RS10460	-0.6514569587775839	0.16105248066593977
3,4,5-trihydroxycyclohex-1-ene-1-carboxylic acid	A4U84_RS10460	0.48975409358368865	0.32410484086662233
2,4-dimethyl-2,3-dihydrochromeno[4,3-c]pyrazol-3-one	A4U84_RS10460	-0.8000159861727727	0.05599136777337405
Nicotinamide N-oxide	A4U84_RS10460	-0.7978466940749402	0.05716834427907533
(R)-3-Hydroxy myristic acid	A4U84_RS10460	0.6175117027836146	0.19146744415573563
p-Hydroxybenzaldehyde	A4U84_RS10460	-0.8343283755502624	0.03889702896462634
2,2-Dimethylsuccinic acid	A4U84_RS10460	-0.7573637771500832	0.08116622426210911
Isobutyryl carnitine	A4U84_RS10460	-0.37766119771372497	0.46044073035538213
LPE 9:0	A4U84_RS10460	-0.08477400321123202	0.873143614949187
4-Pyridoxic acid	A4U84_RS10460	-0.3582491877147911	0.4856155131217234
2-cyano-3-(3,4-dimethoxyphenyl)acrylic acid	A4U84_RS10460	-0.010440619152028263	0.9843396403197809
LPE 16:2	A4U84_RS10460	-0.22117594600254753	0.6736459118292117
2-Furoic acid	A4U84_RS10460	-0.3525954732159001	0.49302475377438737
LNAPE 16:1/N-2:0	A4U84_RS10460	0.7733713830784088	0.07122091207167695
LPC 10:0	A4U84_RS10460	-0.36130521907385826	0.4816248270312428
N-(4-chlorophenethyl)-1-adamantanecarboxamide	A4U84_RS10460	0.47537887663862977	0.34064595090923394
2,3-Dinor-8-epi-prostaglandin F2¦Á	A4U84_RS10460	-0.7249697218870027	0.10306060826674675
Cystine	A4U84_RS10460	-0.3844481053588895	0.45173862340224147
2-Arachidonyl Glycerol ether	A4U84_RS10460	0.6488027510402742	0.1633510136232359
D-Alanyl-D-alanine	A4U84_RS10460	0.46432193422219015	0.3535698095434325
N-lactoyl-phenylalanine	A4U84_RS10460	0.43862785889566835	0.38425298321708434
5-Hydroxyindole-2-carboxylic acid	A4U84_RS10460	-0.8019985917209996	0.05492555770485717
3-(2-Naphthyl)-D-Alanine	A4U84_RS10460	0.7613254644788319	0.07865018968647379
N-Acetyl-Dl-glutamic acid	A4U84_RS10460	0.6373477686821633	0.17342755968446458
J147	A4U84_RS10460	-0.24181297258500345	0.6443503682063952
2-Hydroxycaproic acid	A4U84_RS10460	-0.8992431191893273	0.014716484186803217
14,15-Leukotriene E4	A4U84_RS09970	0.847237231387977	0.033222223826064115
DL-¦Á-Methoxyphenylacetic acid	A4U84_RS09970	-0.8995781904391096	0.014620455883791532
9-Aminoacridine	A4U84_RS09970	-0.844060254166969	0.03457979716437378
dTMP	A4U84_RS09970	-0.5901796441542998	0.21751386352735627
4-Hydroxyisoleucine	A4U84_RS09970	-0.6915677114718723	0.12802505960575958
LNAPE 14:1/N-2:0	A4U84_RS09970	0.8512418354522476	0.031547553198548815
o-Toluic Acid	A4U84_RS09970	-0.9625803162504278	0.0020741509648749073
Homovanillic acid	A4U84_RS09970	-0.9625803162504278	0.0020741509648749073
Pantetheine	A4U84_RS09970	-0.6675709742855005	0.14739537660781493
Hydroxykynurenine	A4U84_RS09970	-0.46614890132721715	0.3514225137336968
L-Ascorbate	A4U84_RS09970	-0.642517136336828	0.16884891457068657
3,4,5-trihydroxycyclohex-1-ene-1-carboxylic acid	A4U84_RS09970	0.5240803570503303	0.2858514776763441
2,4-dimethyl-2,3-dihydrochromeno[4,3-c]pyrazol-3-one	A4U84_RS09970	-0.8321424958777472	0.03989942412527621
Nicotinamide N-oxide	A4U84_RS09970	-0.7948771296864757	0.058797775307809524
(R)-3-Hydroxy myristic acid	A4U84_RS09970	0.6560219462222975	0.15713145551476745
p-Hydroxybenzaldehyde	A4U84_RS09970	-0.8391139637200884	0.036744262449377556
2,2-Dimethylsuccinic acid	A4U84_RS09970	-0.756248638239063	0.08188087931097714
Isobutyryl carnitine	A4U84_RS09970	-0.42157025795035497	0.4051056586613511
LPE 9:0	A4U84_RS09970	-0.16843380844954758	0.74973851650484
4-Pyridoxic acid	A4U84_RS09970	-0.39329738893238364	0.44047209438488605
2-cyano-3-(3,4-dimethoxyphenyl)acrylic acid	A4U84_RS09970	-0.09396276740730572	0.8594706476036955
LPE 16:2	A4U84_RS09970	-0.27718556497955327	0.5948699906643165
2-Furoic acid	A4U84_RS09970	-0.3964579724845243	0.43647046002578577
LNAPE 16:1/N-2:0	A4U84_RS09970	0.7527631237938114	0.08413279976807082
LPC 10:0	A4U84_RS09970	-0.42308417018115085	0.4032398234532776
N-(4-chlorophenethyl)-1-adamantanecarboxamide	A4U84_RS09970	0.4785933307834861	0.3369212822290075
2,3-Dinor-8-epi-prostaglandin F2¦Á	A4U84_RS09970	-0.705968101680473	0.11697190765062211
Cystine	A4U84_RS09970	-0.4211267220922812	0.4056528480290683
2-Arachidonyl Glycerol ether	A4U84_RS09970	0.6205129024220808	0.1886906306249869
D-Alanyl-D-alanine	A4U84_RS09970	0.4571236279164274	0.3620752944534677
N-lactoyl-phenylalanine	A4U84_RS09970	0.47935120766187506	0.33604526880926133
5-Hydroxyindole-2-carboxylic acid	A4U84_RS09970	-0.8160752610703714	0.047631532880581806
3-(2-Naphthyl)-D-Alanine	A4U84_RS09970	0.8057287920460098	0.05294592917190252
N-Acetyl-Dl-glutamic acid	A4U84_RS09970	0.6434009263089873	0.16807126297659625
J147	A4U84_RS09970	-0.3212597164826029	0.5346886804324325
2-Hydroxycaproic acid	A4U84_RS09970	-0.8878868830071729	0.018149431943073998
14,15-Leukotriene E4	A4U84_RS06680	-0.8210838632880815	0.045152835171217695
DL-¦Á-Methoxyphenylacetic acid	A4U84_RS06680	0.9004189975259314	0.014380822746440038
9-Aminoacridine	A4U84_RS06680	0.8388709767803402	0.03685218204794501
dTMP	A4U84_RS06680	0.566147399888164	0.24151049727320553
4-Hydroxyisoleucine	A4U84_RS06680	0.711765761713281	0.11264536148118882
LNAPE 14:1/N-2:0	A4U84_RS06680	-0.8172699725992476	0.047034692542233796
o-Toluic Acid	A4U84_RS06680	0.9736060885119779	0.0010357643371624182
Homovanillic acid	A4U84_RS06680	0.9736060885119779	0.0010357643371624182
Pantetheine	A4U84_RS06680	0.6855957010032526	0.13273565242401966
Hydroxykynurenine	A4U84_RS06680	0.4512657392972194	0.36904944179439786
L-Ascorbate	A4U84_RS06680	0.6508589440009404	0.16156915941622016
3,4,5-trihydroxycyclohex-1-ene-1-carboxylic acid	A4U84_RS06680	-0.53220828548163	0.27706041508681006
2,4-dimethyl-2,3-dihydrochromeno[4,3-c]pyrazol-3-one	A4U84_RS06680	0.8156918053444169	0.047823836338205555
Nicotinamide N-oxide	A4U84_RS06680	0.7884173234634242	0.06241485844800074
(R)-3-Hydroxy myristic acid	A4U84_RS06680	-0.5976202624633129	0.21028963813248258
p-Hydroxybenzaldehyde	A4U84_RS06680	0.8331460123838295	0.039437751145177315
2,2-Dimethylsuccinic acid	A4U84_RS06680	0.7649111628974383	0.07640384266957731
Isobutyryl carnitine	A4U84_RS06680	0.3898227339553862	0.4448849741986586
LPE 9:0	A4U84_RS06680	0.11614121963495205	0.8265714723961712
4-Pyridoxic acid	A4U84_RS06680	0.3786396359683168	0.4591829447759942
2-cyano-3-(3,4-dimethoxyphenyl)acrylic acid	A4U84_RS06680	0.03240835473124226	0.9514044871742231
LPE 16:2	A4U84_RS06680	0.25221777108168864	0.6296956093111524
2-Furoic acid	A4U84_RS06680	0.35423986650918543	0.4908662514619052
LNAPE 16:1/N-2:0	A4U84_RS06680	-0.7450934111215154	0.0891844738306131
LPC 10:0	A4U84_RS06680	0.3761351098795157	0.4624046854190885
N-(4-chlorophenethyl)-1-adamantanecarboxamide	A4U84_RS06680	-0.4572543820251185	0.36192015897675095
2,3-Dinor-8-epi-prostaglandin F2¦Á	A4U84_RS06680	0.7191678967931413	0.10722585885596898
Cystine	A4U84_RS06680	0.40193530886551654	0.4295637617059648
2-Arachidonyl Glycerol ether	A4U84_RS06680	-0.6163338441076134	0.1925618035632762
D-Alanyl-D-alanine	A4U84_RS06680	-0.4651592867890624	0.3525850626945408
N-lactoyl-phenylalanine	A4U84_RS06680	-0.4793747403177039	0.3360180811387828
5-Hydroxyindole-2-carboxylic acid	A4U84_RS06680	0.8083845646909817	0.05155699089826555
3-(2-Naphthyl)-D-Alanine	A4U84_RS06680	-0.7553459170540084	0.0824614695061239
N-Acetyl-Dl-glutamic acid	A4U84_RS06680	-0.6434978958271569	0.16798603071853788
J147	A4U84_RS06680	0.2615738778357574	0.6165877424738915
2-Hydroxycaproic acid	A4U84_RS06680	0.909975539467663	0.011791807964959367
14,15-Leukotriene E4	A4U84_RS02625	-0.8311436604457558	0.04036144001014156
DL-¦Á-Methoxyphenylacetic acid	A4U84_RS02625	0.8949771281382053	0.015965514595336287
9-Aminoacridine	A4U84_RS02625	0.8572936658781795	0.029094532472305687
dTMP	A4U84_RS02625	0.5515240879814708	0.2565948410659402
4-Hydroxyisoleucine	A4U84_RS02625	0.6801085016394688	0.13712851628662892
LNAPE 14:1/N-2:0	A4U84_RS02625	-0.8288951487125937	0.04141059794590142
o-Toluic Acid	A4U84_RS02625	0.972464250455863	0.0011268872108054493
Homovanillic acid	A4U84_RS02625	0.972464250455863	0.0011268872108054493
Pantetheine	A4U84_RS02625	0.6526135371844503	0.1600551921521521
Hydroxykynurenine	A4U84_RS02625	0.43201465190675364	0.39229290787515175
L-Ascorbate	A4U84_RS02625	0.6661748711239236	0.14855821957048304
3,4,5-trihydroxycyclohex-1-ene-1-carboxylic acid	A4U84_RS02625	-0.5231698528278721	0.28684276640468626
2,4-dimethyl-2,3-dihydrochromeno[4,3-c]pyrazol-3-one	A4U84_RS02625	0.8220346329466935	0.04468927745082173
Nicotinamide N-oxide	A4U84_RS02625	0.8160632988102072	0.047637526527918986
(R)-3-Hydroxy myristic acid	A4U84_RS02625	-0.6067508858186579	0.20156032046147696
p-Hydroxybenzaldehyde	A4U84_RS02625	0.8564371697568656	0.029435993829663866
2,2-Dimethylsuccinic acid	A4U84_RS02625	0.7748954691568661	0.07030482070992924
Isobutyryl carnitine	A4U84_RS02625	0.3749011318550689	0.46399464021597897
LPE 9:0	A4U84_RS02625	0.11444252987266113	0.8290856373990666
4-Pyridoxic acid	A4U84_RS02625	0.357703093813189	0.4863296835786536
2-cyano-3-(3,4-dimethoxyphenyl)acrylic acid	A4U84_RS02625	0.03915702962990336	0.9412944747626926
LPE 16:2	A4U84_RS02625	0.2346289330735153	0.6545148481436173
2-Furoic acid	A4U84_RS02625	0.37626790432263685	0.4622336848677519
LNAPE 16:1/N-2:0	A4U84_RS02625	-0.7607395213448562	0.07902006293479241
LPC 10:0	A4U84_RS02625	0.3645359283021914	0.4774170489798213
N-(4-chlorophenethyl)-1-adamantanecarboxamide	A4U84_RS02625	-0.48494142503555604	0.32960925999862023
2,3-Dinor-8-epi-prostaglandin F2¦Á	A4U84_RS02625	0.7356923849702351	0.09555570425156289
Cystine	A4U84_RS02625	0.3802229601900994	0.4571498812329788
2-Arachidonyl Glycerol ether	A4U84_RS02625	-0.6359868266845368	0.17464149530862985
D-Alanyl-D-alanine	A4U84_RS02625	-0.4849795645642352	0.3295655055693854
N-lactoyl-phenylalanine	A4U84_RS02625	-0.4758979762001218	0.34004345691448745
5-Hydroxyindole-2-carboxylic acid	A4U84_RS02625	0.8198966079023815	0.0457348200248259
3-(2-Naphthyl)-D-Alanine	A4U84_RS02625	-0.7715836416661895	0.07230234785103595
N-Acetyl-Dl-glutamic acid	A4U84_RS02625	-0.6514695053150571	0.16104164806721458
J147	A4U84_RS02625	0.26956883668621245	0.6054411725124719
2-Hydroxycaproic acid	A4U84_RS02625	0.8886985589044416	0.01789261445830781
14,15-Leukotriene E4	A4U84_RS09450	-0.8107412240551057	0.050338807311709144
DL-¦Á-Methoxyphenylacetic acid	A4U84_RS09450	0.9074825220002323	0.012443274679064904
9-Aminoacridine	A4U84_RS09450	0.8023936254507886	0.054714324445002585
dTMP	A4U84_RS09450	0.5961652504897654	0.2116945661076725
4-Hydroxyisoleucine	A4U84_RS09450	0.7545274805549431	0.08298944762834559
LNAPE 14:1/N-2:0	A4U84_RS09450	-0.8030525244766924	0.05436283249097065
o-Toluic Acid	A4U84_RS09450	0.9676239056110173	0.0015553487347907966
Homovanillic acid	A4U84_RS09450	0.9676239056110173	0.0015553487347907966
Pantetheine	A4U84_RS09450	0.7304753979554317	0.09917565994976907
Hydroxykynurenine	A4U84_RS09450	0.49277589391311954	0.3206660716245342
L-Ascorbate	A4U84_RS09450	0.6086614586509596	0.19975284336950913
3,4,5-trihydroxycyclohex-1-ene-1-carboxylic acid	A4U84_RS09450	-0.5311985114029938	0.2781468684974679
2,4-dimethyl-2,3-dihydrochromeno[4,3-c]pyrazol-3-one	A4U84_RS09450	0.7931467343671147	0.05975696320204035
Nicotinamide N-oxide	A4U84_RS09450	0.74387266173574	0.09000068802116691
(R)-3-Hydroxy myristic acid	A4U84_RS09450	-0.5962547543495503	0.2116080337358881
p-Hydroxybenzaldehyde	A4U84_RS09450	0.798242385195569	0.0569528163313332
2,2-Dimethylsuccinic acid	A4U84_RS09450	0.7310135666869693	0.09879946993398703
Isobutyryl carnitine	A4U84_RS09450	0.4284408718867053	0.39666133401059817
LPE 9:0	A4U84_RS09450	0.11676653030409628	0.8256462266536632
4-Pyridoxic acid	A4U84_RS09450	0.4227434721739618	0.4036594665837794
2-cyano-3-(3,4-dimethoxyphenyl)acrylic acid	A4U84_RS09450	0.018116398408334844	0.9728283753237247
LPE 16:2	A4U84_RS09450	0.2872768360145579	0.580938934540032
2-Furoic acid	A4U84_RS09450	0.30843390141671856	0.552020033332704
LNAPE 16:1/N-2:0	A4U84_RS09450	-0.7183350998211406	0.10782971522575976
LPC 10:0	A4U84_RS09450	0.4062619779657095	0.42413355795752417
N-(4-chlorophenethyl)-1-adamantanecarboxamide	A4U84_RS09450	-0.4046288671543502	0.42618053282220375
2,3-Dinor-8-epi-prostaglandin F2¦Á	A4U84_RS09450	0.6786815450675419	0.1382809740014608
Cystine	A4U84_RS09450	0.44709492888300084	0.37404337568590773
2-Arachidonyl Glycerol ether	A4U84_RS09450	-0.5826046078028877	0.2249692842919835
D-Alanyl-D-alanine	A4U84_RS09450	-0.4151415502241173	0.41306094236896507
N-lactoyl-phenylalanine	A4U84_RS09450	-0.4732627340457065	0.34310602825467856
5-Hydroxyindole-2-carboxylic acid	A4U84_RS09450	0.7759496382177036	0.06967434364072038
3-(2-Naphthyl)-D-Alanine	A4U84_RS09450	-0.7321712285864025	0.09799239589454042
N-Acetyl-Dl-glutamic acid	A4U84_RS09450	-0.6090539239761729	0.19938238025940044
J147	A4U84_RS09450	0.2444845371249748	0.6405799434009238
2-Hydroxycaproic acid	A4U84_RS09450	0.9259377527525356	0.008024700971911644
14,15-Leukotriene E4	A4U84_RS03935	-0.8126221466893048	0.04937622856351904
DL-¦Á-Methoxyphenylacetic acid	A4U84_RS03935	0.899466968758849	0.014652297393115455
9-Aminoacridine	A4U84_RS03935	0.8784374137343876	0.02126800029672416
dTMP	A4U84_RS03935	0.5486741291219221	0.2595761415360004
4-Hydroxyisoleucine	A4U84_RS03935	0.6336493924883322	0.176734686958784
LNAPE 14:1/N-2:0	A4U84_RS03935	-0.8105610449896259	0.05043146747775063
o-Toluic Acid	A4U84_RS03935	0.9667224493164029	0.0016426673663150204
Homovanillic acid	A4U84_RS03935	0.9667224493164029	0.0016426673663150204
Pantetheine	A4U84_RS03935	0.6025084121480178	0.20559759514788642
Hydroxykynurenine	A4U84_RS03935	0.4300280811841314	0.39471916704884946
L-Ascorbate	A4U84_RS03935	0.6567644087035891	0.1564975990152833
3,4,5-trihydroxycyclohex-1-ene-1-carboxylic acid	A4U84_RS03935	-0.524912936326452	0.28494616859177513
2,4-dimethyl-2,3-dihydrochromeno[4,3-c]pyrazol-3-one	A4U84_RS03935	0.811241080554657	0.05008216099303245
Nicotinamide N-oxide	A4U84_RS03935	0.8587670297806569	0.028511558308559865
(R)-3-Hydroxy myristic acid	A4U84_RS03935	-0.591812687880189	0.21591987410051156
p-Hydroxybenzaldehyde	A4U84_RS03935	0.9081100941414948	0.012277684281255693
2,2-Dimethylsuccinic acid	A4U84_RS03935	0.7637641300715181	0.07711922614277696
Isobutyryl carnitine	A4U84_RS03935	0.37304202672573467	0.4663932901041367
LPE 9:0	A4U84_RS03935	0.11335858096731577	0.8306904669469997
4-Pyridoxic acid	A4U84_RS03935	0.3543514557951489	0.4907198784703647
2-cyano-3-(3,4-dimethoxyphenyl)acrylic acid	A4U84_RS03935	0.03460455309420596	0.9481138894039404
LPE 16:2	A4U84_RS03935	0.2381066262697505	0.6495897602624066
2-Furoic acid	A4U84_RS03935	0.3713548759299927	0.46857342992807627
LNAPE 16:1/N-2:0	A4U84_RS03935	-0.7433959261041684	0.0903203449958111
LPC 10:0	A4U84_RS03935	0.3553603716251692	0.48939707299129404
N-(4-chlorophenethyl)-1-adamantanecarboxamide	A4U84_RS03935	-0.4848134521697699	0.3297560884891181
2,3-Dinor-8-epi-prostaglandin F2¦Á	A4U84_RS03935	0.7344566104827328	0.09640776833029302
Cystine	A4U84_RS03935	0.3670854052632516	0.47410458234506664
2-Arachidonyl Glycerol ether	A4U84_RS03935	-0.6235485389574784	0.18589901214821558
D-Alanyl-D-alanine	A4U84_RS03935	-0.4872713812915974	0.32694017821663934
N-lactoyl-phenylalanine	A4U84_RS03935	-0.49311454426761037	0.3202815316064114
5-Hydroxyindole-2-carboxylic acid	A4U84_RS03935	0.809632574031615	0.05091020068822811
3-(2-Naphthyl)-D-Alanine	A4U84_RS03935	-0.7703668256279577	0.0730426533729706
N-Acetyl-Dl-glutamic acid	A4U84_RS03935	-0.6180538548355401	0.19096458911669942
J147	A4U84_RS03935	0.2628567897458234	0.61479568840556
2-Hydroxycaproic acid	A4U84_RS03935	0.8165967739477169	0.04737057136960149
14,15-Leukotriene E4	A4U84_RS06700	-0.821794200328992	0.04480629240666694
DL-¦Á-Methoxyphenylacetic acid	A4U84_RS06700	0.9008239799355449	0.014266082571048536
9-Aminoacridine	A4U84_RS06700	0.8677551734498983	0.025076646561720973
dTMP	A4U84_RS06700	0.5548586321924198	0.25312368861895634
4-Hydroxyisoleucine	A4U84_RS06700	0.6540797963523526	0.15879463898316556
LNAPE 14:1/N-2:0	A4U84_RS06700	-0.8182453460161158	0.046550021203598954
o-Toluic Acid	A4U84_RS06700	0.9692163155111739	0.001406866994085087
Homovanillic acid	A4U84_RS06700	0.9692163155111739	0.001406866994085087
Pantetheine	A4U84_RS06700	0.6241583582080779	0.18534028949068504
Hydroxykynurenine	A4U84_RS06700	0.4386980250907565	0.3841679865382254
L-Ascorbate	A4U84_RS06700	0.6525342512895548	0.16012347482730704
3,4,5-trihydroxycyclohex-1-ene-1-carboxylic acid	A4U84_RS06700	-0.5202303907496257	0.2900519017720442
2,4-dimethyl-2,3-dihydrochromeno[4,3-c]pyrazol-3-one	A4U84_RS06700	0.8099382145524698	0.05075237666118195
Nicotinamide N-oxide	A4U84_RS06700	0.84225078610932	0.03536444176342686
(R)-3-Hydroxy myristic acid	A4U84_RS06700	-0.6003943834433456	0.20762153190952942
p-Hydroxybenzaldehyde	A4U84_RS06700	0.8903801646875993	0.017366138610772092
2,2-Dimethylsuccinic acid	A4U84_RS06700	0.7610810476746864	0.0788043811020549
Isobutyryl carnitine	A4U84_RS06700	0.38170443364275575	0.4552501882422615
LPE 9:0	A4U84_RS06700	0.10960476002975428	0.8362512120944523
4-Pyridoxic acid	A4U84_RS06700	0.36342962668636675	0.47885665123166793
2-cyano-3-(3,4-dimethoxyphenyl)acrylic acid	A4U84_RS06700	0.029468615644898166	0.9558098717953699
LPE 16:2	A4U84_RS06700	0.24138447353987547	0.6449555995670023
2-Furoic acid	A4U84_RS06700	0.3635746063972676	0.4786679167434332
LNAPE 16:1/N-2:0	A4U84_RS06700	-0.7489084034826008	0.08665520009500571
LPC 10:0	A4U84_RS06700	0.36358094482556996	0.4786596659048161
N-(4-chlorophenethyl)-1-adamantanecarboxamide	A4U84_RS06700	-0.477569077175113	0.33810650488418115
2,3-Dinor-8-epi-prostaglandin F2¦Á	A4U84_RS06700	0.7295012409530464	0.09985822785705495
Cystine	A4U84_RS06700	0.37943011648213865	0.4581675735316012
2-Arachidonyl Glycerol ether	A4U84_RS06700	-0.6263664890151585	0.18332300799686313
D-Alanyl-D-alanine	A4U84_RS06700	-0.47736136482941294	0.3383470441801205
N-lactoyl-phenylalanine	A4U84_RS06700	-0.48331370707141685	0.33147858082137244
5-Hydroxyindole-2-carboxylic acid	A4U84_RS06700	0.8073394412621977	0.05210154027436468
3-(2-Naphthyl)-D-Alanine	A4U84_RS06700	-0.7692233739030847	0.0737414431279201
N-Acetyl-Dl-glutamic acid	A4U84_RS06700	-0.620745969212807	0.1884756897536106
J147	A4U84_RS06700	0.2588690022356743	0.6203703116206425
2-Hydroxycaproic acid	A4U84_RS06700	0.8408474348051245	0.03597867795799155
14,15-Leukotriene E4	A4U84_RS07505	-0.8199187928314807	0.045723913313705795
DL-¦Á-Methoxyphenylacetic acid	A4U84_RS07505	0.8886374303838496	0.01791189462553096
9-Aminoacridine	A4U84_RS07505	0.8692601493705161	0.024522000659086874
dTMP	A4U84_RS07505	0.5225066803618538	0.28756559797550363
4-Hydroxyisoleucine	A4U84_RS07505	0.6602071596847696	0.15357266110130283
LNAPE 14:1/N-2:0	A4U84_RS07505	-0.8143988518599501	0.04847490495239969
o-Toluic Acid	A4U84_RS07505	0.9752050280935219	0.0009145640895420972
Homovanillic acid	A4U84_RS07505	0.9752050280935219	0.0009145640895420972
Pantetheine	A4U84_RS07505	0.6300897707083827	0.17994229654457053
Hydroxykynurenine	A4U84_RS07505	0.4047640301486654	0.4260109936648102
L-Ascorbate	A4U84_RS07505	0.682418835408851	0.13527142598235084
3,4,5-trihydroxycyclohex-1-ene-1-carboxylic acid	A4U84_RS07505	-0.5196973330562702	0.2906353101430321
2,4-dimethyl-2,3-dihydrochromeno[4,3-c]pyrazol-3-one	A4U84_RS07505	0.8149489441348355	0.04819740561131427
Nicotinamide N-oxide	A4U84_RS07505	0.8365206077056142	0.03790373235127235
(R)-3-Hydroxy myristic acid	A4U84_RS07505	-0.575949303545133	0.23160230510231322
p-Hydroxybenzaldehyde	A4U84_RS07505	0.8739025613351723	0.022848335857496762
2,2-Dimethylsuccinic acid	A4U84_RS07505	0.7863575715724103	0.06358898083887611
Isobutyryl carnitine	A4U84_RS07505	0.34119921962535305	0.5080618495524541
LPE 9:0	A4U84_RS07505	0.0813075821258305	0.8783073858900171
4-Pyridoxic acid	A4U84_RS07505	0.32927442231177223	0.5239386038251506
2-cyano-3-(3,4-dimethoxyphenyl)acrylic acid	A4U84_RS07505	0.007686292357374891	0.9884707885135178
LPE 16:2	A4U84_RS07505	0.2039125583205766	0.6983705383990949
2-Furoic acid	A4U84_RS07505	0.3687308152623361	0.47197054300898983
LNAPE 16:1/N-2:0	A4U84_RS07505	-0.7660160769666746	0.07571758273195807
LPC 10:0	A4U84_RS07505	0.3241811483482784	0.5307629297720238
N-(4-chlorophenethyl)-1-adamantanecarboxamide	A4U84_RS07505	-0.4946773110092109	0.31850919797960825
2,3-Dinor-8-epi-prostaglandin F2¦Á	A4U84_RS07505	0.7561078179873085	0.08197132699388608
Cystine	A4U84_RS07505	0.34762808984435634	0.4995624736980706
2-Arachidonyl Glycerol ether	A4U84_RS07505	-0.647526789627588	0.1644608747713805
D-Alanyl-D-alanine	A4U84_RS07505	-0.5063067461071641	0.30543486733984526
N-lactoyl-phenylalanine	A4U84_RS07505	-0.4734041165310674	0.3429414684860319
5-Hydroxyindole-2-carboxylic acid	A4U84_RS07505	0.8225908984744348	0.04441909787422891
3-(2-Naphthyl)-D-Alanine	A4U84_RS07505	-0.752686685643729	0.0841824928076439
N-Acetyl-Dl-glutamic acid	A4U84_RS07505	-0.654964665917634	0.15803595104314497
J147	A4U84_RS07505	0.23948210570333694	0.6476441918655302
2-Hydroxycaproic acid	A4U84_RS07505	0.876739771719536	0.02185327432022343
14,15-Leukotriene E4	A4U84_RS04085	-0.8077033863867494	0.05191161051314435
DL-¦Á-Methoxyphenylacetic acid	A4U84_RS04085	0.9094462517549209	0.011928702459761104
9-Aminoacridine	A4U84_RS04085	0.8540563569876952	0.03039505366640055
dTMP	A4U84_RS04085	0.5691352598654577	0.23847281812198126
4-Hydroxyisoleucine	A4U84_RS04085	0.7058302553853504	0.11707564519262276
LNAPE 14:1/N-2:0	A4U84_RS04085	-0.8060807039733269	0.05276090222427253
o-Toluic Acid	A4U84_RS04085	0.9803028341185811	0.0005781464787424784
Homovanillic acid	A4U84_RS04085	0.9803028341185811	0.0005781464787424784
Pantetheine	A4U84_RS04085	0.6784491950131833	0.13846902037255823
Hydroxykynurenine	A4U84_RS04085	0.4504174115900451	0.37006328902866575
L-Ascorbate	A4U84_RS04085	0.6588073557297845	0.15475909996730733
3,4,5-trihydroxycyclohex-1-ene-1-carboxylic acid	A4U84_RS04085	-0.5532913477067469	0.2547528824893756
2,4-dimethyl-2,3-dihydrochromeno[4,3-c]pyrazol-3-one	A4U84_RS04085	0.8254621414353067	0.043036682216698194
Nicotinamide N-oxide	A4U84_RS04085	0.8048909237954327	0.05338766501137921
(R)-3-Hydroxy myristic acid	A4U84_RS04085	-0.5833298100151474	0.22425117181300205
p-Hydroxybenzaldehyde	A4U84_RS04085	0.8535510897609841	0.030600459331110216
2,2-Dimethylsuccinic acid	A4U84_RS04085	0.774565463944405	0.07050272121987096
Isobutyryl carnitine	A4U84_RS04085	0.38567757113748335	0.45016787055387075
LPE 9:0	A4U84_RS04085	0.1273536372571638	0.8100023151831468
4-Pyridoxic acid	A4U84_RS04085	0.3775494068405273	0.4605845069843579
2-cyano-3-(3,4-dimethoxyphenyl)acrylic acid	A4U84_RS04085	0.0410899216657562	0.9383998052364926
LPE 16:2	A4U84_RS04085	0.25873535676730813	0.620557352749734
2-Furoic acid	A4U84_RS04085	0.3619118334024701	0.48083388756147066
LNAPE 16:1/N-2:0	A4U84_RS04085	-0.7347183350263395	0.09622702872573516
LPC 10:0	A4U84_RS04085	0.3724167434432225	0.46720091171902994
N-(4-chlorophenethyl)-1-adamantanecarboxamide	A4U84_RS04085	-0.4598796090067915	0.3588103843885499
2,3-Dinor-8-epi-prostaglandin F2¦Á	A4U84_RS04085	0.726745622318259	0.10180025960583143
Cystine	A4U84_RS04085	0.3967619616249014	0.43608620231289325
2-Arachidonyl Glycerol ether	A4U84_RS04085	-0.6066922384374426	0.20161590840930876
D-Alanyl-D-alanine	A4U84_RS04085	-0.4778972731501645	0.3377265666782362
N-lactoyl-phenylalanine	A4U84_RS04085	-0.5039829714807084	0.3080310867236181
5-Hydroxyindole-2-carboxylic acid	A4U84_RS04085	0.8166373482647402	0.04735029618606962
3-(2-Naphthyl)-D-Alanine	A4U84_RS04085	-0.7559320341023794	0.0820842946487381
N-Acetyl-Dl-glutamic acid	A4U84_RS04085	-0.6466237199422782	0.16524829764179502
J147	A4U84_RS04085	0.26982061585839606	0.6050909735859968
2-Hydroxycaproic acid	A4U84_RS04085	0.8967668692902127	0.015435537085266689
14,15-Leukotriene E4	A4U84_RS07395	-0.8320730373300513	0.03993147195164956
DL-¦Á-Methoxyphenylacetic acid	A4U84_RS07395	0.8809074192845667	0.02043001658857213
9-Aminoacridine	A4U84_RS07395	0.887203694374372	0.01836695577581846
dTMP	A4U84_RS07395	0.5161880197420003	0.29448713782896363
4-Hydroxyisoleucine	A4U84_RS07395	0.6180568969305281	0.19096176906018314
LNAPE 14:1/N-2:0	A4U84_RS07395	-0.8313031709777251	0.040287490696776125
o-Toluic Acid	A4U84_RS07395	0.9663768462925538	0.001676768933412137
Homovanillic acid	A4U84_RS07395	0.9663768462925538	0.001676768933412137
Pantetheine	A4U84_RS07395	0.5873510658196132	0.22028596090897976
Hydroxykynurenine	A4U84_RS07395	0.39075867337880293	0.44369491819890816
L-Ascorbate	A4U84_RS07395	0.690972562070584	0.12849119153946909
3,4,5-trihydroxycyclohex-1-ene-1-carboxylic acid	A4U84_RS07395	-0.5096089557324802	0.3017596174308571
2,4-dimethyl-2,3-dihydrochromeno[4,3-c]pyrazol-3-one	A4U84_RS07395	0.8242818764645874	0.04360247655151243
Nicotinamide N-oxide	A4U84_RS07395	0.8645006014479193	0.026296240138491134
(R)-3-Hydroxy myristic acid	A4U84_RS07395	-0.6004706919685853	0.2075483351581356
p-Hydroxybenzaldehyde	A4U84_RS07395	0.8985697448346714	0.014910382859513547
2,2-Dimethylsuccinic acid	A4U84_RS07395	0.7896857204738633	0.06169682353966157
Isobutyryl carnitine	A4U84_RS07395	0.3371941862790146	0.5133781964589725
LPE 9:0	A4U84_RS07395	0.10081587816685278	0.8492885210423488
4-Pyridoxic acid	A4U84_RS07395	0.3139155267588793	0.5445937921367854
2-cyano-3-(3,4-dimethoxyphenyl)acrylic acid	A4U84_RS07395	0.0381214500052563	0.9428455248944785
LPE 16:2	A4U84_RS07395	0.19757411083940396	0.70749503873462
2-Furoic acid	A4U84_RS07395	0.40391605698127564	0.42707499953231143
LNAPE 16:1/N-2:0	A4U84_RS07395	-0.7771131163456703	0.0689814943225321
LPC 10:0	A4U84_RS07395	0.3287608113004969	0.5246256207401221
N-(4-chlorophenethyl)-1-adamantanecarboxamide	A4U84_RS07395	-0.5259234105793242	0.28384889107718286
2,3-Dinor-8-epi-prostaglandin F2¦Á	A4U84_RS07395	0.7638424529747712	0.07707028162817174
Cystine	A4U84_RS07395	0.3321230001189789	0.5201330277043902
2-Arachidonyl Glycerol ether	A4U84_RS07395	-0.6618158847738569	0.15221393940747283
D-Alanyl-D-alanine	A4U84_RS07395	-0.5211333439697817	0.28906467097281524
N-lactoyl-phenylalanine	A4U84_RS07395	-0.47279563240674294	0.3436499050827674
5-Hydroxyindole-2-carboxylic acid	A4U84_RS07395	0.8330632582461046	0.0394757274326729
3-(2-Naphthyl)-D-Alanine	A4U84_RS07395	-0.7828365611553569	0.06561922930159124
N-Acetyl-Dl-glutamic acid	A4U84_RS07395	-0.6583506984471371	0.15514698944509844
J147	A4U84_RS07395	0.269109111778643	0.6060807347926275
2-Hydroxycaproic acid	A4U84_RS07395	0.8400971845561156	0.03630909520097411
14,15-Leukotriene E4	A4U84_RS08885	0.822853997953036	0.04429157575352761
DL-¦Á-Methoxyphenylacetic acid	A4U84_RS08885	-0.9073043591613271	0.012490479940902292
9-Aminoacridine	A4U84_RS08885	-0.8463116791131393	0.033615083213209794
dTMP	A4U84_RS08885	-0.5784619581928703	0.22908902304380455
4-Hydroxyisoleucine	A4U84_RS08885	-0.7051166220795686	0.11761333989783679
LNAPE 14:1/N-2:0	A4U84_RS08885	0.8213500330528207	0.04502283677289151
o-Toluic Acid	A4U84_RS08885	-0.9742558289880976	0.0009856123781104783
Homovanillic acid	A4U84_RS08885	-0.9742558289880976	0.0009856123781104783
Pantetheine	A4U84_RS08885	-0.6787993191223973	0.13818569866148853
Hydroxykynurenine	A4U84_RS08885	-0.461091266193053	0.35737829094458295
L-Ascorbate	A4U84_RS08885	-0.6467350100961261	0.1651511737566705
3,4,5-trihydroxycyclohex-1-ene-1-carboxylic acid	A4U84_RS08885	0.5381706801737	0.2706785427795302
2,4-dimethyl-2,3-dihydrochromeno[4,3-c]pyrazol-3-one	A4U84_RS08885	-0.821424744647443	0.044986378699981004
Nicotinamide N-oxide	A4U84_RS08885	-0.7986323784143551	0.05674075884381804
(R)-3-Hydroxy myristic acid	A4U84_RS08885	0.6086415910677073	0.19977160462602797
p-Hydroxybenzaldehyde	A4U84_RS08885	-0.8470014252924578	0.03332210734034955
2,2-Dimethylsuccinic acid	A4U84_RS08885	-0.7623078393534561	0.07803183091119648
Isobutyryl carnitine	A4U84_RS08885	-0.40267377470104365	0.42863534287687904
LPE 9:0	A4U84_RS08885	-0.13381864476371247	0.800470206840349
4-Pyridoxic acid	A4U84_RS08885	-0.3882022211836337	0.4469478928074506
2-cyano-3-(3,4-dimethoxyphenyl)acrylic acid	A4U84_RS08885	-0.04927588801100108	0.9261459916990628
LPE 16:2	A4U84_RS08885	-0.2663382206159636	0.6099391594451353
2-Furoic acid	A4U84_RS08885	-0.3628838942708077	0.4795672907294152
LNAPE 16:1/N-2:0	A4U84_RS08885	0.7407799203801025	0.09208342145340298
LPC 10:0	A4U84_RS08885	-0.39107423522662244	0.44329390962591736
N-(4-chlorophenethyl)-1-adamantanecarboxamide	A4U84_RS08885	0.45901967643330316	0.35982799329257714
2,3-Dinor-8-epi-prostaglandin F2¦Á	A4U84_RS08885	-0.7152537564023016	0.11007696189062184
Cystine	A4U84_RS08885	-0.4102631217942555	0.41913220605649
2-Arachidonyl Glycerol ether	A4U84_RS08885	0.6107791558668288	0.19775720776507
D-Alanyl-D-alanine	A4U84_RS08885	0.4627344669421119	0.355439388961012
N-lactoyl-phenylalanine	A4U84_RS08885	0.4900617620894614	0.3237541032861436
5-Hydroxyindole-2-carboxylic acid	A4U84_RS08885	-0.810198242176283	0.05061828452671183
3-(2-Naphthyl)-D-Alanine	A4U84_RS08885	0.7685947891812296	0.07412687128225447
N-Acetyl-Dl-glutamic acid	A4U84_RS08885	0.637518887401492	0.1732751753634111
J147	A4U84_RS08885	-0.2779079128235228	0.593869935002485
2-Hydroxycaproic acid	A4U84_RS08885	-0.8943654142277506	0.016148628051821313
14,15-Leukotriene E4	A4U84_RS03925	-0.7994090133021835	0.05631955183194773
DL-¦Á-Methoxyphenylacetic acid	A4U84_RS03925	0.9074738324917104	0.01244557500952746
9-Aminoacridine	A4U84_RS03925	0.8756441123344538	0.02223503642195142
dTMP	A4U84_RS03925	0.5494575509015089	0.2587552800465834
4-Hydroxyisoleucine	A4U84_RS03925	0.665931977816762	0.14876092842582753
LNAPE 14:1/N-2:0	A4U84_RS03925	-0.796389913820872	0.057965062278768825
o-Toluic Acid	A4U84_RS03925	0.9796835323179476	0.0006149453876033727
Homovanillic acid	A4U84_RS03925	0.9796835323179476	0.0006149453876033727
Pantetheine	A4U84_RS03925	0.6351550525361327	0.1753851631853157
Hydroxykynurenine	A4U84_RS03925	0.43094551717379126	0.3935980404818698
L-Ascorbate	A4U84_RS03925	0.6673136664362238	0.14760940041763887
3,4,5-trihydroxycyclohex-1-ene-1-carboxylic acid	A4U84_RS03925	-0.5480369921505844	0.26024447223517294
2,4-dimethyl-2,3-dihydrochromeno[4,3-c]pyrazol-3-one	A4U84_RS03925	0.8188966068072516	0.046227704239380385
Nicotinamide N-oxide	A4U84_RS03925	0.8437578488222259	0.034710353492191474
(R)-3-Hydroxy myristic acid	A4U84_RS03925	-0.5662353780447545	0.2414208351297441
p-Hydroxybenzaldehyde	A4U84_RS03925	0.8935551261034571	0.0163927293514683
2,2-Dimethylsuccinic acid	A4U84_RS03925	0.7782355582069092	0.06831607287084729
Isobutyryl carnitine	A4U84_RS03925	0.3645860886896676	0.47735180822767254
LPE 9:0	A4U84_RS03925	0.10829113067310836	0.838198267355577
4-Pyridoxic acid	A4U84_RS03925	0.35619643364000514	0.48830172096949903
2-cyano-3-(3,4-dimethoxyphenyl)acrylic acid	A4U84_RS03925	0.023850027657444317	0.9642317417457443
LPE 16:2	A4U84_RS03925	0.23929186035571864	0.6479132065498359
2-Furoic acid	A4U84_RS03925	0.3619687863369042	0.48075964947876937
LNAPE 16:1/N-2:0	A4U84_RS03925	-0.7364790867833823	0.09501503036588137
LPC 10:0	A4U84_RS03925	0.34529008128637945	0.5026485245164539
N-(4-chlorophenethyl)-1-adamantanecarboxamide	A4U84_RS03925	-0.4735800930712975	0.3427366832071849
2,3-Dinor-8-epi-prostaglandin F2¦Á	A4U84_RS03925	0.7418980647309259	0.09132797563381717
Cystine	A4U84_RS03925	0.3688783676795553	0.47177931880090346
2-Arachidonyl Glycerol ether	A4U84_RS03925	-0.6148499373375957	0.19394416608978046
D-Alanyl-D-alanine	A4U84_RS03925	-0.49501503577336115	0.31812666021837205
N-lactoyl-phenylalanine	A4U84_RS03925	-0.5078476822551468	0.30371778870468114
5-Hydroxyindole-2-carboxylic acid	A4U84_RS03925	0.817009156677669	0.047164689558679494
3-(2-Naphthyl)-D-Alanine	A4U84_RS03925	-0.7520559118780585	0.08459306729531779
N-Acetyl-Dl-glutamic acid	A4U84_RS03925	-0.635400580377773	0.17516550584228996
J147	A4U84_RS03925	0.2531285792815329	0.6284166211997447
2-Hydroxycaproic acid	A4U84_RS03925	0.8528451230418135	0.03088854982362152
14,15-Leukotriene E4	A4U84_RS03525	-0.8219684064419328	0.044721494675273955
DL-¦Á-Methoxyphenylacetic acid	A4U84_RS03525	0.9013175005877712	0.014126856816477466
9-Aminoacridine	A4U84_RS03525	0.8115628417534646	0.04991727759640657
dTMP	A4U84_RS03525	0.5833587727260097	0.22422251135245813
4-Hydroxyisoleucine	A4U84_RS03525	0.7373079799832928	0.09444683916750607
LNAPE 14:1/N-2:0	A4U84_RS03525	-0.8146662673948466	0.048339912238592686
o-Toluic Acid	A4U84_RS03525	0.9669575834198262	0.0016196640636060165
Homovanillic acid	A4U84_RS03525	0.9669575834198262	0.0016196640636060165
Pantetheine	A4U84_RS03525	0.7127307775920919	0.11193216313079059
Hydroxykynurenine	A4U84_RS03525	0.47741342753571536	0.3382867476573448
L-Ascorbate	A4U84_RS03525	0.6208356749130315	0.18839298754498565
3,4,5-trihydroxycyclohex-1-ene-1-carboxylic acid	A4U84_RS03525	-0.5206079389587825	0.28963895999587896
2,4-dimethyl-2,3-dihydrochromeno[4,3-c]pyrazol-3-one	A4U84_RS03525	0.796849517502621	0.05771315556142424
Nicotinamide N-oxide	A4U84_RS03525	0.7575191069955127	0.08106690267921934
(R)-3-Hydroxy myristic acid	A4U84_RS03525	-0.604762495603292	0.20344847145872297
p-Hydroxybenzaldehyde	A4U84_RS03525	0.8067867994937342	0.052390557352414414
2,2-Dimethylsuccinic acid	A4U84_RS03525	0.7389398086002839	0.09333269293445921
Isobutyryl carnitine	A4U84_RS03525	0.41615234943604196	0.41180668580696944
LPE 9:0	A4U84_RS03525	0.11076086245825123	0.8345381117069038
4-Pyridoxic acid	A4U84_RS03525	0.40625486467128435	0.42414246686898915
2-cyano-3-(3,4-dimethoxyphenyl)acrylic acid	A4U84_RS03525	0.019066278174170448	0.971404048253716
LPE 16:2	A4U84_RS03525	0.2706655720823864	0.6039161017404586
2-Furoic acid	A4U84_RS03525	0.32266311201764064	0.5328017996625612
LNAPE 16:1/N-2:0	A4U84_RS03525	-0.7342065198948697	0.0965806148689843
LPC 10:0	A4U84_RS03525	0.396510256572855	0.43640436245412784
N-(4-chlorophenethyl)-1-adamantanecarboxamide	A4U84_RS03525	-0.4248041963474021	0.401123491864175
2,3-Dinor-8-epi-prostaglandin F2¦Á	A4U84_RS03525	0.6912237125031956	0.1282943963294222
Cystine	A4U84_RS03525	0.431616300293608	0.3927790175724354
2-Arachidonyl Glycerol ether	A4U84_RS03525	-0.6010787281725496	0.20696546887100906
D-Alanyl-D-alanine	A4U84_RS03525	-0.4285834370187609	0.3964867535974269
N-lactoyl-phenylalanine	A4U84_RS03525	-0.46419532533758856	0.35371878969694864
5-Hydroxyindole-2-carboxylic acid	A4U84_RS03525	0.7843777579195852	0.06472696972173615
3-(2-Naphthyl)-D-Alanine	A4U84_RS03525	-0.7424218951784164	0.09097501982447537
N-Acetyl-Dl-glutamic acid	A4U84_RS03525	-0.6186295586181377	0.19043121092700255
J147	A4U84_RS03525	0.24688538844656577	0.6371960451918202
2-Hydroxycaproic acid	A4U84_RS03525	0.9212070297870932	0.009067911767178749
14,15-Leukotriene E4	A4U84_RS07560	-0.8291824150802274	0.04127585794370737
DL-¦Á-Methoxyphenylacetic acid	A4U84_RS07560	0.8997597466811764	0.014568550113168039
9-Aminoacridine	A4U84_RS07560	0.854348556616431	0.03027656460331707
dTMP	A4U84_RS07560	0.5587552560059363	0.24909088893758555
4-Hydroxyisoleucine	A4U84_RS07560	0.6716612989334388	0.14401096324291096
LNAPE 14:1/N-2:0	A4U84_RS07560	-0.8233889933584098	0.04403279501489897
o-Toluic Acid	A4U84_RS07560	0.9689262825815234	0.001433361854752987
Homovanillic acid	A4U84_RS07560	0.9689262825815234	0.001433361854752987
Pantetheine	A4U84_RS07560	0.6428141409605294	0.16858741052226603
Hydroxykynurenine	A4U84_RS07560	0.4465613684894571	0.3746839239409755
L-Ascorbate	A4U84_RS07560	0.6448553044960412	0.166794830590215
3,4,5-trihydroxycyclohex-1-ene-1-carboxylic acid	A4U84_RS07560	-0.5114670323567247	0.2996989621382616
2,4-dimethyl-2,3-dihydrochromeno[4,3-c]pyrazol-3-one	A4U84_RS07560	0.803674147506017	0.054032184377945755
Nicotinamide N-oxide	A4U84_RS07560	0.8246792897104127	0.043411580039785756
(R)-3-Hydroxy myristic acid	A4U84_RS07560	-0.6067470998811038	0.20156390871058308
p-Hydroxybenzaldehyde	A4U84_RS07560	0.8717936556716162	0.023601644791492443
2,2-Dimethylsuccinic acid	A4U84_RS07560	0.7544356837772392	0.08304876085976347
Isobutyryl carnitine	A4U84_RS07560	0.3894926271837119	0.44530495264598746
LPE 9:0	A4U84_RS07560	0.10132403906512627	0.8485340661107773
4-Pyridoxic acid	A4U84_RS07560	0.37177038095772674	0.4680362185755344
2-cyano-3-(3,4-dimethoxyphenyl)acrylic acid	A4U84_RS07560	0.019474576621242135	0.9707918280236747
LPE 16:2	A4U84_RS07560	0.24281555074386096	0.6429348024657292
2-Furoic acid	A4U84_RS07560	0.35102953563099704	0.4950829307417231
LNAPE 16:1/N-2:0	A4U84_RS07560	-0.7529020395288745	0.08404252334202841
LPC 10:0	A4U84_RS07560	0.36943419608444167	0.47105919562312043
N-(4-chlorophenethyl)-1-adamantanecarboxamide	A4U84_RS07560	-0.46756283806929916	0.3497638695818221
2,3-Dinor-8-epi-prostaglandin F2¦Á	A4U84_RS07560	0.7220452440216358	0.10515103766137845
Cystine	A4U84_RS07560	0.390653815420994	0.4438281950691974
2-Arachidonyl Glycerol ether	A4U84_RS07560	-0.6282372186816858	0.1816211338718689
D-Alanyl-D-alanine	A4U84_RS07560	-0.46438202278350676	0.3534991113936326
N-lactoyl-phenylalanine	A4U84_RS07560	-0.4698873581282143	0.3470431478679225
5-Hydroxyindole-2-carboxylic acid	A4U84_RS07560	0.8006662001156839	0.05564078467248098
3-(2-Naphthyl)-D-Alanine	A4U84_RS07560	-0.7642711246063714	0.07680265086356955
N-Acetyl-Dl-glutamic acid	A4U84_RS07560	-0.6184024492998695	0.19064154979435413
J147	A4U84_RS07560	0.24960532934965254	0.6333675639831591
2-Hydroxycaproic acid	A4U84_RS07560	0.8606349913669631	0.027780492646189522
14,15-Leukotriene E4	A4U84_RS03140	-0.800513634445736	0.05572295405146879
DL-¦Á-Methoxyphenylacetic acid	A4U84_RS03140	0.9118597376832283	0.01131069087654834
9-Aminoacridine	A4U84_RS03140	0.8409671680598032	0.03592607765885265
dTMP	A4U84_RS03140	0.5691408666198166	0.23846713218456625
4-Hydroxyisoleucine	A4U84_RS03140	0.7138281336086988	0.11112357802144229
LNAPE 14:1/N-2:0	A4U84_RS03140	-0.7921077337434344	0.060336323422328746
o-Toluic Acid	A4U84_RS03140	0.9790589816831007	0.0006531977791256073
Homovanillic acid	A4U84_RS03140	0.9790589816831007	0.0006531977791256073
Pantetheine	A4U84_RS03140	0.6852432667873342	0.13301594341977208
Hydroxykynurenine	A4U84_RS03140	0.46204197648129774	0.35625603994128485
L-Ascorbate	A4U84_RS03140	0.637675891953162	0.1731354092285551
3,4,5-trihydroxycyclohex-1-ene-1-carboxylic acid	A4U84_RS03140	-0.5401095622635528	0.268615588862557
2,4-dimethyl-2,3-dihydrochromeno[4,3-c]pyrazol-3-one	A4U84_RS03140	0.7996251305187486	0.056202598126089645
Nicotinamide N-oxide	A4U84_RS03140	0.799059662525807	0.05650884290180324
(R)-3-Hydroxy myristic acid	A4U84_RS03140	-0.5674059281094994	0.2402291316455615
p-Hydroxybenzaldehyde	A4U84_RS03140	0.8530734763573655	0.030795223960242344
2,2-Dimethylsuccinic acid	A4U84_RS03140	0.7547068369725142	0.08287361397873191
Isobutyryl carnitine	A4U84_RS03140	0.39203472161777264	0.44207406547625944
LPE 9:0	A4U84_RS03140	0.09471948930772911	0.858345667326664
4-Pyridoxic acid	A4U84_RS03140	0.3892229162568005	0.4456481869817629
2-cyano-3-(3,4-dimethoxyphenyl)acrylic acid	A4U84_RS03140	-0.0010058243736786876	0.9984912639482695
LPE 16:2	A4U84_RS03140	0.2584035645942913	0.6210217664804236
2-Furoic acid	A4U84_RS03140	0.3191219558490754	0.5375665683678706
LNAPE 16:1/N-2:0	A4U84_RS03140	-0.7265021858165115	0.10197261911124865
LPC 10:0	A4U84_RS03140	0.3645354903149009	0.4774176186570021
N-(4-chlorophenethyl)-1-adamantanecarboxamide	A4U84_RS03140	-0.43168547343010844	0.39269459063408274
2,3-Dinor-8-epi-prostaglandin F2¦Á	A4U84_RS03140	0.7137711017369572	0.11116553837462671
Cystine	A4U84_RS03140	0.40544514650253094	0.4251569859023349
2-Arachidonyl Glycerol ether	A4U84_RS03140	-0.5986486684160425	0.20929892057411273
D-Alanyl-D-alanine	A4U84_RS03140	-0.4545973280974134	0.36507726125901613
N-lactoyl-phenylalanine	A4U84_RS03140	-0.4905893442864386	0.32315299130256603
5-Hydroxyindole-2-carboxylic acid	A4U84_RS03140	0.7925726551169598	0.06007675991283678
3-(2-Naphthyl)-D-Alanine	A4U84_RS03140	-0.7296478906381317	0.09975534116176354
N-Acetyl-Dl-glutamic acid	A4U84_RS03140	-0.6157965096196641	0.19306189835895102
J147	A4U84_RS03140	0.22811389618874706	0.6637642173233729
2-Hydroxycaproic acid	A4U84_RS03140	0.8893166383993032	0.017698229578026352
14,15-Leukotriene E4	A4U84_RS01810	-0.8078566729707812	0.05183171185362658
DL-¦Á-Methoxyphenylacetic acid	A4U84_RS01810	0.8926575953827112	0.016665167120597728
9-Aminoacridine	A4U84_RS01810	0.8511564271342973	0.031582843066346566
dTMP	A4U84_RS01810	0.5314673284738123	0.27785747939835603
4-Hydroxyisoleucine	A4U84_RS01810	0.6941283124989226	0.1260279402698944
LNAPE 14:1/N-2:0	A4U84_RS01810	-0.8002369062142745	0.05587213800040514
o-Toluic Acid	A4U84_RS01810	0.9780808874478644	0.0007154057512498344
Homovanillic acid	A4U84_RS01810	0.9780808874478644	0.0007154057512498344
Pantetheine	A4U84_RS01810	0.665208488112281	0.1493654216779147
Hydroxykynurenine	A4U84_RS01810	0.41834076530268244	0.4090955506887418
L-Ascorbate	A4U84_RS01810	0.6723436171159041	0.14344967535123657
3,4,5-trihydroxycyclohex-1-ene-1-carboxylic acid	A4U84_RS01810	-0.5301020394694698	0.27932844340437
2,4-dimethyl-2,3-dihydrochromeno[4,3-c]pyrazol-3-one	A4U84_RS01810	0.8091898844769916	0.051139195215609834
Nicotinamide N-oxide	A4U84_RS01810	0.8077721277962993	0.05187577289603793
(R)-3-Hydroxy myristic acid	A4U84_RS01810	-0.559950857624253	0.2478585990185872
p-Hydroxybenzaldehyde	A4U84_RS01810	0.8480249958840405	0.03288956492898091
2,2-Dimethylsuccinic acid	A4U84_RS01810	0.7810733955764838	0.06664683610507925
Isobutyryl carnitine	A4U84_RS01810	0.34852820104435267	0.4983758910321582
LPE 9:0	A4U84_RS01810	0.07708082263427996	0.8846077520994224
4-Pyridoxic acid	A4U84_RS01810	0.34453592652135046	0.5036451796002777
2-cyano-3-(3,4-dimethoxyphenyl)acrylic acid	A4U84_RS01810	-0.004545984886767773	0.9931810696434615
LPE 16:2	A4U84_RS01810	0.21517307371673988	0.6822215870866468
2-Furoic acid	A4U84_RS01810	0.34593352569948843	0.5017986446879545
LNAPE 16:1/N-2:0	A4U84_RS01810	-0.7521346714370871	0.08454175315798297
LPC 10:0	A4U84_RS01810	0.3277923716931857	0.5259217334399865
N-(4-chlorophenethyl)-1-adamantanecarboxamide	A4U84_RS01810	-0.4685519101470984	0.3486052870480737
2,3-Dinor-8-epi-prostaglandin F2¦Á	A4U84_RS01810	0.744400073334284	0.08964764314581977
Cystine	A4U84_RS01810	0.3637433740839334	0.47844824396243274
2-Arachidonyl Glycerol ether	A4U84_RS01810	-0.6303558663532101	0.1797016852017161
D-Alanyl-D-alanine	A4U84_RS01810	-0.4916510128425321	0.32194459875654463
N-lactoyl-phenylalanine	A4U84_RS01810	-0.47642943922274983	0.339427011811959
5-Hydroxyindole-2-carboxylic acid	A4U84_RS01810	0.8134627845099891	0.04894881228645652
3-(2-Naphthyl)-D-Alanine	A4U84_RS01810	-0.7316506729647139	0.09835494180583898
N-Acetyl-Dl-glutamic acid	A4U84_RS01810	-0.6526461524735724	0.1600271067539509
J147	A4U84_RS01810	0.2264241510780592	0.6661679183192614
2-Hydroxycaproic acid	A4U84_RS01810	0.9047159643964966	0.01318602702153274
14,15-Leukotriene E4	A4U84_RS01535	-0.832463452079101	0.03975149296433722
DL-¦Á-Methoxyphenylacetic acid	A4U84_RS01535	0.8954103500372126	0.015836439496320232
9-Aminoacridine	A4U84_RS01535	0.8618047931770376	0.02732725261355736
dTMP	A4U84_RS01535	0.5505208252265945	0.25764281046592097
4-Hydroxyisoleucine	A4U84_RS01535	0.6580186955264636	0.15542925479016645
LNAPE 14:1/N-2:0	A4U84_RS01535	-0.827983247585976	0.04183967718906839
o-Toluic Acid	A4U84_RS01535	0.9675852901391453	0.001559040837792131
Homovanillic acid	A4U84_RS01535	0.9675852901391453	0.001559040837792131
Pantetheine	A4U84_RS01535	0.6288388789293599	0.1810751814448646
Hydroxykynurenine	A4U84_RS01535	0.4352325849678784	0.3883736116877817
L-Ascorbate	A4U84_RS01535	0.6540148602392857	0.1588503758008636
3,4,5-trihydroxycyclohex-1-ene-1-carboxylic acid	A4U84_RS01535	-0.5089305073886036	0.3025133507811588
2,4-dimethyl-2,3-dihydrochromeno[4,3-c]pyrazol-3-one	A4U84_RS01535	0.808328230887901	0.051586275456872596
Nicotinamide N-oxide	A4U84_RS01535	0.8343963411247551	0.038866053029997696
(R)-3-Hydroxy myristic acid	A4U84_RS01535	-0.6097438733599848	0.19873179289228024
p-Hydroxybenzaldehyde	A4U84_RS01535	0.8785427862006374	0.021231922585643218
2,2-Dimethylsuccinic acid	A4U84_RS01535	0.7609983979239718	0.0788565519231648
Isobutyryl carnitine	A4U84_RS01535	0.38012809744182574	0.4572716090973159
LPE 9:0	A4U84_RS01535	0.10286309116256065	0.8462495509520438
4-Pyridoxic acid	A4U84_RS01535	0.35989290503145144	0.4834678293837623
2-cyano-3-(3,4-dimethoxyphenyl)acrylic acid	A4U84_RS01535	0.02584109115262956	0.961246991120307
LPE 16:2	A4U84_RS01535	0.2336847008083523	0.655853538882159
2-Furoic acid	A4U84_RS01535	0.3643399282928649	0.4776720013799588
LNAPE 16:1/N-2:0	A4U84_RS01535	-0.7596511974817022	0.07970913995041962
LPC 10:0	A4U84_RS01535	0.3631352046309641	0.47924000017693497
N-(4-chlorophenethyl)-1-adamantanecarboxamide	A4U84_RS01535	-0.48176364051107995	0.3332622956449013
2,3-Dinor-8-epi-prostaglandin F2¦Á	A4U84_RS01535	0.7303787782757613	0.09924326613117561
Cystine	A4U84_RS01535	0.3789296311981648	0.4588103637500623
2-Arachidonyl Glycerol ether	A4U84_RS01535	-0.6369087348916094	0.17381878329322129
D-Alanyl-D-alanine	A4U84_RS01535	-0.47574691015968884	0.34021875236176313
N-lactoyl-phenylalanine	A4U84_RS01535	-0.46902301258573587	0.34805392880101776
5-Hydroxyindole-2-carboxylic acid	A4U84_RS01535	0.807658757571494	0.05193488341065534
3-(2-Naphthyl)-D-Alanine	A4U84_RS01535	-0.7715030051622731	0.07235130076863877
N-Acetyl-Dl-glutamic acid	A4U84_RS01535	-0.6262055242945718	0.18346975128375376
J147	A4U84_RS01535	0.25619377191809517	0.6241170130993932
2-Hydroxycaproic acid	A4U84_RS01535	0.8541928839392914	0.030339663767851507
14,15-Leukotriene E4	A4U84_RS01830	-0.8074946002099369	0.05202052920762288
DL-¦Á-Methoxyphenylacetic acid	A4U84_RS01830	0.8944073209638349	0.01613605144061728
9-Aminoacridine	A4U84_RS01830	0.8397720074289182	0.03645274700903583
dTMP	A4U84_RS01830	0.5446137967214415	0.26384667127837025
4-Hydroxyisoleucine	A4U84_RS01830	0.7122794997486137	0.11226543390111547
LNAPE 14:1/N-2:0	A4U84_RS01830	-0.8011778612396858	0.055365620576146676
o-Toluic Acid	A4U84_RS01830	0.9764791305627064	0.000823340708052102
Homovanillic acid	A4U84_RS01830	0.9764791305627064	0.000823340708052102
Pantetheine	A4U84_RS01830	0.6850393981077355	0.1331781967989773
Hydroxykynurenine	A4U84_RS01830	0.4312759117023279	0.39319455762389294
L-Ascorbate	A4U84_RS01830	0.6640802996111378	0.15031013467181595
3,4,5-trihydroxycyclohex-1-ene-1-carboxylic acid	A4U84_RS01830	-0.5356239037712055	0.2733975096278632
2,4-dimethyl-2,3-dihydrochromeno[4,3-c]pyrazol-3-one	A4U84_RS01830	0.8115630942822301	0.049917148289475605
Nicotinamide N-oxide	A4U84_RS01830	0.7882219641773334	0.06252578896055246
(R)-3-Hydroxy myristic acid	A4U84_RS01830	-0.5669975715861227	0.24064460306330795
p-Hydroxybenzaldehyde	A4U84_RS01830	0.8297322282328737	0.041018544954170115
2,2-Dimethylsuccinic acid	A4U84_RS01830	0.7759842302241291	0.06965369868244245
Isobutyryl carnitine	A4U84_RS01830	0.3624324181507841	0.48015543705358216
LPE 9:0	A4U84_RS01830	0.09180245325483227	0.8626831614458312
4-Pyridoxic acid	A4U84_RS01830	0.3586715841389357	0.48506333150798336
2-cyano-3-(3,4-dimethoxyphenyl)acrylic acid	A4U84_RS01830	0.008057482250254322	0.98791403818266
LPE 16:2	A4U84_RS01830	0.23028852115486242	0.6606736411526912
2-Furoic acid	A4U84_RS01830	0.3452129304839433	0.5027504563183239
LNAPE 16:1/N-2:0	A4U84_RS01830	-0.7451215430721673	0.08916570356660411
LPC 10:0	A4U84_RS01830	0.34475450554354176	0.5033562553992157
N-(4-chlorophenethyl)-1-adamantanecarboxamide	A4U84_RS01830	-0.45809425381838054	0.3609242379629444
2,3-Dinor-8-epi-prostaglandin F2¦Á	A4U84_RS01830	0.732725188741214	0.09760723881375934
Cystine	A4U84_RS01830	0.38025846125309243	0.4571043289136792
2-Arachidonyl Glycerol ether	A4U84_RS01830	-0.6199341528177489	0.18922480732028973
D-Alanyl-D-alanine	A4U84_RS01830	-0.48022285202659154	0.33503877538341503
N-lactoyl-phenylalanine	A4U84_RS01830	-0.47879409222619745	0.33668914609101624
5-Hydroxyindole-2-carboxylic acid	A4U84_RS01830	0.8107327445012862	0.050343166296844655
3-(2-Naphthyl)-D-Alanine	A4U84_RS01830	-0.7330700983991876	0.09736777095229973
N-Acetyl-Dl-glutamic acid	A4U84_RS01830	-0.6535840072653021	0.1592204007052882
J147	A4U84_RS01830	0.23777353062991646	0.6500611161627693
2-Hydroxycaproic acid	A4U84_RS01830	0.919705504408115	0.00941197145576186
14,15-Leukotriene E4	A4U84_RS01520	0.5895047056274512	0.21817404064656115
DL-¦Á-Methoxyphenylacetic acid	A4U84_RS01520	-0.8965995266511986	0.015484725589843871
9-Aminoacridine	A4U84_RS01520	-0.8637767993188439	0.026571209957487046
dTMP	A4U84_RS01520	-0.4768729651667209	0.33891287413265264
4-Hydroxyisoleucine	A4U84_RS01520	-0.6965444703221529	0.12415599729247889
LNAPE 14:1/N-2:0	A4U84_RS01520	0.5828098199631881	0.22476598502728698
o-Toluic Acid	A4U84_RS01520	-0.9832183481878611	0.0004200726997239657
Homovanillic acid	A4U84_RS01520	-0.9832183481878611	0.0004200726997239657
Pantetheine	A4U84_RS01520	-0.6597807978874818	0.1539336240722621
Hydroxykynurenine	A4U84_RS01520	-0.36315511939014994	0.47921406740879513
L-Ascorbate	A4U84_RS01520	-0.6976508592431159	0.12330288058260445
3,4,5-trihydroxycyclohex-1-ene-1-carboxylic acid	A4U84_RS01520	0.6810971003460626	0.1363325266429388
2,4-dimethyl-2,3-dihydrochromeno[4,3-c]pyrazol-3-one	A4U84_RS01520	-0.7948894190483833	0.058790988619895776
Nicotinamide N-oxide	A4U84_RS01520	-0.8058992599408294	0.052856263804234124
(R)-3-Hydroxy myristic acid	A4U84_RS01520	0.2847617651124817	0.5844029131445398
p-Hydroxybenzaldehyde	A4U84_RS01520	-0.8711937550773716	0.023818057753413578
2,2-Dimethylsuccinic acid	A4U84_RS01520	-0.8176677247084859	0.04683676432991848
Isobutyryl carnitine	A4U84_RS01520	-0.23392629999089162	0.6555109506434379
LPE 9:0	A4U84_RS01520	-0.056058180228875265	0.9160008116209172
4-Pyridoxic acid	A4U84_RS01520	-0.2961789285347096	0.5687223049193922
2-cyano-3-(3,4-dimethoxyphenyl)acrylic acid	A4U84_RS01520	0.061931408829721035	0.9072216556961109
LPE 16:2	A4U84_RS01520	-0.20915299603505771	0.6908452023172561
2-Furoic acid	A4U84_RS01520	-0.2815082321347874	0.5888919770132586
LNAPE 16:1/N-2:0	A4U84_RS01520	0.5957671794261487	0.21207959492467032
LPC 10:0	A4U84_RS01520	-0.19087552568577626	0.717163839988175
N-(4-chlorophenethyl)-1-adamantanecarboxamide	A4U84_RS01520	0.38815724427296994	0.4470051922556272
2,3-Dinor-8-epi-prostaglandin F2¦Á	A4U84_RS01520	-0.7628982577579987	0.0776612519408231
Cystine	A4U84_RS01520	-0.280490383165813	0.5902981953703155
2-Arachidonyl Glycerol ether	A4U84_RS01520	0.4896181709862673	0.32425983493161503
D-Alanyl-D-alanine	A4U84_RS01520	0.5560349360064921	0.25190360497415504
N-lactoyl-phenylalanine	A4U84_RS01520	0.6258505336244679	0.183793550111007
5-Hydroxyindole-2-carboxylic acid	A4U84_RS01520	-0.8003544920407653	0.05580872511778868
3-(2-Naphthyl)-D-Alanine	A4U84_RS01520	0.5629540438859979	0.2447738594592599
N-Acetyl-Dl-glutamic acid	A4U84_RS01520	0.649839159076966	0.1624518536705552
J147	A4U84_RS01520	-0.15193950870953837	0.7738445453837162
2-Hydroxycaproic acid	A4U84_RS01520	-0.8501457529126613	0.03200185743764016
14,15-Leukotriene E4	A4U84_RS08345	-0.811618251236613	0.04988890898401416
DL-¦Á-Methoxyphenylacetic acid	A4U84_RS08345	0.8972680362995582	0.015288675354090443
9-Aminoacridine	A4U84_RS08345	0.8809806227618132	0.020405427068617428
dTMP	A4U84_RS08345	0.5452074683040815	0.26322058014560445
4-Hydroxyisoleucine	A4U84_RS08345	0.6253230170073869	0.1842751526022751
LNAPE 14:1/N-2:0	A4U84_RS08345	-0.8098858645452431	0.05077939260127889
o-Toluic Acid	A4U84_RS08345	0.9646391220045992	0.001853480064864083
Homovanillic acid	A4U84_RS08345	0.9646391220045992	0.001853480064864083
Pantetheine	A4U84_RS08345	0.5938532847560942	0.21393473441367977
Hydroxykynurenine	A4U84_RS08345	0.42595969450242843	0.39970387556368536
L-Ascorbate	A4U84_RS08345	0.6578597218167193	0.1555644895906771
3,4,5-trihydroxycyclohex-1-ene-1-carboxylic acid	A4U84_RS08345	-0.5230818281795874	0.28693867005398954
2,4-dimethyl-2,3-dihydrochromeno[4,3-c]pyrazol-3-one	A4U84_RS08345	0.8105752830546114	0.05042414243644427
Nicotinamide N-oxide	A4U84_RS08345	0.8637109484880202	0.02659629384147059
(R)-3-Hydroxy myristic acid	A4U84_RS08345	-0.5911975299323241	0.21651976537332834
p-Hydroxybenzaldehyde	A4U84_RS08345	0.9127001845848175	0.011099219458944577
2,2-Dimethylsuccinic acid	A4U84_RS08345	0.7637653071389842	0.07711849048128187
Isobutyryl carnitine	A4U84_RS08345	0.3697042446600338	0.47070944818447996
LPE 9:0	A4U84_RS08345	0.11314096201622437	0.8310127087610558
4-Pyridoxic acid	A4U84_RS08345	0.35009520927866167	0.4963121855464166
2-cyano-3-(3,4-dimethoxyphenyl)acrylic acid	A4U84_RS08345	0.03571501664311516	0.9464502534017466
LPE 16:2	A4U84_RS08345	0.23509523375045493	0.6538539789975399
2-Furoic acid	A4U84_RS08345	0.37426478650621053	0.46481522749875304
LNAPE 16:1/N-2:0	A4U84_RS08345	-0.7435641587172824	0.09020748511498321
LPC 10:0	A4U84_RS08345	0.3523334911482501	0.49336890734924954
N-(4-chlorophenethyl)-1-adamantanecarboxamide	A4U84_RS08345	-0.48846669165847934	0.32557396772098757
2,3-Dinor-8-epi-prostaglandin F2¦Á	A4U84_RS08345	0.735899917504538	0.09541294136972162
Cystine	A4U84_RS08345	0.3621911816868607	0.4804697911395497
2-Arachidonyl Glycerol ether	A4U84_RS08345	-0.6248088233677515	0.18474509415114426
D-Alanyl-D-alanine	A4U84_RS08345	-0.49000870838399896	0.3238145738042385
N-lactoyl-phenylalanine	A4U84_RS08345	-0.4929415061949276	0.3204779964464829
5-Hydroxyindole-2-carboxylic acid	A4U84_RS08345	0.8097900587270297	0.0508288517525709
3-(2-Naphthyl)-D-Alanine	A4U84_RS08345	-0.7715056317752718	0.07234970596374331
N-Acetyl-Dl-glutamic acid	A4U84_RS08345	-0.616976455359179	0.19196442919562176
J147	A4U84_RS08345	0.26363567151912704	0.6137083289035814
2-Hydroxycaproic acid	A4U84_RS08345	0.8084300287865565	0.05153336245929221
14,15-Leukotriene E4	A4U84_RS02500	-0.808690578970213	0.05139804693453121
DL-¦Á-Methoxyphenylacetic acid	A4U84_RS02500	0.8865326384351011	0.018581826026625715
9-Aminoacridine	A4U84_RS02500	0.8496806240254936	0.03219557028439164
dTMP	A4U84_RS02500	0.5239013728855073	0.2860462393590398
4-Hydroxyisoleucine	A4U84_RS02500	0.6949558823173156	0.12538540113755633
LNAPE 14:1/N-2:0	A4U84_RS02500	-0.8020752492723785	0.05488453785306265
o-Toluic Acid	A4U84_RS02500	0.9767298522336024	0.0008059492756910223
Homovanillic acid	A4U84_RS02500	0.9767298522336024	0.0008059492756910223
Pantetheine	A4U84_RS02500	0.6666488523805976	0.14816299370388503
Hydroxykynurenine	A4U84_RS02500	0.4084063897101224	0.42145064642682234
L-Ascorbate	A4U84_RS02500	0.6808744713509515	0.1365116066310934
3,4,5-trihydroxycyclohex-1-ene-1-carboxylic acid	A4U84_RS02500	-0.5301644667686182	0.27926111942646215
2,4-dimethyl-2,3-dihydrochromeno[4,3-c]pyrazol-3-one	A4U84_RS02500	0.8136753165289556	0.04884102495271655
Nicotinamide N-oxide	A4U84_RS02500	0.8019760614153268	0.054937616476264876
(R)-3-Hydroxy myristic acid	A4U84_RS02500	-0.5589573729753131	0.24888240135764736
p-Hydroxybenzaldehyde	A4U84_RS02500	0.8381262215094034	0.03718388120973447
2,2-Dimethylsuccinic acid	A4U84_RS02500	0.7881767580122696	0.06255147115480574
Isobutyryl carnitine	A4U84_RS02500	0.3388659415252283	0.5111570971485807
LPE 9:0	A4U84_RS02500	0.07814709689615906	0.8830179755952142
4-Pyridoxic acid	A4U84_RS02500	0.3348627511195386	0.5164804661517055
2-cyano-3-(3,4-dimethoxyphenyl)acrylic acid	A4U84_RS02500	0.0004021633838591776	0.9993967549567331
LPE 16:2	A4U84_RS02500	0.20701588099965124	0.6939120708062663
2-Furoic acid	A4U84_RS02500	0.35517868489595084	0.48963520530676014
LNAPE 16:1/N-2:0	A4U84_RS02500	-0.7566894619285367	0.08159803279593725
LPC 10:0	A4U84_RS02500	0.3219659337592221	0.5337389257355096
N-(4-chlorophenethyl)-1-adamantanecarboxamide	A4U84_RS02500	-0.47645584327077184	0.33939639622284484
2,3-Dinor-8-epi-prostaglandin F2¦Á	A4U84_RS02500	0.749806007505412	0.08606484990814701
Cystine	A4U84_RS02500	0.3559711660670957	0.4885967778973289
2-Arachidonyl Glycerol ether	A4U84_RS02500	-0.6356183565699991	0.1749707722076445
D-Alanyl-D-alanine	A4U84_RS02500	-0.49996776829991535	0.3125362614417404
N-lactoyl-phenylalanine	A4U84_RS02500	-0.47371623291517734	0.34257828638787674
5-Hydroxyindole-2-carboxylic acid	A4U84_RS02500	0.8195191989770974	0.04592054990571813
3-(2-Naphthyl)-D-Alanine	A4U84_RS02500	-0.732236271310323	0.09794713809388111
N-Acetyl-Dl-glutamic acid	A4U84_RS02500	-0.666007176688657	0.1486981579134389
J147	A4U84_RS02500	0.2312462337230172	0.6593135748481374
2-Hydroxycaproic acid	A4U84_RS02500	0.9159912868695994	0.010289751593400672
14,15-Leukotriene E4	A4U84_RS03675	0.5423673193097782	0.26622103253747464
DL-¦Á-Methoxyphenylacetic acid	A4U84_RS03675	-0.8985767221067487	0.014908367479943327
9-Aminoacridine	A4U84_RS03675	-0.8648176511835219	0.026176221950161904
dTMP	A4U84_RS03675	-0.4845816960636393	0.33002205234942655
4-Hydroxyisoleucine	A4U84_RS03675	-0.6982871579123173	0.12281340220390341
LNAPE 14:1/N-2:0	A4U84_RS03675	0.5425939402809398	0.26598113789037764
o-Toluic Acid	A4U84_RS03675	-0.9780861348996133	0.0007150645148792769
Homovanillic acid	A4U84_RS03675	-0.9780861348996133	0.0007150645148792769
Pantetheine	A4U84_RS03675	-0.6619354064462946	0.15211319686751917
Hydroxykynurenine	A4U84_RS03675	-0.36311399681176354	0.47926761722785544
L-Ascorbate	A4U84_RS03675	-0.6985732894208709	0.12259356941922728
3,4,5-trihydroxycyclohex-1-ene-1-carboxylic acid	A4U84_RS03675	0.7272642293281893	0.10143350294642657
2,4-dimethyl-2,3-dihydrochromeno[4,3-c]pyrazol-3-one	A4U84_RS03675	-0.8071224445063567	0.052214935683474725
Nicotinamide N-oxide	A4U84_RS03675	-0.795940027543208	0.05821213171726057
(R)-3-Hydroxy myristic acid	A4U84_RS03675	0.2462833314913291	0.6380442195292876
p-Hydroxybenzaldehyde	A4U84_RS03675	-0.8681491700970225	0.02493087232463114
2,2-Dimethylsuccinic acid	A4U84_RS03675	-0.8238622847616938	0.04380445028502887
Isobutyryl carnitine	A4U84_RS03675	-0.2278016958032938	0.6642081827721155
LPE 9:0	A4U84_RS03675	-0.09655512073219019	0.855617405351149
4-Pyridoxic acid	A4U84_RS03675	-0.2988392015244588	0.5650850954909484
2-cyano-3-(3,4-dimethoxyphenyl)acrylic acid	A4U84_RS03675	0.026592058388864026	0.9601213145384706
LPE 16:2	A4U84_RS03675	-0.23284101254343575	0.6570502116121085
2-Furoic acid	A4U84_RS03675	-0.2943547079504855	0.5712200748868171
LNAPE 16:1/N-2:0	A4U84_RS03675	0.5514602292628197	0.25666149581291353
LPC 10:0	A4U84_RS03675	-0.19180555459162102	0.7158198709445877
N-(4-chlorophenethyl)-1-adamantanecarboxamide	A4U84_RS03675	0.3746697210306512	0.4642929990757732
2,3-Dinor-8-epi-prostaglandin F2¦Á	A4U84_RS03675	-0.7550480315242598	0.08265346158079843
Cystine	A4U84_RS03675	-0.2779302951843168	0.5938389546489959
2-Arachidonyl Glycerol ether	A4U84_RS03675	0.44525016217606783	0.3762596685639935
D-Alanyl-D-alanine	A4U84_RS03675	0.5664246699898652	0.2412279645349712
N-lactoyl-phenylalanine	A4U84_RS03675	0.6737597991082283	0.14228769541139205
5-Hydroxyindole-2-carboxylic acid	A4U84_RS03675	-0.8038816760418979	0.0539220050714483
3-(2-Naphthyl)-D-Alanine	A4U84_RS03675	0.5487544883317858	0.25949189543872386
N-Acetyl-Dl-glutamic acid	A4U84_RS03675	0.6559442588372028	0.157197841657923
J147	A4U84_RS03675	-0.18038351285034834	0.7323594091893769
2-Hydroxycaproic acid	A4U84_RS03675	-0.835028908793765	0.03857830925670102
14,15-Leukotriene E4	A4U84_RS03340	-0.8179002854031231	0.04672121795000065
DL-¦Á-Methoxyphenylacetic acid	A4U84_RS03340	0.9137301537160643	0.010842698488886983
9-Aminoacridine	A4U84_RS03340	0.839608865513175	0.03652491772205816
dTMP	A4U84_RS03340	0.5875995305329359	0.22004189174680278
4-Hydroxyisoleucine	A4U84_RS03340	0.7077712609795108	0.11561863213567501
LNAPE 14:1/N-2:0	A4U84_RS03340	-0.8125073103500479	0.04943475006247056
o-Toluic Acid	A4U84_RS03340	0.9730802687229962	0.0010772539112020767
Homovanillic acid	A4U84_RS03340	0.9730802687229962	0.0010772539112020767
Pantetheine	A4U84_RS03340	0.680481261106561	0.1368281473438999
Hydroxykynurenine	A4U84_RS03340	0.47809809236277545	0.3374941631584874
L-Ascorbate	A4U84_RS03340	0.6256177678835659	0.18400599194664521
3,4,5-trihydroxycyclohex-1-ene-1-carboxylic acid	A4U84_RS03340	-0.5314216857020362	0.2779066070004844
2,4-dimethyl-2,3-dihydrochromeno[4,3-c]pyrazol-3-one	A4U84_RS03340	0.80389969811144	0.05391244184686778
Nicotinamide N-oxide	A4U84_RS03340	0.7993859188636365	0.05633205621262307
(R)-3-Hydroxy myristic acid	A4U84_RS03340	-0.6035649191349768	0.2045891380666693
p-Hydroxybenzaldehyde	A4U84_RS03340	0.8547327367387648	0.030121109802518
2,2-Dimethylsuccinic acid	A4U84_RS03340	0.7434211496822376	0.09030341958096963
Isobutyryl carnitine	A4U84_RS03340	0.4175961904360064	0.41001729971965534
LPE 9:0	A4U84_RS03340	0.12014751517614836	0.8206459174821181
4-Pyridoxic acid	A4U84_RS03340	0.4051699805574439	0.4255019308104263
2-cyano-3-(3,4-dimethoxyphenyl)acrylic acid	A4U84_RS03340	0.02720073008975904	0.9592089674996077
LPE 16:2	A4U84_RS03340	0.2767010721323971	0.5955409907617137
2-Furoic acid	A4U84_RS03340	0.33353762163303663	0.5182461549900318
LNAPE 16:1/N-2:0	A4U84_RS03340	-0.7303268333381365	0.09927962120702467
LPC 10:0	A4U84_RS03340	0.39594803076136065	0.4371152990499754
N-(4-chlorophenethyl)-1-adamantanecarboxamide	A4U84_RS03340	-0.43625597428775387	0.38712999896099737
2,3-Dinor-8-epi-prostaglandin F2¦Á	A4U84_RS03340	0.7007594083457871	0.1209196583705361
Cystine	A4U84_RS03340	0.42406704152946284	0.40203003125150183
2-Arachidonyl Glycerol ether	A4U84_RS03340	-0.5994518708745484	0.2085264742790764
D-Alanyl-D-alanine	A4U84_RS03340	-0.44089488459349596	0.3815100764941949
N-lactoyl-phenylalanine	A4U84_RS03340	-0.4862759268522963	0.32807955246313963
5-Hydroxyindole-2-carboxylic acid	A4U84_RS03340	0.7910926763510807	0.060904809912544745
3-(2-Naphthyl)-D-Alanine	A4U84_RS03340	-0.7560454355247481	0.08201140911104814
N-Acetyl-Dl-glutamic acid	A4U84_RS03340	-0.6077073429524692	0.2006546425076463
J147	A4U84_RS03340	0.2555998846676857	0.6249495095042512
2-Hydroxycaproic acid	A4U84_RS03340	0.8778085999100136	0.021483903477990802
14,15-Leukotriene E4	A4U84_RS12085	-0.8296117320350046	0.04107487290285475
DL-¦Á-Methoxyphenylacetic acid	A4U84_RS12085	0.8885992315167077	0.01792394775063307
9-Aminoacridine	A4U84_RS12085	0.8563560292551223	0.029468440074073416
dTMP	A4U84_RS12085	0.5324576465247499	0.2767923688192238
4-Hydroxyisoleucine	A4U84_RS12085	0.6685267867009421	0.14660151138417812
LNAPE 14:1/N-2:0	A4U84_RS12085	-0.8220997589190956	0.04465760615070939
o-Toluic Acid	A4U84_RS12085	0.9708326118592444	0.0012636979151283145
Homovanillic acid	A4U84_RS12085	0.9708326118592444	0.0012636979151283145
Pantetheine	A4U84_RS12085	0.6392518488878489	0.1717350997564228
Hydroxykynurenine	A4U84_RS12085	0.41955670262777106	0.4075917733330078
L-Ascorbate	A4U84_RS12085	0.665392924168243	0.14921122161684752
3,4,5-trihydroxycyclohex-1-ene-1-carboxylic acid	A4U84_RS12085	-0.5055289052113863	0.3063029927377968
2,4-dimethyl-2,3-dihydrochromeno[4,3-c]pyrazol-3-one	A4U84_RS12085	0.8045018622683238	0.05359336011085453
Nicotinamide N-oxide	A4U84_RS12085	0.8245897484738635	0.04345455686628026
(R)-3-Hydroxy myristic acid	A4U84_RS12085	-0.5912847892711889	0.21643463072643032
p-Hydroxybenzaldehyde	A4U84_RS12085	0.8635228224731035	0.026668016660457525
2,2-Dimethylsuccinic acid	A4U84_RS12085	0.7704296681659892	0.07300433640411667
Isobutyryl carnitine	A4U84_RS12085	0.35893541540928986	0.48471853304215223
LPE 9:0	A4U84_RS12085	0.07792239659578454	0.8833529736020304
4-Pyridoxic acid	A4U84_RS12085	0.3443328424854871	0.5039136663273561
2-cyano-3-(3,4-dimethoxyphenyl)acrylic acid	A4U84_RS12085	0.001946496565296052	0.9970802588395467
LPE 16:2	A4U84_RS12085	0.21246373321385625	0.6860997956528445
2-Furoic acid	A4U84_RS12085	0.35493711600008704	0.4899518781713283
LNAPE 16:1/N-2:0	A4U84_RS12085	-0.7672726794618303	0.07494051935365226
LPC 10:0	A4U84_RS12085	0.3391441977824156	0.5107876804311459
N-(4-chlorophenethyl)-1-adamantanecarboxamide	A4U84_RS12085	-0.482424841265062	0.3325010038681859
2,3-Dinor-8-epi-prostaglandin F2¦Á	A4U84_RS12085	0.7413109630440774	0.09172428927756968
Cystine	A4U84_RS12085	0.3646369381764509	0.47728567401233535
2-Arachidonyl Glycerol ether	A4U84_RS12085	-0.6464246328871391	0.16542210257785184
D-Alanyl-D-alanine	A4U84_RS12085	-0.48504183179435423	0.32949407590729723
N-lactoyl-phenylalanine	A4U84_RS12085	-0.4587131878105946	0.3601909255908554
5-Hydroxyindole-2-carboxylic acid	A4U84_RS12085	0.8099232892725456	0.050760078378242514
3-(2-Naphthyl)-D-Alanine	A4U84_RS12085	-0.7536063382246069	0.08358549537634793
N-Acetyl-Dl-glutamic acid	A4U84_RS12085	-0.6396471511207323	0.1713846024677525
J147	A4U84_RS12085	0.2337630448595361	0.655742442338393
2-Hydroxycaproic acid	A4U84_RS12085	0.8790170646131308	0.02106990019388583
14,15-Leukotriene E4	A4U84_RS07000	0.842752971710214	0.03514584748003269
DL-¦Á-Methoxyphenylacetic acid	A4U84_RS07000	-0.8803068830412656	0.02063227510719176
9-Aminoacridine	A4U84_RS07000	-0.838183019409373	0.0371585354167823
dTMP	A4U84_RS07000	-0.530364959236746	0.27904494263380875
4-Hydroxyisoleucine	A4U84_RS07000	-0.673361789330903	0.14261385398209733
LNAPE 14:1/N-2:0	A4U84_RS07000	0.8311143210173365	0.04037504871969789
o-Toluic Acid	A4U84_RS07000	-0.9628375212985925	0.0020459131175281225
Homovanillic acid	A4U84_RS07000	-0.9628375212985925	0.0020459131175281225
Pantetheine	A4U84_RS07000	-0.6448481666217761	0.16680108514796238
Hydroxykynurenine	A4U84_RS07000	-0.42479929723000653	0.40112951442372397
L-Ascorbate	A4U84_RS07000	-0.6496258697955531	0.16263672673749258
3,4,5-trihydroxycyclohex-1-ene-1-carboxylic acid	A4U84_RS07000	0.47821527811069175	0.3373585734738406
2,4-dimethyl-2,3-dihydrochromeno[4,3-c]pyrazol-3-one	A4U84_RS07000	-0.786364938725659	0.06358476348279107
Nicotinamide N-oxide	A4U84_RS07000	-0.8089689042035566	0.05125368195611403
(R)-3-Hydroxy myristic acid	A4U84_RS07000	0.6043325277668166	0.2038577077235206
p-Hydroxybenzaldehyde	A4U84_RS07000	-0.8458537804761996	0.03381024693650225
2,2-Dimethylsuccinic acid	A4U84_RS07000	-0.7530616592828494	0.0839388459225158
Isobutyryl carnitine	A4U84_RS07000	-0.36699061601454724	0.47422761164723026
LPE 9:0	A4U84_RS07000	-0.05788097736426656	0.9132754905970131
4-Pyridoxic acid	A4U84_RS07000	-0.3496719881867479	0.4968693020172161
2-cyano-3-(3,4-dimethoxyphenyl)acrylic acid	A4U84_RS07000	0.018030324274492637	0.9729574443507004
LPE 16:2	A4U84_RS07000	-0.20661137121217765	0.6944928830155316
2-Furoic acid	A4U84_RS07000	-0.33532638213077476	0.5158631102021219
LNAPE 16:1/N-2:0	A4U84_RS07000	0.7759903313396064	0.06965005774654241
LPC 10:0	A4U84_RS07000	-0.3425102586008336	0.5063251125623076
N-(4-chlorophenethyl)-1-adamantanecarboxamide	A4U84_RS07000	0.47242231965454706	0.34408479992327307
2,3-Dinor-8-epi-prostaglandin F2¦Á	A4U84_RS07000	-0.7289274390113498	0.10026124891361406
Cystine	A4U84_RS07000	-0.3730534277726378	0.4663785684670963
2-Arachidonyl Glycerol ether	A4U84_RS07000	0.6545291917139813	0.15840913487086897
D-Alanyl-D-alanine	A4U84_RS07000	0.4641031900777228	0.353827218911567
N-lactoyl-phenylalanine	A4U84_RS07000	0.42899401683671745	0.39598411754692936
5-Hydroxyindole-2-carboxylic acid	A4U84_RS07000	-0.7936859286816882	0.059457313644715196
3-(2-Naphthyl)-D-Alanine	A4U84_RS07000	0.7478492755086505	0.08735411179105285
N-Acetyl-Dl-glutamic acid	A4U84_RS07000	0.6247184319256063	0.1848277576323833
J147	A4U84_RS07000	-0.2143269975619193	0.6834321727688192
2-Hydroxycaproic acid	A4U84_RS07000	-0.8853554722379517	0.01896164402446546
14,15-Leukotriene E4	A4U84_RS07025	0.8229741207182109	0.04423341006738322
DL-¦Á-Methoxyphenylacetic acid	A4U84_RS07025	-0.8929784874643882	0.016567515198302185
9-Aminoacridine	A4U84_RS07025	-0.8483778677004798	0.032741065359832566
dTMP	A4U84_RS07025	-0.5399045430279773	0.26883343995878356
4-Hydroxyisoleucine	A4U84_RS07025	-0.6850254368070676	0.13318931133292577
LNAPE 14:1/N-2:0	A4U84_RS07025	0.8143065536429932	0.04852153812000458
o-Toluic Acid	A4U84_RS07025	-0.9728835404271172	0.0010929841710242702
Homovanillic acid	A4U84_RS07025	-0.9728835404271172	0.0010929841710242702
Pantetheine	A4U84_RS07025	-0.6561496240568355	0.15702237687276577
Hydroxykynurenine	A4U84_RS07025	-0.42976476563155164	0.39504114498528425
L-Ascorbate	A4U84_RS07025	-0.6578701664813035	0.15555560305517202
3,4,5-trihydroxycyclohex-1-ene-1-carboxylic acid	A4U84_RS07025	0.5117188473255067	0.29942009997853697
2,4-dimethyl-2,3-dihydrochromeno[4,3-c]pyrazol-3-one	A4U84_RS07025	-0.8009144285882526	0.05550721236022852
Nicotinamide N-oxide	A4U84_RS07025	-0.8125825640473999	0.04939639655755778
(R)-3-Hydroxy myristic acid	A4U84_RS07025	0.5836588597923048	0.22392564236561666
p-Hydroxybenzaldehyde	A4U84_RS07025	-0.8544301386090913	0.03024352159052174
2,2-Dimethylsuccinic acid	A4U84_RS07025	-0.765875383790882	0.07580481119316383
Isobutyryl carnitine	A4U84_RS07025	-0.3659721065003601	0.47555018392414045
LPE 9:0	A4U84_RS07025	-0.07679432104371042	0.8850349606103788
4-Pyridoxic acid	A4U84_RS07025	-0.355305316638305	0.4894692284895045
2-cyano-3-(3,4-dimethoxyphenyl)acrylic acid	A4U84_RS07025	0.004448759070117436	0.9933269054185361
LPE 16:2	A4U84_RS07025	-0.22144683790049402	0.673259475897367
2-Furoic acid	A4U84_RS07025	-0.34146741782043516	0.5077064232899978
LNAPE 16:1/N-2:0	A4U84_RS07025	0.7584082365495687	0.08049942773606472
LPC 10:0	A4U84_RS07025	-0.3433563974294213	0.5052051674316048
N-(4-chlorophenethyl)-1-adamantanecarboxamide	A4U84_RS07025	0.467098905851921	0.3503077849926601
2,3-Dinor-8-epi-prostaglandin F2¦Á	A4U84_RS07025	-0.7338244787833029	0.0968449230786826
Cystine	A4U84_RS07025	-0.37533611627758884	0.4634339761778674
2-Arachidonyl Glycerol ether	A4U84_RS07025	0.6356377991570739	0.17495339120712625
D-Alanyl-D-alanine	A4U84_RS07025	0.4754737181031892	0.34053584426021705
N-lactoyl-phenylalanine	A4U84_RS07025	0.4622817058058873	0.3559732529186003
5-Hydroxyindole-2-carboxylic acid	A4U84_RS07025	-0.8039180059650999	0.0539027277759428
3-(2-Naphthyl)-D-Alanine	A4U84_RS07025	0.7435054411718356	0.09024686896919763
N-Acetyl-Dl-glutamic acid	A4U84_RS07025	0.6344993848719093	0.1759723080381385
J147	A4U84_RS07025	-0.22693836302458278	0.6654362341190486
2-Hydroxycaproic acid	A4U84_RS07025	-0.88887914948135	0.017835713698532124
14,15-Leukotriene E4	A4U84_RS06870	-0.8313962920235742	0.04024434897943828
DL-¦Á-Methoxyphenylacetic acid	A4U84_RS06870	0.8770470296129222	0.021746782749007047
9-Aminoacridine	A4U84_RS06870	0.872600914844303	0.023311913208530335
dTMP	A4U84_RS06870	0.5061771907214463	0.30557939655592925
4-Hydroxyisoleucine	A4U84_RS06870	0.6439588993690069	0.16758107571133862
LNAPE 14:1/N-2:0	A4U84_RS06870	-0.8262277124940469	0.04267152766505809
o-Toluic Acid	A4U84_RS06870	0.9706674662952631	0.0012779774804832767
Homovanillic acid	A4U84_RS06870	0.9706674662952631	0.0012779774804832767
Pantetheine	A4U84_RS06870	0.6138634679552646	0.19486537918208524
Hydroxykynurenine	A4U84_RS06870	0.38614063003449683	0.44957672436934615
L-Ascorbate	A4U84_RS06870	0.6938480681873304	0.12624585000115052
3,4,5-trihydroxycyclohex-1-ene-1-carboxylic acid	A4U84_RS06870	-0.5047779763689382	0.30714195291693136
2,4-dimethyl-2,3-dihydrochromeno[4,3-c]pyrazol-3-one	A4U84_RS06870	0.8164457925554318	0.047446052929580124
Nicotinamide N-oxide	A4U84_RS06870	0.8423470040000017	0.035322510116748036
(R)-3-Hydroxy myristic acid	A4U84_RS06870	-0.585024923349824	0.2225762221104416
p-Hydroxybenzaldehyde	A4U84_RS06870	0.8726897464118556	0.023280135030886048
2,2-Dimethylsuccinic acid	A4U84_RS06870	0.7927597922761693	0.059972427132284574
Isobutyryl carnitine	A4U84_RS06870	0.3263352362833729	0.5278736299061216
LPE 9:0	A4U84_RS06870	0.07397210561299278	0.8892442245423738
4-Pyridoxic acid	A4U84_RS06870	0.3099035443446791	0.5500262837260355
2-cyano-3-(3,4-dimethoxyphenyl)acrylic acid	A4U84_RS06870	0.008891532226724896	0.986663053139271
LPE 16:2	A4U84_RS06870	0.1838829201580504	0.7272844297627508
2-Furoic acid	A4U84_RS06870	0.38321638609076925	0.4533140034575945
LNAPE 16:1/N-2:0	A4U84_RS06870	-0.7826885587156927	0.06570520749444335
LPC 10:0	A4U84_RS06870	0.3130569369531684	0.54575511167692
N-(4-chlorophenethyl)-1-adamantanecarboxamide	A4U84_RS06870	-0.5148332368669217	0.2959792590525232
2,3-Dinor-8-epi-prostaglandin F2¦Á	A4U84_RS06870	0.7666566142964457	0.0753210306466086
Cystine	A4U84_RS06870	0.3305973939800063	0.5221701700986093
2-Arachidonyl Glycerol ether	A4U84_RS06870	-0.6670075547495453	0.14786419097024073
D-Alanyl-D-alanine	A4U84_RS06870	-0.5183633970799525	0.29209718524981676
N-lactoyl-phenylalanine	A4U84_RS06870	-0.4583977226148034	0.36056462261102107
5-Hydroxyindole-2-carboxylic acid	A4U84_RS06870	0.8293055445779276	0.04121816787932804
3-(2-Naphthyl)-D-Alanine	A4U84_RS06870	-0.7608196149456551	0.07896945806200016
N-Acetyl-Dl-glutamic acid	A4U84_RS06870	-0.6666520893452923	0.14816029612845685
J147	A4U84_RS06870	0.24155594234378003	0.6447133933306347
2-Hydroxycaproic acid	A4U84_RS06870	0.876740574998917	0.0218529955903089
14,15-Leukotriene E4	A4U84_RS03585	0.7775807128370253	0.06870393015148847
DL-¦Á-Methoxyphenylacetic acid	A4U84_RS03585	-0.8981233417773105	0.015039598781030278
9-Aminoacridine	A4U84_RS03585	-0.8682623154223466	0.024889084567467898
dTMP	A4U84_RS03585	-0.5177618410575101	0.2927573428380465
4-Hydroxyisoleucine	A4U84_RS03585	-0.683537245732048	0.13437634952039199
LNAPE 14:1/N-2:0	A4U84_RS03585	0.7697134814985456	0.07344155732839627
o-Toluic Acid	A4U84_RS03585	-0.9858416488301418	0.00029926927796731107
Homovanillic acid	A4U84_RS03585	-0.9858416488301418	0.00029926927796731107
Pantetheine	A4U84_RS03585	-0.6519332755485097	0.16064144778445252
Hydroxykynurenine	A4U84_RS03585	-0.40323260355444634	0.427933206246752
L-Ascorbate	A4U84_RS03585	-0.6865610229307206	0.13196924028725115
3,4,5-trihydroxycyclohex-1-ene-1-carboxylic acid	A4U84_RS03585	0.555122355196896	0.2528499498580439
2,4-dimethyl-2,3-dihydrochromeno[4,3-c]pyrazol-3-one	A4U84_RS03585	-0.81154342822663	0.049927218725036956
Nicotinamide N-oxide	A4U84_RS03585	-0.828563210188887	0.04156654661670345
(R)-3-Hydroxy myristic acid	A4U84_RS03585	0.5152583761954228	0.2955107165258912
p-Hydroxybenzaldehyde	A4U84_RS03585	-0.8726061513382366	0.0233100393573954
2,2-Dimethylsuccinic acid	A4U84_RS03585	-0.7955868862329823	0.05840640914797437
Isobutyryl carnitine	A4U84_RS03585	-0.323267340538003	0.5319899943867148
LPE 9:0	A4U84_RS03585	-0.06713164822435774	0.8994537973597141
4-Pyridoxic acid	A4U84_RS03585	-0.32918130022213893	0.5240631465670199
2-cyano-3-(3,4-dimethoxyphenyl)acrylic acid	A4U84_RS03585	0.01911888239353393	0.9713251706881464
LPE 16:2	A4U84_RS03585	-0.20644197801941816	0.6947361350443618
2-Furoic acid	A4U84_RS03585	-0.34084354530952676	0.5085333159925335
LNAPE 16:1/N-2:0	A4U84_RS03585	0.7356849919029358	0.09556079174077797
LPC 10:0	A4U84_RS03585	-0.29732610558324307	0.5671530736901951
N-(4-chlorophenethyl)-1-adamantanecarboxamide	A4U84_RS03585	0.4671843827349048	0.35020754898507955
2,3-Dinor-8-epi-prostaglandin F2¦Á	A4U84_RS03585	-0.7602106628298861	0.07935457462752242
Cystine	A4U84_RS03585	-0.34091855152073536	0.5084338802459174
2-Arachidonyl Glycerol ether	A4U84_RS03585	0.6181057567278573	0.1909164778256188
D-Alanyl-D-alanine	A4U84_RS03585	0.5139478015913317	0.2969559857974901
N-lactoyl-phenylalanine	A4U84_RS03585	0.5040284944609746	0.30798014799587037
5-Hydroxyindole-2-carboxylic acid	A4U84_RS03585	-0.819145209778651	0.04610494232206437
3-(2-Naphthyl)-D-Alanine	A4U84_RS03585	0.7102835019065136	0.11374470271583038
N-Acetyl-Dl-glutamic acid	A4U84_RS03585	0.6553167879702589	0.15773446909732994
J147	A4U84_RS03585	-0.21120829877098674	0.6878984415848352
2-Hydroxycaproic acid	A4U84_RS03585	-0.8874509653732443	0.018288082433079122
14,15-Leukotriene E4	A4U84_RS09240	-0.8017373310581754	0.055065465833542
DL-¦Á-Methoxyphenylacetic acid	A4U84_RS09240	0.9014931246414897	0.014077470860190585
9-Aminoacridine	A4U84_RS09240	0.8713340596667403	0.023767358857975013
dTMP	A4U84_RS09240	0.5376851409930533	0.27119610342211187
4-Hydroxyisoleucine	A4U84_RS09240	0.6744172249320222	0.14174965353959726
LNAPE 14:1/N-2:0	A4U84_RS09240	-0.7974717763006036	0.057372903015667484
o-Toluic Acid	A4U84_RS09240	0.9815218312311828	0.0005090094634611269
Homovanillic acid	A4U84_RS09240	0.9815218312311828	0.0005090094634611269
Pantetheine	A4U84_RS09240	0.6440807766632227	0.16747408479375073
Hydroxykynurenine	A4U84_RS09240	0.41942407076118815	0.4077557118536394
L-Ascorbate	A4U84_RS09240	0.677295274294801	0.13940454276736958
3,4,5-trihydroxycyclohex-1-ene-1-carboxylic acid	A4U84_RS09240	-0.544796174114513	0.263654273211572
2,4-dimethyl-2,3-dihydrochromeno[4,3-c]pyrazol-3-one	A4U84_RS09240	0.8196500850588971	0.04585609878240926
Nicotinamide N-oxide	A4U84_RS09240	0.8344738048355768	0.038830762332407766
(R)-3-Hydroxy myristic acid	A4U84_RS09240	-0.5597825868394218	0.2480318882905181
p-Hydroxybenzaldehyde	A4U84_RS09240	0.8791573810973294	0.021022079146263202
2,2-Dimethylsuccinic acid	A4U84_RS09240	0.7866144805416821	0.06344198790887037
Isobutyryl carnitine	A4U84_RS09240	0.3508017391757178	0.49538254853013025
LPE 9:0	A4U84_RS09240	0.09564956667606328	0.8569631912578238
4-Pyridoxic acid	A4U84_RS09240	0.3448050366186383	0.5032894689641849
2-cyano-3-(3,4-dimethoxyphenyl)acrylic acid	A4U84_RS09240	0.013833880797531728	0.9792505025418721
LPE 16:2	A4U84_RS09240	0.22464164811729803	0.6687056712953755
2-Furoic acid	A4U84_RS09240	0.3616772364418839	0.4811397215465361
LNAPE 16:1/N-2:0	A4U84_RS09240	-0.7451790880863904	0.08912731376207597
LPC 10:0	A4U84_RS09240	0.33211674837061406	0.5201413709413092
N-(4-chlorophenethyl)-1-adamantanecarboxamide	A4U84_RS09240	-0.47813569762124286	0.33745064987504964
2,3-Dinor-8-epi-prostaglandin F2¦Á	A4U84_RS09240	0.750097921215594	0.08587324998987088
Cystine	A4U84_RS09240	0.3597736177961558	0.48362359227394525
2-Arachidonyl Glycerol ether	A4U84_RS09240	-0.62439540144526	0.1851232959491389
D-Alanyl-D-alanine	A4U84_RS09240	-0.5027414330042653	0.3094215347629472
N-lactoyl-phenylalanine	A4U84_RS09240	-0.4990378704657535	0.3135830895506395
5-Hydroxyindole-2-carboxylic acid	A4U84_RS09240	0.8216193052084428	0.04489150078731169
3-(2-Naphthyl)-D-Alanine	A4U84_RS09240	-0.7448271433857805	0.08936222119552571
N-Acetyl-Dl-glutamic acid	A4U84_RS09240	-0.6498677263448571	0.16242709911152223
J147	A4U84_RS09240	0.24422799404453543	0.6409417807444258
2-Hydroxycaproic acid	A4U84_RS09240	0.8751070456271168	0.022423319311960795
14,15-Leukotriene E4	A4U84_RS09145	-0.8072333720995666	0.05215695430361197
DL-¦Á-Methoxyphenylacetic acid	A4U84_RS09145	0.8703038048178579	0.02414083803525272
9-Aminoacridine	A4U84_RS09145	0.8182396341656262	0.04655285267550425
dTMP	A4U84_RS09145	0.5214778224196976	0.288688376245736
4-Hydroxyisoleucine	A4U84_RS09145	0.7191424648724303	0.1072442772566697
LNAPE 14:1/N-2:0	A4U84_RS09145	-0.8004064672477254	0.055780705978553856
o-Toluic Acid	A4U84_RS09145	0.9641153940785556	0.0019084530210101936
Homovanillic acid	A4U84_RS09145	0.9641153940785556	0.0019084530210101936
Pantetheine	A4U84_RS09145	0.6939959854972979	0.12613081347729496
Hydroxykynurenine	A4U84_RS09145	0.4082422082014281	0.42165585802689165
L-Ascorbate	A4U84_RS09145	0.6714494870433947	0.14418539457602556
3,4,5-trihydroxycyclohex-1-ene-1-carboxylic acid	A4U84_RS09145	-0.5207150249624909	0.2895218756471757
2,4-dimethyl-2,3-dihydrochromeno[4,3-c]pyrazol-3-one	A4U84_RS09145	0.8059341491118386	0.05283792091336133
Nicotinamide N-oxide	A4U84_RS09145	0.7560006259122037	0.08204020572917457
(R)-3-Hydroxy myristic acid	A4U84_RS09145	-0.5608969486648547	0.24688517780967298
p-Hydroxybenzaldehyde	A4U84_RS09145	0.7867460686939765	0.06336675880217589
2,2-Dimethylsuccinic acid	A4U84_RS09145	0.7791619977398265	0.0677690638632953
Isobutyryl carnitine	A4U84_RS09145	0.33973204886461905	0.5100075005834608
LPE 9:0	A4U84_RS09145	0.07926179354152169	0.881356288098427
4-Pyridoxic acid	A4U84_RS09145	0.337077504894021	0.5135333254257077
2-cyano-3-(3,4-dimethoxyphenyl)acrylic acid	A4U84_RS09145	0.0035547002670286987	0.9946679720578648
LPE 16:2	A4U84_RS09145	0.20612861439656027	0.6951861783383959
2-Furoic acid	A4U84_RS09145	0.3487917813897802	0.49802858325473803
LNAPE 16:1/N-2:0	A4U84_RS09145	-0.7530361862726112	0.08395538748349707
LPC 10:0	A4U84_RS09145	0.32742430572845443	0.5264145771337099
N-(4-chlorophenethyl)-1-adamantanecarboxamide	A4U84_RS09145	-0.4634968173000034	0.3545411223746355
2,3-Dinor-8-epi-prostaglandin F2¦Á	A4U84_RS09145	0.7338619966419495	0.09681895279847128
Cystine	A4U84_RS09145	0.36452995507850716	0.477424818194184
2-Arachidonyl Glycerol ether	A4U84_RS09145	-0.629762988603173	0.18023796543829262
D-Alanyl-D-alanine	A4U84_RS09145	-0.4848484418534661	0.3297159410311143
N-lactoyl-phenylalanine	A4U84_RS09145	-0.45451405668243694	0.36517635996216097
5-Hydroxyindole-2-carboxylic acid	A4U84_RS09145	0.8099506843939037	0.05074594241026004
3-(2-Naphthyl)-D-Alanine	A4U84_RS09145	-0.7199073109449483	0.10669096785153298
N-Acetyl-Dl-glutamic acid	A4U84_RS09145	-0.6738659332947372	0.14220077529838354
J147	A4U84_RS09145	0.23176364782820488	0.6585790495622464
2-Hydroxycaproic acid	A4U84_RS09145	0.9505293944914042	0.00361047549821753
14,15-Leukotriene E4	A4U84_RS03930	-0.8045002778207697	0.05359419854828062
DL-¦Á-Methoxyphenylacetic acid	A4U84_RS03930	0.8880087175135983	0.018110771045392556
9-Aminoacridine	A4U84_RS03930	0.8948662187812735	0.01599864020307594
dTMP	A4U84_RS03930	0.5091093639295657	0.30231457891247737
4-Hydroxyisoleucine	A4U84_RS03930	0.6235986280175475	0.18585309380489154
LNAPE 14:1/N-2:0	A4U84_RS03930	-0.802492125374406	0.05466171286338658
o-Toluic Acid	A4U84_RS03930	0.9750496236944477	0.0009260158466134784
Homovanillic acid	A4U84_RS03930	0.9750496236944477	0.0009260158466134784
Pantetheine	A4U84_RS03930	0.5911227331123317	0.21659275170245842
Hydroxykynurenine	A4U84_RS03930	0.38449764854508284	0.4516752937885405
L-Ascorbate	A4U84_RS03930	0.6990611615060317	0.12221913652273496
3,4,5-trihydroxycyclohex-1-ene-1-carboxylic acid	A4U84_RS03930	-0.5336383277803136	0.2755245655769021
2,4-dimethyl-2,3-dihydrochromeno[4,3-c]pyrazol-3-one	A4U84_RS03930	0.8243609999168524	0.04356443864424328
Nicotinamide N-oxide	A4U84_RS03930	0.8712497579263148	0.023797815020975648
(R)-3-Hydroxy myristic acid	A4U84_RS03930	-0.5591205060502829	0.24871417637855062
p-Hydroxybenzaldehyde	A4U84_RS03930	0.9095293142420281	0.011907168679591962
2,2-Dimethylsuccinic acid	A4U84_RS03930	0.7999460783279448	0.05602912119188745
Isobutyryl carnitine	A4U84_RS03930	0.3202144021702991	0.5360953509876166
LPE 9:0	A4U84_RS03930	0.09007683559119778	0.8652501809628637
4-Pyridoxic acid	A4U84_RS03930	0.307975737603542	0.5526419974246762
2-cyano-3-(3,4-dimethoxyphenyl)acrylic acid	A4U84_RS03930	0.02036244443994334	0.9694605547715348
LPE 16:2	A4U84_RS03930	0.19477013070488708	0.711539145722345
2-Furoic acid	A4U84_RS03930	0.3905078369936982	0.4440137584556213
LNAPE 16:1/N-2:0	A4U84_RS03930	-0.7598989804662187	0.07955201760972704
LPC 10:0	A4U84_RS03930	0.305764696619887	0.5556462391764704
N-(4-chlorophenethyl)-1-adamantanecarboxamide	A4U84_RS03930	-0.5150276500599675	0.2957649632313878
2,3-Dinor-8-epi-prostaglandin F2¦Á	A4U84_RS03930	0.7729420234882727	0.07147996319427909
Cystine	A4U84_RS03930	0.32052322465159355	0.5356796618074517
2-Arachidonyl Glycerol ether	A4U84_RS03930	-0.6465783671863533	0.16528788427715033
D-Alanyl-D-alanine	A4U84_RS03930	-0.5335820132795175	0.2755849848573428
N-lactoyl-phenylalanine	A4U84_RS03930	-0.4959545370937175	0.3170633869936044
5-Hydroxyindole-2-carboxylic acid	A4U84_RS03930	0.8346982824394824	0.03872858030728699
3-(2-Naphthyl)-D-Alanine	A4U84_RS03930	-0.7580917464758105	0.08070121719046358
N-Acetyl-Dl-glutamic acid	A4U84_RS03930	-0.659840672901104	0.15388291145117622
J147	A4U84_RS03930	0.2509087271664896	0.6315349124667293
2-Hydroxycaproic acid	A4U84_RS03930	0.8382059403710522	0.03714830934385817
14,15-Leukotriene E4	A4U84_RS07115	0.8537999851272745	0.030499194482333417
DL-¦Á-Methoxyphenylacetic acid	A4U84_RS07115	-0.8937071137288782	0.016346808550596233
9-Aminoacridine	A4U84_RS07115	-0.8364756935361504	0.03792396197462025
dTMP	A4U84_RS07115	-0.5810078644402188	0.2265536559860309
4-Hydroxyisoleucine	A4U84_RS07115	-0.6901541925645869	0.12913335238243653
LNAPE 14:1/N-2:0	A4U84_RS07115	0.853816217084517	0.030492595906199134
o-Toluic Acid	A4U84_RS07115	-0.959602780708096	0.0024149401651494895
Homovanillic acid	A4U84_RS07115	-0.959602780708096	0.0024149401651494895
Pantetheine	A4U84_RS07115	-0.6657867289322487	0.14888220354324924
Hydroxykynurenine	A4U84_RS07115	-0.4626360804892048	0.3555553751274615
L-Ascorbate	A4U84_RS07115	-0.6371498905056465	0.17360384359146744
3,4,5-trihydroxycyclohex-1-ene-1-carboxylic acid	A4U84_RS07115	0.505122549839158	0.3067568790277659
2,4-dimethyl-2,3-dihydrochromeno[4,3-c]pyrazol-3-one	A4U84_RS07115	-0.818297104090139	0.04652436740204071
Nicotinamide N-oxide	A4U84_RS07115	-0.7917859572807551	0.060516270562968974
(R)-3-Hydroxy myristic acid	A4U84_RS07115	0.6559948181163736	0.15715463592525342
p-Hydroxybenzaldehyde	A4U84_RS07115	-0.834028191699818	0.0390339788034818
2,2-Dimethylsuccinic acid	A4U84_RS07115	-0.7485969280445948	0.08686047927695935
Isobutyryl carnitine	A4U84_RS07115	-0.41773833243039826	0.4098412808694358
LPE 9:0	A4U84_RS07115	-0.1441184682550497	0.7853189774863629
4-Pyridoxic acid	A4U84_RS07115	-0.3893704365833872	0.4454604419714611
2-cyano-3-(3,4-dimethoxyphenyl)acrylic acid	A4U84_RS07115	-0.0697263438434714	0.8955799807150032
LPE 16:2	A4U84_RS07115	-0.26445407208546345	0.6125663160785759
2-Furoic acid	A4U84_RS07115	-0.38016965942727615	0.45721827550053873
LNAPE 16:1/N-2:0	A4U84_RS07115	0.7611425554876436	0.0787655657824621
LPC 10:0	A4U84_RS07115	-0.4135831203751108	0.4149972220735621
N-(4-chlorophenethyl)-1-adamantanecarboxamide	A4U84_RS07115	0.4746264375841066	0.34151995299622206
2,3-Dinor-8-epi-prostaglandin F2¦Á	A4U84_RS07115	-0.7045416465664958	0.11804734509710048
Cystine	A4U84_RS07115	-0.4179285010033672	0.40960582881402574
2-Arachidonyl Glycerol ether	A4U84_RS07115	0.6301646235235929	0.17987459894196717
D-Alanyl-D-alanine	A4U84_RS07115	0.4494562019518625	0.3712132179431937
N-lactoyl-phenylalanine	A4U84_RS07115	0.4590246859728486	0.3598220622584732
5-Hydroxyindole-2-carboxylic acid	A4U84_RS07115	-0.8064913996620042	0.05254534687417838
3-(2-Naphthyl)-D-Alanine	A4U84_RS07115	0.7965884999003663	0.05785615620123099
N-Acetyl-Dl-glutamic acid	A4U84_RS07115	0.6343587372557935	0.17609836341446788
J147	A4U84_RS07115	-0.29819464383852645	0.5659657749081942
2-Hydroxycaproic acid	A4U84_RS07115	-0.8896080362599608	0.017606938965712075
14,15-Leukotriene E4	A4U84_RS08740	-0.8164754495949121	0.04743122179761114
DL-¦Á-Methoxyphenylacetic acid	A4U84_RS08740	0.8948456341397576	0.01600479190891267
9-Aminoacridine	A4U84_RS08740	0.8548743379393269	0.03006390768006002
dTMP	A4U84_RS08740	0.5366786352750753	0.272270199322493
4-Hydroxyisoleucine	A4U84_RS08740	0.6802795650777862	0.13699063845196352
LNAPE 14:1/N-2:0	A4U84_RS08740	-0.8081383474211958	0.05168504114340848
o-Toluic Acid	A4U84_RS08740	0.9752718039606834	0.0009096650748892984
Homovanillic acid	A4U84_RS08740	0.9752718039606834	0.0009096650748892984
Pantetheine	A4U84_RS08740	0.6506572471484491	0.16174358097408156
Hydroxykynurenine	A4U84_RS08740	0.4254485079827637	0.40033169644166955
L-Ascorbate	A4U84_RS08740	0.6628055637236135	0.15138061326907745
3,4,5-trihydroxycyclohex-1-ene-1-carboxylic acid	A4U84_RS08740	-0.5184919425801258	0.2919561902304719
2,4-dimethyl-2,3-dihydrochromeno[4,3-c]pyrazol-3-one	A4U84_RS08740	0.8031777978355935	0.054296123293015565
Nicotinamide N-oxide	A4U84_RS08740	0.8205142810656985	0.045431607668893474
(R)-3-Hydroxy myristic acid	A4U84_RS08740	-0.5741708295966219	0.23338781911217332
p-Hydroxybenzaldehyde	A4U84_RS08740	0.8632203749452053	0.026783516596435
2,2-Dimethylsuccinic acid	A4U84_RS08740	0.7707127512284152	0.07283184539994438
Isobutyryl carnitine	A4U84_RS08740	0.35961346678800565	0.48383273841298313
LPE 9:0	A4U84_RS08740	0.07614690189358109	0.8860004103793584
4-Pyridoxic acid	A4U84_RS08740	0.3507849721719891	0.49540460411565007
2-cyano-3-(3,4-dimethoxyphenyl)acrylic acid	A4U84_RS08740	-0.005676457061342344	0.9914854058618539
LPE 16:2	A4U84_RS08740	0.21931470496013888	0.6763023449566467
2-Furoic acid	A4U84_RS08740	0.343091379097454	0.5055558651395018
LNAPE 16:1/N-2:0	A4U84_RS08740	-0.755312565550428	0.08248295509855587
LPC 10:0	A4U84_RS08740	0.33632004233916507	0.5145407133807844
N-(4-chlorophenethyl)-1-adamantanecarboxamide	A4U84_RS08740	-0.4692298778415016	0.34781192115929205
2,3-Dinor-8-epi-prostaglandin F2¦Á	A4U84_RS08740	0.7390848999924464	0.09323391600487627
Cystine	A4U84_RS08740	0.3688755998071978	0.4717829056719009
2-Arachidonyl Glycerol ether	A4U84_RS08740	-0.6336867632880427	0.17670113929837478
D-Alanyl-D-alanine	A4U84_RS08740	-0.48278936436545816	0.3320815706264801
N-lactoyl-phenylalanine	A4U84_RS08740	-0.47030865721852927	0.3465508549211099
5-Hydroxyindole-2-carboxylic acid	A4U84_RS08740	0.8070063153514764	0.0522756678205652
3-(2-Naphthyl)-D-Alanine	A4U84_RS08740	-0.7407761566905023	0.0920859689889321
N-Acetyl-Dl-glutamic acid	A4U84_RS08740	-0.6362010434137908	0.17445018332763912
J147	A4U84_RS08740	0.22566839217973006	0.6672436311883405
2-Hydroxycaproic acid	A4U84_RS08740	0.8828573517617803	0.019779860914178864
14,15-Leukotriene E4	A4U84_RS07570	-0.8407217512571744	0.03603393119816618
DL-¦Á-Methoxyphenylacetic acid	A4U84_RS07570	0.8839726727675562	0.019412511294247734
9-Aminoacridine	A4U84_RS07570	0.8598083432019474	0.02810290852650276
dTMP	A4U84_RS07570	0.5332919169351229	0.27589630682481664
4-Hydroxyisoleucine	A4U84_RS07570	0.6634519805678073	0.15083737082662982
LNAPE 14:1/N-2:0	A4U84_RS07570	-0.8372181396502176	0.03759020958763434
o-Toluic Acid	A4U84_RS07570	0.968334260794964	0.0014882026393032283
Homovanillic acid	A4U84_RS07570	0.968334260794964	0.0014882026393032283
Pantetheine	A4U84_RS07570	0.6354627361454054	0.17510991745859528
Hydroxykynurenine	A4U84_RS07570	0.4138947930893404	0.41460974117345284
L-Ascorbate	A4U84_RS07570	0.6748085135787656	0.1414298352527162
3,4,5-trihydroxycyclohex-1-ene-1-carboxylic acid	A4U84_RS07570	-0.5054956300907203	0.30634015059988307
2,4-dimethyl-2,3-dihydrochromeno[4,3-c]pyrazol-3-one	A4U84_RS07570	0.8181114841862427	0.04661640008832603
Nicotinamide N-oxide	A4U84_RS07570	0.8235617577391259	0.0439493787648098
(R)-3-Hydroxy myristic acid	A4U84_RS07570	-0.6106816995744048	0.19784886662783804
p-Hydroxybenzaldehyde	A4U84_RS07570	0.8578945935831364	0.02885608530974376
2,2-Dimethylsuccinic acid	A4U84_RS07570	0.7784048413054367	0.06821597128929605
Isobutyryl carnitine	A4U84_RS07570	0.35903387141911514	0.48458988106270373
LPE 9:0	A4U84_RS07570	0.09810513696488149	0.8533144067812807
[truncated: 16,001 more rows]
